# Supplementary material for: PRRSV hijacks DDX3X protein and induces ferroptosis to facilitate viral replication
Source: Vet Res. 2024 Aug 18;55:103. doi: 10.1186/s13567-024-01358-y (PMC11331664; doi:10.1186/s13567-024-01358-y)
Supplement: Supplementary file 4 — Additional file 4. Detailed information on up-regulated DEGs. [file 13567_2024_1358_MOESM4_ESM.xls]

gene_id	expression_E	expression_C	log2FC(E/C)	pval	padj	regulate	significant	fpkm_E_group-1	fpkm_E_group-2	fpkm_E_group-3	fpkm_C_group-1	fpkm_C_group-2	fpkm_C_gtoup-3	chr	start	end	strand	gene_name	gene_biotype	GO_biological_process	GO_cellular_component	GO_molecular_function	KEGG_genes	KEGG_pathways	gene_length	NR_tophit_name	NR_tophit_description	Swissprot_tophit_name	Swissprot_tophit_description	String_tophit_name	String_tophit_description	COG	KOG	NOG	Pfam
AAGAB	18.8912691136101	16.9051741627349	0.160165074986847	0.0250874615653432	0.22936021679588	up	yes	18.6908577070119	19.6257497100732	18.3571999237452	16.1685325892894	17.7099492453952	16.8370406535201	NW_023666048.1	125157398	125217498	-	AAGAB	--	GO:0015031|protein transport	GO:0005829|cytosol	--	--	--	3104	XP_008014335.1	XP_008014335.1 PREDICTED: alpha- and gamma-adaptin-binding protein p34 isoform X2 [Chlorocebus sabaeus]	sp|Q5RET3|AAGAB_PONAB	sp|Q5RET3|AAGAB_PONAB Alpha- and gamma-adaptin-binding protein p34 OS=Pongo abelii GN=AAGAB PE=2 SV=1	9544.ENSMMUP00000020272	alpha- and gamma-adaptin binding protein	_	KOG4273	_	PF10199.6|Adaptin_binding|Alpha and gamma adaptin binding protein p34|XM_008016145.2|m.6374:46-185
AARS1	40.3373409038521	36.7508245038871	0.134304470638716	0.0125152333884909	0.1524978155617	up	yes	40.0668785630877	39.9962055144205	40.948938634048	35.9549947393178	36.9551666098351	37.3423121625084	NW_023666047.1	16186832	16220663	-	AARS1	--	GO:0006400|tRNA modification; GO:0006418|tRNA aminoacylation for protein translation; GO:0006419|alanyl-tRNA aminoacylation; GO:0008033|tRNA processing; GO:0021680|cerebellar Purkinje cell layer development; GO:0043524|negative regulation of neuron apoptotic process; GO:0050885|neuromuscular process controlling balance	GO:0005737|cytoplasm; GO:0005829|cytosol; GO:0016020|membrane; GO:0070062|extracellular exosome	GO:0000049|tRNA binding; GO:0002161|aminoacyl-tRNA editing activity; GO:0004813|alanine-tRNA ligase activity; GO:0005524|ATP binding; GO:0016597|amino acid binding; GO:0046872|metal ion binding	ko:K01872|AARS,alaS	ko00970|Aminoacyl-tRNA biosynthesis	3504	XP_007991840.1	XP_007991840.1 PREDICTED: alanine--tRNA ligase, cytoplasmic [Chlorocebus sabaeus]	sp|P49588|SYAC_HUMAN	sp|P49588|SYAC_HUMAN Alanine--tRNA ligase, cytoplasmic OS=Homo sapiens GN=AARS PE=1 SV=2	9606.ENSP00000261772	alanyl-tRNA synthetase	COG0013	KOG0188	_	PF01411.16|tRNA-synt_2c|tRNA synthetases class II (A)|XM_007993649.2|m.12967:64-651;PF07973.11|tRNA_SAD|Threonyl and Alanyl tRNA synthetase second additional domain|XM_007993649.2|m.12967:749-808;PF02272.16|DHHA1|DHHA1 domain|XM_007993649.2|m.12967:942-1010
ABCA5	2.19605192216871	1.68708832384323	0.378405095999428	0.00792318962043773	0.11419410658206	up	yes	2.33469062124275	2.30931633009671	1.94414881516667	1.70496149930033	1.50307091806266	1.85323255416671	NW_023666077.1	23173583	23258733	+	ABCA5	--	GO:0006869|lipid transport; GO:0010745|negative regulation of macrophage derived foam cell differentiation; GO:0033344|cholesterol efflux; GO:0034375|high-density lipoprotein particle remodeling; GO:0043691|reverse cholesterol transport; GO:0055085|transmembrane transport	GO:0000139|Golgi membrane; GO:0005764|lysosome; GO:0005765|lysosomal membrane; GO:0005770|late endosome; GO:0016021|integral component of membrane; GO:0031902|late endosome membrane; GO:0043231|intracellular membrane-bounded organelle	GO:0005319|lipid transporter activity; GO:0005524|ATP binding; GO:0042626|ATPase-coupled transmembrane transporter activity	ko:K05648|ABCA5	ko02010|ABC transporters	5750	XP_008010165.1	XP_008010165.1 PREDICTED: ATP-binding cassette sub-family A member 5 isoform X1 [Chlorocebus sabaeus]	sp|Q8WWZ7|ABCA5_HUMAN	sp|Q8WWZ7|ABCA5_HUMAN ATP-binding cassette sub-family A member 5 OS=Homo sapiens GN=ABCA5 PE=2 SV=2	_	_	_	_	_	PF00005.24|ABC_tran|ABC transporter|XM_037993242.1|m.10359:497-643;PF00005.24|ABC_tran|ABC transporter|XM_037993242.1|m.10359:1318-1460;PF12698.4|ABC2_membrane_3|ABC-2 family transporter protein|XM_037993242.1|m.10359:33-416
ABCF3	23.2271782571063	21.0295885222346	0.143328399998918	0.0456048274340523	0.315862636291404	up	yes	22.3084393535296	22.6669842857446	24.7061111320448	20.5186238328666	20.8269621462967	21.7431795875405	NW_023666063.1	14011181	14019084	-	ABCF3	--	GO:0051607|defense response to virus	GO:0016020|membrane	GO:0005524|ATP binding; GO:0016887|ATPase activity; GO:0045296|cadherin binding	ko:K06158|ABCF3	--	2620	XP_007195384.1	XP_007195384.1 PREDICTED: ATP-binding cassette sub-family F member 3 [Balaenoptera acutorostrata scammoni]	sp|Q9NUQ8|ABCF3_HUMAN	sp|Q9NUQ8|ABCF3_HUMAN ATP-binding cassette sub-family F member 3 OS=Homo sapiens GN=ABCF3 PE=1 SV=2	_	_	_	_	_	PF00005.24|ABC_tran|ABC transporter|XM_007971929.2|m.4526:196-356;PF00005.24|ABC_tran|ABC transporter|XM_007971929.2|m.4526:510-639;PF12848.4|ABC_tran_Xtn|ABC transporter|XM_007971929.2|m.4526:395-475
ABT1	18.4583301120024	15.7688905795259	0.227057652751705	0.018334195453182	0.191531397791725	up	yes	19.0607455198253	17.666677184086	18.647567632096	15.6668350038816	16.5135472762827	15.1262894584134	NW_023666044.1	26530509	26532712	+	ABT1	--	GO:0000447|endonucleolytic cleavage in ITS1 to separate SSU-rRNA from 5.8S rRNA and LSU-rRNA from tricistronic rRNA transcript (SSU-rRNA, 5.8S rRNA, LSU-rRNA); GO:0000472|endonucleolytic cleavage to generate mature 5'-end of SSU-rRNA from (SSU-rRNA, 5.8S rRNA, LSU-rRNA); GO:0000480|endonucleolytic cleavage in 5'-ETS of tricistronic rRNA transcript (SSU-rRNA, 5.8S rRNA, LSU-rRNA); GO:0006357|regul…	GO:0005634|nucleus; GO:0005667|transcription factor complex; GO:0005730|nucleolus	GO:0003677|DNA binding; GO:0003713|transcription coactivator activity; GO:0003723|RNA binding	ko:K14785|ESF2,ABT1	--	1368	XP_007971625.1	XP_007971625.1 PREDICTED: activator of basal transcription 1 [Chlorocebus sabaeus]	sp|Q9ULW3|ABT1_HUMAN	sp|Q9ULW3|ABT1_HUMAN Activator of basal transcription 1 OS=Homo sapiens GN=ABT1 PE=1 SV=1	9544.ENSMMUP00000009072	activator of basal transcription 1	_	KOG3152	_	_
ACAA1	12.3520229799717	10.0900592638198	0.291551093748064	0.00389959280722771	0.071389996962415	up	yes	12.2694838449554	12.0213735406901	12.7652115542696	9.89241310015859	10.5718419795716	9.80592271172924	NW_023666063.1	10012294	10026718	+	ACAA1	--	GO:0000038|very long-chain fatty acid metabolic process; GO:0006635|fatty acid beta-oxidation; GO:0008206|bile acid metabolic process; GO:0033540|fatty acid beta-oxidation using acyl-CoA oxidase; GO:0036109|alpha-linolenic acid metabolic process; GO:0043312|neutrophil degranulation	GO:0005576|extracellular region; GO:0005777|peroxisome; GO:0005782|peroxisomal matrix; GO:0016020|membrane; GO:0035580|specific granule lumen; GO:0043231|intracellular membrane-bounded organelle	GO:0003988|acetyl-CoA C-acyltransferase activity; GO:0008775|acetate CoA-transferase activity; GO:0016401|palmitoyl-CoA oxidase activity	ko:K07513|ACAA1	ko00071|Fatty acid degradation; ko00280|Valine, leucine and isoleucine degradation; ko00592|alpha-Linolenic acid metabolism; ko01040|Biosynthesis of unsaturated fatty acids; ko01100|Metabolic pathways; ko01212|Fatty acid metabolism; ko03320|PPAR signaling pathway; ko04146|Peroxisome	1814	XP_007969955.1	XP_007969955.1 PREDICTED: 3-ketoacyl-CoA thiolase, peroxisomal [Chlorocebus sabaeus]	sp|P09110|THIK_HUMAN	sp|P09110|THIK_HUMAN 3-ketoacyl-CoA thiolase, peroxisomal OS=Homo sapiens GN=ACAA1 PE=1 SV=2	9544.ENSMMUP00000001337	acetyl-Coenzyme A acyltransferase 1	COG0183	KOG1389	_	PF00108.20|Thiolase_N|Thiolase, N-terminal domain|XM_007971764.2|m.4245:105-358;PF02803.15|Thiolase_C|Thiolase, C-terminal domain|XM_007971764.2|m.4245:367-487
ADAM15	12.1578286775239	10.3392385475587	0.233547120901384	0.00157160806895642	0.038300012472064	up	yes	11.9917829456806	12.7092767847553	11.7724263021359	10.3896068298275	10.3133566286927	10.3147521841559	NW_023666038.1	8102189	8113704	-	ADAM15	--	GO:0001525|angiogenesis; GO:0001953|negative regulation of cell-matrix adhesion; GO:0007160|cell-matrix adhesion; GO:0007229|integrin-mediated signaling pathway; GO:0008584|male gonad development; GO:0022617|extracellular matrix disassembly; GO:0030198|extracellular matrix organization; GO:0030308|negative regulation of cell growth; GO:0030336|negative regulation of cell migration; GO:0030574|col…	GO:0001669|acrosomal vesicle; GO:0005886|plasma membrane; GO:0005912|adherens junction; GO:0009986|cell surface; GO:0016021|integral component of membrane; GO:0042995|cell projection; GO:0070062|extracellular exosome	GO:0004222|metalloendopeptidase activity; GO:0005178|integrin binding; GO:0008237|metallopeptidase activity; GO:0017124|SH3 domain binding; GO:0046872|metal ion binding	ko:K06836|ADAM15	--	3213	XP_007975124.1	XP_007975124.1 PREDICTED: disintegrin and metalloproteinase domain-containing protein 15 isoform X9 [Chlorocebus sabaeus]	sp|Q13444|ADA15_HUMAN	sp|Q13444|ADA15_HUMAN Disintegrin and metalloproteinase domain-containing protein 15 OS=Homo sapiens GN=ADAM15 PE=1 SV=4	_	_	_	_	_	PF01421.16|Reprolysin|Reprolysin (M12B) family zinc metalloprotease|XR_005240308.1|m.1693:257-456;PF08516.9|ADAM_CR|ADAM cysteine-rich|XR_005240308.1|m.1693:552-665;PF00200.20|Disintegrin|Disintegrin|XR_005240308.1|m.1693:474-547;PF13688.3|Reprolysin_5|Metallo-peptidase family M12|XR_005240308.1|m.1693:256-427;PF01562.16|Pep_M12B_propep|Reprolysin family propeptide|XR_005240308.1|m.1693:109-197;P…
ADCY3	6.01917028262692	5.23562620881536	0.200844468016098	0.0264556909534028	0.235462981138399	up	yes	5.8841295647275	6.29375374683063	5.87962753632263	5.45065457373304	4.87830109427656	5.37792295843649	NW_023666045.1	29309587	29414423	-	ADCY3	--	GO:0003091|renal water homeostasis; GO:0006171|cAMP biosynthetic process; GO:0006182|cGMP biosynthetic process; GO:0007165|signal transduction; GO:0007189|adenylate cyclase-activating G protein-coupled receptor signaling pathway; GO:0007190|activation of adenylate cyclase activity; GO:0007193|adenylate cyclase-inhibiting G protein-coupled receptor signaling pathway; GO:0007338|single fertilizatio…	GO:0005737|cytoplasm; GO:0005794|Golgi apparatus; GO:0005886|plasma membrane; GO:0005887|integral component of plasma membrane; GO:0005929|cilium; GO:0008074|guanylate cyclase complex, soluble; GO:0016020|membrane; GO:0016021|integral component of membrane	GO:0004016|adenylate cyclase activity; GO:0004383|guanylate cyclase activity; GO:0005516|calmodulin binding; GO:0005524|ATP binding; GO:0046872|metal ion binding	ko:K08043|ADCY3	ko00230|Purine metabolism; ko01522|Endocrine resistance; ko04015|Rap1 signaling pathway; ko04020|Calcium signaling pathway; ko04022|cGMP-PKG signaling pathway; ko04024|cAMP signaling pathway; ko04062|Chemokine signaling pathway; ko04072|Phospholipase D signaling pathway; ko04114|Oocyte meiosis; ko04211|Longevity regulating pathway; ko04213|Longevity regulating pathway - multiple species; ko04261|…	4996	XP_007969477.1	XP_007969477.1 PREDICTED: adenylate cyclase type 3 isoform X4 [Chlorocebus sabaeus]	sp|O60266|ADCY3_HUMAN	sp|O60266|ADCY3_HUMAN Adenylate cyclase type 3 OS=Homo sapiens GN=ADCY3 PE=1 SV=3	_	_	_	_	_	PF00211.17|Guanylate_cyc|Adenylate and Guanylate cyclase catalytic domain|XM_007971286.2|m.6779:310-471;PF00211.17|Guanylate_cyc|Adenylate and Guanylate cyclase catalytic domain|XM_007971286.2|m.6779:915-1121;PF16214.2|AC_N|Adenylyl cyclase N-terminal extracellular and transmembrane region|XM_007971286.2|m.6779:42-297
ADH5	40.1685662900097	35.2708651390021	0.187540146303006	0.00835707733854174	0.117709161206258	up	yes	39.4697216813313	42.4816833975362	38.5542937911616	34.8262035849368	35.3749144576246	35.611477374445	NW_023666037.1	25620607	25643036	-	ADH5	--	GO:0001523|retinoid metabolic process; GO:0003016|respiratory system process; GO:0006069|ethanol oxidation; GO:0018119|peptidyl-cysteine S-nitrosylation; GO:0032496|response to lipopolysaccharide; GO:0045777|positive regulation of blood pressure; GO:0046294|formaldehyde catabolic process; GO:0051409|response to nitrosative stress; GO:0051775|response to redox state	GO:0005739|mitochondrion; GO:0005829|cytosol; GO:0070062|extracellular exosome	GO:0004022|alcohol dehydrogenase (NAD) activity; GO:0005504|fatty acid binding; GO:0008270|zinc ion binding; GO:0009055|electron transfer activity; GO:0018467|formaldehyde dehydrogenase activity; GO:0042803|protein homodimerization activity; GO:0051903|S-(hydroxymethyl)glutathione dehydrogenase activity	ko:K00121|frmA,ADH5,adhC	ko00010|Glycolysis / Gluconeogenesis; ko00071|Fatty acid degradation; ko00350|Tyrosine metabolism; ko00830|Retinol metabolism; ko00980|Metabolism of xenobiotics by cytochrome P450; ko00982|Drug metabolism - cytochrome P450; ko01100|Metabolic pathways; ko01200|Carbon metabolism; ko05204|Chemical carcinogenesis	1504	XP_017371677.1	XP_017371677.1 PREDICTED: alcohol dehydrogenase class-3 [Cebus capucinus imitator]	sp|P11766|ADHX_HUMAN	sp|P11766|ADHX_HUMAN Alcohol dehydrogenase class-3 OS=Homo sapiens GN=ADH5 PE=1 SV=4	_	_	_	_	_	PF00107.23|ADH_zinc_N|Zinc-binding dehydrogenase|XM_037990139.1|m.8486:202-327;PF08240.9|ADH_N|Alcohol dehydrogenase GroES-like domain|XM_037990139.1|m.8486:33-154
ADIPOR1	31.0528473648802	28.0860145298751	0.144824583838657	0.038869280376956	0.290613632750896	up	yes	30.4468691903791	32.3664374775885	30.3452354266731	26.2775589906998	28.8064698600366	29.1740147388888	NW_023666055.1	27222681	27239402	+	ADIPOR1	--	GO:0009755|hormone-mediated signaling pathway; GO:0010633|negative regulation of epithelial cell migration; GO:0010719|negative regulation of epithelial to mesenchymal transition; GO:0010906|regulation of glucose metabolic process; GO:0019216|regulation of lipid metabolic process; GO:0019395|fatty acid oxidation; GO:0030308|negative regulation of cell growth; GO:0033210|leptin-mediated signaling …	GO:0005886|plasma membrane; GO:0016020|membrane; GO:0016021|integral component of membrane; GO:0031226|intrinsic component of plasma membrane	GO:0019901|protein kinase binding; GO:0042802|identical protein binding; GO:0046872|metal ion binding; GO:0046982|protein heterodimerization activity; GO:0055100|adiponectin binding; GO:0097003|adipokinetic hormone receptor activity	ko:K07297|ADIPOR	ko04152|AMPK signaling pathway; ko04211|Longevity regulating pathway; ko04920|Adipocytokine signaling pathway; ko04932|Non-alcoholic fatty liver disease (NAFLD)	2255	OWK08412.1	OWK08412.1 hypothetical protein Celaphus_00011293 [Cervus elaphus hippelaphus]	sp|Q96A54|PAQR1_HUMAN	sp|Q96A54|PAQR1_HUMAN Adiponectin receptor protein 1 OS=Homo sapiens GN=ADIPOR1 PE=1 SV=1	9544.ENSMMUP00000009241	adiponectin receptor protein 1-like	COG1272	KOG0748	_	PF03006.17|HlyIII|Haemolysin-III related|XM_007988910.2|m.7268:129-352
ADORA1	5.75493528561433	4.49760468238262	0.354943416485541	0.00539267619264679	0.0876737106249372	up	yes	6.39000495717013	6.43817796063932	4.43662293903354	4.38985333995063	4.22971200158125	4.87324870561598	NW_023666055.1	26957323	26997269	-	ADORA1	--	GO:0000186|activation of MAPKK activity; GO:0001659|temperature homeostasis; GO:0001666|response to hypoxia; GO:0002087|regulation of respiratory gaseous exchange by nervous system process; GO:0002674|negative regulation of acute inflammatory response; GO:0002686|negative regulation of leukocyte migration; GO:0002793|positive regulation of peptide secretion; GO:0003093|regulation of glomerular fi…	GO:0005783|endoplasmic reticulum; GO:0005886|plasma membrane; GO:0005887|integral component of plasma membrane; GO:0014069|postsynaptic density; GO:0016323|basolateral plasma membrane; GO:0030673|axolemma; GO:0043025|neuronal cell body; GO:0043195|terminal bouton; GO:0043197|dendritic spine; GO:0048786|presynaptic active zone; GO:0099055|integral component of postsynaptic membrane; GO:0099056|int…	GO:0001609|G protein-coupled adenosine receptor activity; GO:0001664|G protein-coupled receptor binding; GO:0001883|purine nucleoside binding; GO:0004629|phospholipase C activity; GO:0031072|heat shock protein binding; GO:0031683|G-protein beta/gamma-subunit complex binding; GO:0032795|heterotrimeric G-protein binding; GO:0046982|protein heterodimerization activity	ko:K04265|ADORA1	ko04022|cGMP-PKG signaling pathway; ko04024|cAMP signaling pathway; ko04071|Sphingolipid signaling pathway; ko04080|Neuroactive ligand-receptor interaction; ko04923|Regulation of lipolysis in adipocytes; ko04924|Renin secretion; ko05032|Morphine addiction	4215	XP_007987083.1	XP_007987083.1 PREDICTED: adenosine receptor A1 [Chlorocebus sabaeus]	sp|P30542|AA1R_HUMAN	sp|P30542|AA1R_HUMAN Adenosine receptor A1 OS=Homo sapiens GN=ADORA1 PE=1 SV=1	9544.ENSMMUP00000011422	adenosine A1 receptor	_	KOG3656	_	PF00001.18|7tm_1|7 transmembrane receptor (rhodopsin family)|XM_037985725.1|m.7224:4-172;PF10320.6|7TM_GPCR_Srsx|Serpentine type 7TM GPCR chemoreceptor Srsx|XM_037985725.1|m.7224:50-187
AFAP1L2	6.70896448668383	5.9465437496588	0.173763446935187	0.040073431678397	0.295747415297758	up	yes	6.91101954751956	6.84938397535121	6.36648993718071	5.89863827614479	5.84419003545022	6.09680293738138	NW_023666048.1	68397100	68508000	-	AFAP1L2	--	GO:0006954|inflammatory response; GO:0007346|regulation of mitotic cell cycle; GO:0032675|regulation of interleukin-6 production; GO:0032757|positive regulation of interleukin-8 production; GO:0045742|positive regulation of epidermal growth factor receptor signaling pathway; GO:0045893|positive regulation of transcription, DNA-templated	GO:0005737|cytoplasm; GO:0005829|cytosol; GO:0005886|plasma membrane	GO:0017124|SH3 domain binding; GO:0030296|protein tyrosine kinase activator activity; GO:0035591|signaling adaptor activity; GO:0042169|SH2 domain binding	--	--	5159	XP_011898390.1	XP_011898390.1 PREDICTED: actin filament-associated protein 1-like 2 isoform X7 [Cercocebus atys]	sp|Q8N4X5|AF1L2_HUMAN	sp|Q8N4X5|AF1L2_HUMAN Actin filament-associated protein 1-like 2 OS=Homo sapiens GN=AFAP1L2 PE=1 SV=1	_	_	_	_	_	PF00169.26|PH|PH domain|XM_007964139.2|m.3969:232-315;PF00169.26|PH|PH domain|XM_007964139.2|m.3969:412-485
AFG3L2	69.6447656757254	64.42168221061	0.112451801491891	0.0220112640421963	0.212904105414914	up	yes	69.2713365330971	69.9420256225663	69.7209348715128	65.9412197455102	62.8397269581476	64.4840999281722	NW_023666050.1	45917807	45966505	-	AFG3L2	--	GO:0006508|proteolysis; GO:0006851|mitochondrial calcium ion transmembrane transport; GO:0007409|axonogenesis; GO:0007528|neuromuscular junction development; GO:0008053|mitochondrial fusion; GO:0016485|protein processing; GO:0016540|protein autoprocessing; GO:0021675|nerve development; GO:0034982|mitochondrial protein processing; GO:0036444|calcium import into the mitochondrion; GO:0040014|regula…	GO:0005739|mitochondrion; GO:0005743|mitochondrial inner membrane; GO:0005745|m-AAA complex	GO:0004222|metalloendopeptidase activity; GO:0005524|ATP binding; GO:0008237|metallopeptidase activity; GO:0008270|zinc ion binding; GO:0051082|unfolded protein binding	ko:K08956|AFG3	--	3376	XP_005587286.1	XP_005587286.1 PREDICTED: AFG3-like protein 2 isoform X1 [Macaca fascicularis]	sp|Q9Y4W6|AFG32_HUMAN	sp|Q9Y4W6|AFG32_HUMAN AFG3-like protein 2 OS=Homo sapiens GN=AFG3L2 PE=1 SV=2	9606.ENSP00000269143	AFG3 ATPase family gene 3-like 2 (yeast); Putative ATP-dependent protease	COG0465	KOG0731	_	PF01434.15|Peptidase_M41|Peptidase family M41|XM_007974712.2|m.9537:662-863;PF00004.26|AAA|ATPase family associated with various cellular activities (AAA)|XM_007974712.2|m.9537:465-596;PF06480.12|FtsH_ext|FtsH Extracellular|XM_007974712.2|m.9537:269-360
AGTPBP1	2.96363083968391	2.51911768176929	0.233591387396535	0.0296228322733485	0.251894264286055	up	yes	2.70562854481622	3.09032996288718	3.09493401134832	2.37124442280498	2.62020859955107	2.56590002295182	NW_023666038.1	84694874	84887676	-	AGTPBP1	--	GO:0001754|eye photoreceptor cell differentiation; GO:0007005|mitochondrion organization; GO:0021702|cerebellar Purkinje cell differentiation; GO:0021772|olfactory bulb development; GO:0035609|C-terminal protein deglutamylation; GO:0035610|protein side chain deglutamylation; GO:0050905|neuromuscular process	GO:0005634|nucleus; GO:0005730|nucleolus; GO:0005737|cytoplasm; GO:0005739|mitochondrion; GO:0005829|cytosol; GO:0043231|intracellular membrane-bounded organelle	GO:0004181|metallocarboxypeptidase activity; GO:0008270|zinc ion binding; GO:0015631|tubulin binding	--	--	6301	XP_011769384.1	XP_011769384.1 LOW QUALITY PROTEIN: cytosolic carboxypeptidase 1 [Macaca nemestrina]	sp|Q9UPW5|CBPC1_HUMAN	sp|Q9UPW5|CBPC1_HUMAN Cytosolic carboxypeptidase 1 OS=Homo sapiens GN=AGTPBP1 PE=1 SV=3	9544.ENSMMUP00000011553	ATP/GTP binding protein 1	COG2866	KOG3641	_	PF00246.21|Peptidase_M14|Zinc carboxypeptidase|XM_037998586.1|m.4960:951-1057
AHSA1	59.169326203808	51.7650410276885	0.192836478908096	0.00196700445083199	0.0453011635737413	up	yes	58.8402368364199	57.799241871999	60.8684999030051	51.1135321457712	51.7644137598876	52.4171771774066	NW_023666053.1	42910335	42921508	+	AHSA1	--	GO:0006950|response to stress	GO:0005783|endoplasmic reticulum; GO:0005829|cytosol; GO:0070062|extracellular exosome	GO:0001671|ATPase activator activity; GO:0045296|cadherin binding; GO:0051087|chaperone binding	--	--	1401	NP_001253813.1	NP_001253813.1 activator of 90 kDa heat shock protein ATPase homolog 1 [Macaca mulatta]	sp|O95433|AHSA1_HUMAN	sp|O95433|AHSA1_HUMAN Activator of 90 kDa heat shock protein ATPase homolog 1 OS=Homo sapiens GN=AHSA1 PE=1 SV=1	9544.ENSMMUP00000017824	AHA1, activator of heat shock 90kDa protein ATPase homolog 1 (yeast)	COG5580	KOG2936	_	PF09229.8|Aha1_N|Activator of Hsp90 ATPase, N-terminal|XM_007987406.2|m.1533:29-159;PF08327.8|AHSA1|Activator of Hsp90 ATPase homolog 1-like protein|XM_007987406.2|m.1533:217-331
AIDA	24.3134109381345	21.0323424594341	0.209050239865634	0.00192348268195592	0.0445026629713268	up	yes	23.7501799153454	23.9352812311714	25.2547716678868	20.1337293068951	21.524544046439	21.4387540249682	NW_023666055.1	7096822	7138698	+	AIDA	--	GO:0009953|dorsal/ventral pattern formation; GO:0043496|regulation of protein homodimerization activity; GO:0043508|negative regulation of JUN kinase activity; GO:0046329|negative regulation of JNK cascade; GO:0048264|determination of ventral identity	GO:0005737|cytoplasm; GO:0016020|membrane	GO:0019904|protein domain specific binding; GO:0035091|phosphatidylinositol binding	--	--	2990	XP_004013662.2	XP_004013662.2 PREDICTED: axin interactor, dorsalization-associated protein isoform X2 [Ovis aries]	sp|Q96BJ3|AIDA_HUMAN	sp|Q96BJ3|AIDA_HUMAN Axin interactor, dorsalization-associated protein OS=Homo sapiens GN=AIDA PE=1 SV=1	13616.ENSMODP00000005881	axin interactor, dorsalization associated	_	_	NOG48105	PF14186.3|Aida_C2|Cytoskeletal adhesion|XM_007988369.2|m.6374:157-300;PF08910.7|Aida_N|Aida N-terminus|XM_007988369.2|m.6374:10-112
AIFM2	6.68219608194152	5.84123402848239	0.193738795123919	0.0358652747756212	0.278020385400949	up	yes	6.47573018683485	6.73812122411032	6.83273683487938	5.88260552143944	5.48844393730707	6.15265262670067	NW_023666048.1	21913157	21936632	+	AIFM2	--	GO:0008637|apoptotic mitochondrial changes; GO:0042981|regulation of apoptotic process; GO:0043065|positive regulation of apoptotic process	GO:0005615|extracellular space; GO:0005737|cytoplasm; GO:0005739|mitochondrion; GO:0005741|mitochondrial outer membrane; GO:0005811|lipid droplet; GO:0005829|cytosol; GO:0016021|integral component of membrane	GO:0003677|DNA binding; GO:0004174|electron-transferring-flavoprotein dehydrogenase activity; GO:0050660|flavin adenine dinucleotide binding	--	--	3328	XP_011846432.1	XP_011846432.1 PREDICTED: apoptosis-inducing factor 2 isoform X1 [Mandrillus leucophaeus]	sp|Q9BRQ8|AIFM2_HUMAN	sp|Q9BRQ8|AIFM2_HUMAN Apoptosis-inducing factor 2 OS=Homo sapiens GN=AIFM2 PE=1 SV=1	9544.ENSMMUP00000008433	apoptosis-inducing factor, mitochondrion-associated, 2	COG1252	KOG1336	_	PF07992.11|Pyr_redox_2|Pyridine nucleotide-disulphide oxidoreductase|XM_007963196.2|m.2050:13-299;PF00070.24|Pyr_redox|Pyridine nucleotide-disulphide oxidoreductase|XM_007963196.2|m.2050:145-213;PF13738.3|Pyr_redox_3|Pyridine nucleotide-disulphide oxidoreductase|XM_007963196.2|m.2050:103-284;PF13434.3|K_oxygenase|L-lysine 6-monooxygenase (NADPH-requiring)|XM_007963196.2|m.2050:103-180
AK6	8.43092900422214	6.91624351271712	0.28532867926357	0.0440558867633798	0.310352360090993	up	yes	9.0105000295131	8.45948179428391	7.82280518886941	7.14871164074587	7.23893296912921	6.36108592827627	NW_023666049.1	14171677	14192710	-	AK6	--	GO:0015949|nucleobase-containing small molecule interconversion	GO:0005654|nucleoplasm; GO:0005737|cytoplasm; GO:0005829|cytosol; GO:0015030|Cajal body; GO:0016020|membrane	GO:0004017|adenylate kinase activity; GO:0005524|ATP binding; GO:0050145|nucleoside monophosphate kinase activity	ko:K18532|AK6,FAP7	ko00230|Purine metabolism; ko01100|Metabolic pathways; ko03008|Ribosome biogenesis in eukaryotes	1191	XP_002815668.1	XP_002815668.1 adenylate kinase isoenzyme 6 isoform X2 [Pongo abelii]	sp|Q9Y3D8|KAD6_HUMAN	sp|Q9Y3D8|KAD6_HUMAN Adenylate kinase isoenzyme 6 OS=Homo sapiens GN=AK6 PE=1 SV=1	_	_	_	_	_	PF13238.3|AAA_18|AAA domain|XM_007974659.2|m.7523:9-125;PF13207.3|AAA_17|AAA domain|XM_007974659.2|m.7523:9-80
ALDOC	1.2357214688531	0.826663624839567	0.574261913594593	0.0476970223657444	0.323920645351283	up	yes	1.21998759529416	1.29809938703564	1.18907742422949	0.699480430699944	0.865414303936557	0.915096139882201	NW_023666075.1	7779923	7784075	+	ALDOC	--	GO:0006096|glycolytic process; GO:0030388|fructose 1,6-bisphosphate metabolic process	--	GO:0004332|fructose-bisphosphate aldolase activity	ko:K01623|ALDO	ko00010|Glycolysis / Gluconeogenesis; ko00030|Pentose phosphate pathway; ko00051|Fructose and mannose metabolism; ko01100|Metabolic pathways; ko01200|Carbon metabolism; ko01230|Biosynthesis of amino acids	1977	XP_008008994.1	XP_008008994.1 PREDICTED: fructose-bisphosphate aldolase C isoform X1 [Chlorocebus sabaeus]	sp|Q9GKW3|ALDOC_MACFA	sp|Q9GKW3|ALDOC_MACFA Fructose-bisphosphate aldolase C OS=Macaca fascicularis GN=ALDOC PE=2 SV=3	9615.ENSCAFP00000027611	Aldolase C Fragment	COG3588	KOG1557	_	PF00274.16|Glycolytic|Fructose-bisphosphate aldolase class-I|XM_008010803.2|m.7257:102-451
AMOT	4.45068646588707	3.75141577691999	0.245989960204252	0.0124030289330522	0.151620495506558	up	yes	4.73849561993171	4.44355421576119	4.17000956196831	4.25930157706883	3.56159854227868	3.43334721141247	NW_023666065.1	25874041	25941086	-	AMOT	--	GO:0001570|vasculogenesis; GO:0001701|in utero embryonic development; GO:0001702|gastrulation with mouth forming second; GO:0003365|establishment of cell polarity involved in ameboidal cell migration; GO:0006935|chemotaxis; GO:0007043|cell-cell junction assembly; GO:0016525|negative regulation of angiogenesis; GO:0030036|actin cytoskeleton organization; GO:0030334|regulation of cell migration; GO…	GO:0001725|stress fiber; GO:0001726|ruffle; GO:0005737|cytoplasm; GO:0005829|cytosol; GO:0005884|actin filament; GO:0005923|bicellular tight junction; GO:0009897|external side of plasma membrane; GO:0009986|cell surface; GO:0016021|integral component of membrane; GO:0030027|lamellipodium; GO:0030139|endocytic vesicle	GO:0038023|signaling receptor activity; GO:0042802|identical protein binding; GO:0043532|angiostatin binding	ko:K16819|AMOT	ko04390|Hippo signaling pathway; ko04530|Tight junction	7996	XP_007990813.1	XP_007990813.1 PREDICTED: angiomotin isoform X1 [Chlorocebus sabaeus]	sp|Q4VCS5|AMOT_HUMAN	sp|Q4VCS5|AMOT_HUMAN Angiomotin OS=Homo sapiens GN=AMOT PE=1 SV=1	_	_	_	_	_	PF12240.5|Angiomotin_C|Angiomotin C terminal|XM_037989065.1|m.6081:598-803
ANAPC11	27.5162278268911	23.2359252711942	0.243829066222778	0.0189658986540571	0.196228107816496	up	yes	25.3092656658992	28.6445079386695	28.5949098761046	23.8641294801175	21.4838761002748	24.3597702331904	NW_023666077.1	45217863	45225864	+	ANAPC11	--	GO:0000278|mitotic cell cycle; GO:0006511|ubiquitin-dependent protein catabolic process; GO:0016567|protein ubiquitination; GO:0031145|anaphase-promoting complex-dependent catabolic process; GO:0043161|proteasome-mediated ubiquitin-dependent protein catabolic process; GO:0045842|positive regulation of mitotic metaphase/anaphase transition; GO:0051301|cell division; GO:0070979|protein K11-linked u…	GO:0005654|nucleoplasm; GO:0005680|anaphase-promoting complex; GO:0005730|nucleolus; GO:0005829|cytosol	GO:0034450|ubiquitin-ubiquitin ligase activity; GO:0046872|metal ion binding; GO:0061630|ubiquitin protein ligase activity; GO:0097602|cullin family protein binding	ko:K03358|APC11	ko04110|Cell cycle; ko04114|Oocyte meiosis; ko04120|Ubiquitin mediated proteolysis; ko04914|Progesterone-mediated oocyte maturation; ko05166|HTLV-I infection	745	XP_011921495.1	XP_011921495.1 PREDICTED: anaphase-promoting complex subunit 11 isoform X1 [Cercocebus atys]	sp|Q9NYG5|APC11_HUMAN	sp|Q9NYG5|APC11_HUMAN Anaphase-promoting complex subunit 11 OS=Homo sapiens GN=ANAPC11 PE=1 SV=1	9544.ENSMMUP00000016925	anaphase promoting complex subunit 11	_	KOG1493	_	_
ANAPC2	24.900222196453	22.5083048946151	0.14563966024322	0.0275875845644944	0.241251427916173	up	yes	25.6545089211324	24.537717720719	24.5084399475076	22.4673502714304	23.0360176343782	22.0215467780366	NW_023666058.1	4290548	4304375	-	ANAPC2	--	GO:0006511|ubiquitin-dependent protein catabolic process; GO:0031145|anaphase-promoting complex-dependent catabolic process; GO:0031915|positive regulation of synaptic plasticity; GO:0043161|proteasome-mediated ubiquitin-dependent protein catabolic process; GO:0045773|positive regulation of axon extension; GO:0050775|positive regulation of dendrite morphogenesis; GO:0051301|cell division; GO:0070…	GO:0005654|nucleoplasm; GO:0005680|anaphase-promoting complex; GO:0005829|cytosol	GO:0031625|ubiquitin protein ligase binding	ko:K03349|APC2	ko04110|Cell cycle; ko04114|Oocyte meiosis; ko04120|Ubiquitin mediated proteolysis; ko04914|Progesterone-mediated oocyte maturation; ko05166|HTLV-I infection	2693	XP_008003710.1	XP_008003710.1 PREDICTED: anaphase-promoting complex subunit 2 [Chlorocebus sabaeus]	sp|Q9UJX6|ANC2_HUMAN	sp|Q9UJX6|ANC2_HUMAN Anaphase-promoting complex subunit 2 OS=Homo sapiens GN=ANAPC2 PE=1 SV=1	_	_	_	_	_	PF00888.19|Cullin|Cullin family|XM_008005519.2|m.12218:524-736;PF08672.8|ANAPC2|Anaphase promoting complex (APC) subunit 2|XM_008005519.2|m.12218:781-841
ANAPC5	47.8243371113218	42.6119615789952	0.166449614157169	0.00916054388301153	0.124157057030754	up	yes	48.7904444979401	47.2277508881507	47.4548159478746	40.2451886562101	44.594370658928	42.9963254218474	NW_023666037.1	128358871	128399715	+	ANAPC5	--	GO:0006511|ubiquitin-dependent protein catabolic process; GO:0031145|anaphase-promoting complex-dependent catabolic process; GO:0043161|proteasome-mediated ubiquitin-dependent protein catabolic process; GO:0051301|cell division; GO:0070979|protein K11-linked ubiquitination	GO:0005634|nucleus; GO:0005654|nucleoplasm; GO:0005680|anaphase-promoting complex; GO:0005829|cytosol	GO:0019903|protein phosphatase binding	ko:K03352|APC5	ko04110|Cell cycle; ko04114|Oocyte meiosis; ko04120|Ubiquitin mediated proteolysis; ko04657|IL-17 signaling pathway; ko04914|Progesterone-mediated oocyte maturation; ko05166|HTLV-I infection	1919	EAW98261.1	EAW98261.1 anaphase promoting complex subunit 5, isoform CRA_c [Homo sapiens]	sp|Q9UJX4|APC5_HUMAN	sp|Q9UJX4|APC5_HUMAN Anaphase-promoting complex subunit 5 OS=Homo sapiens GN=ANAPC5 PE=1 SV=2	_	_	_	_	_	PF12862.4|ANAPC5|Anaphase-promoting complex subunit 5|XM_008004981.2|m.11180:80-179;PF12862.4|ANAPC5|Anaphase-promoting complex subunit 5|XM_008004981.2|m.11180:285-317;PF12862.4|ANAPC5|Anaphase-promoting complex subunit 5|XM_008004981.2|m.11180:443-474
ANAPC7	21.3381163258779	19.2709569868967	0.14693211794284	0.0449039795733905	0.313600246233609	up	yes	22.5033719039889	20.8819541486235	20.6290229250214	18.4330430649476	18.8706165784587	20.5092113172839	NW_023666037.1	139480089	139508447	+	ANAPC7	--	GO:0006511|ubiquitin-dependent protein catabolic process; GO:0031145|anaphase-promoting complex-dependent catabolic process; GO:0043161|proteasome-mediated ubiquitin-dependent protein catabolic process; GO:0051301|cell division; GO:0070979|protein K11-linked ubiquitination	GO:0005634|nucleus; GO:0005654|nucleoplasm; GO:0005680|anaphase-promoting complex; GO:0005829|cytosol	GO:0019903|protein phosphatase binding	ko:K03354|APC7	ko04110|Cell cycle; ko04114|Oocyte meiosis; ko04120|Ubiquitin mediated proteolysis; ko04914|Progesterone-mediated oocyte maturation; ko05166|HTLV-I infection	2839	XP_001106734.2	XP_001106734.2 PREDICTED: anaphase-promoting complex subunit 7 isoform X1 [Macaca mulatta]	sp|Q9UJX3|APC7_HUMAN	sp|Q9UJX3|APC7_HUMAN Anaphase-promoting complex subunit 7 OS=Homo sapiens GN=ANAPC7 PE=1 SV=4	9606.ENSP00000394394	anaphase promoting complex subunit 7; Component of the anaphase promoting complex/cyclosome [...]	COG0457	KOG1174	_	PF13181.3|TPR_8|Tetratricopeptide repeat|XM_037996544.1|m.11720:374-404;PF13432.3|TPR_16|Tetratricopeptide repeat|XM_037996544.1|m.11720:351-404;PF13432.3|TPR_16|Tetratricopeptide repeat|XM_037996544.1|m.11720:482-542
ANKRD13D	5.97067394665899	4.99771684738858	0.256155077249207	0.0462054112156364	0.318268779994463	up	yes	6.11814291957	5.26919766950671	6.52468125090027	4.88161286710357	5.11767968765401	4.99385798740815	NW_023666038.1	104247206	104260683	-	ANKRD13D	--	--	GO:0005737|cytoplasm; GO:0005770|late endosome; GO:0005886|plasma membrane	--	ko:K21437|--	--	2309	XP_007966543.1	XP_007966543.1 PREDICTED: ankyrin repeat domain-containing protein 13D isoform X1 [Chlorocebus sabaeus]	sp|Q6PD24|AN13D_MOUSE	sp|Q6PD24|AN13D_MOUSE Ankyrin repeat domain-containing protein 13D OS=Mus musculus GN=Ankrd13d PE=1 SV=2	_	_	_	_	_	PF11904.5|GPCR_chapero_1|GPCR-chaperone|XM_037998968.1|m.6649:182-385;PF11904.5|GPCR_chapero_1|GPCR-chaperone|XM_037998968.1|m.6649:433-545;PF12796.4|Ank_2|Ankyrin repeats (3 copies)|XM_037998968.1|m.6649:21-95;PF13637.3|Ank_4|Ankyrin repeats (many copies)|XM_037998968.1|m.6649:40-91
ANLN	32.8856721320737	28.5428451019655	0.204263282757189	0.000550861863170541	0.0177558786451445	up	yes	33.0250994352779	34.7098334552649	30.9220835056783	28.0824580606623	29.2432811498732	28.302796095361	NW_023666062.1	298421	363473	+	ANLN	--	GO:0000281|mitotic cytokinesis; GO:0000921|septin ring assembly; GO:0002244|hematopoietic progenitor cell differentiation; GO:0007096|regulation of exit from mitosis; GO:0090521|glomerular visceral epithelial cell migration; GO:1904172|positive regulation of bleb assembly	GO:0005654|nucleoplasm; GO:0005826|actomyosin contractile ring; GO:0015629|actin cytoskeleton; GO:0032059|bleb; GO:0099738|cell cortex region	GO:0003779|actin binding; GO:0045296|cadherin binding	ko:K18621|ANLN	--	4848	XP_007979804.1	XP_007979804.1 PREDICTED: actin-binding protein anillin isoform X1 [Chlorocebus sabaeus]	sp|Q9NQW6|ANLN_HUMAN	sp|Q9NQW6|ANLN_HUMAN Anillin OS=Homo sapiens GN=ANLN PE=1 SV=2	_	_	_	_	_	PF16018.2|Anillin_N|Anillin N-terminus|XM_007981613.2|m.2757:142-229;PF16018.2|Anillin_N|Anillin N-terminus|XM_007981613.2|m.2757:429-489;PF08174.8|Anillin|Cell division protein anillin|XM_007981613.2|m.2757:803-956;PF00169.26|PH|PH domain|XM_007981613.2|m.2757:1008-1127
ANXA3	17.8245680167511	15.3646886400472	0.214119077665216	0.022931334718528	0.218245542100312	up	yes	17.1749837223631	18.5086317083113	17.790088619579	15.309192227832	16.0052077349668	14.7796659573427	NW_023666037.1	5382730	5444583	+	ANXA3	--	GO:0006909|phagocytosis; GO:0010595|positive regulation of endothelial cell migration; GO:0021766|hippocampus development; GO:0031100|animal organ regeneration; GO:0042742|defense response to bacterium; GO:0043312|neutrophil degranulation; GO:0045766|positive regulation of angiogenesis; GO:0051054|positive regulation of DNA metabolic process; GO:0051091|positive regulation of DNA-binding transcri…	GO:0005737|cytoplasm; GO:0005829|cytosol; GO:0005886|plasma membrane; GO:0016020|membrane; GO:0030424|axon; GO:0030425|dendrite; GO:0030670|phagocytic vesicle membrane; GO:0042581|specific granule; GO:0043025|neuronal cell body; GO:0070062|extracellular exosome	GO:0005509|calcium ion binding; GO:0005544|calcium-dependent phospholipid binding; GO:0019834|phospholipase A2 inhibitor activity; GO:0048306|calcium-dependent protein binding	ko:K17089|ANXA3	--	1484	XP_007997180.1	XP_007997180.1 PREDICTED: annexin A3 [Chlorocebus sabaeus]	sp|P12429|ANXA3_HUMAN	sp|P12429|ANXA3_HUMAN Annexin A3 OS=Homo sapiens GN=ANXA3 PE=1 SV=3	9544.ENSMMUP00000029245	annexin A3	_	KOG0819	_	PF00191.17|Annexin|Annexin|XM_007998989.2|m.7970:23-87;PF00191.17|Annexin|Annexin|XM_007998989.2|m.7970:94-159;PF00191.17|Annexin|Annexin|XM_007998989.2|m.7970:178-243;PF00191.17|Annexin|Annexin|XM_007998989.2|m.7970:255-318
AP3M1	15.3553586588769	13.8559282424066	0.148137243210324	0.0283089136936052	0.246173705630501	up	yes	15.8206072179654	16.0514454778489	14.1940232808165	13.9948748061256	14.0305176007751	13.542392320319	NW_023666048.1	17794754	17825745	+	AP3M1	--	GO:0006622|protein targeting to lysosome; GO:0008089|anterograde axonal transport; GO:0048490|anterograde synaptic vesicle transport	GO:0005764|lysosome; GO:0005765|lysosomal membrane; GO:0005794|Golgi apparatus; GO:0030131|clathrin adaptor complex; GO:0030659|cytoplasmic vesicle membrane; GO:1904115|axon cytoplasm	GO:0017137|Rab GTPase binding	ko:K12398|AP3M	ko04142|Lysosome	5169	XP_002756248.2	XP_002756248.2 PREDICTED: AP-3 complex subunit mu-1 isoform X1 [Callithrix jacchus]	sp|Q9Y2T2|AP3M1_HUMAN	sp|Q9Y2T2|AP3M1_HUMAN AP-3 complex subunit mu-1 OS=Homo sapiens GN=AP3M1 PE=1 SV=1	9544.ENSMMUP00000027410	adaptor-related protein complex 3, mu 1 subunit	_	KOG2740	_	PF00928.18|Adap_comp_sub|Adaptor complexes medium subunit family|XM_007962956.2|m.1556:215-467;PF01217.17|Clat_adaptor_s|Clathrin adaptor complex small chain|XM_007962956.2|m.1556:51-178
APH1A	58.6857662990909	53.8745675420804	0.12338429962613	0.0421227287027932	0.303448597173656	up	yes	58.3120198807756	56.7947442895232	60.950534726974	55.8315909782184	54.4476717955114	51.3444398525113	NW_023666038.1	13022908	13026804	+	APH1A	--	GO:0001656|metanephros development; GO:0006509|membrane protein ectodomain proteolysis; GO:0007219|Notch signaling pathway; GO:0007220|Notch receptor processing; GO:0016485|protein processing; GO:0031293|membrane protein intracellular domain proteolysis; GO:0034205|amyloid-beta formation; GO:0042982|amyloid precursor protein metabolic process; GO:0042987|amyloid precursor protein catabolic proces…	GO:0005783|endoplasmic reticulum; GO:0005789|endoplasmic reticulum membrane; GO:0005794|Golgi apparatus; GO:0005886|plasma membrane; GO:0005887|integral component of plasma membrane; GO:0016020|membrane; GO:0016021|integral component of membrane; GO:0032580|Golgi cisterna membrane; GO:0070765|gamma-secretase complex	GO:0004175|endopeptidase activity	ko:K06172|APH1A	ko04330|Notch signaling pathway; ko05010|Alzheimer's disease	2017	XP_025230516.1	XP_025230516.1 gamma-secretase subunit APH-1A [Theropithecus gelada]	sp|Q96BI3|APH1A_HUMAN	sp|Q96BI3|APH1A_HUMAN Gamma-secretase subunit APH-1A OS=Homo sapiens GN=APH1A PE=1 SV=1	_	_	_	_	_	PF06105.9|Aph-1|Aph-1 protein|XM_008019247.2|m.2358:4-238
APLF	5.1840310248507	4.31986003372405	0.262534242104866	0.0237070604384135	0.221932083383889	up	yes	5.44235665552878	5.24177334523298	4.86796307379034	4.66661123858677	4.12553222554825	4.16743663703712	NW_023666045.1	73339984	73456338	+	APLF	--	GO:0000012|single strand break repair; GO:0006302|double-strand break repair; GO:0006974|cellular response to DNA damage stimulus; GO:0045191|regulation of isotype switching; GO:0051106|positive regulation of DNA ligation	GO:0005634|nucleus; GO:0005654|nucleoplasm; GO:0005829|cytosol; GO:0035861|site of double-strand break	GO:0000166|nucleotide binding; GO:0003906|DNA-(apurinic or apyrimidinic site) endonuclease activity; GO:0004520|endodeoxyribonuclease activity; GO:0008408|3'-5' exonuclease activity; GO:0046872|metal ion binding; GO:0140078|class I DNA-(apurinic or apyrimidinic site) endonuclease activity; GO:0140080|class III/IV DNA-(apurinic or apyrimidinic site) endonuclease activity	ko:K13295|APLF	--	3216	XP_007968588.1	XP_007968588.1 PREDICTED: aprataxin and PNK-like factor isoform X1 [Chlorocebus sabaeus]	sp|Q8IW19|APLF_HUMAN	sp|Q8IW19|APLF_HUMAN Aprataxin and PNK-like factor OS=Homo sapiens GN=APLF PE=1 SV=1	9606.ENSP00000307004	aprataxin and PNKP like factor; Nuclease involved in single-strand and double-strand DNA bre [...]	_	_	NOG85452	PF10283.6|zf-CCHH|Zinc-finger (CX5CX6HX5H) motif|XM_007970397.2|m.8185:378-401;PF10283.6|zf-CCHH|Zinc-finger (CX5CX6HX5H) motif|XM_007970397.2|m.8185:419-440
ARFGAP2	20.1902418550083	18.1835696640111	0.15094393197006	0.0295589494189194	0.251795936407497	up	yes	20.1362846180734	20.0551677862702	20.3792731606813	18.9624419377749	17.8353810049194	17.752886049339	NW_023666038.1	115437617	115450127	+	ARFGAP2	--	GO:0006888|endoplasmic reticulum to Golgi vesicle-mediated transport; GO:0006890|retrograde vesicle-mediated transport, Golgi to endoplasmic reticulum; GO:0015031|protein transport	GO:0000139|Golgi membrane; GO:0005794|Golgi apparatus; GO:0005829|cytosol; GO:0005886|plasma membrane	GO:0005096|GTPase activator activity; GO:0046872|metal ion binding	ko:K12493|ARFGAP2_3	ko04144|Endocytosis	2914	XP_009006289.1	XP_009006289.1 PREDICTED: ADP-ribosylation factor GTPase-activating protein 2 isoform X1 [Callithrix jacchus]	sp|Q8N6H7|ARFG2_HUMAN	sp|Q8N6H7|ARFG2_HUMAN ADP-ribosylation factor GTPase-activating protein 2 OS=Homo sapiens GN=ARFGAP2 PE=1 SV=1	_	_	_	_	_	PF01412.15|ArfGap|Putative GTPase activating protein for Arf|XM_007999856.2|m.8477:12-117
ARHGEF1	30.7342080959274	28.2253092743842	0.122814212693083	0.0354474058595886	0.276200473859449	up	yes	30.664684351638	30.0324279519615	31.5055119841827	27.2657091999481	29.3577697668893	28.0524488563152	NW_023666073.1	14326794	14351774	+	ARHGEF1	--	GO:0007266|Rho protein signal transduction; GO:0008283|cell population proliferation; GO:0035023|regulation of Rho protein signal transduction; GO:0043065|positive regulation of apoptotic process; GO:0050771|negative regulation of axonogenesis; GO:0051056|regulation of small GTPase mediated signal transduction	GO:0005737|cytoplasm; GO:0005829|cytosol; GO:0005886|plasma membrane	GO:0003723|RNA binding; GO:0005085|guanyl-nucleotide exchange factor activity; GO:0005089|Rho guanyl-nucleotide exchange factor activity; GO:0005096|GTPase activator activity	ko:K12330|ARHGEF1	ko04270|Vascular smooth muscle contraction; ko04611|Platelet activation; ko04810|Regulation of actin cytoskeleton; ko05200|Pathways in cancer; ko05205|Proteoglycans in cancer	3511	XP_007995124.1	XP_007995124.1 PREDICTED: rho guanine nucleotide exchange factor 1 isoform X1 [Chlorocebus sabaeus]	sp|Q92888|ARHG1_HUMAN	sp|Q92888|ARHG1_HUMAN Rho guanine nucleotide exchange factor 1 OS=Homo sapiens GN=ARHGEF1 PE=1 SV=2	9606.ENSP00000337261	Rho guanine nucleotide exchange factor (GEF) 1; Seems to play a role in the regulation of Rh [...]	COG5422	KOG3520	_	PF09128.8|RGS-like|Regulator of G protein signalling-like domain|XM_007996933.2|m.2637:92-282;PF00621.17|RhoGEF|RhoGEF domain|XM_007996933.2|m.2637:530-713
ARL3	15.9424883878401	13.5217217600817	0.237436066067118	0.0271947087898408	0.239367437796027	up	yes	16.2903037158495	14.5530846934464	16.9840767542243	13.9284079846924	14.922246614749	11.7145106808038	NW_023666048.1	56815977	56860402	-	ARL3	--	GO:0000281|mitotic cytokinesis; GO:0001822|kidney development; GO:0007264|small GTPase mediated signal transduction; GO:0015031|protein transport; GO:0042461|photoreceptor cell development; GO:0060271|cilium assembly	GO:0000139|Golgi membrane; GO:0005634|nucleus; GO:0005794|Golgi apparatus; GO:0005813|centrosome; GO:0005876|spindle microtubule; GO:0005881|cytoplasmic microtubule; GO:0005929|cilium; GO:0030496|midbody; GO:0032391|photoreceptor connecting cilium	GO:0003924|GTPase activity; GO:0005525|GTP binding; GO:0008017|microtubule binding; GO:0019003|GDP binding; GO:0046872|metal ion binding	ko:K07944|ARL3	--	1646	XP_023096635.1	XP_023096635.1 LOW QUALITY PROTEIN: ADP-ribosylation factor-like protein 3 [Felis catus]	sp|Q52NJ4|ARL3_PIG	sp|Q52NJ4|ARL3_PIG ADP-ribosylation factor-like protein 3 OS=Sus scrofa GN=ARL3 PE=2 SV=1	_	_	_	_	_	PF00025.18|Arf|ADP-ribosylation factor family|XM_007964527.2|m.3537:155-327;PF09439.7|SRPRB|Signal recognition particle receptor beta subunit|XM_007964527.2|m.3537:169-295;PF08477.10|Roc|Ras of Complex, Roc, domain of DAPkinase|XM_007964527.2|m.3537:170-280;PF00071.19|Ras|Ras family|XM_007964527.2|m.3537:171-328;PF04670.9|Gtr1_RagA|Gtr1/RagA G protein conserved region|XM_007964527.2|m.3537:170-29…
ARL6IP1	104.682353462791	95.6503660333912	0.130162857566518	0.0192189618503994	0.197611295233809	up	yes	107.584125119686	108.199724909189	98.2632103594985	92.816906602429	98.5609194598989	95.5732720378457	NW_023666068.1	12834783	12845078	+	ARL6IP1	--	GO:0002038|positive regulation of L-glutamate import across plasma membrane; GO:0006613|cotranslational protein targeting to membrane; GO:0006915|apoptotic process; GO:0043066|negative regulation of apoptotic process; GO:0043154|negative regulation of cysteine-type endopeptidase activity involved in apoptotic process; GO:0071787|endoplasmic reticulum tubular network formation; GO:1990809|endoplas…	GO:0005783|endoplasmic reticulum; GO:0005784|Sec61 translocon complex; GO:0005789|endoplasmic reticulum membrane; GO:0005829|cytosol; GO:0030176|integral component of endoplasmic reticulum membrane	GO:0042802|identical protein binding	--	--	2397	XP_009194343.2	XP_009194343.2 ADP-ribosylation factor-like protein 6-interacting protein 1 isoform X1 [Papio anubis]	sp|Q5R454|AR6P1_PONAB	sp|Q5R454|AR6P1_PONAB ADP-ribosylation factor-like protein 6-interacting protein 1 OS=Pongo abelii GN=ARL6IP1 PE=2 SV=1	_	_	_	_	_	_
ARMC8	6.6620538977292	5.66558209289615	0.233362578993899	0.0119100789045098	0.147507011719647	up	yes	6.92026797357395	6.79199400075	6.27389971886366	5.90533520812429	5.21085496310232	5.88055610746184	NW_023666041.1	25258177	25368755	-	ARMC8	--	GO:0043312|neutrophil degranulation	GO:0005576|extracellular region; GO:0035580|specific granule lumen; GO:1904724|tertiary granule lumen	--	--	--	4786	NP_001350870.1	NP_001350870.1 armadillo repeat-containing protein 8 isoform 6 [Homo sapiens]	sp|Q8IUR7|ARMC8_HUMAN	sp|Q8IUR7|ARMC8_HUMAN Armadillo repeat-containing protein 8 OS=Homo sapiens GN=ARMC8 PE=1 SV=2	_	_	_	_	_	PF00514.20|Arm|Armadillo/beta-catenin-like repeat|XM_008008979.2|m.5139:50-91
ARPC2	91.0172355772804	84.7532946834072	0.102858602641614	0.0479227333071985	0.324467877890076	up	yes	91.4098147017544	90.7396073198539	90.9022847102329	86.8158556540285	83.0462178718995	84.3978105242935	NW_023666040.1	95260455	95302739	-	ARPC2	--	GO:0006928|movement of cell or subcellular component; GO:0010592|positive regulation of lamellipodium assembly; GO:0030041|actin filament polymerization; GO:0034314|Arp2/3 complex-mediated actin nucleation; GO:0038096|Fc-gamma receptor signaling pathway involved in phagocytosis; GO:0048013|ephrin receptor signaling pathway; GO:0061024|membrane organization; GO:1900026|positive regulation of subst…	GO:0005768|endosome; GO:0005829|cytosol; GO:0005885|Arp2/3 protein complex; GO:0005925|focal adhesion; GO:0015629|actin cytoskeleton; GO:0031252|cell leading edge; GO:0036195|muscle cell projection membrane; GO:0043005|neuron projection; GO:0045202|synapse; GO:0070062|extracellular exosome	GO:0003779|actin binding; GO:0005200|structural constituent of cytoskeleton	ko:K05758|ARPC2	ko04144|Endocytosis; ko04666|Fc gamma R-mediated phagocytosis; ko04810|Regulation of actin cytoskeleton; ko05100|Bacterial invasion of epithelial cells; ko05130|Pathogenic Escherichia coli infection; ko05131|Shigellosis; ko05132|Salmonella infection	1484	BAE30463.1	BAE30463.1 unnamed protein product, partial [Mus musculus]	sp|O15144|ARPC2_HUMAN	sp|O15144|ARPC2_HUMAN Actin-related protein 2/3 complex subunit 2 OS=Homo sapiens GN=ARPC2 PE=1 SV=1	_	_	_	_	_	PF04045.11|P34-Arc|Arp2/3 complex, 34 kD subunit p34-Arc|XM_007966250.2|m.1757:57-283
ARPC3	109.698647401622	97.8640424794877	0.164679052206133	0.0057184720479389	0.0917095508766829	up	yes	112.473052814374	111.576891982352	105.045997408139	99.120544102976	97.6533864181466	96.8181969173406	NW_023666037.1	139433833	139450140	+	ARPC3	--	GO:0034314|Arp2/3 complex-mediated actin nucleation	GO:0005737|cytoplasm; GO:0005829|cytosol; GO:0005885|Arp2/3 protein complex; GO:0005925|focal adhesion; GO:0016020|membrane; GO:0030027|lamellipodium; GO:0070062|extracellular exosome	GO:0005200|structural constituent of cytoskeleton; GO:0051015|actin filament binding	ko:K05756|ARPC3	ko04144|Endocytosis; ko04666|Fc gamma R-mediated phagocytosis; ko04810|Regulation of actin cytoskeleton; ko05100|Bacterial invasion of epithelial cells; ko05130|Pathogenic Escherichia coli infection; ko05131|Shigellosis; ko05132|Salmonella infection	952	EAW75675.1	EAW75675.1 hCG1786148 [Homo sapiens]	sp|Q3T035|ARPC3_BOVIN	sp|Q3T035|ARPC3_BOVIN Actin-related protein 2/3 complex subunit 3 OS=Bos taurus GN=ARPC3 PE=1 SV=3	_	_	_	_	_	PF04062.11|P21-Arc|ARP2/3 complex ARPC3 (21 kDa) subunit|XM_037996543.1|m.11717:53-225
ASF1B	31.2035285489204	27.8452000109492	0.164224781525633	0.0178660640233304	0.188574597067741	up	yes	31.1286991960299	30.5647601254511	31.9171263252802	29.0545435034189	27.915266021829	26.5657905075997	NW_023666074.1	6870179	6886353	+	ASF1B	--	GO:0006335|DNA replication-dependent nucleosome assembly; GO:0006336|DNA replication-independent nucleosome assembly; GO:0006351|transcription, DNA-templated; GO:0006355|regulation of transcription, DNA-templated; GO:0007275|multicellular organism development; GO:0007283|spermatogenesis; GO:0016569|covalent chromatin modification; GO:0030154|cell differentiation	GO:0000790|nuclear chromatin; GO:0005654|nucleoplasm; GO:0032991|protein-containing complex	GO:0042393|histone binding	ko:K10753|ASF1	--	2037	XP_003915086.1	XP_003915086.1 histone chaperone ASF1B [Papio anubis]	sp|Q9NVP2|ASF1B_HUMAN	sp|Q9NVP2|ASF1B_HUMAN Histone chaperone ASF1B OS=Homo sapiens GN=ASF1B PE=1 SV=1	_	_	_	_	_	PF04729.10|ASF1_hist_chap|ASF1 like histone chaperone|XM_037992154.1|m.5670:1-154
ASNS	15.8329750400651	12.4557753048279	0.345870660772929	4.134252142914e-05	0.00211407435850365	up	yes	15.2737485798279	17.1502683526358	15.0749081877316	12.2039664001643	12.9043414540761	12.2590180602432	NW_023666042.1	53107858	53128042	-	ASNS	--	GO:0006541|glutamine metabolic process; GO:0042149|cellular response to glucose starvation; GO:0043066|negative regulation of apoptotic process; GO:0045931|positive regulation of mitotic cell cycle; GO:0070981|L-asparagine biosynthetic process	GO:0005829|cytosol	GO:0004066|asparagine synthase (glutamine-hydrolyzing) activity; GO:0005524|ATP binding	ko:K01953|asnB,ASNS	ko00250|Alanine, aspartate and glutamate metabolism; ko01100|Metabolic pathways	2480	XP_007980275.1	XP_007980275.1 PREDICTED: asparagine synthetase [glutamine-hydrolyzing] isoform X1 [Chlorocebus sabaeus]	sp|Q5R6W9|ASNS_PONAB	sp|Q5R6W9|ASNS_PONAB Asparagine synthetase [glutamine-hydrolyzing] OS=Pongo abelii GN=ASNS PE=2 SV=3	9544.ENSMMUP00000025179	asparagine synthetase	COG0367	KOG0571	_	PF00733.18|Asn_synthase|Asparagine synthase|XM_007982086.2|m.12855:235-384;PF00733.18|Asn_synthase|Asparagine synthase|XM_007982086.2|m.12855:384-535;PF13537.3|GATase_7|Glutamine amidotransferase domain|XM_007982086.2|m.12855:49-164;PF13522.3|GATase_6|Glutamine amidotransferase domain|XM_007982086.2|m.12855:42-155;PF12481.5|DUF3700|Aluminium induced protein|XM_007982086.2|m.12855:74-162
ATAD2	49.5873039013365	45.375734834526	0.128022782079843	0.0193629263850318	0.197892780838892	up	yes	49.2466207933058	52.7312873788578	46.7840035318458	45.0384381160165	45.7746141955324	45.314152192029	NW_023666039.1	22235801	22339390	+	ATAD2	--	GO:0006325|chromatin organization; GO:0006351|transcription, DNA-templated; GO:0006357|regulation of transcription by RNA polymerase II; GO:0031936|negative regulation of chromatin silencing; GO:0045893|positive regulation of transcription, DNA-templated; GO:0045944|positive regulation of transcription by RNA polymerase II	GO:0005634|nucleus; GO:0005654|nucleoplasm; GO:0070062|extracellular exosome	GO:0003682|chromatin binding; GO:0005524|ATP binding; GO:0016887|ATPase activity; GO:0042393|histone binding	--	--	5542	XP_005564083.1	XP_005564083.1 PREDICTED: ATPase family AAA domain-containing protein 2 isoform X2 [Macaca fascicularis]	sp|Q6PL18|ATAD2_HUMAN	sp|Q6PL18|ATAD2_HUMAN ATPase family AAA domain-containing protein 2 OS=Homo sapiens GN=ATAD2 PE=1 SV=1	9544.ENSMMUP00000026958	ATPase family, AAA domain containing 2	COG0464	KOG0732	_	PF00004.26|AAA|ATPase family associated with various cellular activities (AAA)|XM_038000172.1|m.11620:455-588;PF00439.22|Bromodomain|Bromodomain|XM_038000172.1|m.11620:994-1058;PF07724.11|AAA_2|AAA domain (Cdc48 subfamily)|XM_038000172.1|m.11620:455-552
ATAT1	2.99862428245243	2.34559803343731	0.353010579691158	0.00952887836899559	0.126981563777649	up	yes	3.32136212042853	2.76399114932129	2.91051957760747	2.46586211857661	2.4148452861414	2.15608669559391	NW_023666044.1	30320597	30343906	+	ATAT1	--	GO:0070507|regulation of microtubule cytoskeleton organization; GO:0071929|alpha-tubulin acetylation	GO:0005737|cytoplasm; GO:0005819|spindle; GO:0005874|microtubule; GO:0005905|clathrin-coated pit; GO:0005925|focal adhesion; GO:0030424|axon	GO:0004468|lysine N-acetyltransferase activity, acting on acetyl phosphate as donor; GO:0019799|tubulin N-acetyltransferase activity; GO:0050662|coenzyme binding	ko:K19573|ATAT1,MEC17	--	2868	XP_009202992.1	XP_009202992.1 alpha-tubulin N-acetyltransferase 1 isoform X5 [Papio anubis]	sp|Q767K7|ATAT_PIG	sp|Q767K7|ATAT_PIG Alpha-tubulin N-acetyltransferase 1 OS=Sus scrofa GN=ATAT1 PE=3 SV=1	_	_	_	_	_	PF05301.8|Acetyltransf_16|GNAT acetyltransferase, Mec-17|XM_038005640.1|m.3565:25-178;PF00583.22|Acetyltransf_1|Acetyltransferase (GNAT) family|XM_038005640.1|m.3565:78-136
ATG14	6.45781699757322	5.43937286113179	0.247188651858289	0.00981739254387043	0.129492414762205	up	yes	6.65830200247383	6.0031596229267	6.71198936731913	5.68846179621216	5.6509133820614	4.9787434051218	NW_023666053.1	20780734	20826530	-	ATG14	--	GO:0000045|autophagosome assembly; GO:0000423|mitophagy; GO:0001932|regulation of protein phosphorylation; GO:0001933|negative regulation of protein phosphorylation; GO:0001934|positive regulation of protein phosphorylation; GO:0008333|endosome to lysosome transport; GO:0009267|cellular response to starvation; GO:0010508|positive regulation of autophagy; GO:0010608|posttranscriptional regulation …	GO:0000421|autophagosome membrane; GO:0005776|autophagosome; GO:0005789|endoplasmic reticulum membrane; GO:0005829|cytosol; GO:0005930|axoneme; GO:0034045|phagophore assembly site membrane; GO:0035032|phosphatidylinositol 3-kinase complex, class III; GO:0044233|mitochondria-associated endoplasmic reticulum membrane; GO:0045335|phagocytic vesicle; GO:0097629|extrinsic component of omegasome membra…	GO:0051020|GTPase binding	ko:K17889|ATG14L,ATG14	ko04140|Autophagy - animal	4720	XP_007984944.1	XP_007984944.1 PREDICTED: beclin 1-associated autophagy-related key regulator [Chlorocebus sabaeus]	sp|Q6ZNE5|BAKOR_HUMAN	sp|Q6ZNE5|BAKOR_HUMAN Beclin 1-associated autophagy-related key regulator OS=Homo sapiens GN=ATG14 PE=1 SV=1	9544.ENSMMUP00000005013	KIAA0831	_	KOG4398	_	PF10186.6|Atg14|Vacuolar sorting 38 and autophagy-related subunit 14|XM_037984014.1|m.448:52-396
ATG2A	16.781058061067	15.2670095782341	0.136330973760971	0.025352613740502	0.23052693084718	up	yes	17.0765731595907	16.0228185856488	17.2437824379615	14.7177635768527	15.5132865119289	15.5699786459207	NW_023666038.1	106702929	106725744	+	ATG2A	--	GO:0000045|autophagosome assembly; GO:0000422|autophagy of mitochondrion; GO:0044804|autophagy of nucleus	GO:0000407|phagophore assembly site; GO:0005634|nucleus; GO:0005811|lipid droplet; GO:0005829|cytosol; GO:0019898|extrinsic component of membrane; GO:0034045|phagophore assembly site membrane; GO:0043231|intracellular membrane-bounded organelle	--	ko:K17906|ATG2	ko04136|Autophagy - other; ko04140|Autophagy - animal	6367	XP_007991412.1	XP_007991412.1 PREDICTED: autophagy-related protein 2 homolog A isoform X1 [Chlorocebus sabaeus]	sp|Q2TAZ0|ATG2A_HUMAN	sp|Q2TAZ0|ATG2A_HUMAN Autophagy-related protein 2 homolog A OS=Homo sapiens GN=ATG2A PE=1 SV=3	9544.ENSMMUP00000005302	ATG2 autophagy related 2 homolog A (S. cerevisiae)	_	KOG2993	_	PF09333.8|ATG_C|Autophagy-related protein C terminal domain|XM_007993221.2|m.7230:1842-1934;PF12624.4|Chorein_N|N-terminal region of Chorein or VPS13|XM_007993221.2|m.7230:14-110;PF13329.3|ATG2_CAD|Autophagy-related protein 2 CAD motif|XM_007993221.2|m.7230:1116-1251
ATP1B3	33.1129695131918	29.4555745980018	0.16880161798133	0.0106873868564784	0.135392520595258	up	yes	33.7108694933769	32.7565100432449	32.8715290029535	29.9109453818139	30.3500434628881	28.1057349493035	NW_023666041.1	21627404	21678499	-	ATP1B3	--	GO:0006810|transport; GO:0006883|cellular sodium ion homeostasis; GO:0030007|cellular potassium ion homeostasis; GO:0032781|positive regulation of ATPase activity; GO:0034220|ion transmembrane transport; GO:0036376|sodium ion export across plasma membrane; GO:0050821|protein stabilization; GO:0050900|leukocyte migration; GO:0072659|protein localization to plasma membrane; GO:0086009|membrane repo…	GO:0005886|plasma membrane; GO:0005890|sodium:potassium-exchanging ATPase complex; GO:0005901|caveola; GO:0042470|melanosome; GO:0070062|extracellular exosome	GO:0001671|ATPase activator activity; GO:0005391|sodium:potassium-exchanging ATPase activity; GO:0051117|ATPase binding	ko:K01540|ATP1B,CD298	ko04022|cGMP-PKG signaling pathway; ko04024|cAMP signaling pathway; ko04260|Cardiac muscle contraction; ko04261|Adrenergic signaling in cardiomyocytes; ko04911|Insulin secretion; ko04918|Thyroid hormone synthesis; ko04919|Thyroid hormone signaling pathway; ko04960|Aldosterone-regulated sodium reabsorption; ko04961|Endocrine and other factor-regulated calcium reabsorption; ko04964|Proximal tubule …	2061	NP_001670.1	NP_001670.1 sodium/potassium-transporting ATPase subunit beta-3 [Homo sapiens]	sp|P54709|AT1B3_HUMAN	sp|P54709|AT1B3_HUMAN Sodium/potassium-transporting ATPase subunit beta-3 OS=Homo sapiens GN=ATP1B3 PE=1 SV=1	9606.ENSP00000286371	ATPase, Na+/K+ transporting, beta 3 polypeptide; This is the non-catalytic component of the [...]	_	KOG3927	_	PF00287.15|Na_K-ATPase|Sodium / potassium ATPase beta chain|XM_008008866.2|m.5004:6-273
ATP5F1B	768.165048992883	723.087317760871	0.0872452798415466	0.0440624065573254	0.310352360090993	up	yes	772.906843706241	770.110098345898	761.478204926509	704.283181979849	747.392283868375	717.58648743439	NW_023666037.1	193380244	193389154	+	ATP5F1B	--	GO:0001525|angiogenesis; GO:0001649|osteoblast differentiation; GO:0006091|generation of precursor metabolites and energy; GO:0006629|lipid metabolic process; GO:0006754|ATP biosynthetic process; GO:0006933|negative regulation of cell adhesion involved in substrate-bound cell migration; GO:0007005|mitochondrion organization; GO:0042407|cristae formation; GO:0042776|mitochondrial ATP synthesis cou…	GO:0005634|nucleus; GO:0005739|mitochondrion; GO:0005753|mitochondrial proton-transporting ATP synthase complex; GO:0005754|mitochondrial proton-transporting ATP synthase, catalytic core; GO:0005759|mitochondrial matrix; GO:0005886|plasma membrane; GO:0009986|cell surface; GO:0016020|membrane; GO:0031012|extracellular matrix; GO:0031966|mitochondrial membrane; GO:0042645|mitochondrial nucleoid; G…	GO:0005215|transporter activity; GO:0005524|ATP binding; GO:0022857|transmembrane transporter activity; GO:0042288|MHC class I protein binding; GO:0043532|angiostatin binding; GO:0046933|proton-transporting ATP synthase activity, rotational mechanism; GO:0046961|proton-transporting ATPase activity, rotational mechanism	ko:K02133|ATPeF1B,ATP5B,ATP2	ko00190|Oxidative phosphorylation; ko01100|Metabolic pathways; ko05010|Alzheimer's disease; ko05012|Parkinson's disease; ko05016|Huntington's disease	1849	XP_005571312.1	XP_005571312.1 PREDICTED: ATP synthase subunit beta, mitochondrial [Macaca fascicularis]	sp|P06576|ATPB_HUMAN	sp|P06576|ATPB_HUMAN ATP synthase subunit beta, mitochondrial OS=Homo sapiens GN=ATP5B PE=1 SV=3	_	_	_	_	_	PF00006.22|ATP-synt_ab|ATP synthase alpha/beta family, nucleotide-binding domain|XM_008003700.2|m.13211:223-442;PF02874.20|ATP-synt_ab_N|ATP synthase alpha/beta family, beta-barrel domain|XM_008003700.2|m.13211:100-166
ATP5F1E	371.088663570579	343.289405889146	0.112335444916697	0.027927317604631	0.243375844058843	up	yes	366.362139613224	369.723746369364	377.180104729149	344.963091185813	343.685187049792	341.219939431833	NW_023666050.1	53161497	53165188	+	ATP5F1E	--	GO:0006754|ATP biosynthetic process; GO:0042407|cristae formation; GO:0042776|mitochondrial ATP synthesis coupled proton transport	GO:0000275|mitochondrial proton-transporting ATP synthase complex, catalytic core F(1); GO:0005753|mitochondrial proton-transporting ATP synthase complex; GO:0005759|mitochondrial matrix	GO:0022857|transmembrane transporter activity; GO:0046933|proton-transporting ATP synthase activity, rotational mechanism	ko:K02135|ATPeF1E,ATP5E,ATP15	ko00190|Oxidative phosphorylation; ko01100|Metabolic pathways; ko05010|Alzheimer's disease; ko05012|Parkinson's disease; ko05016|Huntington's disease	451	XP_024086881.1	XP_024086881.1 uncharacterized protein LOC112128617 [Pongo abelii]	sp|P56381|ATP5E_HUMAN	sp|P56381|ATP5E_HUMAN ATP synthase subunit epsilon, mitochondrial OS=Homo sapiens GN=ATP5E PE=1 SV=2	_	_	_	_	_	_
ATP5MC3	409.235721060254	365.861560635815	0.161630053741534	0.000809843323594568	0.023493243339277	up	yes	398.429373014076	407.824160616347	421.453629550339	362.219531791618	369.658497639198	365.706652476629	NW_023666040.1	138867190	138870677	+	ATP5MC3	--	GO:0006754|ATP biosynthetic process; GO:0015986|ATP synthesis coupled proton transport; GO:0042407|cristae formation; GO:0042776|mitochondrial ATP synthesis coupled proton transport; GO:1902600|proton transmembrane transport	GO:0000276|mitochondrial proton-transporting ATP synthase complex, coupling factor F(o); GO:0005741|mitochondrial outer membrane; GO:0005753|mitochondrial proton-transporting ATP synthase complex; GO:0016021|integral component of membrane	GO:0005215|transporter activity; GO:0008289|lipid binding; GO:0046933|proton-transporting ATP synthase activity, rotational mechanism	ko:K02128|ATPeF0C,ATP5G,ATP9	ko00190|Oxidative phosphorylation; ko01100|Metabolic pathways; ko05010|Alzheimer's disease; ko05012|Parkinson's disease; ko05016|Huntington's disease	752	ELK04719.1	ELK04719.1 ATP synthase lipid-binding protein, mitochondrial [Pteropus alecto]	sp|P48201|AT5G3_HUMAN	sp|P48201|AT5G3_HUMAN ATP synthase F(0) complex subunit C3, mitochondrial OS=Homo sapiens GN=ATP5G3 PE=2 SV=1	_	_	_	_	_	PF00137.18|ATP-synt_C|ATP synthase subunit C|XM_007965420.2|m.3168:134-196
ATP5MG	122.11193028264	106.577859393709	0.196279177233846	0.00553307680967993	0.0895562914957314	up	yes	124.799145299574	121.33267046817	120.203975080176	116.289081533551	101.164768594424	102.279728053151	NW_023666043.1	16248046	16256735	-	ATP5MG	--	GO:0006754|ATP biosynthetic process; GO:0015986|ATP synthesis coupled proton transport; GO:0042407|cristae formation; GO:0042776|mitochondrial ATP synthesis coupled proton transport; GO:0098655|cation transmembrane transport	GO:0000276|mitochondrial proton-transporting ATP synthase complex, coupling factor F(o); GO:0005739|mitochondrion; GO:0005743|mitochondrial inner membrane; GO:0005753|mitochondrial proton-transporting ATP synthase complex; GO:0070062|extracellular exosome	GO:0015078|proton transmembrane transporter activity; GO:0022857|transmembrane transporter activity	ko:K02140|ATPeFG,ATP5L,ATP20	ko00190|Oxidative phosphorylation; ko01100|Metabolic pathways	688	XP_017833673.1	XP_017833673.1 PREDICTED: ATP synthase subunit g, mitochondrial [Callithrix jacchus]	sp|O75964|ATP5L_HUMAN	sp|O75964|ATP5L_HUMAN ATP synthase subunit g, mitochondrial OS=Homo sapiens GN=ATP5L PE=1 SV=3	9544.ENSMMUP00000023168	ATP synthase subunit g, mitochondrial-like	_	KOG4103	_	PF04718.12|ATP-synt_G|Mitochondrial ATP synthase g subunit|XM_008021063.2|m.579:11-102
ATP5PB	93.6355025206232	86.5951206673788	0.112757379184411	0.0404761204478829	0.297699793737842	up	yes	93.6125955575642	92.6243037970772	94.6696082072282	88.2435384178803	85.6288946778488	85.9129289064074	NW_023666038.1	36316725	36328667	+	ATP5PB	--	GO:0015986|ATP synthesis coupled proton transport	GO:0000276|mitochondrial proton-transporting ATP synthase complex, coupling factor F(o); GO:0005753|mitochondrial proton-transporting ATP synthase complex	GO:0015078|proton transmembrane transporter activity	ko:K02127|ATPeF0B,ATP5F1,ATP4	ko00190|Oxidative phosphorylation; ko01100|Metabolic pathways; ko05010|Alzheimer's disease; ko05012|Parkinson's disease; ko05016|Huntington's disease	1308	XP_023088419.1	XP_023088419.1 ATP synthase F(0) complex subunit B1, mitochondrial [Piliocolobus tephrosceles]	sp|Q5RFH9|AT5F1_PONAB	sp|Q5RFH9|AT5F1_PONAB ATP synthase F(0) complex subunit B1, mitochondrial OS=Pongo abelii GN=ATP5F1 PE=2 SV=1	9544.ENSMMUP00000004417	ATP synthase, H+ transporting, mitochondrial Fo complex, subunit B1	_	KOG3976	_	PF05405.11|Mt_ATP-synt_B|Mitochondrial ATP synthase B chain precursor (ATP-synt_B)|XM_007977588.2|m.3318:124-284
ATP6AP1	60.2967256749429	55.3231004367998	0.124176143421147	0.0403926779251231	0.297376059785497	up	yes	60.7203554847664	61.5023988961592	58.6674226439031	51.9470230489317	56.8662092276932	57.1560690337746	NW_023666065.1	66657080	66664908	+	ATP6AP1	--	GO:0006879|cellular iron ion homeostasis; GO:0008286|insulin receptor signaling pathway; GO:0033572|transferrin transport; GO:0034220|ion transmembrane transport; GO:0036295|cellular response to increased oxygen levels; GO:0045669|positive regulation of osteoblast differentiation; GO:0045780|positive regulation of bone resorption; GO:0045851|pH reduction; GO:0045921|positive regulation of exocyto…	GO:0005789|endoplasmic reticulum membrane; GO:0010008|endosome membrane; GO:0016021|integral component of membrane; GO:0016469|proton-transporting two-sector ATPase complex; GO:0033116|endoplasmic reticulum-Golgi intermediate compartment membrane; GO:0033180|proton-transporting V-type ATPase, V1 domain; GO:0070062|extracellular exosome	GO:0005215|transporter activity; GO:0005524|ATP binding; GO:0017137|Rab GTPase binding; GO:0046933|proton-transporting ATP synthase activity, rotational mechanism; GO:0046961|proton-transporting ATPase activity, rotational mechanism	ko:K03662|ATPeVS1,ATP6S1	ko00190|Oxidative phosphorylation; ko01100|Metabolic pathways; ko04142|Lysosome; ko04145|Phagosome; ko05110|Vibrio cholerae infection; ko05120|Epithelial cell signaling in Helicobacter pylori infection; ko05152|Tuberculosis; ko05161|Hepatitis B; ko05323|Rheumatoid arthritis	2102	XP_008017771.1	XP_008017771.1 PREDICTED: V-type proton ATPase subunit S1 [Chlorocebus sabaeus]	sp|Q15904|VAS1_HUMAN	sp|Q15904|VAS1_HUMAN V-type proton ATPase subunit S1 OS=Homo sapiens GN=ATP6AP1 PE=1 SV=2	9606.ENSP00000358777	ATPase, H+ transporting, lysosomal accessory protein 1; Vacuolar ATPase is responsible for a [...]	_	KOG3868	_	PF05827.9|ATP-synt_S1|Vacuolar ATP synthase subunit S1 (ATP6S1)|XM_008019580.1|m.7218:327-473
ATP6V1F	74.4116124287801	63.4094900764674	0.230795370910477	0.000380325076618553	0.0133423343739323	up	yes	73.8380577145792	73.5706826558341	75.8260969159271	61.9070776583189	67.1738332344255	61.1475593366577	NW_023666042.1	5934352	5937781	-	ATP6V1F	--	GO:1902600|proton transmembrane transport	GO:0016020|membrane; GO:0033180|proton-transporting V-type ATPase, V1 domain	GO:0042625|ATPase-coupled ion transmembrane transporter activity; GO:0046961|proton-transporting ATPase activity, rotational mechanism	ko:K02151|ATPeV1F,ATP6S14	ko00190|Oxidative phosphorylation; ko01100|Metabolic pathways; ko04145|Phagosome; ko04150|mTOR signaling pathway; ko04721|Synaptic vesicle cycle; ko04966|Collecting duct acid secretion; ko05110|Vibrio cholerae infection; ko05120|Epithelial cell signaling in Helicobacter pylori infection; ko05323|Rheumatoid arthritis	1154	XP_014990361.1	XP_014990361.1 PREDICTED: V-type proton ATPase subunit F [Macaca mulatta]	sp|Q28029|VATF_BOVIN	sp|Q28029|VATF_BOVIN V-type proton ATPase subunit F OS=Bos taurus GN=ATP6V1F PE=3 SV=2	_	_	_	_	_	PF01990.14|ATP-synt_F|ATP synthase (F/14-kDa) subunit|XM_007982856.2|m.11903:8-108
AURKB	26.60082968465	23.3418213889589	0.188478410813249	0.0140804617364347	0.16401835157847	up	yes	27.8730931752423	26.1933099498213	25.7360859288863	24.0365767825505	23.1946904374758	22.7941969468504	NW_023666059.1	13820184	13826795	+	AURKB	--	GO:0000122|negative regulation of transcription by RNA polymerase II; GO:0002903|negative regulation of B cell apoptotic process; GO:0006468|protein phosphorylation; GO:0006511|ubiquitin-dependent protein catabolic process; GO:0007051|spindle organization; GO:0007062|sister chromatid cohesion; GO:0007568|aging; GO:0008283|cell population proliferation; GO:0008608|attachment of spindle microtubule…	GO:0000779|condensed chromosome, centromeric region; GO:0000780|condensed nuclear chromosome, centromeric region; GO:0005634|nucleus; GO:0005654|nucleoplasm; GO:0005819|spindle; GO:0005829|cytosol; GO:0005876|spindle microtubule; GO:0010369|chromocenter; GO:0030496|midbody; GO:0031616|spindle pole centrosome; GO:0032133|chromosome passenger complex; GO:0051233|spindle midzone; GO:1990023|mitotic …	GO:0004674|protein serine/threonine kinase activity; GO:0004712|protein serine/threonine/tyrosine kinase activity; GO:0005524|ATP binding; GO:0019900|kinase binding; GO:0035174|histone serine kinase activity; GO:0046872|metal ion binding	ko:K11479|AURKB	--	1540	XP_014974041.1	XP_014974041.1 PREDICTED: aurora kinase B isoform X3 [Macaca mulatta]	sp|Q96GD4|AURKB_HUMAN	sp|Q96GD4|AURKB_HUMAN Aurora kinase B OS=Homo sapiens GN=AURKB PE=1 SV=3	9544.ENSMMUP00000004005	aurora kinase B	COG0515	KOG0580	_	PF00069.22|Pkinase|Protein kinase domain|XM_037987337.1|m.13618:23-175;PF07714.14|Pkinase_Tyr|Protein tyrosine kinase|XM_037987337.1|m.13618:27-170;PF00069.22|Pkinase|Protein kinase domain|XM_037987337.1|m.13619:93-149
AVL9	20.7855266326198	17.2185461482265	0.271472257593578	4.22612575293429e-06	0.000330316616492299	up	yes	21.2641771806377	21.4399024801567	19.652500237065	17.7327772236582	17.2910354549048	16.6318257661164	NW_023666042.1	78825320	78920908	+	AVL9	--	GO:0016477|cell migration	GO:0016021|integral component of membrane; GO:0055037|recycling endosome	--	--	--	6970	EAL24439.1	EAL24439.1 KIAA0241 protein [Homo sapiens]	sp|Q8NBF6|AVL9_HUMAN	sp|Q8NBF6|AVL9_HUMAN Late secretory pathway protein AVL9 homolog OS=Homo sapiens GN=AVL9 PE=1 SV=1	9544.ENSMMUP00000015458	AVL9 homolog (S. cerevisiase)	_	KOG3823	_	PF09794.6|Avl9|Transport protein Avl9|XM_038004802.1|m.13533:16-523;PF09804.6|DUF2347|Uncharacterized conserved protein (DUF2347)|XM_038004802.1|m.13533:56-162;PF07792.9|Afi1|Docking domain of Afi1 for Arf3 in vesicle trafficking|XM_038004802.1|m.13533:19-79
BARX1	26.2740974493683	22.1167152193039	0.248400901694328	0.0190568391343904	0.196898916672794	up	yes	23.2828363850927	24.842184613359	30.6972713496531	24.0665218825901	20.6536767640789	21.6299470112428	NW_023666038.1	92615149	92618888	-	BARX1	--	GO:0006357|regulation of transcription by RNA polymerase II; GO:0007267|cell-cell signaling; GO:0009888|tissue development; GO:0009952|anterior/posterior pattern specification; GO:0030178|negative regulation of Wnt signaling pathway; GO:0030855|epithelial cell differentiation; GO:0048513|animal organ development; GO:0048536|spleen development; GO:0055123|digestive system development	GO:0005634|nucleus	GO:0000977|RNA polymerase II regulatory region sequence-specific DNA binding; GO:0001228|DNA-binding transcription activator activity, RNA polymerase II-specific; GO:0003700|DNA-binding transcription factor activity	ko:K09361|BARX	--	1518	XP_007967991.1	XP_007967991.1 PREDICTED: homeobox protein BarH-like 1 isoform X1 [Chlorocebus sabaeus]	sp|Q9HBU1|BARX1_HUMAN	sp|Q9HBU1|BARX1_HUMAN Homeobox protein BarH-like 1 OS=Homo sapiens GN=BARX1 PE=1 SV=2	9606.ENSP00000253968	BARX homeobox 1; Transcription factor, which is involved in craniofacial development, in odo [...]	_	KOG0488	_	PF00046.26|Homeobox|Homeobox domain|XM_007969800.2|m.5290:215-271
BBS5	0.407814647009982	0.185023274419103	1.09921676075105	0.0336710487554327	0.269314830580966	up	yes	0.234641113295043	0.540939558827616	0.447863268907287	0.263724618433747	0.242456006217912	0.0488891986056498	NW_023666040.1	144508020	144533200	-	BBS5	--	GO:0015031|protein transport; GO:0030030|cell projection organization	GO:0005737|cytoplasm; GO:0005815|microtubule organizing center; GO:0034464|BBSome; GO:0060170|ciliary membrane	--	ko:K16748|BBS5	--	2132	XP_007963470.1	XP_007963470.1 PREDICTED: Bardet-Biedl syndrome 5 protein isoform X4 [Chlorocebus sabaeus]	sp|Q4R649|BBS5_MACFA	sp|Q4R649|BBS5_MACFA Bardet-Biedl syndrome 5 protein homolog OS=Macaca fascicularis GN=BBS5 PE=2 SV=2	9544.ENSMMUP00000027008	Bardet-Biedl syndrome 5	_	_	NOG82102	PF07289.8|DUF1448|Protein of unknown function (DUF1448)|XM_007965279.2|m.3383:3-321
BECN1	31.5113923610226	28.8062649768195	0.129447910276621	0.0423698198184097	0.303918300329612	up	yes	31.5695680378879	31.1429464234997	31.8216626216802	28.0825492349284	29.0781239733319	29.2581217221982	NW_023666077.1	34260316	34273836	+	BECN1	--	GO:0000045|autophagosome assembly; GO:0000910|cytokinesis; GO:0006897|endocytosis; GO:0006914|autophagy; GO:0006915|apoptotic process; GO:0016236|macroautophagy; GO:0032465|regulation of cytokinesis; GO:0042149|cellular response to glucose starvation; GO:0045022|early endosome to late endosome transport; GO:0051607|defense response to virus	GO:0005634|nucleus; GO:0005776|autophagosome; GO:0005789|endoplasmic reticulum membrane; GO:0005794|Golgi apparatus; GO:0005829|cytosol; GO:0010008|endosome membrane; GO:0031966|mitochondrial membrane; GO:0035032|phosphatidylinositol 3-kinase complex, class III	--	ko:K08334|BECN,VPS30,ATG6	ko04136|Autophagy - other; ko04137|Mitophagy - animal; ko04140|Autophagy - animal; ko04215|Apoptosis - multiple species; ko04371|Apelin signaling pathway	2277	XP_008010772.1	XP_008010772.1 PREDICTED: beclin-1 isoform X1 [Chlorocebus sabaeus]	sp|Q5R878|BECN1_PONAB	sp|Q5R878|BECN1_PONAB Beclin-1 OS=Pongo abelii GN=BECN1 PE=2 SV=1	_	_	_	_	_	PF04111.9|APG6|Autophagy protein Apg6|XM_008012582.2|m.11597:158-469;PF15285.3|BH3|Beclin-1 BH3 domain, Bcl-2-interacting|XM_008012582.2|m.11597:128-152
BLOC1S2	27.7837752293293	24.6159096813531	0.17458479043661	0.0359490228895561	0.278526456234696	up	yes	27.8601427660082	28.6948834759592	26.7962994460205	24.604339284071	24.9482247729013	24.2951649870869	NW_023666048.1	54310650	54320105	-	BLOC1S2	--	GO:0007020|microtubule nucleation; GO:0008089|anterograde axonal transport; GO:0008284|positive regulation of cell population proliferation; GO:0008625|extrinsic apoptotic signaling pathway via death domain receptors; GO:0031175|neuron projection development; GO:0032418|lysosome localization; GO:0032438|melanosome organization; GO:0045893|positive regulation of transcription, DNA-templated; GO:00…	GO:0000930|gamma-tubulin complex; GO:0005634|nucleus; GO:0005739|mitochondrion; GO:0005765|lysosomal membrane; GO:0005813|centrosome; GO:0031083|BLOC-1 complex; GO:0099078|BORC complex; GO:1904115|axon cytoplasm	GO:0008022|protein C-terminus binding; GO:0016491|oxidoreductase activity; GO:0043015|gamma-tubulin binding	ko:K16750|BLOC1S2	--	1244	XP_001500467.2	XP_001500467.2 biogenesis of lysosome-related organelles complex 1 subunit 2 isoform X2 [Equus caballus]	sp|Q6QNY1|BL1S2_HUMAN	sp|Q6QNY1|BL1S2_HUMAN Biogenesis of lysosome-related organelles complex 1 subunit 2 OS=Homo sapiens GN=BLOC1S2 PE=1 SV=1	_	_	_	_	_	PF10046.6|BLOC1_2|Biogenesis of lysosome-related organelles complex-1 subunit 2|XM_007963838.2|m.3276:61-155
BLOC1S6	10.5539993115788	8.10381230807583	0.380704277552963	2.66192161997872e-05	0.0014655141473496	up	yes	10.4063048927605	11.3144899311895	9.94120311078626	8.24475721000623	8.21195962817306	7.85472008604819	NW_023666048.1	103442042	103468952	+	BLOC1S6	--	GO:0008089|anterograde axonal transport; GO:0016081|synaptic vesicle docking; GO:0031175|neuron projection development; GO:0032402|melanosome transport; GO:0032438|melanosome organization; GO:0035646|endosome to melanosome transport; GO:0048490|anterograde synaptic vesicle transport; GO:0050942|positive regulation of pigment cell differentiation	GO:0005737|cytoplasm; GO:0005829|cytosol; GO:0019898|extrinsic component of membrane; GO:0030133|transport vesicle; GO:0031083|BLOC-1 complex; GO:0098793|presynapse; GO:1904115|axon cytoplasm	GO:0019905|syntaxin binding; GO:0042802|identical protein binding; GO:0042803|protein homodimerization activity; GO:0051015|actin filament binding	ko:K20188|BLOC1S6	--	2612	NP_001272298.1	NP_001272298.1 biogenesis of lysosome-related organelles complex 1 subunit 6 [Macaca fascicularis]	sp|Q9UL45|BL1S6_HUMAN	sp|Q9UL45|BL1S6_HUMAN Biogenesis of lysosome-related organelles complex 1 subunit 6 OS=Homo sapiens GN=BLOC1S6 PE=1 SV=1	9544.ENSMMUP00000005928	pallidin homolog (mouse)	_	_	NOG87432	PF14712.3|Snapin_Pallidin|Snapin/Pallidin|XM_008016742.2|m.5583:50-140
BMI1	17.7861189611929	15.6861770484566	0.181149427644343	0.0104466628587475	0.134117369552515	up	yes	17.4514806560083	19.0532461058204	16.85363012175	15.7772838410317	15.2256324565274	16.0556148478108	NW_023666051.1	27837839	27848269	+	BMI1	--	GO:0000122|negative regulation of transcription by RNA polymerase II; GO:0006351|transcription, DNA-templated; GO:0007379|segment specification; GO:0010468|regulation of gene expression; GO:0030097|hemopoiesis; GO:0036353|histone H2A-K119 monoubiquitination; GO:0045814|negative regulation of gene expression, epigenetic; GO:0048146|positive regulation of fibroblast proliferation; GO:0051443|positi…	GO:0000151|ubiquitin ligase complex; GO:0005634|nucleus; GO:0005654|nucleoplasm; GO:0005829|cytosol; GO:0016604|nuclear body; GO:0031519|PcG protein complex; GO:0035102|PRC1 complex	GO:0008270|zinc ion binding; GO:0071535|RING-like zinc finger domain binding; GO:1990841|promoter-specific chromatin binding	ko:K11459|PCGF4,BMI1	ko04550|Signaling pathways regulating pluripotency of stem cells; ko05202|Transcriptional misregulation in cancer; ko05206|MicroRNAs in cancer	3552	XP_006141680.1	XP_006141680.1 PREDICTED: polycomb complex protein BMI-1 isoform X2 [Tupaia chinensis]	sp|P35226|BMI1_HUMAN	sp|P35226|BMI1_HUMAN Polycomb complex protein BMI-1 OS=Homo sapiens GN=BMI1 PE=1 SV=2	_	_	_	_	_	PF16207.2|RAWUL|RAWUL domain RING finger- and WD40-associated ubiquitin-like|XM_008002482.2|m.12831:162-226;PF13923.3|zf-C3HC4_2|Zinc finger, C3HC4 type (RING finger)|XM_008002482.2|m.12831:17-56;PF00097.22|zf-C3HC4|Zinc finger, C3HC4 type (RING finger)|XM_008002482.2|m.12831:18-56;PF13639.3|zf-RING_2|Ring finger domain|XM_008002482.2|m.12831:17-56;PF13920.3|zf-C3HC4_3|Zinc finger, C3HC4 type (RI…
BRAT1	18.1064193462247	16.2727319133575	0.153955064399708	0.033146941903875	0.266716656074687	up	yes	17.7453013768808	17.0889295780761	19.4850270837173	15.7139259673486	16.1752911180858	16.9289786546382	NW_023666090.1	2809620	2827548	+	BRAT1	--	GO:0001934|positive regulation of protein phosphorylation; GO:0006006|glucose metabolic process; GO:0006915|apoptotic process; GO:0006974|cellular response to DNA damage stimulus; GO:0008283|cell population proliferation; GO:0010212|response to ionizing radiation; GO:0016049|cell growth; GO:0016477|cell migration; GO:0051646|mitochondrion localization	GO:0005634|nucleus; GO:0005654|nucleoplasm; GO:0005737|cytoplasm; GO:0016020|membrane	--	--	--	3808	XP_025234404.1	XP_025234404.1 BRCA1-associated ATM activator 1 isoform X1 [Theropithecus gelada]	sp|Q6PJG6|BRAT1_HUMAN	sp|Q6PJG6|BRAT1_HUMAN BRCA1-associated ATM activator 1 OS=Homo sapiens GN=BRAT1 PE=1 SV=2	9598.ENSPTRP00000032210	HEAT repeat-containing protein C7orf27 Precursor	_	_	NOG27983	PF02985.19|HEAT|HEAT repeat|XM_037995166.1|m.1278:512-541
BRD8	37.4727079655119	34.6224728873662	0.114099780310782	0.0386615644218827	0.289839925630987	up	yes	37.3302364553462	37.9452680887965	37.142619352393	35.1806170720699	33.611269919342	35.0755316706867	NW_023666034.1	37041518	37063390	+	BRD8	--	GO:0006351|transcription, DNA-templated; GO:0040008|regulation of growth; GO:0043967|histone H4 acetylation; GO:0043968|histone H2A acetylation; GO:0045944|positive regulation of transcription by RNA polymerase II	GO:0000812|Swr1 complex; GO:0005654|nucleoplasm; GO:0005739|mitochondrion; GO:0035267|NuA4 histone acetyltransferase complex	--	ko:K11321|BRD8	--	3476	XP_008012775.1	XP_008012775.1 PREDICTED: bromodomain-containing protein 8 isoform X2 [Chlorocebus sabaeus]	sp|Q8R3B7|BRD8_MOUSE	sp|Q8R3B7|BRD8_MOUSE Bromodomain-containing protein 8 OS=Mus musculus GN=Brd8 PE=1 SV=2	_	_	_	_	_	PF00439.22|Bromodomain|Bromodomain|XR_005243482.1|m.5822:664-738
BRPF3	7.0459729643629	5.93964852227255	0.24604058989665	0.00387149879193401	0.0711346641611749	up	yes	7.56194562769826	6.93706841466106	6.63890485072939	5.98006246850985	5.56867708203096	6.27020601627684	NW_023666044.1	36151210	36186729	+	BRPF3	--	GO:0002576|platelet degranulation; GO:0043966|histone H3 acetylation	GO:0005576|extracellular region; GO:0005829|cytosol; GO:0070776|MOZ/MORF histone acetyltransferase complex	GO:0046872|metal ion binding	ko:K11350|BRPF3	--	6039	XP_009203272.1	XP_009203272.1 bromodomain and PHD finger-containing protein 3 isoform X1 [Papio anubis]	sp|Q9ULD4|BRPF3_HUMAN	sp|Q9ULD4|BRPF3_HUMAN Bromodomain and PHD finger-containing protein 3 OS=Homo sapiens GN=BRPF3 PE=1 SV=2	_	_	_	_	_	PF13832.3|zf-HC5HC2H_2|PHD-zinc-finger like domain|XM_007972802.2|m.4476:268-386;PF10513.6|EPL1|Enhancer of polycomb-like|XM_007972802.2|m.4476:48-194;PF13771.3|zf-HC5HC2H|PHD-like zinc-binding domain|XM_007972802.2|m.4476:289-387;PF00439.22|Bromodomain|Bromodomain|XM_007972802.2|m.4476:599-679;PF00855.14|PWWP|PWWP domain|XM_007972802.2|m.4476:1075-1187;PF13831.3|PHD_2|PHD-finger|XM_007972802.2|m…
BTBD10	6.5730420884898	5.80111491485531	0.179939437361825	0.0363100704598947	0.280178804085451	up	yes	6.6760374090305	6.98419610517885	6.05889275126004	5.87371445244277	5.6208525259698	5.90877776615337	NW_023666038.1	148938565	149015267	+	BTBD10	--	GO:0042327|positive regulation of phosphorylation; GO:0044342|type B pancreatic cell proliferation; GO:1901215|negative regulation of neuron death	GO:0001650|fibrillar center; GO:0005634|nucleus; GO:0005737|cytoplasm	--	ko:K10482|BTBD10	--	5447	XP_005578639.1	XP_005578639.1 PREDICTED: BTB/POZ domain-containing protein 10 isoform X3 [Macaca fascicularis]	sp|Q9BSF8|BTBDA_HUMAN	sp|Q9BSF8|BTBDA_HUMAN BTB/POZ domain-containing protein 10 OS=Homo sapiens GN=BTBD10 PE=1 SV=2	_	_	_	_	_	PF16017.2|BTB_3|BTB/POZ domain|XM_008006370.2|m.9582:176-281
BUB1B	23.5233691760005	21.0998722307806	0.156790033401661	0.0244045508541197	0.225993032310863	up	yes	22.4959926069816	24.7232349264442	23.3508799945757	20.4487370361062	22.7259985404074	20.1248811158283	NW_023666048.1	98101756	98168849	+	BUB1B	--	GO:0000278|mitotic cell cycle; GO:0006511|ubiquitin-dependent protein catabolic process; GO:0006915|apoptotic process; GO:0007062|sister chromatid cohesion; GO:0007091|metaphase/anaphase transition of mitotic cell cycle; GO:0007093|mitotic cell cycle checkpoint; GO:0007094|mitotic spindle assembly checkpoint; GO:0008283|cell population proliferation; GO:0031145|anaphase-promoting complex-dependen…	GO:0000776|kinetochore; GO:0000777|condensed chromosome kinetochore; GO:0000778|condensed nuclear chromosome kinetochore; GO:0000940|condensed chromosome outer kinetochore; GO:0005680|anaphase-promoting complex; GO:0005737|cytoplasm; GO:0005815|microtubule organizing center; GO:0005829|cytosol; GO:0048471|perinuclear region of cytoplasm; GO:0051233|spindle midzone	GO:0004672|protein kinase activity; GO:0004674|protein serine/threonine kinase activity; GO:0005524|ATP binding	ko:K06637|BUB1B,BUBR1,MAD3L	ko04110|Cell cycle; ko05166|HTLV-I infection	3795	BAD92019.1	BAD92019.1 Mitotic checkpoint serine/threonine-protein kinase BUB1 beta variant, partial [Homo sapiens]	sp|O60566|BUB1B_HUMAN	sp|O60566|BUB1B_HUMAN Mitotic checkpoint serine/threonine-protein kinase BUB1 beta OS=Homo sapiens GN=BUB1B PE=1 SV=3	_	_	_	_	_	PF08311.9|Mad3_BUB1_I|Mad3/BUB1 homology region 1|XM_038009829.1|m.5037:43-165;PF00069.22|Pkinase|Protein kinase domain|XM_038009829.1|m.5037:809-907
BUD31	44.4678058130551	38.8962787964926	0.193082618651602	0.0076290202030838	0.111192048080695	up	yes	46.465325803789	42.1578500313203	44.7802416040561	37.3471982813557	39.1712639676521	40.1703741404699	NW_023666070.1	2552479	2562333	+	BUD31	--	GO:0000398|mRNA splicing, via spliceosome; GO:2000825|positive regulation of androgen receptor activity	GO:0000790|nuclear chromatin; GO:0005681|spliceosomal complex	GO:0030374|nuclear receptor transcription coactivator activity; GO:0035257|nuclear hormone receptor binding	ko:K12873|BUD31,G10	ko03040|Spliceosome	1140	ELR58228.1	ELR58228.1 Protein BUD31-like protein, partial [Bos mutus]	sp|Q2NKU3|BUD31_BOVIN	sp|Q2NKU3|BUD31_BOVIN Protein BUD31 homolog OS=Bos taurus GN=BUD31 PE=2 SV=1	_	_	_	_	_	PF01125.14|G10|G10 protein|XM_008018655.2|m.11737:1-143
CAB39L	1.47022440946409	0.963230451333024	0.604962545788718	0.00370291726618708	0.0694757549259106	up	yes	1.73930663923695	1.48228916492584	1.18907742422949	0.897981634006685	0.977684267690488	1.0140254523019	NW_023666057.1	16526353	16661366	+	CAB39L	--	GO:0007050|cell cycle arrest	GO:0005829|cytosol; GO:0070062|extracellular exosome	--	ko:K08272|CAB39,MO25	ko04150|mTOR signaling pathway; ko04152|AMPK signaling pathway	3458	XP_011919654.1	XP_011919654.1 PREDICTED: calcium-binding protein 39-like isoform X1 [Cercocebus atys]	sp|Q9H9S4|CB39L_HUMAN	sp|Q9H9S4|CB39L_HUMAN Calcium-binding protein 39-like OS=Homo sapiens GN=CAB39L PE=1 SV=3	9598.ENSPTRP00000009989	calcium binding protein 39-like	_	KOG1566	_	PF08569.8|Mo25|Mo25-like|XM_037986681.1|m.10626:3-330
CACNA2D1	2.75736520141836	2.28794766920376	0.268167100833015	0.0101621761981103	0.13184233711221	up	yes	2.65950047781464	2.97769099108291	2.63490413535754	2.37208438691508	2.41001149651551	2.0817471241807	NW_023666042.1	37008715	37508631	-	CACNA2D1	--	GO:0006816|calcium ion transport; GO:0051924|regulation of calcium ion transport; GO:0060307|regulation of ventricular cardiac muscle cell membrane repolarization; GO:0060402|calcium ion transport into cytosol; GO:0061337|cardiac conduction; GO:0061577|calcium ion transmembrane transport via high voltage-gated calcium channel; GO:0086002|cardiac muscle cell action potential involved in contractio…	GO:0005886|plasma membrane; GO:0005891|voltage-gated calcium channel complex; GO:0016529|sarcoplasmic reticulum; GO:0070062|extracellular exosome; GO:1990454|L-type voltage-gated calcium channel complex	GO:0005245|voltage-gated calcium channel activity; GO:0046872|metal ion binding	ko:K04858|CACNA2D1	ko04010|MAPK signaling pathway; ko04260|Cardiac muscle contraction; ko04261|Adrenergic signaling in cardiomyocytes; ko04921|Oxytocin signaling pathway; ko05410|Hypertrophic cardiomyopathy (HCM); ko05412|Arrhythmogenic right ventricular cardiomyopathy (ARVC); ko05414|Dilated cardiomyopathy	8469	XP_007980534.1	XP_007980534.1 PREDICTED: voltage-dependent calcium channel subunit alpha-2/delta-1 isoform X2 [Chlorocebus sabaeus]	sp|P54289|CA2D1_HUMAN	sp|P54289|CA2D1_HUMAN Voltage-dependent calcium channel subunit alpha-2/delta-1 OS=Homo sapiens GN=CACNA2D1 PE=1 SV=3	_	_	_	_	_	PF08473.8|VGCC_alpha2|Neuronal voltage-dependent calcium channel alpha 2acd|XM_038004548.1|m.12509:607-1035;PF08399.8|VWA_N|VWA N-terminal|XM_038004548.1|m.12509:65-184;PF00092.25|VWA|von Willebrand factor type A domain|XM_038004548.1|m.12509:214-379;PF13768.3|VWA_3|von Willebrand factor type A domain|XM_038004548.1|m.12509:214-372;PF13519.3|VWA_2|von Willebrand factor type A domain|XM_038004548.…
CACTIN	14.1029173009791	12.2913248753258	0.198202535439507	0.0130990693364569	0.156614765138206	up	yes	14.1210217922264	13.6499301546979	14.5377999560131	13.4273021811387	11.8830438706856	11.5636285741532	NW_023666081.1	5076260	5119125	+	CACTIN	--	GO:0000398|mRNA splicing, via spliceosome; GO:0001933|negative regulation of protein phosphorylation; GO:0007275|multicellular organism development; GO:0031665|negative regulation of lipopolysaccharide-mediated signaling pathway; GO:0032088|negative regulation of NF-kappaB transcription factor activity; GO:0032688|negative regulation of interferon-beta production; GO:0032717|negative regulation o…	GO:0005634|nucleus; GO:0005654|nucleoplasm; GO:0005829|cytosol; GO:0016607|nuclear speck; GO:0070062|extracellular exosome; GO:0071013|catalytic step 2 spliceosome	GO:0003723|RNA binding	--	--	3737	EAW69299.1	EAW69299.1 hCG23632, isoform CRA_c [Homo sapiens]	sp|Q8WUQ7|CATIN_HUMAN	sp|Q8WUQ7|CATIN_HUMAN Cactin OS=Homo sapiens GN=CACTIN PE=1 SV=3	9598.ENSPTRP00000017458	chromosome 19 open reading frame 29	_	KOG2370	_	PF10312.6|Cactin_mid|Conserved mid region of cactin|XM_007994789.2|m.15746:270-457;PF09732.6|CactinC_cactus|Cactus-binding C-terminus of cactin protein|XM_007994789.2|m.15746:632-756
CCDC130	10.4813315554938	8.5255449301486	0.297642629298292	0.0169287163535686	0.183587121634495	up	yes	11.867152063316	8.98606223752728	10.590780365638	8.25210612332185	8.22290318214574	9.1016254849782	NW_023666074.1	7264376	7279381	-	CCDC130	--	GO:0009615|response to virus	--	--	ko:K13115|CCDC130	--	1769	XP_007994280.1	XP_007994280.1 PREDICTED: coiled-coil domain-containing protein 130 [Chlorocebus sabaeus]	sp|P13994|CC130_HUMAN	sp|P13994|CC130_HUMAN Coiled-coil domain-containing protein 130 OS=Homo sapiens GN=CCDC130 PE=1 SV=2	_	_	_	_	_	PF04502.10|DUF572|Family of unknown function (DUF572)|XM_037992374.1|m.5772:1-397
CCDC142	12.2440007744274	9.21068066786974	0.410307688591496	0.00042936615951436	0.0147204284460775	up	yes	11.7804602057106	11.7045422446453	13.2469998729262	8.90426259776221	7.5817751731358	11.1460042327112	NW_023666045.1	79364857	79376081	-	CCDC142	--	--	--	--	--	--	2831	XP_007968324.1	XP_007968324.1 PREDICTED: coiled-coil domain-containing protein 142 isoform X1 [Chlorocebus sabaeus]	sp|Q17RM4|CC142_HUMAN	sp|Q17RM4|CC142_HUMAN Coiled-coil domain-containing protein 142 OS=Homo sapiens GN=CCDC142 PE=2 SV=1	9544.ENSMMUP00000012670	coiled-coil domain containing 142	_	_	NOG16324	PF14923.3|CCDC142|Coiled-coil protein 142|XM_007970133.2|m.8713:309-676;PF10780.6|MRP_L53|39S ribosomal protein L53/MRP-L53|XM_007970133.2|m.8713:752-803
CCDC59	31.3137338639066	27.5837000099754	0.182917276464574	0.0337010145922477	0.269411661432993	up	yes	30.5480525619629	30.2837291143028	33.109419915454	27.9698039302761	26.0383317810029	28.7429643186472	NW_023666037.1	167593487	167599644	+	CCDC59	--	GO:0006351|transcription, DNA-templated; GO:0006355|regulation of transcription, DNA-templated; GO:0044267|cellular protein metabolic process	GO:0005654|nucleoplasm	GO:0003723|RNA binding	--	--	1173	XP_011844051.1	XP_011844051.1 PREDICTED: thyroid transcription factor 1-associated protein 26 [Mandrillus leucophaeus]	sp|Q9P031|TAP26_HUMAN	sp|Q9P031|TAP26_HUMAN Thyroid transcription factor 1-associated protein 26 OS=Homo sapiens GN=CCDC59 PE=1 SV=2	9544.ENSMMUP00000003377	coiled-coil domain containing 59	_	KOG3777;KOG4819	_	PF08524.8|rRNA_processing|rRNA processing|XM_037996767.1|m.12492:58-239
CCDC77	10.2055776080527	8.8282241004767	0.208942361683421	0.0215662484845962	0.21087267917227	up	yes	11.1509999108545	10.0290923337349	9.43664057956868	8.84813562081163	8.79162103008941	8.84491565052907	NW_023666063.1	7906879	7946950	-	CCDC77	--	--	GO:0005813|centrosome; GO:0016020|membrane	--	ko:K16757|CCDC77	--	2924	XP_015285692.1	XP_015285692.1 PREDICTED: coiled-coil domain-containing protein 77 isoform X1 [Macaca fascicularis]	sp|Q9BR77|CCD77_HUMAN	sp|Q9BR77|CCD77_HUMAN Coiled-coil domain-containing protein 77 OS=Homo sapiens GN=CCDC77 PE=1 SV=1	9606.ENSP00000239830	coiled-coil domain containing 77	_	_	NOG75373	_
CCDC91	10.1711361478303	8.39672286068853	0.276283147125748	0.000920912797104365	0.0257258695265173	up	yes	9.97301834024973	10.2390458972044	10.3013442060368	8.63879433472386	8.23325911789932	8.31811512944241	NW_023666069.1	6773329	7131452	-	CCDC91	--	GO:0015031|protein transport; GO:0090160|Golgi to lysosome transport	GO:0005654|nucleoplasm; GO:0005794|Golgi apparatus; GO:0005802|trans-Golgi network; GO:0005829|cytosol; GO:0016020|membrane	GO:0042802|identical protein binding	--	--	2815	XP_005570516.1	XP_005570516.1 PREDICTED: coiled-coil domain-containing protein 91 isoform X5 [Macaca fascicularis]	sp|Q7Z6B0|CCD91_HUMAN	sp|Q7Z6B0|CCD91_HUMAN Coiled-coil domain-containing protein 91 OS=Homo sapiens GN=CCDC91 PE=1 SV=2	9544.ENSMMUP00000040049	coiled-coil domain containing 91	_	_	NOG45333	_
CCL2	200.520262869317	170.458212363233	0.23431723496308	0.000556341451332357	0.017894266083899	up	yes	192.722707526255	193.595275727847	215.24280535385	169.06549786154	159.82077261649	182.48836661167	NW_023666075.1	2254637	2256540	-	CCL2	--	GO:0006954|inflammatory response; GO:0006955|immune response	GO:0005615|extracellular space	GO:0008009|chemokine activity	ko:K14624|CCL2,MCP1	ko04060|Cytokine-cytokine receptor interaction; ko04062|Chemokine signaling pathway; ko04621|NOD-like receptor signaling pathway; ko04657|IL-17 signaling pathway; ko04668|TNF signaling pathway; ko04933|AGE-RAGE signaling pathway in diabetic complications; ko05142|Chagas disease (American trypanosomiasis); ko05144|Malaria; ko05164|Influenza A; ko05168|Herpes simplex infection; ko05323|Rheumatoid a…	751	XP_008009200.1	XP_008009200.1 PREDICTED: C-C motif chemokine 2 [Chlorocebus sabaeus]	sp|P61274|CCL2_MACFA	sp|P61274|CCL2_MACFA C-C motif chemokine 2 OS=Macaca fascicularis GN=CCL2 PE=3 SV=1	9544.ENSMMUP00000000391	C-C motif chemokine 2 Precursor (Small-inducible cytokine A2)(Monocyte chemoattractant prote [...]	_	_	NOG46819	PF00048.17|IL8|Small cytokines (intecrine/chemokine), interleukin-8 like|XM_008011009.2|m.6874:60-117
CCL20	4.26314592168848	2.43336368610774	0.806429964106573	0.00396750650293916	0.0721952178490195	up	yes	4.2421728332785	3.696328039645	4.85093689214195	1.4555206915179	3.20543434823682	2.63913601856849	NW_023666040.1	85618590	85622439	-	CCL20	--	GO:0002548|monocyte chemotaxis; GO:0006935|chemotaxis; GO:0006954|inflammatory response; GO:0006955|immune response; GO:0007165|signal transduction; GO:0007186|G protein-coupled receptor signaling pathway; GO:0007267|cell-cell signaling; GO:0030593|neutrophil chemotaxis; GO:0031640|killing of cells of other organism; GO:0035584|calcium-mediated signaling using intracellular calcium source; GO:004…	GO:0005576|extracellular region; GO:0005615|extracellular space; GO:0005622|intracellular	GO:0008009|chemokine activity; GO:0031731|CCR6 chemokine receptor binding	ko:K14625|CCL20	ko04060|Cytokine-cytokine receptor interaction; ko04062|Chemokine signaling pathway; ko04657|IL-17 signaling pathway; ko04668|TNF signaling pathway; ko05323|Rheumatoid arthritis	977	XP_007964706.1	XP_007964706.1 PREDICTED: C-C motif chemokine 20 isoform X4 [Chlorocebus sabaeus]	sp|P78556|CCL20_HUMAN	sp|P78556|CCL20_HUMAN C-C motif chemokine 20 OS=Homo sapiens GN=CCL20 PE=1 SV=1	9544.ENSMMUP00000017423	chemokine (C-C motif) ligand 20	_	_	NOG44269	_
CCM2	13.0497732009498	10.016036237793	0.381378489250896	0.00015225444917301	0.00646532949261309	up	yes	13.163563633258	11.8340970029592	14.1516589666323	10.4008799616885	9.97150400467911	9.67572474701153	NW_023666062.1	8848862	8922452	+	CCM2	--	GO:0001570|vasculogenesis; GO:0001701|in utero embryonic development; GO:0001885|endothelial cell development; GO:0007229|integrin-mediated signaling pathway; GO:0035264|multicellular organism growth; GO:0045216|cell-cell junction organization; GO:0048839|inner ear development; GO:0048845|venous blood vessel morphogenesis; GO:0051403|stress-activated MAPK cascade; GO:0060039|pericardium developme…	GO:0005737|cytoplasm; GO:0005739|mitochondrion; GO:0032991|protein-containing complex	--	--	--	1997	XP_014989024.1	XP_014989024.1 PREDICTED: cerebral cavernous malformations 2 protein isoform X2 [Macaca mulatta]	sp|Q9BSQ5|CCM2_HUMAN	sp|Q9BSQ5|CCM2_HUMAN Cerebral cavernous malformations 2 protein OS=Homo sapiens GN=CCM2 PE=1 SV=1	_	_	_	_	_	PF16545.2|CCM2_C|Cerebral cavernous malformation protein, harmonin-homology|XM_037988252.1|m.3146:328-428
CCN1	1053.23952445339	887.184934121072	0.24752423166357	0.000204670108665306	0.00812486470846353	up	yes	990.914422781319	979.938420357428	1188.86573022142	925.237127239113	869.769770150596	866.547904973506	NW_023666033.1	70022961	70025930	+	CCN1	--	GO:0001558|regulation of cell growth; GO:0001649|osteoblast differentiation; GO:0001934|positive regulation of protein phosphorylation; GO:0002041|intussusceptive angiogenesis; GO:0003181|atrioventricular valve morphogenesis; GO:0003278|apoptotic process involved in heart morphogenesis; GO:0003281|ventricular septum development; GO:0006935|chemotaxis; GO:0007155|cell adhesion; GO:0007267|cell-cel…	GO:0005615|extracellular space; GO:0005788|endoplasmic reticulum lumen; GO:0031012|extracellular matrix	GO:0005178|integrin binding; GO:0005520|insulin-like growth factor binding; GO:0008201|heparin binding; GO:0050840|extracellular matrix binding	ko:K06829|CYR61	--	2053	XP_007976291.1	XP_007976291.1 PREDICTED: protein CYR61 [Chlorocebus sabaeus]	sp|O00622|CYR61_HUMAN	sp|O00622|CYR61_HUMAN Protein CYR61 OS=Homo sapiens GN=CYR61 PE=1 SV=1	_	_	_	_	_	PF00007.19|Cys_knot|Cystine-knot domain|XM_007978100.2|m.4264:364-446;PF00093.15|VWC|von Willebrand factor type C domain|XM_007978100.2|m.4264:180-243;PF00219.15|IGFBP|Insulin-like growth factor binding protein|XM_007978100.2|m.4264:106-158
CCN2	24.6757766191457	21.0619979301014	0.228352924257179	0.00151416720090808	0.0375060956087	up	yes	24.6232200491254	24.203452555569	25.2006572527428	22.2074448724407	20.214865179918	20.7636837379454	NW_023666040.1	13786737	13789973	+	CCN2	--	GO:0001502|cartilage condensation; GO:0001503|ossification; GO:0001525|angiogenesis; GO:0001558|regulation of cell growth; GO:0001894|tissue homeostasis; GO:0006367|transcription initiation from RNA polymerase II promoter; GO:0007155|cell adhesion; GO:0007160|cell-matrix adhesion; GO:0007229|integrin-mediated signaling pathway; GO:0007267|cell-cell signaling; GO:0007568|aging; GO:0008284|positive…	GO:0005576|extracellular region; GO:0005615|extracellular space; GO:0005794|Golgi apparatus; GO:0005801|cis-Golgi network; GO:0005829|cytosol; GO:0005886|plasma membrane; GO:0005938|cell cortex; GO:0031012|extracellular matrix; GO:0043231|intracellular membrane-bounded organelle; GO:0048471|perinuclear region of cytoplasm	GO:0001968|fibronectin binding; GO:0005178|integrin binding; GO:0005520|insulin-like growth factor binding; GO:0008022|protein C-terminus binding; GO:0008083|growth factor activity; GO:0008201|heparin binding	ko:K06827|CTGF	ko04371|Apelin signaling pathway; ko04390|Hippo signaling pathway	2383	NP_001162405.1	NP_001162405.1 connective tissue growth factor precursor [Papio anubis]	sp|P29279|CTGF_HUMAN	sp|P29279|CTGF_HUMAN Connective tissue growth factor OS=Homo sapiens GN=CTGF PE=1 SV=2	_	_	_	_	_	PF00007.19|Cys_knot|Cystine-knot domain|XM_008007024.2|m.13463:254-344;PF00093.15|VWC|von Willebrand factor type C domain|XM_008007024.2|m.13463:103-166;PF00219.15|IGFBP|Insulin-like growth factor binding protein|XM_008007024.2|m.13463:29-82;PF00090.16|TSP_1|Thrombospondin type 1 domain|XM_008007024.2|m.13463:203-242
CCNB1	120.944555838524	111.644914738837	0.115418354484275	0.0261921250316374	0.234782465008946	up	yes	118.521574668461	124.33421651484	119.97787633227	109.336264708253	115.154120522172	110.444358986087	NW_023666049.1	13995123	14005792	+	CCNB1	--	GO:0001556|oocyte maturation; GO:0001701|in utero embryonic development; GO:0001933|negative regulation of protein phosphorylation; GO:0006468|protein phosphorylation; GO:0007052|mitotic spindle organization; GO:0007080|mitotic metaphase plate congression; GO:0007283|spermatogenesis; GO:0009612|response to mechanical stimulus; GO:0010629|negative regulation of gene expression; GO:0010971|positive…	GO:0000922|spindle pole; GO:0000942|condensed nuclear chromosome outer kinetochore; GO:0005634|nucleus; GO:0005737|cytoplasm; GO:0005759|mitochondrial matrix; GO:0005813|centrosome; GO:0005829|cytosol; GO:0016020|membrane; GO:0097125|cyclin B1-CDK1 complex	GO:0005113|patched binding; GO:0016301|kinase activity; GO:0019901|protein kinase binding; GO:0035173|histone kinase activity; GO:0044389|ubiquitin-like protein ligase binding; GO:0061575|cyclin-dependent protein serine/threonine kinase activator activity	ko:K05868|CCNB	ko04068|FoxO signaling pathway; ko04110|Cell cycle; ko04115|p53 signaling pathway; ko04914|Progesterone-mediated oocyte maturation	1662	XP_002744945.1	XP_002744945.1 PREDICTED: G2/mitotic-specific cyclin-B1 isoform X1 [Callithrix jacchus]	sp|P24860|CCNB1_MOUSE	sp|P24860|CCNB1_MOUSE G2/mitotic-specific cyclin-B1 OS=Mus musculus GN=Ccnb1 PE=1 SV=3	_	_	_	_	_	PF00134.20|Cyclin_N|Cyclin, N-terminal domain|XM_007974713.2|m.7503:169-293;PF02984.16|Cyclin_C|Cyclin, C-terminal domain|XM_007974713.2|m.7503:296-413
CCNB2	50.4181398370503	45.8957206959389	0.135555057866028	0.0249783288347416	0.229036476897342	up	yes	51.2110754066975	50.85844146017	49.1849026442834	44.0932023848411	47.5945802013606	45.9993795016151	NW_023666048.1	116914038	116933832	+	CCNB2	--	GO:0007049|cell cycle; GO:0051301|cell division	GO:0005634|nucleus	--	ko:K05868|CCNB	ko04068|FoxO signaling pathway; ko04110|Cell cycle; ko04115|p53 signaling pathway; ko04914|Progesterone-mediated oocyte maturation	2008	XP_003901045.1	XP_003901045.1 G2/mitotic-specific cyclin-B2 [Papio anubis]	sp|Q4R7A8|CCNB2_MACFA	sp|Q4R7A8|CCNB2_MACFA G2/mitotic-specific cyclin-B2 OS=Macaca fascicularis GN=CCNB2 PE=2 SV=1	_	_	_	_	_	PF00134.20|Cyclin_N|Cyclin, N-terminal domain|XM_008016425.2|m.5959:137-261;PF02984.16|Cyclin_C|Cyclin, C-terminal domain|XM_008016425.2|m.5959:264-381
CDC25C	10.3857872075657	8.47644006644835	0.292767611563093	0.0085770958913939	0.119703999066964	up	yes	11.172098537907	10.8570664188936	9.12819666589635	8.1571532044104	9.1631507580423	8.10901623689236	NW_023666034.1	36880690	36929865	+	CDC25C	--	GO:0000079|regulation of cyclin-dependent protein serine/threonine kinase activity; GO:0000086|G2/M transition of mitotic cell cycle; GO:0006260|DNA replication; GO:0006977|DNA damage response, signal transduction by p53 class mediator resulting in cell cycle arrest; GO:0007088|regulation of mitotic nuclear division; GO:0007283|spermatogenesis; GO:0008283|cell population proliferation; GO:0016032…	GO:0005634|nucleus; GO:0005654|nucleoplasm; GO:0005829|cytosol; GO:0016607|nuclear speck; GO:0048471|perinuclear region of cytoplasm	GO:0004721|phosphoprotein phosphatase activity; GO:0004725|protein tyrosine phosphatase activity; GO:0019901|protein kinase binding; GO:0050699|WW domain binding	ko:K05867|CDC25C	ko04110|Cell cycle; ko04114|Oocyte meiosis; ko04914|Progesterone-mediated oocyte maturation; ko05206|MicroRNAs in cancer	2237	XP_008012769.1	XP_008012769.1 PREDICTED: M-phase inducer phosphatase 3 isoform X4 [Chlorocebus sabaeus]	sp|P30307|MPIP3_HUMAN	sp|P30307|MPIP3_HUMAN M-phase inducer phosphatase 3 OS=Homo sapiens GN=CDC25C PE=1 SV=2	_	_	_	_	_	PF00581.17|Rhodanese|Rhodanese-like domain|XM_008014574.2|m.5807:361-453;PF06617.10|M-inducer_phosp|M-phase inducer phosphatase|XM_008014574.2|m.5807:231-279
CDC37	166.333997946982	154.347557826858	0.107893688061246	0.0454435843556195	0.315708484765048	up	yes	163.173340870594	159.62065227364	176.208000696711	153.225461089872	158.566829450393	151.25038294031	NW_023666074.1	10563853	10576327	+	CDC37	--	GO:0000079|regulation of cyclin-dependent protein serine/threonine kinase activity; GO:0006457|protein folding; GO:0006605|protein targeting; GO:0010608|posttranscriptional regulation of gene expression; GO:0038128|ERBB2 signaling pathway; GO:0050821|protein stabilization; GO:0060334|regulation of interferon-gamma-mediated signaling pathway; GO:0060338|regulation of type I interferon-mediated sig…	GO:0005737|cytoplasm; GO:0005829|cytosol; GO:0070062|extracellular exosome; GO:1990565|HSP90-CDC37 chaperone complex	GO:0004713|protein tyrosine kinase activity; GO:0019887|protein kinase regulator activity; GO:0019900|kinase binding; GO:0019901|protein kinase binding; GO:0031072|heat shock protein binding; GO:0051082|unfolded protein binding; GO:0051087|chaperone binding; GO:0051879|Hsp90 protein binding	ko:K09554|CDC37	ko04151|PI3K-Akt signaling pathway	1804	XP_021786387.1	XP_021786387.1 hsp90 co-chaperone Cdc37 isoform X1 [Papio anubis]	sp|Q16543|CDC37_HUMAN	sp|Q16543|CDC37_HUMAN Hsp90 co-chaperone Cdc37 OS=Homo sapiens GN=CDC37 PE=1 SV=1	9544.ENSMMUP00000004151	microRNA 1181	_	KOG2260	_	PF08565.8|CDC37_M|Cdc37 Hsp90 binding domain|XM_037992368.1|m.6408:244-356;PF03234.11|CDC37_N|Cdc37 N terminal kinase binding|XM_037992368.1|m.6408:32-141;PF08564.7|CDC37_C|Cdc37 C terminal domain|XM_037992368.1|m.6408:373-437
CDC45	19.7695017704933	16.9352278071966	0.223127054078198	0.00913219792149583	0.123884177738997	up	yes	19.3595489168502	20.5990771374936	19.3498792571362	15.7891117781779	16.521960255617	18.4946113877948	NW_023666085.1	658030	701069	+	CDC45	--	GO:0000076|DNA replication checkpoint; GO:0000082|G1/S transition of mitotic cell cycle; GO:0000083|regulation of transcription involved in G1/S transition of mitotic cell cycle; GO:0000727|double-strand break repair via break-induced replication; GO:0006260|DNA replication; GO:0006267|pre-replicative complex assembly involved in nuclear cell cycle DNA replication; GO:0006270|DNA replication init…	GO:0005634|nucleus; GO:0005654|nucleoplasm; GO:0005656|nuclear pre-replicative complex; GO:0005737|cytoplasm; GO:0005813|centrosome; GO:0031261|DNA replication preinitiation complex; GO:0031298|replication fork protection complex	GO:0003682|chromatin binding; GO:0003688|DNA replication origin binding; GO:0003697|single-stranded DNA binding; GO:0043138|3'-5' DNA helicase activity	ko:K06628|CDC45	ko04110|Cell cycle	2114	XP_007973233.1	XP_007973233.1 PREDICTED: cell division control protein 45 homolog isoform X1 [Chlorocebus sabaeus]	sp|O75419|CDC45_HUMAN	sp|O75419|CDC45_HUMAN Cell division control protein 45 homolog OS=Homo sapiens GN=CDC45 PE=1 SV=1	_	_	_	_	_	PF02724.11|CDC45|CDC45-like protein|XM_007975042.2|m.16999:19-561
CDC6	22.4790713671349	20.1457154317859	0.158035096783204	0.0305951030911497	0.256261593631312	up	yes	21.520035765858	23.3722371473906	22.5449411881561	19.1733396703042	21.8489572170509	19.4148494080027	NW_023666077.1	36774514	36789637	-	CDC6	--	GO:0000076|DNA replication checkpoint; GO:0000079|regulation of cyclin-dependent protein serine/threonine kinase activity; GO:0000082|G1/S transition of mitotic cell cycle; GO:0000083|regulation of transcription involved in G1/S transition of mitotic cell cycle; GO:0000278|mitotic cell cycle; GO:0006260|DNA replication; GO:0006270|DNA replication initiation; GO:0007089|traversing start control po…	GO:0000922|spindle pole; GO:0005634|nucleus; GO:0005654|nucleoplasm; GO:0005737|cytoplasm; GO:0005794|Golgi apparatus; GO:0005829|cytosol; GO:0051233|spindle midzone	GO:0000166|nucleotide binding; GO:0005524|ATP binding; GO:0019900|kinase binding	ko:K02213|CDC6	ko04110|Cell cycle	3210	XP_011901903.1	XP_011901903.1 PREDICTED: cell division control protein 6 homolog isoform X2 [Cercocebus atys]	sp|Q99741|CDC6_HUMAN	sp|Q99741|CDC6_HUMAN Cell division control protein 6 homolog OS=Homo sapiens GN=CDC6 PE=1 SV=1	9544.ENSMMUP00000006322	cell division cycle 6 homolog (S. cerevisiae)	COG1474	KOG2227	_	PF09079.8|Cdc6_C|CDC6, C terminal winged helix domain|XM_037993626.1|m.11985:504-582;PF00004.26|AAA|ATPase family associated with various cellular activities (AAA)|XM_037993626.1|m.11985:197-330;PF13401.3|AAA_22|AAA domain|XM_037993626.1|m.11985:192-315;PF13191.3|AAA_16|AAA ATPase domain|XM_037993626.1|m.11985:170-305
CDCA3	13.8087614661577	11.3064684498978	0.288204513080847	0.0466189674991293	0.320385933815201	up	yes	11.7852519997804	18.1543770049424	11.4866553937504	11.2542695132349	11.5772639038125	11.0878719326459	NW_023666063.1	1338332	1341434	+	CDCA3	--	GO:0007049|cell cycle; GO:0016567|protein ubiquitination; GO:0051301|cell division	GO:0005829|cytosol; GO:0005913|cell-cell adherens junction	--	--	--	1708	XP_007965607.1	XP_007965607.1 PREDICTED: cell division cycle-associated protein 3 isoform X1 [Chlorocebus sabaeus]	sp|Q99618|CDCA3_HUMAN	sp|Q99618|CDCA3_HUMAN Cell division cycle-associated protein 3 OS=Homo sapiens GN=CDCA3 PE=1 SV=1	9544.ENSMMUP00000006870	cell division cycle associated 3	_	_	NOG46427	_
CDCA8	21.7086617024891	18.5753489943106	0.224769428164421	0.00692764427199969	0.104007748395578	up	yes	20.2080852805675	23.7126857614739	21.2052140654259	17.8490019532005	19.8769382068524	18.0001068228789	NW_023666033.1	21640702	21658296	+	CDCA8	--	GO:0007062|sister chromatid cohesion; GO:0007080|mitotic metaphase plate congression; GO:0016925|protein sumoylation; GO:0051276|chromosome organization; GO:0051301|cell division	GO:0000775|chromosome, centromeric region; GO:0005634|nucleus; GO:0005654|nucleoplasm; GO:0005730|nucleolus; GO:0005829|cytosol; GO:0010369|chromocenter; GO:0016604|nuclear body; GO:0030496|midbody; GO:0032133|chromosome passenger complex; GO:0032991|protein-containing complex; GO:0045171|intercellular bridge; GO:0051233|spindle midzone	--	ko:K11514|CDCA8	--	2466	XP_007977552.1	XP_007977552.1 PREDICTED: borealin [Chlorocebus sabaeus]	sp|Q53HL2|BOREA_HUMAN	sp|Q53HL2|BOREA_HUMAN Borealin OS=Homo sapiens GN=CDCA8 PE=1 SV=2	9544.ENSMMUP00000018838	cell division cycle associated 8	_	_	NOG39975	PF10512.6|Borealin|Cell division cycle-associated protein 8|XM_007979361.2|m.2189:163-274;PF10444.6|Nbl1_Borealin_N|Nbl1 / Borealin N terminal|XM_007979361.2|m.2189:20-75
CDIPT	28.793421688631	25.9064574222808	0.152371679579127	0.0248788045869501	0.22870004094707	up	yes	28.0439975813807	28.9206780567071	29.4155894278053	26.5018095295961	25.3371371506925	25.8804255865539	NW_023666068.1	2734184	2739363	-	CDIPT	--	GO:0006661|phosphatidylinositol biosynthetic process; GO:0046341|CDP-diacylglycerol metabolic process	GO:0000139|Golgi membrane; GO:0005789|endoplasmic reticulum membrane; GO:0005794|Golgi apparatus; GO:0005886|plasma membrane; GO:0016020|membrane; GO:0016021|integral component of membrane	GO:0003881|CDP-diacylglycerol-inositol 3-phosphatidyltransferase activity; GO:0019992|diacylglycerol binding; GO:0030145|manganese ion binding; GO:0030246|carbohydrate binding; GO:0043178|alcohol binding	ko:K00999|CDIPT	ko00562|Inositol phosphate metabolism; ko00564|Glycerophospholipid metabolism; ko01100|Metabolic pathways; ko04070|Phosphatidylinositol signaling system	2154	ELW66369.1	ELW66369.1 CDP-diacylglycerol--inositol 3-phosphatidyltransferase [Tupaia chinensis]	sp|O14735|CDIPT_HUMAN	sp|O14735|CDIPT_HUMAN CDP-diacylglycerol--inositol 3-phosphatidyltransferase OS=Homo sapiens GN=CDIPT PE=1 SV=1	_	_	_	_	_	PF01066.18|CDP-OH_P_transf|CDP-alcohol phosphatidyltransferase|XM_007989761.2|m.8218:10-72
CDK5	14.8028586772057	11.9193382844724	0.312336068172408	0.00707508158649892	0.105357952351763	up	yes	14.8040329418886	14.2350381370659	15.3695049526625	10.2166159163823	13.4555290626992	12.0858698743358	NW_023666072.1	15206191	15211917	-	CDK5	--	GO:0001764|neuron migration; GO:0001963|synaptic transmission, dopaminergic; GO:0006886|intracellular protein transport; GO:0006913|nucleocytoplasmic transport; GO:0007049|cell cycle; GO:0007160|cell-matrix adhesion; GO:0007268|chemical synaptic transmission; GO:0007416|synapse assembly; GO:0007519|skeletal muscle tissue development; GO:0008045|motor neuron axon guidance; GO:0008283|cell populati…	GO:0005634|nucleus; GO:0005654|nucleoplasm; GO:0005737|cytoplasm; GO:0005829|cytosol; GO:0005856|cytoskeleton; GO:0005886|plasma membrane; GO:0014069|postsynaptic density; GO:0016020|membrane; GO:0016533|protein kinase 5 complex; GO:0030027|lamellipodium; GO:0030054|cell junction; GO:0030175|filopodium; GO:0030424|axon; GO:0030425|dendrite; GO:0030426|growth cone; GO:0031594|neuromuscular junctio…	GO:0002039|p53 binding; GO:0004672|protein kinase activity; GO:0004674|protein serine/threonine kinase activity; GO:0004693|cyclin-dependent protein serine/threonine kinase activity; GO:0005176|ErbB-2 class receptor binding; GO:0005524|ATP binding; GO:0008092|cytoskeletal protein binding; GO:0016301|kinase activity; GO:0019901|protein kinase binding; GO:0030549|acetylcholine receptor activator ac…	ko:K02090|CDK5	ko04360|Axon guidance; ko05010|Alzheimer's disease; ko05030|Cocaine addiction	1339	NP_004926.1	NP_004926.1 cyclin-dependent-like kinase 5 isoform 1 [Homo sapiens]	sp|Q00535|CDK5_HUMAN	sp|Q00535|CDK5_HUMAN Cyclin-dependent-like kinase 5 OS=Homo sapiens GN=CDK5 PE=1 SV=3	_	_	_	_	_	PF00069.22|Pkinase|Protein kinase domain|XM_037990975.1|m.491:101-374;PF07714.14|Pkinase_Tyr|Protein tyrosine kinase|XM_037990975.1|m.491:100-304
CDK8	6.98872090858834	6.01691522810045	0.215671505505058	0.0379769156893665	0.287158783545911	up	yes	7.2322085642947	6.91237031309302	6.82158384837731	6.75860362108376	5.73723759682426	5.55490446639334	NW_023666057.1	38774603	38922173	-	CDK8	--	GO:0006367|transcription initiation from RNA polymerase II promoter; GO:0007346|regulation of mitotic cell cycle; GO:0045944|positive regulation of transcription by RNA polymerase II	GO:0005634|nucleus; GO:0005654|nucleoplasm; GO:0005730|nucleolus; GO:0016592|mediator complex; GO:0032991|protein-containing complex	GO:0004672|protein kinase activity; GO:0004674|protein serine/threonine kinase activity; GO:0004693|cyclin-dependent protein serine/threonine kinase activity; GO:0005524|ATP binding; GO:0008353|RNA polymerase II CTD heptapeptide repeat kinase activity	ko:K02208|CDK8_11	--	3247	XP_010849555.1	XP_010849555.1 PREDICTED: cyclin-dependent kinase 8 [Bison bison bison]	sp|P49336|CDK8_HUMAN	sp|P49336|CDK8_HUMAN Cyclin-dependent kinase 8 OS=Homo sapiens GN=CDK8 PE=1 SV=1	9598.ENSPTRP00000009752	cyclin-dependent kinase 8	COG0515	KOG0666	_	PF00069.22|Pkinase|Protein kinase domain|XM_008021774.2|m.11294:26-335;PF07714.14|Pkinase_Tyr|Protein tyrosine kinase|XM_008021774.2|m.11294:26-241
CENPE	5.8254237422374	5.07723376613069	0.197956032008692	0.0235362032696758	0.22146746248529	up	yes	5.89983905955874	6.43875672405653	5.13767544309692	5.15062413986403	5.06298497813819	5.01809218038984	NW_023666037.1	29724191	29812118	-	CENPE	--	GO:0000278|mitotic cell cycle; GO:0006890|retrograde vesicle-mediated transport, Golgi to endoplasmic reticulum; GO:0007018|microtubule-based movement; GO:0007052|mitotic spindle organization; GO:0007059|chromosome segregation; GO:0007062|sister chromatid cohesion; GO:0007079|mitotic chromosome movement towards spindle pole; GO:0007080|mitotic metaphase plate congression; GO:0007275|multicellular…	GO:0000775|chromosome, centromeric region; GO:0000776|kinetochore; GO:0000777|condensed chromosome kinetochore; GO:0000779|condensed chromosome, centromeric region; GO:0005634|nucleus; GO:0005694|chromosome; GO:0005828|kinetochore microtubule; GO:0005829|cytosol; GO:0005871|kinesin complex; GO:0005874|microtubule; GO:0015630|microtubule cytoskeleton; GO:0016020|membrane; GO:0030496|midbody; GO:19…	GO:0003777|microtubule motor activity; GO:0005524|ATP binding; GO:0008017|microtubule binding; GO:0016887|ATPase activity; GO:0043515|kinetochore binding	ko:K11498|CENPE	--	8540	XP_015306201.1	XP_015306201.1 PREDICTED: centromere-associated protein E isoform X3 [Macaca fascicularis]	sp|Q02224|CENPE_HUMAN	sp|Q02224|CENPE_HUMAN Centromere-associated protein E OS=Homo sapiens GN=CENPE PE=1 SV=2	9544.ENSMMUP00000025098	centromere protein E, 312kDa	COG5059	KOG0242	_	PF00225.20|Kinesin|Kinesin motor domain|XM_037990459.1|m.8581:12-327;PF16796.2|Microtub_bd|Microtubule binding|XM_037990459.1|m.8581:4-143
CENPJ	3.27066243481746	2.72386866651742	0.263043216395384	0.0159716680135457	0.176941808091819	up	yes	3.28387765921641	3.61478732366913	2.91332232156685	2.56936321097551	2.81697588109559	2.78526690748116	NW_023666057.1	40088235	40130982	+	CENPJ	--	GO:0007099|centriole replication; GO:0046599|regulation of centriole replication; GO:0051301|cell division; GO:0061511|centriole elongation	GO:0005814|centriole; GO:0005874|microtubule	GO:0015631|tubulin binding	ko:K11502|CENPJ	--	5549	XP_008019937.1	XP_008019937.1 PREDICTED: centromere protein J isoform X3 [Chlorocebus sabaeus]	sp|Q5BQN8|CENPJ_PANTR	sp|Q5BQN8|CENPJ_PANTR Centromere protein J OS=Pan troglodytes GN=CENPJ PE=2 SV=1	_	_	_	_	_	_
CENPK	12.0632958921828	10.0202260191328	0.267465455832693	0.00957747735660972	0.127404096935148	up	yes	11.1998906009745	13.5038394568014	11.4861576187724	10.2090311978104	9.60095746828798	10.2506893912999	NW_023666049.1	10354839	10398069	-	CENPK	--	GO:0007062|sister chromatid cohesion; GO:0034080|CENP-A containing nucleosome assembly	GO:0000777|condensed chromosome kinetochore; GO:0005654|nucleoplasm; GO:0005829|cytosol	--	ko:K11503|CENPK	--	1778	XP_005557068.1	XP_005557068.1 PREDICTED: centromere protein K isoform X1 [Macaca fascicularis]	sp|Q9BS16|CENPK_HUMAN	sp|Q9BS16|CENPK_HUMAN Centromere protein K OS=Homo sapiens GN=CENPK PE=1 SV=1	_	_	_	_	_	PF11802.5|CENP-K|Centromere-associated protein K|XM_007973904.2|m.7427:11-269
CENPM	28.4195114208183	23.7340900579343	0.259820836581875	0.0149511055364803	0.170308222579095	up	yes	25.3490688215942	32.3857235681169	27.5237418727437	21.9890787162085	23.8913106643657	25.3218807932286	NW_023666045.1	100931131	100941179	+	CENPM	--	GO:0007062|sister chromatid cohesion; GO:0034080|CENP-A containing nucleosome assembly	GO:0000777|condensed chromosome kinetochore; GO:0005654|nucleoplasm; GO:0005829|cytosol	--	ko:K11505|CENPM	--	1047	XP_007974128.1	XP_007974128.1 PREDICTED: centromere protein M isoform X2 [Chlorocebus sabaeus]	sp|Q9NSP4|CENPM_HUMAN	sp|Q9NSP4|CENPM_HUMAN Centromere protein M OS=Homo sapiens GN=CENPM PE=1 SV=1	9598.ENSPTRP00000024872	centromere protein M	_	_	NOG25434	PF11111.5|CENP-M|Centromere protein M (CENP-M)|XM_007975937.2|m.9738:2-101
CENPV	41.4864382159849	37.3065169306569	0.153173176807075	0.0422511121095229	0.303643578659828	up	yes	39.6154777684315	41.4957632287715	43.3480736507516	37.8249399214627	38.9645104317147	35.1301004387934	NW_023666059.1	5640613	5651518	-	CENPV	--	GO:0001667|ameboidal-type cell migration; GO:0007049|cell cycle; GO:0008152|metabolic process; GO:0031508|pericentric heterochromatin assembly; GO:0032467|positive regulation of cytokinesis; GO:0033044|regulation of chromosome organization; GO:0034508|centromere complex assembly; GO:0051301|cell division	GO:0000776|kinetochore; GO:0000777|condensed chromosome kinetochore; GO:0005634|nucleus; GO:0005654|nucleoplasm; GO:0005829|cytosol; GO:0015630|microtubule cytoskeleton; GO:0051233|spindle midzone	GO:0016846|carbon-sulfur lyase activity	--	--	1323	AAM76703.1	AAM76703.1 nuclear protein p30, partial [Homo sapiens]	sp|Q7Z7K6|CENPV_HUMAN	sp|Q7Z7K6|CENPV_HUMAN Centromere protein V OS=Homo sapiens GN=CENPV PE=1 SV=1	9598.ENSPTRP00000015010	centromere protein V	COG3791	KOG4192	_	PF04828.11|GFA|Glutathione-dependent formaldehyde-activating enzyme|XM_008010472.2|m.13324:240-313
CFAP20	25.7733636060798	22.2026760659061	0.215057273215267	0.0431132513390918	0.306486049222526	up	yes	23.3764339415505	23.8647791442716	30.0788777324172	23.193990326631	20.5938704691552	22.8201674019321	NW_023666047.1	32114936	32130731	+	CFAP20	--	GO:0007275|multicellular organism development; GO:0018095|protein polyglutamylation; GO:0060271|cilium assembly; GO:0060296|regulation of cilium beat frequency involved in ciliary motility; GO:2000147|positive regulation of cell motility; GO:2000253|positive regulation of feeding behavior	GO:0005634|nucleus; GO:0005814|centriole; GO:0005874|microtubule; GO:0005929|cilium; GO:0036064|ciliary basal body; GO:0070062|extracellular exosome	GO:0003723|RNA binding	--	--	1343	NP_037374.1	NP_037374.1 cilia- and flagella-associated protein 20 [Homo sapiens]	sp|Q9Y6A4|CFA20_HUMAN	sp|Q9Y6A4|CFA20_HUMAN Cilia- and flagella-associated protein 20 OS=Homo sapiens GN=CFAP20 PE=1 SV=1	_	_	_	_	_	PF05018.10|DUF667|Protein of unknown function (DUF667)|XM_007993496.2|m.13924:1-184
CGGBP1	14.7513335661751	13.3382114231716	0.14517662027172	0.0236905901527762	0.221932083383889	up	yes	14.732902092796	14.768150162076	14.7529484436533	12.9859484228653	13.8026125546821	13.2260732919673	NW_023666041.1	77842864	77937728	-	CGGBP1	--	GO:0000122|negative regulation of transcription by RNA polymerase II; GO:0006351|transcription, DNA-templated	GO:0005634|nucleus; GO:0005654|nucleoplasm	GO:0000977|RNA polymerase II regulatory region sequence-specific DNA binding; GO:0001227|DNA-binding transcription repressor activity, RNA polymerase II-specific; GO:0003690|double-stranded DNA binding; GO:0042802|identical protein binding	--	--	4497	XP_012422537.1	XP_012422537.1 PREDICTED: LOW QUALITY PROTEIN: CGG triplet repeat-binding protein 1 [Odobenus rosmarus divergens]	sp|Q9UFW8|CGBP1_HUMAN	sp|Q9UFW8|CGBP1_HUMAN CGG triplet repeat-binding protein 1 OS=Homo sapiens GN=CGGBP1 PE=1 SV=2	_	_	_	_	_	_
CHCHD3	39.2648046942796	32.1175059525575	0.289795112077293	0.000152579204466043	0.00646532949261309	up	yes	37.0865020842854	40.930425257785	39.7774867407683	29.3148528181434	33.8358778662864	33.2017871732427	NW_023666042.1	1657904	1950207	+	CHCHD3	--	GO:0000122|negative regulation of transcription by RNA polymerase II; GO:0006351|transcription, DNA-templated; GO:0007007|inner mitochondrial membrane organization; GO:0008053|mitochondrial fusion; GO:0042407|cristae formation	GO:0005634|nucleus; GO:0005737|cytoplasm; GO:0005739|mitochondrion; GO:0005743|mitochondrial inner membrane; GO:0061617|MICOS complex; GO:0070062|extracellular exosome	GO:0001227|DNA-binding transcription repressor activity, RNA polymerase II-specific; GO:0019902|phosphatase binding; GO:0060090|molecular adaptor activity	ko:K17563|CHCHD3,MINOS3	--	1796	NP_001253179.1	NP_001253179.1 MICOS complex subunit MIC19 [Macaca mulatta]	sp|Q9NX63|MIC19_HUMAN	sp|Q9NX63|MIC19_HUMAN MICOS complex subunit MIC19 OS=Homo sapiens GN=CHCHD3 PE=1 SV=1	9544.ENSMMUP00000033527	coiled-coil-helix-coiled-coil-helix domain containing 3	_	KOG4083	_	PF05300.8|DUF737|Protein of unknown function (DUF737)|XM_007982962.2|m.11750:14-50;PF05300.8|DUF737|Protein of unknown function (DUF737)|XM_007982962.2|m.11750:53-180
CHMP6	21.1946307538665	17.9119912176626	0.242648424314007	0.00643773034035873	0.0992602878610308	up	yes	19.6115339645529	22.4613598027785	21.5109984942681	17.5568333397102	18.9090122019006	17.270128111377	NW_023666077.1	44313234	44321355	+	CHMP6	--	GO:0000920|septum digestion after cytokinesis; GO:0006997|nucleus organization; GO:0007034|vacuolar transport; GO:0007080|mitotic metaphase plate congression; GO:0007175|negative regulation of epidermal growth factor-activated receptor activity; GO:0015031|protein transport; GO:0016197|endosomal transport; GO:0016236|macroautophagy; GO:0019058|viral life cycle; GO:0036258|multivesicular body asse…	GO:0000815|ESCRT III complex; GO:0005829|cytosol; GO:0010008|endosome membrane; GO:0016020|membrane; GO:0031902|late endosome membrane; GO:0070062|extracellular exosome	GO:0044877|protein-containing complex binding; GO:0047485|protein N-terminus binding	ko:K12195|CHMP6,VPS20	ko04144|Endocytosis	1699	NP_078867.2	NP_078867.2 charged multivesicular body protein 6 [Homo sapiens]	sp|Q96FZ7|CHMP6_HUMAN	sp|Q96FZ7|CHMP6_HUMAN Charged multivesicular body protein 6 OS=Homo sapiens GN=CHMP6 PE=1 SV=3	9606.ENSP00000317468	chromatin modifying protein 6; Probable core component of the endosomal sorting required for [...]	_	KOG2910	_	PF03357.18|Snf7|Snf7|XM_008013207.2|m.12892:19-177
CHPF2	15.3122694670318	12.7981222866521	0.258571011433466	0.00539136623633066	0.0876737106249372	up	yes	15.824547275472	13.7388425284477	16.3734185971756	12.3162446324521	12.0237732667957	14.0543489607086	NW_023666072.1	15389156	15394446	+	CHPF2	--	GO:0030206|chondroitin sulfate biosynthetic process	GO:0000139|Golgi membrane; GO:0016020|membrane; GO:0016021|integral component of membrane; GO:0032580|Golgi cisterna membrane	GO:0008376|acetylgalactosaminyltransferase activity; GO:0050510|N-acetylgalactosaminyl-proteoglycan 3-beta-glucuronosyltransferase activity	ko:K03419|CHPF2	ko00532|Glycosaminoglycan biosynthesis - chondroitin sulfate / dermatan sulfate; ko01100|Metabolic pathways	2947	XP_007981700.1	XP_007981700.1 PREDICTED: chondroitin sulfate glucuronyltransferase isoform X1 [Chlorocebus sabaeus]	sp|Q9P2E5|CHPF2_HUMAN	sp|Q9P2E5|CHPF2_HUMAN Chondroitin sulfate glucuronyltransferase OS=Homo sapiens GN=CHPF2 PE=2 SV=2	_	_	_	_	_	PF05679.13|CHGN|Chondroitin N-acetylgalactosaminyltransferase|XM_007983509.2|m.565:242-759;PF02434.13|Fringe|Fringe-like|XM_007983509.2|m.565:170-273
CILK1	3.60361394770167	3.11531453347633	0.209440996611816	0.0478756044036408	0.324294338764671	up	yes	3.79437776457758	3.59289289479561	3.42357118373183	3.25790387539929	3.30987275479057	2.77816697023913	NW_023666044.1	52849509	52911320	-	CILK1	--	GO:0006468|protein phosphorylation; GO:0007165|signal transduction; GO:0007275|multicellular organism development; GO:0010468|regulation of gene expression; GO:0035556|intracellular signal transduction; GO:0035720|intraciliary anterograde transport; GO:0035721|intraciliary retrograde transport; GO:0042073|intraciliary transport; GO:0060271|cilium assembly	GO:0005634|nucleus; GO:0005737|cytoplasm; GO:0005829|cytosol; GO:0005929|cilium; GO:0036064|ciliary basal body; GO:0097542|ciliary tip; GO:0097546|ciliary base	GO:0000287|magnesium ion binding; GO:0004674|protein serine/threonine kinase activity; GO:0005524|ATP binding	ko:K08828|ICK	--	6399	XP_007970428.1	XP_007970428.1 PREDICTED: serine/threonine-protein kinase ICK isoform X1 [Chlorocebus sabaeus]	sp|Q9UPZ9|ICK_HUMAN	sp|Q9UPZ9|ICK_HUMAN Serine/threonine-protein kinase ICK OS=Homo sapiens GN=ICK PE=1 SV=1	_	_	_	_	_	PF00069.22|Pkinase|Protein kinase domain|XM_038006178.1|m.5422:4-284;PF07714.14|Pkinase_Tyr|Protein tyrosine kinase|XM_038006178.1|m.5422:6-275
CLASP2	7.46675048245141	6.67867317505345	0.160691334189506	0.0215014456439319	0.21087267917227	up	yes	7.16898725263949	7.46793877548378	7.76332541923096	6.43667101127322	7.0019460043358	6.59740250955132	NW_023666041.1	51352579	51569107	-	CLASP2	--	GO:0000226|microtubule cytoskeleton organization; GO:0006903|vesicle targeting; GO:0007020|microtubule nucleation; GO:0007026|negative regulation of microtubule depolymerization; GO:0007030|Golgi organization; GO:0007052|mitotic spindle organization; GO:0007062|sister chromatid cohesion; GO:0007163|establishment or maintenance of cell polarity; GO:0010458|exit from mitosis; GO:0010470|regulation …	GO:0000777|condensed chromosome kinetochore; GO:0005737|cytoplasm; GO:0005794|Golgi apparatus; GO:0005802|trans-Golgi network; GO:0005815|microtubule organizing center; GO:0005828|kinetochore microtubule; GO:0005829|cytosol; GO:0005874|microtubule; GO:0005881|cytoplasmic microtubule; GO:0005886|plasma membrane; GO:0005938|cell cortex; GO:0016020|membrane; GO:0031252|cell leading edge; GO:0032587|…	GO:0002162|dystroglycan binding; GO:0008017|microtubule binding; GO:0051010|microtubule plus-end binding; GO:0051015|actin filament binding; GO:1990782|protein tyrosine kinase binding	ko:K16578|CLASP1_2	--	7883	XP_008007588.1	XP_008007588.1 PREDICTED: CLIP-associating protein 2 isoform X1 [Chlorocebus sabaeus]	sp|O75122|CLAP2_HUMAN	sp|O75122|CLAP2_HUMAN CLIP-associating protein 2 OS=Homo sapiens GN=CLASP2 PE=1 SV=2	_	_	_	_	_	PF12348.5|CLASP_N|CLASP N terminal|XM_008009397.2|m.5889:66-203;PF12348.5|CLASP_N|CLASP N terminal|XM_008009397.2|m.5889:322-538;PF02985.19|HEAT|HEAT repeat|XM_008009397.2|m.5889:168-197
CLCC1	14.6783207606564	12.0682293513058	0.282260496071046	0.00371614666226844	0.0695509583130515	up	yes	14.6591661165041	15.4784172860622	13.8973788794028	13.2141659526419	11.4701340584743	11.5203880428011	NW_023666038.1	33694780	33732055	-	CLCC1	--	--	GO:0005634|nucleus; GO:0005783|endoplasmic reticulum; GO:0005794|Golgi apparatus; GO:0016020|membrane; GO:0034707|chloride channel complex; GO:0043231|intracellular membrane-bounded organelle	GO:0005254|chloride channel activity	--	--	2037	NP_001316726.1	NP_001316726.1 chloride channel CLIC-like protein 1 precursor [Chlorocebus sabaeus]	sp|Q96S66|CLCC1_HUMAN	sp|Q96S66|CLCC1_HUMAN Chloride channel CLIC-like protein 1 OS=Homo sapiens GN=CLCC1 PE=1 SV=1	9544.ENSMMUP00000000520	chloride channel CLIC-like 1	_	_	NOG44384	PF05934.8|MCLC|Mid-1-related chloride channel (MCLC)|NM_001329797.1|m.3032:3-551
CLNS1A	76.0416374429856	69.4476323696759	0.130846076649743	0.0421084925458921	0.303448597173656	up	yes	71.3971409478385	78.7414013793506	77.9863700017677	67.5702169768829	68.4515569044283	72.3211232277166	NW_023666043.1	56917640	56940105	+	CLNS1A	--	GO:0000387|spliceosomal snRNP assembly; GO:0006821|chloride transport; GO:0006884|cell volume homeostasis	GO:0005634|nucleus; GO:0005654|nucleoplasm; GO:0005829|cytosol; GO:0005856|cytoskeleton; GO:0005886|plasma membrane; GO:0034709|methylosome; GO:0034715|pICln-Sm protein complex	GO:0003723|RNA binding; GO:0046982|protein heterodimerization activity	ko:K05019|CLNS1A	ko03013|RNA transport	1390	NP_001284.1	NP_001284.1 methylosome subunit pICln isoform a [Homo sapiens]	sp|P54105|ICLN_HUMAN	sp|P54105|ICLN_HUMAN Methylosome subunit pICln OS=Homo sapiens GN=CLNS1A PE=1 SV=1	_	_	_	_	_	PF03517.10|Voldacs|Regulator of volume decrease after cellular swelling|XM_008020251.2|m.1794:69-192
CLPB	9.69753065401286	8.27734069078643	0.228195125544394	0.0218187513795191	0.212208810161216	up	yes	9.48589035018127	9.9120526399568	9.69464897190051	7.17070188965594	8.84553825807596	8.81578192462738	NW_023666043.1	62216964	62365206	+	CLPB	--	GO:0034605|cellular response to heat	GO:0005739|mitochondrion	GO:0005524|ATP binding; GO:0016887|ATPase activity	ko:K03695|clpB	ko04213|Longevity regulating pathway - multiple species	3258	XP_008018214.1	XP_008018214.1 PREDICTED: caseinolytic peptidase B protein homolog isoform X1 [Chlorocebus sabaeus]	sp|Q9H078|CLPB_HUMAN	sp|Q9H078|CLPB_HUMAN Caseinolytic peptidase B protein homolog OS=Homo sapiens GN=CLPB PE=1 SV=1	9544.ENSMMUP00000007168	ClpB caseinolytic peptidase B homolog (E. coli)	COG0542;COG0666	KOG1051	_	PF07724.11|AAA_2|AAA domain (Cdc48 subfamily)|XM_008020023.2|m.2182:376-565;PF12796.4|Ank_2|Ankyrin repeats (3 copies)|XM_008020023.2|m.2182:130-196;PF12796.4|Ank_2|Ankyrin repeats (3 copies)|XM_008020023.2|m.2182:255-319;PF00023.27|Ank|Ankyrin repeat|XM_008020023.2|m.2182:167-197;PF00023.27|Ank|Ankyrin repeat|XM_008020023.2|m.2182:266-296;PF13857.3|Ank_5|Ankyrin repeats (many copies)|XM_00802002…
CLTB	75.2005676312498	67.6073044407083	0.153542880844601	0.0134037437539466	0.158371283002484	up	yes	76.9783541259049	71.8240352970001	76.7993134708443	66.4234534739104	69.563681631806	66.8347782164084	NW_023666075.1	9524741	9551170	-	CLTB	--	GO:0006886|intracellular protein transport; GO:0061024|membrane organization; GO:0072583|clathrin-dependent endocytosis	GO:0005802|trans-Golgi network; GO:0005829|cytosol; GO:0005886|plasma membrane; GO:0030118|clathrin coat; GO:0030125|clathrin vesicle coat; GO:0030130|clathrin coat of trans-Golgi network vesicle; GO:0030132|clathrin coat of coated pit; GO:0043231|intracellular membrane-bounded organelle; GO:0045334|clathrin-coated endocytic vesicle; GO:0060170|ciliary membrane	GO:0005198|structural molecule activity; GO:0032050|clathrin heavy chain binding; GO:0042277|peptide binding	ko:K04645|CLTB,LCB	ko04142|Lysosome; ko04144|Endocytosis; ko04721|Synaptic vesicle cycle; ko04961|Endocrine and other factor-regulated calcium reabsorption; ko05016|Huntington's disease; ko05100|Bacterial invasion of epithelial cells	1257	XP_005558648.1	XP_005558648.1 PREDICTED: clathrin light chain B isoform X1 [Macaca fascicularis]	sp|P09497|CLCB_HUMAN	sp|P09497|CLCB_HUMAN Clathrin light chain B OS=Homo sapiens GN=CLTB PE=1 SV=1	9606.ENSP00000309415	clathrin, light chain (Lcb); Clathrin is the major protein of the polyhedral coat of coated [...]	_	KOG4031	_	PF01086.14|Clathrin_lg_ch|Clathrin light chain|XM_037992771.1|m.7379:1-226
CNPY2	81.941452146458	74.8821837082854	0.129954357103573	0.0261730153093507	0.234782465008946	up	yes	79.8186218286762	83.263305037789	82.7424295729087	75.333758615915	74.4792729408077	74.8335195681335	NW_023666037.1	193714046	193719328	+	CNPY2	--	GO:0007167|enzyme linked receptor protein signaling pathway; GO:0009888|tissue development; GO:0010629|negative regulation of gene expression; GO:0010988|regulation of low-density lipoprotein particle clearance; GO:0045716|positive regulation of low-density lipoprotein particle receptor biosynthetic process	GO:0005783|endoplasmic reticulum; GO:0005887|integral component of plasma membrane	--	--	--	1209	XP_014940572.1	XP_014940572.1 PREDICTED: protein canopy homolog 2 isoform X1 [Acinonyx jubatus]	sp|Q9Y2B0|CNPY2_HUMAN	sp|Q9Y2B0|CNPY2_HUMAN Protein canopy homolog 2 OS=Homo sapiens GN=CNPY2 PE=1 SV=1	_	_	_	_	_	PF11938.5|DUF3456|TLR4 regulator and MIR-interacting MSAP|XM_008003651.2|m.13298:27-171
CNTROB	28.5763281450976	25.3753193145899	0.171330913241047	0.00544654355217625	0.0884235753543855	up	yes	28.1291029198892	27.9621347011561	29.6377468142475	24.9093648047783	24.7060883678028	26.5105047711885	NW_023666059.1	14070347	14087586	-	CNTROB	--	GO:0007099|centriole replication; GO:0051299|centrosome separation; GO:1902410|mitotic cytokinetic process	GO:0005813|centrosome; GO:0005814|centriole; GO:0005829|cytosol	GO:0019904|protein domain specific binding	ko:K16468|CNTROB	--	3719	XP_008008424.1	XP_008008424.1 PREDICTED: centrobin isoform X1 [Chlorocebus sabaeus]	sp|Q8N137|CNTRB_HUMAN	sp|Q8N137|CNTRB_HUMAN Centrobin OS=Homo sapiens GN=CNTROB PE=1 SV=1	9544.ENSMMUP00000029258	centrobin, centrosomal BRCA2 interacting protein	_	_	NOG128239	_
COPB1	69.1105584359569	64.1793790941701	0.106780267485822	0.0295441404279298	0.251795936407497	up	yes	69.5467884670222	69.8140485433629	67.9708382974856	65.1012239057131	62.6852495455207	64.7516638312764	NW_023666038.1	147924436	147969501	+	COPB1	--	GO:0006886|intracellular protein transport; GO:0006888|endoplasmic reticulum to Golgi vesicle-mediated transport; GO:0006890|retrograde vesicle-mediated transport, Golgi to endoplasmic reticulum; GO:0006891|intra-Golgi vesicle-mediated transport; GO:0016032|viral process; GO:0043312|neutrophil degranulation	GO:0000139|Golgi membrane; GO:0005789|endoplasmic reticulum membrane; GO:0005793|endoplasmic reticulum-Golgi intermediate compartment; GO:0005794|Golgi apparatus; GO:0005798|Golgi-associated vesicle; GO:0005829|cytosol; GO:0005886|plasma membrane; GO:0016020|membrane; GO:0030126|COPI vesicle coat; GO:0030133|transport vesicle; GO:0030667|secretory granule membrane; GO:0043231|intracellular membra…	GO:0005198|structural molecule activity	ko:K17301|COPB1,SEC26	--	3402	XP_003255022.1	XP_003255022.1 PREDICTED: coatomer subunit beta [Nomascus leucogenys]	sp|P53618|COPB_HUMAN	sp|P53618|COPB_HUMAN Coatomer subunit beta OS=Homo sapiens GN=COPB1 PE=1 SV=3	_	_	_	_	_	PF01602.17|Adaptin_N|Adaptin N terminal region|XM_008006115.2|m.9563:24-523;PF14806.3|Coatomer_b_Cpla|Coatomer beta subunit appendage platform|XM_008006115.2|m.9563:813-944;PF07718.9|Coatamer_beta_C|Coatomer beta C-terminal region|XM_008006115.2|m.9563:667-807;PF12717.4|Cnd1|non-SMC mitotic condensation complex subunit 1|XM_008006115.2|m.9563:116-260
COPS3	54.4530528755162	47.9068780265058	0.184743939650557	0.0101645766033477	0.13184233711221	up	yes	51.1494655909542	55.7576460780379	56.4520469575564	44.6462353612428	51.8842804720971	47.1901182461774	NW_023666059.1	4596000	4632806	+	COPS3	--	GO:0000338|protein deneddylation; GO:0000715|nucleotide-excision repair, DNA damage recognition; GO:0001701|in utero embryonic development; GO:0006283|transcription-coupled nucleotide-excision repair; GO:0006511|ubiquitin-dependent protein catabolic process; GO:0007165|signal transduction; GO:0009416|response to light stimulus; GO:0043687|post-translational protein modification	GO:0005634|nucleus; GO:0005654|nucleoplasm; GO:0005737|cytoplasm; GO:0005829|cytosol; GO:0008180|COP9 signalosome	--	ko:K12177|COPS3,CSN3	--	1726	NP_001303285.1	NP_001303285.1 COP9 signalosome complex subunit 3 isoform 5 [Homo sapiens]	sp|Q9UNS2|CSN3_HUMAN	sp|Q9UNS2|CSN3_HUMAN COP9 signalosome complex subunit 3 OS=Homo sapiens GN=COPS3 PE=1 SV=3	9598.ENSPTRP00000015053	COP9 constitutive photomorphogenic homolog subunit 3 (Arabidopsis)	_	KOG2582	_	PF01399.24|PCI|PCI domain|XM_037987277.1|m.13221:129-231
COPS7A	23.6568467890652	20.2259365734103	0.225947881577969	0.00255699045262661	0.0540226904451995	up	yes	24.2881239375241	23.8356424316943	22.8467739979772	20.5869701019075	20.5333684504115	19.5574711679119	NW_023666063.1	1462580	1470151	-	COPS7A	--	GO:0000338|protein deneddylation; GO:0000715|nucleotide-excision repair, DNA damage recognition; GO:0006283|transcription-coupled nucleotide-excision repair; GO:0043687|post-translational protein modification	GO:0005654|nucleoplasm; GO:0005829|cytosol; GO:0008180|COP9 signalosome	--	ko:K12180|COPS7,CSN7	--	1940	XP_020734417.1	XP_020734417.1 COP9 signalosome complex subunit 7a isoform X2 [Odocoileus virginianus texanus]	sp|Q9UBW8|CSN7A_HUMAN	sp|Q9UBW8|CSN7A_HUMAN COP9 signalosome complex subunit 7a OS=Homo sapiens GN=COPS7A PE=1 SV=1	9544.ENSMMUP00000012528	COP9 constitutive photomorphogenic homolog subunit 7A (Arabidopsis)	_	KOG3250	_	PF01399.24|PCI|PCI domain|XM_007967400.2|m.3560:79-154
COX6A1	172.162069239495	154.886983634924	0.152542069007522	0.0130785531068277	0.156614765138206	up	yes	176.950388725307	164.659719828094	174.876099165083	153.097874144669	163.156643684695	148.406433075407	NW_023666037.1	129304757	129307460	-	COX6A1	--	GO:0006091|generation of precursor metabolites and energy; GO:0006123|mitochondrial electron transport, cytochrome c to oxygen; GO:0009060|aerobic respiration	GO:0005739|mitochondrion; GO:0005743|mitochondrial inner membrane; GO:0005751|mitochondrial respiratory chain complex IV	GO:0004129|cytochrome-c oxidase activity; GO:0030234|enzyme regulator activity	ko:K02266|COX6A	ko00190|Oxidative phosphorylation; ko01100|Metabolic pathways; ko04260|Cardiac muscle contraction; ko04932|Non-alcoholic fatty liver disease (NAFLD); ko05010|Alzheimer's disease; ko05012|Parkinson's disease; ko05016|Huntington's disease	713	XP_009180101.2	XP_009180101.2 cytochrome c oxidase subunit 6A1, mitochondrial [Papio anubis]	sp|P12074|CX6A1_HUMAN	sp|P12074|CX6A1_HUMAN Cytochrome c oxidase subunit 6A1, mitochondrial OS=Homo sapiens GN=COX6A1 PE=1 SV=4	_	_	_	_	_	PF02046.12|COX6A|Cytochrome c oxidase subunit VIa|XM_008004940.2|m.11275:29-100
COX7A2	146.795837050081	134.803402803429	0.122945398669644	0.0365196002423821	0.281501364157554	up	yes	145.578143270693	145.590448119456	149.218919760094	131.761365502867	135.557610300962	137.091232606459	NW_023666058.1	5857739	5863586	+	COX7A2	--	--	GO:0005746|mitochondrial respirasome; GO:0070062|extracellular exosome	GO:0004129|cytochrome-c oxidase activity	ko:K02270|COX7A	ko00190|Oxidative phosphorylation; ko04260|Cardiac muscle contraction; ko04932|Non-alcoholic fatty liver disease (NAFLD); ko05010|Alzheimer's disease; ko05012|Parkinson's disease; ko05016|Huntington's disease	664	XP_010370528.1	XP_010370528.1 PREDICTED: cytochrome c oxidase subunit 7A2, mitochondrial isoform X1 [Rhinopithecus roxellana]	sp|P14406|CX7A2_HUMAN	sp|P14406|CX7A2_HUMAN Cytochrome c oxidase subunit 7A2, mitochondrial OS=Homo sapiens GN=COX7A2 PE=1 SV=1	_	_	_	_	_	PF02238.12|COX7a|Cytochrome c oxidase subunit VII|XM_008013470.2|m.12505:58-104
CPD	29.198005841615	26.9293410039503	0.116649302714814	0.0330619791454596	0.266691926883123	up	yes	30.3594229225916	29.8737455307916	27.3608490714617	26.9812623849148	27.1289529240722	26.6778077028639	NW_023666075.1	5862697	5952891	-	CPD	--	GO:0006518|peptide metabolic process; GO:0016485|protein processing	GO:0005615|extracellular space; GO:0005886|plasma membrane; GO:0016020|membrane; GO:0016021|integral component of membrane; GO:0070062|extracellular exosome	GO:0004181|metallocarboxypeptidase activity; GO:0004185|serine-type carboxypeptidase activity; GO:0008270|zinc ion binding	ko:K07752|CPD	--	8104	XP_008009131.1	XP_008009131.1 PREDICTED: carboxypeptidase D [Chlorocebus sabaeus]	sp|O75976|CBPD_HUMAN	sp|O75976|CBPD_HUMAN Carboxypeptidase D OS=Homo sapiens GN=CPD PE=1 SV=2	9606.ENSP00000225719	carboxypeptidase D	COG2866	KOG2649	_	PF00246.21|Peptidase_M14|Zinc carboxypeptidase|XM_037992668.1|m.7002:70-371;PF00246.21|Peptidase_M14|Zinc carboxypeptidase|XM_037992668.1|m.7002:510-737;PF13620.3|CarboxypepD_reg|Carboxypeptidase regulatory-like domain|XM_037992668.1|m.7002:384-459;PF00246.21|Peptidase_M14|Zinc carboxypeptidase|XM_037992668.1|m.7003:1-37;PF00246.21|Peptidase_M14|Zinc carboxypeptidase|XM_037992668.1|m.7003:194-455…
CPNE3	30.3758217663256	25.6395565235901	0.244464427133243	0.000198134927367582	0.00792802487888589	up	yes	32.8819991255781	30.1741442030629	28.0713219703359	24.6744721297028	26.2258885719888	26.0183088690786	NW_023666039.1	59205525	59253357	-	CPNE3	--	GO:0006629|lipid metabolic process; GO:0016192|vesicle-mediated transport; GO:0030335|positive regulation of cell migration; GO:0038128|ERBB2 signaling pathway; GO:0043312|neutrophil degranulation; GO:0046474|glycerophospholipid biosynthetic process; GO:0071277|cellular response to calcium ion; GO:0071363|cellular response to growth factor stimulus	GO:0005634|nucleus; GO:0005730|nucleolus; GO:0005737|cytoplasm; GO:0005739|mitochondrion; GO:0005829|cytosol; GO:0005886|plasma membrane; GO:0005925|focal adhesion; GO:0030054|cell junction; GO:0035577|azurophil granule membrane; GO:0070062|extracellular exosome	GO:0003723|RNA binding; GO:0004674|protein serine/threonine kinase activity; GO:0005215|transporter activity; GO:0005544|calcium-dependent phospholipid binding; GO:0030971|receptor tyrosine kinase binding; GO:0048306|calcium-dependent protein binding	--	--	4893	XP_007999217.1	XP_007999217.1 PREDICTED: copine-3 [Chlorocebus sabaeus]	sp|O75131|CPNE3_HUMAN	sp|O75131|CPNE3_HUMAN Copine-3 OS=Homo sapiens GN=CPNE3 PE=1 SV=1	_	_	_	_	_	PF07002.13|Copine|Copine|XM_008001026.2|m.12268:310-524;PF00168.27|C2|C2 domain|XM_008001026.2|m.12268:13-113;PF00168.27|C2|C2 domain|XM_008001026.2|m.12268:145-239
CPQ	5.74093680914721	4.61557594593579	0.314163973992413	0.0334236695225271	0.268107669376848	up	yes	6.04283015464753	4.844812585198	6.33516768759611	4.56593763657598	4.72698449683488	4.5538057043965	NW_023666039.1	48675637	49182115	-	CPQ	--	GO:0006508|proteolysis; GO:0006590|thyroid hormone generation; GO:0042246|tissue regeneration; GO:0043171|peptide catabolic process	GO:0005615|extracellular space; GO:0005737|cytoplasm; GO:0005764|lysosome; GO:0005783|endoplasmic reticulum; GO:0005794|Golgi apparatus	GO:0004180|carboxypeptidase activity; GO:0042803|protein homodimerization activity; GO:0046872|metal ion binding; GO:0070573|metallodipeptidase activity	ko:K01302|CPQ	--	1928	XP_007999348.1	XP_007999348.1 PREDICTED: carboxypeptidase Q [Chlorocebus sabaeus]	sp|Q5RDN7|CBPQ_PONAB	sp|Q5RDN7|CBPQ_PONAB Carboxypeptidase Q OS=Pongo abelii GN=CPQ PE=2 SV=1	_	_	_	_	_	PF04389.14|Peptidase_M28|Peptidase family M28|XM_008001157.2|m.12053:270-456;PF01546.25|Peptidase_M20|Peptidase family M20/M25/M40|XM_008001157.2|m.12053:297-345
CPSF3	39.8711740869184	36.0825982427004	0.144004878712783	0.013857229394811	0.162421371733275	up	yes	40.3393753821508	39.8093425717561	39.4648043068484	36.4616530085136	36.928097776017	34.8580439435705	NW_023666045.1	14096428	14147720	+	CPSF3	--	GO:0006398|mRNA 3'-end processing by stem-loop binding and cleavage	GO:0005847|mRNA cleavage and polyadenylation specificity factor complex; GO:1990904|ribonucleoprotein complex	GO:0003723|RNA binding; GO:0004521|endoribonuclease activity; GO:0008409|5'-3' exonuclease activity; GO:0046872|metal ion binding	ko:K14403|CPSF3,YSH1	ko03015|mRNA surveillance pathway	2475	XP_021574794.1	XP_021574794.1 cleavage and polyadenylation specificity factor subunit 3 isoform X1 [Carlito syrichta]	sp|P79101|CPSF3_BOVIN	sp|P79101|CPSF3_BOVIN Cleavage and polyadenylation specificity factor subunit 3 OS=Bos taurus GN=CPSF3 PE=1 SV=1	_	_	_	_	_	PF11718.5|CPSF73-100_C|Pre-mRNA 3'-end-processing endonuclease polyadenylation factor C-term|XM_038006545.1|m.6429:442-645;PF10996.5|Beta-Casp|Beta-Casp domain|XM_038006545.1|m.6429:209-330;PF07521.9|RMMBL|Zn-dependent metallo-hydrolase RNA specificity domain|XM_038006545.1|m.6429:345-411;PF00753.24|Lactamase_B|Metallo-beta-lactamase superfamily|XM_038006545.1|m.6429:1-154;PF16661.2|Lactamase_B_6…
CPT1A	21.5563109753715	18.6110281215819	0.211846686928024	0.000728242242811218	0.0216250673874158	up	yes	22.1955136619903	22.3460635899906	20.1273556741335	18.3403816674772	19.080492001966	18.4122106953024	NW_023666038.1	102984159	103065332	+	CPT1A	--	GO:0001676|long-chain fatty acid metabolic process; GO:0006006|glucose metabolic process; GO:0006635|fatty acid beta-oxidation; GO:0006641|triglyceride metabolic process; GO:0006853|carnitine shuttle; GO:0007623|circadian rhythm; GO:0009437|carnitine metabolic process; GO:0014070|response to organic cyclic compound; GO:0019216|regulation of lipid metabolic process; GO:0030855|epithelial cell diff…	GO:0005739|mitochondrion; GO:0005741|mitochondrial outer membrane; GO:0005743|mitochondrial inner membrane; GO:0016020|membrane; GO:0031307|integral component of mitochondrial outer membrane	GO:0004095|carnitine O-palmitoyltransferase activity; GO:0042802|identical protein binding; GO:1990698|palmitoleoyltransferase activity	ko:K08765|CPT1A	ko00071|Fatty acid degradation; ko01212|Fatty acid metabolism; ko03320|PPAR signaling pathway; ko04152|AMPK signaling pathway; ko04920|Adipocytokine signaling pathway; ko04922|Glucagon signaling pathway; ko04931|Insulin resistance	5283	XP_008019117.1	XP_008019117.1 PREDICTED: carnitine O-palmitoyltransferase 1, liver isoform [Chlorocebus sabaeus]	sp|P50416|CPT1A_HUMAN	sp|P50416|CPT1A_HUMAN Carnitine O-palmitoyltransferase 1, liver isoform OS=Homo sapiens GN=CPT1A PE=1 SV=2	9544.ENSMMUP00000002371	carnitine palmitoyltransferase 1A (liver)	_	KOG3716	_	PF00755.17|Carn_acyltransf|Choline/Carnitine o-acyltransferase|XM_008020926.2|m.6391:171-761;PF16484.2|CPT_N|Carnitine O-palmitoyltransferase N-terminus|XM_008020926.2|m.6391:1-47
CRIPT	29.7245936302217	24.2754250235188	0.292051623718575	0.000679961372850495	0.0204327038036847	up	yes	29.2187556749248	30.1283140821913	29.8267111335489	24.4270979325513	25.4167539570765	22.9824231809285	NW_023666045.1	51272528	51280174	+	CRIPT	--	GO:0031122|cytoplasmic microtubule organization; GO:0035372|protein localization to microtubule; GO:0045184|establishment of protein localization; GO:1902897|regulation of postsynaptic density protein 95 clustering	GO:0005730|nucleolus; GO:0005737|cytoplasm; GO:0014069|postsynaptic density; GO:0030054|cell junction; GO:0030425|dendrite; GO:0043025|neuronal cell body; GO:0043197|dendritic spine; GO:0043198|dendritic shaft	GO:0008017|microtubule binding; GO:0030165|PDZ domain binding; GO:0044877|protein-containing complex binding; GO:0097110|scaffold protein binding	--	--	1156	XP_004447392.2	XP_004447392.2 cysteine-rich PDZ-binding protein [Dasypus novemcinctus]	sp|Q3ZC66|CRIPT_BOVIN	sp|Q3ZC66|CRIPT_BOVIN Cysteine-rich PDZ-binding protein OS=Bos taurus GN=CRIPT PE=1 SV=1	_	_	_	_	_	PF10235.6|Cript|Microtubule-associated protein CRIPT|XM_007970743.2|m.7662:12-99
CRNKL1	9.10330775429174	8.08949073119246	0.170143588765295	0.0321046336606353	0.263475300410832	up	yes	8.87133886773742	9.05109095667009	9.38749343846771	7.91838258557917	8.13916407614115	8.21092553185706	NW_023666078.1	3838825	3857376	-	CRNKL1	--	GO:0000245|spliceosomal complex assembly; GO:0000398|mRNA splicing, via spliceosome	GO:0000974|Prp19 complex; GO:0005654|nucleoplasm; GO:0005681|spliceosomal complex; GO:0005737|cytoplasm; GO:0016607|nuclear speck; GO:0071010|prespliceosome; GO:0071011|precatalytic spliceosome; GO:0071012|catalytic step 1 spliceosome; GO:0071013|catalytic step 2 spliceosome; GO:0071014|post-mRNA release spliceosomal complex	GO:0003723|RNA binding	ko:K12869|CRN,CRNKL1,CLF1,SYF3	ko03040|Spliceosome	4293	XP_011834922.1	XP_011834922.1 PREDICTED: LOW QUALITY PROTEIN: crooked neck-like protein 1 [Mandrillus leucophaeus]	sp|Q9BZJ0|CRNL1_HUMAN	sp|Q9BZJ0|CRNL1_HUMAN Crooked neck-like protein 1 OS=Homo sapiens GN=CRNKL1 PE=1 SV=4	_	_	_	_	_	PF02184.13|HAT|HAT (Half-A-TPR) repeat|XM_007961431.2|m.13465:95-125;PF02184.13|HAT|HAT (Half-A-TPR) repeat|XM_007961431.2|m.13465:196-227;PF05843.11|Suf|Suppressor of forked protein (Suf)|XM_007961431.2|m.13465:84-214
CRTC2	20.1635534364396	17.748568725826	0.183949916858769	0.0109924311581834	0.138299269408837	up	yes	19.1464340426092	20.8223325844779	20.5218936822318	17.42125109028	18.4134822849395	17.4109728022584	NW_023666038.1	9223576	9234974	+	CRTC2	--	GO:0006094|gluconeogenesis; GO:0006351|transcription, DNA-templated; GO:0016032|viral process; GO:0032793|positive regulation of CREB transcription factor activity; GO:0042593|glucose homeostasis; GO:0043970|histone H3-K9 acetylation; GO:0045944|positive regulation of transcription by RNA polymerase II; GO:0051289|protein homotetramerization; GO:1901998|toxin transport	GO:0005634|nucleus; GO:0005654|nucleoplasm; GO:0005737|cytoplasm; GO:0070062|extracellular exosome	GO:0003682|chromatin binding; GO:0008140|cAMP response element binding protein binding	ko:K16333|CRTC2,TORC2	ko04151|PI3K-Akt signaling pathway; ko04152|AMPK signaling pathway; ko04922|Glucagon signaling pathway; ko04931|Insulin resistance; ko05166|HTLV-I infection	2685	XP_007975210.1	XP_007975210.1 PREDICTED: CREB-regulated transcription coactivator 2 isoform X1 [Chlorocebus sabaeus]	sp|Q53ET0|CRTC2_HUMAN	sp|Q53ET0|CRTC2_HUMAN CREB-regulated transcription coactivator 2 OS=Homo sapiens GN=CRTC2 PE=1 SV=2	9544.ENSMMUP00000006627	CREB regulated transcription coactivator 2	_	_	NOG129083	PF12885.4|TORC_M|Transducer of regulated CREB activity middle domain|XM_007977019.2|m.1911:219-377;PF12886.4|TORC_C|Transducer of regulated CREB activity, C terminus|XM_007977019.2|m.1911:670-747;PF12884.4|TORC_N|Transducer of regulated CREB activity, N terminus|XM_007977019.2|m.1911:69-108
CSE1L	87.5464451802543	81.3840933748414	0.105289277359866	0.0340205725421572	0.27096110707415	up	yes	90.4435119202048	87.4365350647291	84.759288555829	81.5411025660026	82.9901689426137	79.6210086159078	NW_023666050.1	63392835	63440285	-	CSE1L	--	GO:0006606|protein import into nucleus; GO:0006915|apoptotic process; GO:0008283|cell population proliferation	GO:0005634|nucleus; GO:0005635|nuclear envelope; GO:0005654|nucleoplasm; GO:0005737|cytoplasm; GO:0005829|cytosol; GO:0016020|membrane; GO:0070062|extracellular exosome	GO:0005049|nuclear export signal receptor activity; GO:0008536|Ran GTPase binding	ko:K18423|CSE1,CAS,XPO2	--	3272	XP_012615790.1	XP_012615790.1 exportin-2 [Microcebus murinus]	sp|P55060|XPO2_HUMAN	sp|P55060|XPO2_HUMAN Exportin-2 OS=Homo sapiens GN=CSE1L PE=1 SV=3	_	_	_	_	_	PF03378.12|CAS_CSE1|CAS/CSE protein, C-terminus|XM_008014586.2|m.10600:527-962;PF08506.7|Cse1|Cse1|XM_008014586.2|m.10600:156-525;PF03810.16|IBN_N|Importin-beta N-terminal domain|XM_008014586.2|m.10600:29-101
CTPS1	35.751887504191	32.6144721787343	0.132468322689388	0.0222094758399454	0.21421351857134	up	yes	34.2317181737421	36.3891330888736	36.6348112499572	32.9795111175693	33.6049058306736	31.2589995879599	NW_023666033.1	24943247	24976031	+	CTPS1	--	GO:0006139|nucleobase-containing compound metabolic process; GO:0006241|CTP biosynthetic process; GO:0006541|glutamine metabolic process; GO:0015949|nucleobase-containing small molecule interconversion; GO:0042098|T cell proliferation; GO:0042100|B cell proliferation; GO:0042493|response to drug; GO:0044210|'de novo' CTP biosynthetic process	GO:0005829|cytosol; GO:0016020|membrane	GO:0003883|CTP synthase activity; GO:0005524|ATP binding; GO:0042802|identical protein binding	ko:K01937|pyrG,CTPS	ko00240|Pyrimidine metabolism; ko01100|Metabolic pathways	3370	XP_005543848.1	XP_005543848.1 PREDICTED: CTP synthase 1 isoform X1 [Macaca fascicularis]	sp|P17812|PYRG1_HUMAN	sp|P17812|PYRG1_HUMAN CTP synthase 1 OS=Homo sapiens GN=CTPS1 PE=1 SV=2	9544.ENSMMUP00000022502	CTP synthase	COG0504	KOG2387	_	PF06418.11|CTP_synth_N|CTP synthase N-terminus|XM_007979229.2|m.2394:2-272;PF00117.25|GATase|Glutamine amidotransferase class-I|XM_007979229.2|m.2394:311-542;PF07722.10|Peptidase_C26|Peptidase C26|XM_007979229.2|m.2394:385-528
CTSL	233.512100176407	209.926208435985	0.153608076083961	0.00320330906134518	0.062919163008323	up	yes	227.236734392614	227.769949950973	245.529616185633	216.295855766847	203.364765065311	210.118004475798	NW_023666038.1	86669582	86675194	+	CTSL	--	GO:0046718|viral entry into host cell	GO:0005764|lysosome	GO:0004197|cysteine-type endopeptidase activity	ko:K01365|CTSL	ko04140|Autophagy - animal; ko04142|Lysosome; ko04145|Phagosome; ko04210|Apoptosis; ko04612|Antigen processing and presentation; ko05205|Proteoglycans in cancer; ko05323|Rheumatoid arthritis; ko05418|Fluid shear stress and atherosclerosis	1560	XP_007967864.1	XP_007967864.1 PREDICTED: cathepsin L1 [Chlorocebus sabaeus]	sp|Q9GKL8|CATL1_CHLAE	sp|Q9GKL8|CATL1_CHLAE Cathepsin L1 OS=Chlorocebus aethiops GN=CTSL PE=1 SV=1	_	_	_	_	_	PF00112.20|Peptidase_C1|Papain family cysteine protease|XM_037998599.1|m.5014:115-332;PF08246.9|Inhibitor_I29|Cathepsin propeptide inhibitor domain (I29)|XM_037998599.1|m.5014:29-88
CUL1	20.2012197735662	18.4699108908307	0.129198592708768	0.0241504749118868	0.225439303246171	up	yes	20.0120058907359	20.0952197993838	20.4964336305788	18.5785250324435	18.6596455288676	18.171562111181	NW_023666072.1	13218021	13323070	+	CUL1	--	GO:0000082|G1/S transition of mitotic cell cycle; GO:0000086|G2/M transition of mitotic cell cycle; GO:0000209|protein polyubiquitination; GO:0002223|stimulatory C-type lectin receptor signaling pathway; GO:0006511|ubiquitin-dependent protein catabolic process; GO:0006513|protein monoubiquitination; GO:0006879|cellular iron ion homeostasis; GO:0007050|cell cycle arrest; GO:0008283|cell population…	GO:0005654|nucleoplasm; GO:0005829|cytosol; GO:0019005|SCF ubiquitin ligase complex; GO:0031461|cullin-RING ubiquitin ligase complex; GO:1990452|Parkin-FBXW7-Cul1 ubiquitin ligase complex	GO:0004842|ubiquitin-protein transferase activity; GO:0031625|ubiquitin protein ligase binding	ko:K03347|CUL1,CDC53	ko04110|Cell cycle; ko04114|Oocyte meiosis; ko04120|Ubiquitin mediated proteolysis; ko04141|Protein processing in endoplasmic reticulum; ko04310|Wnt signaling pathway; ko04340|Hedgehog signaling pathway; ko04350|TGF-beta signaling pathway; ko04710|Circadian rhythm; ko05168|Herpes simplex infection	4816	ERE89248.1	ERE89248.1 cullin-1 [Cricetulus griseus]	sp|Q13616|CUL1_HUMAN	sp|Q13616|CUL1_HUMAN Cullin-1 OS=Homo sapiens GN=CUL1 PE=1 SV=2	9598.ENSPTRP00000033967	cullin 1	COG5647	KOG2166	_	PF00888.19|Cullin|Cullin family|XM_037990896.1|m.58:21-657;PF10557.6|Cullin_Nedd8|Cullin protein neddylation domain|XM_037990896.1|m.58:706-766
CUNH11orf24	13.6110787550293	11.5710161955609	0.234079115116081	0.0107403551912978	0.135807425029948	up	yes	13.2151480301651	13.9036721789932	13.7144160559297	11.4055807942448	11.6050356132786	11.7024321791592	NW_023666038.1	103545921	103558214	+	CUNH11orf24	--	--	GO:0005794|Golgi apparatus; GO:0005886|plasma membrane; GO:0016021|integral component of membrane	--	--	--	1982	XP_007959567.1	XP_007959567.1 PREDICTED: uncharacterized protein C11orf24 homolog isoform X6 [Chlorocebus sabaeus]	sp|Q96F05|CK024_HUMAN	sp|Q96F05|CK024_HUMAN Uncharacterized protein C11orf24 OS=Homo sapiens GN=C11orf24 PE=1 SV=2	9544.ENSMMUP00000025299	Uncharacterized protein C11orf24 Precursor (Protein DM4E3)	_	_	NOG43937	_
CUNH11orf58	33.8125596971863	30.5999391108006	0.14398567222753	0.0096643455389225	0.128220450707692	up	yes	33.2346927166461	34.6975568473788	33.5054295275339	31.2989338642384	30.7128995031079	29.7879839650554	NW_023666038.1	145622575	145642429	-	CUNH11orf58	--	--	--	--	--	--	3916	XP_025214214.1	XP_025214214.1 small acidic protein [Theropithecus gelada]	sp|Q3MHL8|SMAP_BOVIN	sp|Q3MHL8|SMAP_BOVIN Small acidic protein OS=Bos taurus GN=SMAP PE=2 SV=1	9544.ENSMMUP00000023192	Small acidic protein	_	_	NOG39197	PF15477.3|SMAP|Small acidic protein family|XM_008005859.2|m.9511:27-103
CUNH15orf40	8.64999865282724	7.07944332108958	0.288694452244421	0.0380254384415949	0.287326100451809	up	yes	8.38668704951794	9.30238195709541	8.26092695186837	6.34696695221169	8.08334714829336	6.80801586276369	NW_023666059.1	44443403	44450439	-	CUNH15orf40	--	--	--	--	ko:K09131|K09131	--	1467	XP_007988421.1	XP_007988421.1 PREDICTED: UPF0235 protein C15orf40 homolog isoform X1 [Chlorocebus sabaeus]	sp|Q8WUR7|CO040_HUMAN	sp|Q8WUR7|CO040_HUMAN UPF0235 protein C15orf40 OS=Homo sapiens GN=C15orf40 PE=1 SV=2	_	_	_	_	_	PF02594.13|DUF167|Uncharacterised ACR, YggU family COG1872|XM_007990230.2|m.1547:77-146
CUNH15orf48	69.6035012796687	40.4830304766365	0.781693520972433	8.2842317129372e-25	1.04139696158048e-21	up	yes	71.0480442234912	71.5097309208244	66.2527286946904	43.1457919271377	40.0859374110964	38.2173620916753	NW_023666048.1	103279026	103281987	+	CUNH15orf48	--	GO:1902600|proton transmembrane transport	GO:0005634|nucleus; GO:0005751|mitochondrial respiratory chain complex IV	--	--	--	940	XP_008014946.1	XP_008014946.1 PREDICTED: normal mucosa of esophagus-specific gene 1 protein [Chlorocebus sabaeus]	sp|Q9C002|NMES1_HUMAN	sp|Q9C002|NMES1_HUMAN Normal mucosa of esophagus-specific gene 1 protein OS=Homo sapiens GN=NMES1 PE=2 SV=1	_	_	_	_	_	_
CUNH19orf25	6.56014657881068	5.171675216489	0.342506965868227	0.0168327834538201	0.183136019744137	up	yes	6.29427400175558	6.78568853671768	6.60047719795879	5.49575865359207	4.95002659272524	5.06924040314969	NW_023666081.1	7601321	7606980	+	CUNH19orf25	--	--	--	--	--	--	1571	XP_025223386.1	XP_025223386.1 UPF0449 protein C19orf25 homolog isoform X1 [Theropithecus gelada]	sp|Q9UFG5|CS025_HUMAN	sp|Q9UFG5|CS025_HUMAN UPF0449 protein C19orf25 OS=Homo sapiens GN=C19orf25 PE=1 SV=2	9606.ENSP00000397394	UPF0449 protein C19orf25	_	_	NOG44433	PF15136.3|UPF0449|Uncharacterised protein family UPF0449|XM_007994618.2|m.16212:6-103
CUNH1orf112	4.5049890695545	3.55462722303397	0.340971282790078	0.00148588658069088	0.0369877872437654	up	yes	4.51377660681799	4.54007427712108	4.46111632472442	3.81602419643963	3.72013993228767	3.12771754037461	NW_023666055.1	60854227	60913711	-	CUNH1orf112	--	--	--	--	--	--	4915	XP_007987748.1	XP_007987748.1 PREDICTED: uncharacterized protein C1orf112 homolog isoform X1 [Chlorocebus sabaeus]	sp|Q9NSG2|CA112_HUMAN	sp|Q9NSG2|CA112_HUMAN Uncharacterized protein C1orf112 OS=Homo sapiens GN=C1orf112 PE=1 SV=1	_	_	_	_	_	PF14868.3|DUF4487|Domain of unknown function (DUF4487)|XM_007989559.2|m.8382:176-728
CUNH2orf49	5.34340278871585	4.6021666738084	0.215011554923234	0.0352009040871539	0.275495596715019	up	yes	5.78541483162259	5.31559112305775	4.9292024114672	5.10748987073237	4.17880898470187	4.52020116599097	NW_023666041.1	176690799	176703947	+	CUNH2orf49	--	GO:0006388|tRNA splicing, via endonucleolytic cleavage and ligation; GO:0048598|embryonic morphogenesis	GO:0005654|nucleoplasm; GO:0072669|tRNA-splicing ligase complex	--	ko:K15432|ASW	--	4189	XP_010359281.1	XP_010359281.1 PREDICTED: ashwin isoform X2 [Rhinopithecus roxellana]	sp|Q9BVC5|ASHWN_HUMAN	sp|Q9BVC5|ASHWN_HUMAN Ashwin OS=Homo sapiens GN=C2orf49 PE=1 SV=1	9598.ENSPTRP00000021090	Ashwin	_	_	NOG42951	PF15323.3|Ashwin|Developmental protein|XM_008008282.2|m.11626:14-136;PF15323.3|Ashwin|Developmental protein|XM_008008282.2|m.11626:131-190
CUNH2orf74	1.30814796785814	0.897853094329475	0.537981558689541	0.0437970333068886	0.310177580955124	up	yes	1.15589143473857	1.36655484467546	1.40199762416039	0.986031323957207	1.05244732996954	0.655080629061678	NW_023666045.1	65963324	65981598	+	CUNH2orf74	--	--	GO:0016021|integral component of membrane	--	--	--	1977	XP_007968701.1	XP_007968701.1 PREDICTED: uncharacterized protein C2orf74 homolog isoform X1 [Chlorocebus sabaeus]	sp|A8MZ97|CB074_HUMAN	sp|A8MZ97|CB074_HUMAN Uncharacterized protein C2orf74 OS=Homo sapiens GN=C2orf74 PE=4 SV=3	9598.ENSPTRP00000057015	Uncharacterized protein C2orf74	_	_	NOG43234	PF15484.3|DUF4642|Domain of unknown function (DUF4642)|XM_007970510.2|m.8030:39-194
CUNH8orf82	7.17866228187723	5.46848200060226	0.391947127616513	0.0153317748803853	0.172339660261261	up	yes	5.18977278874426	7.49422003119848	8.85199402568894	4.98601244825185	5.38165520911512	6.0377783444398	NW_023666039.1	1111485	1114362	+	CUNH8orf82	--	--	--	--	--	--	2211	XP_008000126.1	XP_008000126.1 PREDICTED: UPF0598 protein C8orf82 homolog isoform X1 [Chlorocebus sabaeus]	sp|Q6P1X6|CH082_HUMAN	sp|Q6P1X6|CH082_HUMAN UPF0598 protein C8orf82 OS=Homo sapiens GN=C8orf82 PE=1 SV=2	_	_	_	_	_	PF14956.3|DUF4505|Domain of unknown function (DUF4505)|XM_008001935.2|m.10253:78-215;PF14956.3|DUF4505|Domain of unknown function (DUF4505)|XM_008001935.2|m.10256:29-69
CUNH9orf40	3.59280608890858	2.85242438059891	0.331883424117524	0.0254118305967723	0.230787155058585	up	yes	3.22361126001534	3.84160950064176	3.71319750606865	2.73638338133657	2.99550851535213	2.82538124510803	NW_023666038.1	74439986	74446724	-	CUNH9orf40	--	--	--	--	--	--	2784	XP_007967715.1	XP_007967715.1 PREDICTED: uncharacterized protein C9orf40 homolog [Chlorocebus sabaeus]	sp|Q8IXQ3|CI040_HUMAN	sp|Q8IXQ3|CI040_HUMAN Uncharacterized protein C9orf40 OS=Homo sapiens GN=C9orf40 PE=1 SV=1	9544.ENSMMUP00000039017	Uncharacterized protein C9orf40	_	_	NOG47790	PF15017.3|WRNPLPNID|Putative WW-binding domain and destruction box|XM_007969524.2|m.4669:148-181
CUNH9orf64	18.0930106737945	15.8100508237721	0.194475414207484	0.0148168107978586	0.169712673413589	up	yes	18.8565478795638	17.2546216931922	18.1678624486275	15.4322667550523	16.0538255778949	15.944060138369	NW_023666038.1	83168788	83185597	-	CUNH9orf64	--	GO:0006400|tRNA modification	--	--	--	--	2262	XP_007967802.1	XP_007967802.1 PREDICTED: UPF0553 protein C9orf64 homolog [Chlorocebus sabaeus]	sp|Q5T6V5|QSPP_HUMAN	sp|Q5T6V5|QSPP_HUMAN Queuosine salvage protein OS=Homo sapiens GN=C9orf64 PE=1 SV=1	9544.ENSMMUP00000024827	UPF0553 protein C9orf64	_	KOG2524	_	PF10343.6|Q_salvage|Potential Queuosine, Q, salvage protein family|XM_007969611.2|m.4909:56-341
CUNH9orf78	33.6333875587554	30.0620757896101	0.161898521658115	0.030911922233645	0.257343458551068	up	yes	34.7689645275968	34.8212076769967	31.3099904716727	30.1487348475004	31.4309767835106	28.6065157378193	NW_023666079.1	7131051	7139293	-	CUNH9orf78	--	--	GO:0005654|nucleoplasm; GO:0005829|cytosol	--	--	--	1789	XP_008004146.1	XP_008004146.1 PREDICTED: uncharacterized protein C9orf78 homolog [Chlorocebus sabaeus]	sp|Q9NZ63|TLS1_HUMAN	sp|Q9NZ63|TLS1_HUMAN Telomere length and silencing protein 1 homolog OS=Homo sapiens GN=C9orf78 PE=1 SV=1	9544.ENSMMUP00000005059	Uncharacterized protein C9orf78 (Hepatocellular carcinoma-associated antigen 59)	_	KOG3345	_	PF07052.8|Hep_59|Hepatocellular carcinoma-associated antigen 59|XM_008005955.2|m.14297:119-215
CXCL8	81.8844508631541	71.6344359607437	0.192911032235073	0.0300952911802609	0.254050065727049	up	yes	81.4503138830377	80.4749302447501	83.7281084616746	73.9409917124673	72.1397792762464	68.8225368935175	NW_023666084.1	587605	589481	-	CXCL8	--	GO:0006954|inflammatory response; GO:0006955|immune response; GO:0007050|cell cycle arrest; GO:0030155|regulation of cell adhesion; GO:0030593|neutrophil chemotaxis; GO:0042119|neutrophil activation; GO:0045091|regulation of single stranded viral RNA replication via double stranded DNA intermediate; GO:0050930|induction of positive chemotaxis	GO:0005615|extracellular space	GO:0005153|interleukin-8 receptor binding; GO:0008009|chemokine activity	ko:K10030|IL8,CXCL8	ko04060|Cytokine-cytokine receptor interaction; ko04062|Chemokine signaling pathway; ko04064|NF-kappa B signaling pathway; ko04072|Phospholipase D signaling pathway; ko04620|Toll-like receptor signaling pathway; ko04621|NOD-like receptor signaling pathway; ko04622|RIG-I-like receptor signaling pathway; ko04657|IL-17 signaling pathway; ko04932|Non-alcoholic fatty liver disease (NAFLD); ko04933|AGE…	359	NP_001279010.1	NP_001279010.1 interleukin-8 precursor [Chlorocebus sabaeus]	sp|P46653|IL8_CERAT	sp|P46653|IL8_CERAT Interleukin-8 OS=Cercocebus atys GN=CXCL8 PE=3 SV=1	_	_	_	_	_	PF00048.17|IL8|Small cytokines (intecrine/chemokine), interleukin-8 like|NM_001292081.1|m.16796:42-100
CYB5R4	9.56792276149497	7.56109436920421	0.339210950744695	0.00243217737550035	0.0521156189054301	up	yes	9.36991810260034	9.18030586344167	10.1535443184429	6.79276980262238	7.63996081420215	8.25055249078811	NW_023666040.1	184736774	184842102	+	CYB5R4	--	GO:0003032|detection of oxygen; GO:0006091|generation of precursor metabolites and energy; GO:0006801|superoxide metabolic process; GO:0015701|bicarbonate transport; GO:0030073|insulin secretion; GO:0042593|glucose homeostasis; GO:0046677|response to antibiotic; GO:0048468|cell development; GO:0055114|oxidation-reduction process	GO:0005783|endoplasmic reticulum; GO:0005789|endoplasmic reticulum membrane; GO:0048471|perinuclear region of cytoplasm	GO:0004128|cytochrome-b5 reductase activity, acting on NAD(P)H; GO:0016174|NAD(P)H oxidase activity; GO:0016653|oxidoreductase activity, acting on NAD(P)H, heme protein as acceptor; GO:0020037|heme binding; GO:0046872|metal ion binding	ko:K00326|E1.6.2.2	ko00520|Amino sugar and nucleotide sugar metabolism	2243	XP_008004697.1	XP_008004697.1 PREDICTED: cytochrome b5 reductase 4 [Chlorocebus sabaeus]	sp|Q7L1T6|NB5R4_HUMAN	sp|Q7L1T6|NB5R4_HUMAN Cytochrome b5 reductase 4 OS=Homo sapiens GN=CYB5R4 PE=1 SV=1	9544.ENSMMUP00000012531	cytochrome b5 reductase 4	COG0543;COG5274	KOG0534;KOG0536	_	PF00173.25|Cyt-b5|Cytochrome b5-like Heme/Steroid binding domain|XM_038002227.1|m.4196:101-172;PF00970.21|FAD_binding_6|Oxidoreductase FAD-binding domain|XM_038002227.1|m.4196:320-426;PF00175.18|NAD_binding_1|Oxidoreductase NAD-binding domain|XM_038002227.1|m.4196:438-543;PF04969.13|CS|CS domain|XM_038002227.1|m.4196:211-289
DCAF8	17.9163847428771	16.357431080328	0.131256661696343	0.0364471434903148	0.281086482388241	up	yes	17.5376780912333	17.0831092865307	19.1283668508673	16.2020756380095	16.0313436342902	16.8388739686844	NW_023666038.1	2742671	2788965	+	DCAF8	--	GO:0016567|protein ubiquitination; GO:0043687|post-translational protein modification	GO:0005634|nucleus; GO:0005654|nucleoplasm; GO:0005737|cytoplasm; GO:0005739|mitochondrion; GO:0005829|cytosol; GO:0080008|Cul4-RING E3 ubiquitin ligase complex	--	ko:K11804|WDR42A	--	5054	XP_012366575.1	XP_012366575.1 PREDICTED: DDB1- and CUL4-associated factor 8 isoform X1 [Nomascus leucogenys]	sp|Q5TAQ9|DCAF8_HUMAN	sp|Q5TAQ9|DCAF8_HUMAN DDB1- and CUL4-associated factor 8 OS=Homo sapiens GN=DCAF8 PE=1 SV=1	_	_	_	_	_	PF00400.29|WD40|WD domain, G-beta repeat|XR_005240265.1|m.1005:222-259;PF00400.29|WD40|WD domain, G-beta repeat|XR_005240265.1|m.1005:461-500
DCTD	9.98568128657493	8.64801149259746	0.207269186086787	0.0349031469223706	0.274226026731229	up	yes	10.5618538311466	9.3737102269647	10.0214798016135	8.23099767923429	9.32829497398246	8.38474182457562	NW_023666037.1	109082563	109110617	-	DCTD	--	GO:0006220|pyrimidine nucleotide metabolic process; GO:0006226|dUMP biosynthetic process; GO:0006231|dTMP biosynthetic process; GO:0015949|nucleobase-containing small molecule interconversion	GO:0005737|cytoplasm; GO:0005829|cytosol; GO:0070062|extracellular exosome	GO:0004132|dCMP deaminase activity; GO:0008270|zinc ion binding; GO:0042802|identical protein binding	ko:K01493|comEB	ko00240|Pyrimidine metabolism; ko01100|Metabolic pathways	2383	XP_005556425.1	XP_005556425.1 PREDICTED: deoxycytidylate deaminase isoform X2 [Macaca fascicularis]	sp|P32321|DCTD_HUMAN	sp|P32321|DCTD_HUMAN Deoxycytidylate deaminase OS=Homo sapiens GN=DCTD PE=1 SV=2	9544.ENSMMUP00000000386	dCMP deaminase	COG2131	KOG3127	_	PF00383.20|dCMP_cyt_deam_1|Cytidine and deoxycytidylate deaminase zinc-binding region|XM_008000358.2|m.10005:14-128;PF14437.3|MafB19-deam|MafB19-like deaminase|XM_008000358.2|m.10005:15-131
DCTN5	11.670485416864	9.83012982963848	0.247350975322356	0.00108881910702773	0.0293825335053905	up	yes	11.5181181791008	12.5204755634877	10.9728625080035	9.21213508164759	10.3135467264022	9.96470768086564	NW_023666068.1	8404656	8438786	-	DCTN5	--	GO:0003281|ventricular septum development; GO:0006888|endoplasmic reticulum to Golgi vesicle-mediated transport; GO:0019886|antigen processing and presentation of exogenous peptide antigen via MHC class II; GO:0035904|aorta development; GO:0060976|coronary vasculature development	GO:0000777|condensed chromosome kinetochore; GO:0005654|nucleoplasm; GO:0005813|centrosome; GO:0005829|cytosol; GO:0031965|nuclear membrane	--	ko:K10427|DCTN5	ko04962|Vasopressin-regulated water reabsorption	4579	XP_008695380.1	XP_008695380.1 PREDICTED: dynactin subunit 5 [Ursus maritimus]	sp|Q9BTE1|DCTN5_HUMAN	sp|Q9BTE1|DCTN5_HUMAN Dynactin subunit 5 OS=Homo sapiens GN=DCTN5 PE=1 SV=1	9361.ENSDNOP00000013662	dynactin 5 (p25)	_	KOG3121	_	PF00132.21|Hexapep|Bacterial transferase hexapeptide (six repeats)|XM_007988057.2|m.8656:85-118;PF00132.21|Hexapep|Bacterial transferase hexapeptide (six repeats)|XM_007988057.2|m.8656:102-128;PF00132.21|Hexapep|Bacterial transferase hexapeptide (six repeats)|XM_007988057.2|m.8656:108-140
DCUN1D5	5.12192514156526	4.55911912780156	0.167584068730303	0.0331680365713674	0.266716656074687	up	yes	5.26374501019085	5.0146046058475	5.08742580865742	4.13511072090124	4.9776047959444	4.56464186655903	NW_023666043.1	31402889	31443401	+	DCUN1D5	--	GO:0045116|protein neddylation; GO:0051443|positive regulation of ubiquitin-protein transferase activity	GO:0000151|ubiquitin ligase complex	GO:0031624|ubiquitin conjugating enzyme binding; GO:0032182|ubiquitin-like protein binding; GO:0097602|cullin family protein binding	ko:K17824|DCUN1D4_5	--	11718	XP_025002642.1	XP_025002642.1 DCN1-like protein 5 isoform X2 [Gallus gallus]	sp|Q9BTE7|DCNL5_HUMAN	sp|Q9BTE7|DCNL5_HUMAN DCN1-like protein 5 OS=Homo sapiens GN=DCUN1D5 PE=1 SV=1	_	_	_	_	_	PF03556.12|Cullin_binding|Cullin binding|XM_038005275.1|m.1107:8-117
DDAH1	10.1743930824533	9.09062803222884	0.162321994570688	0.0369395461035957	0.28300307413547	up	yes	10.6016922031063	10.0343082617855	9.8871787824682	9.60686408678466	9.31324257324365	8.35177743665822	NW_023666033.1	69777494	70020724	-	DDAH1	--	GO:0000052|citrulline metabolic process; GO:0003073|regulation of systemic arterial blood pressure; GO:0006527|arginine catabolic process; GO:0007263|nitric oxide mediated signal transduction; GO:0008285|negative regulation of cell population proliferation; GO:0043116|negative regulation of vascular permeability; GO:0045429|positive regulation of nitric oxide biosynthetic process; GO:0045766|posi…	GO:0005739|mitochondrion; GO:0005829|cytosol; GO:0070062|extracellular exosome	GO:0003824|catalytic activity; GO:0016403|dimethylargininase activity; GO:0016597|amino acid binding; GO:0046872|metal ion binding	ko:K01482|DDAH,ddaH	--	4409	XP_007976283.1	XP_007976283.1 PREDICTED: N(G),N(G)-dimethylarginine dimethylaminohydrolase 1 isoform X1 [Chlorocebus sabaeus]	sp|O94760|DDAH1_HUMAN	sp|O94760|DDAH1_HUMAN N(G),N(G)-dimethylarginine dimethylaminohydrolase 1 OS=Homo sapiens GN=DDAH1 PE=1 SV=3	9544.ENSMMUP00000019134	dimethylarginine dimethylaminohydrolase 1	COG1834	_	_	PF02274.14|Amidinotransf|Amidinotransferase|XM_038002363.1|m.4259:11-173
DDHD1	4.36510773133176	3.81294370726382	0.19463458518346	0.0407930174399364	0.298430003919224	up	yes	4.29300958236575	4.3901384618621	4.41217514976742	3.61053827259332	3.82436340999223	4.0039294392059	NW_023666053.1	18414489	18537703	-	DDHD1	--	GO:0006654|phosphatidic acid biosynthetic process; GO:0016042|lipid catabolic process; GO:0090141|positive regulation of mitochondrial fission	GO:0005737|cytoplasm; GO:0005829|cytosol	GO:0004620|phospholipase activity; GO:0046872|metal ion binding	ko:K13619|DDHD1	--	5852	XP_009209814.1	XP_009209814.1 phospholipase DDHD1 isoform X1 [Papio anubis]	sp|Q8NEL9|DDHD1_HUMAN	sp|Q8NEL9|DDHD1_HUMAN Phospholipase DDHD1 OS=Homo sapiens GN=DDHD1 PE=1 SV=2	9544.ENSMMUP00000018657	DDHD domain containing 1	_	KOG2308	_	PF02862.14|DDHD|DDHD domain|XM_037983987.1|m.395:651-925
DDX1	50.8624163999067	47.1086680735567	0.110584864333585	0.0472997529979677	0.3230258415141	up	yes	51.9308503908928	49.571110378483	51.0852884303442	45.644735460495	47.4111309868914	48.2701377732836	NW_023666045.1	20189540	20227199	+	DDX1	--	GO:0006302|double-strand break repair; GO:0006351|transcription, DNA-templated; GO:0006355|regulation of transcription, DNA-templated; GO:0006388|tRNA splicing, via endonucleolytic cleavage and ligation; GO:0006397|mRNA processing; GO:0032508|DNA duplex unwinding	GO:0005634|nucleus; GO:0005737|cytoplasm; GO:0010494|cytoplasmic stress granule; GO:0071920|cleavage body; GO:0072669|tRNA-splicing ligase complex	GO:0003677|DNA binding; GO:0003682|chromatin binding; GO:0003712|transcription coregulator activity; GO:0004386|helicase activity; GO:0004518|nuclease activity; GO:0004527|exonuclease activity; GO:0005524|ATP binding; GO:0008143|poly(A) binding; GO:0033677|DNA/RNA helicase activity	ko:K13177|DDX1	--	2706	NP_001253491.1	NP_001253491.1 ATP-dependent RNA helicase DDX1 [Macaca mulatta]	sp|Q4R7L5|DDX1_MACFA	sp|Q4R7L5|DDX1_MACFA ATP-dependent RNA helicase DDX1 OS=Macaca fascicularis GN=DDX1 PE=2 SV=1	9544.ENSMMUP00000030854	DEAD (Asp-Glu-Ala-Asp) box polypeptide 1	COG0513	KOG0349	_	PF00270.26|DEAD|DEAD/DEAH box helicase|XM_007971427.2|m.6574:26-418;PF00271.28|Helicase_C|Helicase conserved C-terminal domain|XM_007971427.2|m.6574:499-609;PF00622.25|SPRY|SPRY domain|XM_007971427.2|m.6574:132-244
DDX41	33.3509674678062	27.7844584846632	0.263363852989237	3.24995185798226e-05	0.00173630544421578	up	yes	33.819667371958	32.749166291903	33.4840687395575	28.2985654938592	26.1081312936766	28.9466786664537	NW_023666075.1	10714692	10721026	-	DDX41	--	GO:0000398|mRNA splicing, via spliceosome; GO:0006915|apoptotic process; GO:0008283|cell population proliferation; GO:0010501|RNA secondary structure unwinding; GO:0030154|cell differentiation; GO:0032479|regulation of type I interferon production; GO:0032481|positive regulation of type I interferon production; GO:0035458|cellular response to interferon-beta; GO:0045944|positive regulation of tra…	GO:0005634|nucleus; GO:0005730|nucleolus; GO:0005737|cytoplasm; GO:0005783|endoplasmic reticulum; GO:0005829|cytosol; GO:0016020|membrane; GO:0071013|catalytic step 2 spliceosome	GO:0003677|DNA binding; GO:0003723|RNA binding; GO:0003724|RNA helicase activity; GO:0005524|ATP binding; GO:0046872|metal ion binding	ko:K13116|DDX41,ABS	--	3112	XP_003900647.1	XP_003900647.1 probable ATP-dependent RNA helicase DDX41 [Papio anubis]	sp|Q9UJV9|DDX41_HUMAN	sp|Q9UJV9|DDX41_HUMAN Probable ATP-dependent RNA helicase DDX41 OS=Homo sapiens GN=DDX41 PE=1 SV=2	_	_	_	_	_	PF00270.26|DEAD|DEAD/DEAH box helicase|XM_008015439.2|m.7555:205-384;PF00271.28|Helicase_C|Helicase conserved C-terminal domain|XM_008015439.2|m.7555:420-527
DDX49	20.1272737798835	17.4339135244912	0.207144638319404	0.0376867109145043	0.285792314339952	up	yes	19.4034189033031	18.238368384489	22.7400340518585	16.0558774641352	18.5599257147839	17.6859373945545	NW_023666074.1	1938428	1948153	-	DDX49	--	GO:0006364|rRNA processing; GO:0010501|RNA secondary structure unwinding	GO:0005654|nucleoplasm; GO:0005730|nucleolus; GO:0005737|cytoplasm	GO:0003723|RNA binding; GO:0003724|RNA helicase activity; GO:0005524|ATP binding	ko:K14778|DDX49,DBP8	--	1800	XP_005588543.1	XP_005588543.1 PREDICTED: probable ATP-dependent RNA helicase DDX49 [Macaca fascicularis]	sp|Q9Y6V7|DDX49_HUMAN	sp|Q9Y6V7|DDX49_HUMAN Probable ATP-dependent RNA helicase DDX49 OS=Homo sapiens GN=DDX49 PE=1 SV=1	_	_	_	_	_	PF00270.26|DEAD|DEAD/DEAH box helicase|XM_037992086.1|m.4951:39-208;PF00271.28|Helicase_C|Helicase conserved C-terminal domain|XM_037992086.1|m.4951:246-356;PF04851.12|ResIII|Type III restriction enzyme, res subunit|XM_037992086.1|m.4951:60-202
DDX5	331.466821129712	312.893687770017	0.0831893301127682	0.044935722916075	0.313676714571491	up	yes	330.893483298015	336.078089553192	327.428890537929	313.332665572983	311.321464972599	314.026932764468	NW_023666077.1	27374672	27381917	+	DDX5	--	GO:0000122|negative regulation of transcription by RNA polymerase II; GO:0000380|alternative mRNA splicing, via spliceosome; GO:0000381|regulation of alternative mRNA splicing, via spliceosome; GO:0000398|mRNA splicing, via spliceosome; GO:0000956|nuclear-transcribed mRNA catabolic process; GO:0001837|epithelial to mesenchymal transition; GO:0006357|regulation of transcription by RNA polymerase I…	GO:0005634|nucleus; GO:0005654|nucleoplasm; GO:0005730|nucleolus; GO:0005737|cytoplasm; GO:0016020|membrane; GO:0031012|extracellular matrix; GO:0070062|extracellular exosome; GO:0071013|catalytic step 2 spliceosome; GO:1990904|ribonucleoprotein complex	GO:0003723|RNA binding; GO:0003724|RNA helicase activity; GO:0003730|mRNA 3'-UTR binding; GO:0005516|calmodulin binding; GO:0005524|ATP binding; GO:0019899|enzyme binding; GO:0035500|MH2 domain binding; GO:0036002|pre-mRNA binding; GO:0043021|ribonucleoprotein complex binding; GO:0046332|SMAD binding; GO:0048306|calcium-dependent protein binding; GO:0050681|androgen receptor binding; GO:0070412|R…	ko:K12823|DDX5,DBP2	ko03040|Spliceosome; ko05202|Transcriptional misregulation in cancer; ko05205|Proteoglycans in cancer	2554	ELR62224.1	ELR62224.1 Putative ATP-dependent RNA helicase DDX5, partial [Bos mutus]	sp|P17844|DDX5_HUMAN	sp|P17844|DDX5_HUMAN Probable ATP-dependent RNA helicase DDX5 OS=Homo sapiens GN=DDX5 PE=1 SV=1	9615.ENSCAFP00000017225	P68 RNA helicase Fragment	COG0513	KOG0331	_	PF00270.26|DEAD|DEAD/DEAH box helicase|XM_037993704.1|m.10583:118-288;PF08061.8|P68HR|P68HR (NUC004) repeat|XM_037993704.1|m.10583:498-532;PF08061.8|P68HR|P68HR (NUC004) repeat|XM_037993704.1|m.10583:551-583;PF00271.28|Helicase_C|Helicase conserved C-terminal domain|XM_037993704.1|m.10583:327-435
DDX55	6.18090900095309	5.09611162520638	0.277926176537191	0.00829601119834574	0.117287093652339	up	yes	5.78217457901533	6.22207543778732	6.53847698605663	5.22239186735329	4.87261500110756	5.1933280071583	NW_023666037.1	126326273	126346294	-	DDX55	--	GO:0010501|RNA secondary structure unwinding	GO:0005634|nucleus; GO:0005730|nucleolus; GO:0005737|cytoplasm; GO:0005829|cytosol; GO:0016020|membrane	GO:0003723|RNA binding; GO:0003724|RNA helicase activity; GO:0005524|ATP binding	ko:K14809|DDX55,SPB4	--	3421	XP_008003318.1	XP_008003318.1 PREDICTED: ATP-dependent RNA helicase DDX55 isoform X1 [Chlorocebus sabaeus]	sp|Q8NHQ9|DDX55_HUMAN	sp|Q8NHQ9|DDX55_HUMAN ATP-dependent RNA helicase DDX55 OS=Homo sapiens GN=DDX55 PE=1 SV=3	9544.ENSMMUP00000017310	DEAD (Asp-Glu-Ala-Asp) box polypeptide 55	COG0513	KOG0331;KOG0345	_	PF00270.26|DEAD|DEAD/DEAH box helicase|XM_008005127.2|m.10928:33-212;PF00271.28|Helicase_C|Helicase conserved C-terminal domain|XM_008005127.2|m.10928:253-363;PF13959.3|DUF4217|Domain of unknown function (DUF4217)|XM_008005127.2|m.10928:405-463;PF04851.12|ResIII|Type III restriction enzyme, res subunit|XM_008005127.2|m.10928:45-204
DDX56	32.342077239596	29.2166069260208	0.146575998108512	0.0466936287677261	0.320752909818373	up	yes	32.4085217528697	32.7251132251939	31.8925967407245	26.9096758551498	30.5548174729426	30.18532744997	NW_023666062.1	8423176	8431281	-	DDX56	--	GO:0006364|rRNA processing; GO:0010501|RNA secondary structure unwinding; GO:0010976|positive regulation of neuron projection development	GO:0005730|nucleolus; GO:0005737|cytoplasm; GO:0016020|membrane	GO:0003723|RNA binding; GO:0003724|RNA helicase activity; GO:0005524|ATP binding	ko:K14810|DDX56,DBP9	--	1876	XP_007979618.1	XP_007979618.1 PREDICTED: probable ATP-dependent RNA helicase DDX56 [Chlorocebus sabaeus]	sp|Q9NY93|DDX56_HUMAN	sp|Q9NY93|DDX56_HUMAN Probable ATP-dependent RNA helicase DDX56 OS=Homo sapiens GN=DDX56 PE=1 SV=1	_	_	_	_	_	PF00270.26|DEAD|DEAD/DEAH box helicase|XM_007981427.2|m.3053:41-216;PF00271.28|Helicase_C|Helicase conserved C-terminal domain|XM_007981427.2|m.3053:253-390;PF04851.12|ResIII|Type III restriction enzyme, res subunit|XM_007981427.2|m.3053:55-178
DDX59	4.21446974036247	3.0468450641955	0.466726832981963	0.00558266097108587	0.0902619943717368	up	yes	4.86108733255604	4.08341586361713	3.69890602491423	3.33273062602181	3.24904271201603	2.55876185454866	NW_023666055.1	29527920	29561483	+	DDX59	--	GO:0010501|RNA secondary structure unwinding	GO:0005622|intracellular; GO:0005730|nucleolus; GO:0005737|cytoplasm	GO:0003723|RNA binding; GO:0003724|RNA helicase activity; GO:0005524|ATP binding; GO:0046872|metal ion binding	ko:K19466|DDX59	--	2296	XP_007987210.1	XP_007987210.1 PREDICTED: probable ATP-dependent RNA helicase DDX59 isoform X1 [Chlorocebus sabaeus]	sp|Q5T1V6|DDX59_HUMAN	sp|Q5T1V6|DDX59_HUMAN Probable ATP-dependent RNA helicase DDX59 OS=Homo sapiens GN=DDX59 PE=1 SV=1	_	_	_	_	_	PF00270.26|DEAD|DEAD/DEAH box helicase|XM_007989019.2|m.7527:228-394;PF00271.28|Helicase_C|Helicase conserved C-terminal domain|XM_007989019.2|m.7527:430-541;PF04438.13|zf-HIT|HIT zinc finger|XM_007989019.2|m.7527:107-133
DDX6	11.2377531167967	9.63329567259775	0.22203864506815	0.0196669635482615	0.199916539841998	up	yes	12.3012837822193	9.71178361888522	11.7001919492856	10.9190622270829	9.1591014422159	8.82172334849446	NW_023666043.1	15861815	15906220	+	DDX6	--	GO:0006417|regulation of translation; GO:0007283|spermatogenesis; GO:0010501|RNA secondary structure unwinding; GO:0019074|viral RNA genome packaging; GO:0019827|stem cell population maintenance; GO:0033962|cytoplasmic mRNA processing body assembly; GO:0043928|exonucleolytic catabolism of deadenylated mRNA; GO:0045665|negative regulation of neuron differentiation	GO:0000792|heterochromatin; GO:0000932|P-body; GO:0001520|outer dense fiber; GO:0005634|nucleus; GO:0005730|nucleolus; GO:0005737|cytoplasm; GO:0005739|mitochondrion; GO:0005829|cytosol; GO:0010494|cytoplasmic stress granule; GO:0016020|membrane; GO:0016442|RISC complex; GO:0036464|cytoplasmic ribonucleoprotein granule; GO:0043186|P granule; GO:0097227|sperm annulus	GO:0003723|RNA binding; GO:0003724|RNA helicase activity; GO:0004386|helicase activity; GO:0005524|ATP binding; GO:0019904|protein domain specific binding; GO:0045296|cadherin binding	ko:K12614|DDX6,RCK,DHH1	ko03018|RNA degradation	6534	XP_008148317.1	XP_008148317.1 PREDICTED: probable ATP-dependent RNA helicase DDX6 [Eptesicus fuscus]	sp|P26196|DDX6_HUMAN	sp|P26196|DDX6_HUMAN Probable ATP-dependent RNA helicase DDX6 OS=Homo sapiens GN=DDX6 PE=1 SV=2	9598.ENSPTRP00000044660	PREDICTED: Pan troglodytes similar to RNA helicase p54 (LOC471936), mRNA	COG0513	KOG0326	_	PF00270.26|DEAD|DEAD/DEAH box helicase|XM_008021118.2|m.485:121-286;PF00271.28|Helicase_C|Helicase conserved C-terminal domain|XM_008021118.2|m.485:323-429
DECR1	40.2556946899002	35.0256972427285	0.200725616439862	0.00860655590554937	0.119769276600749	up	yes	40.8135132894793	38.731893314208	41.2216774660134	34.8351304731482	33.6212672284847	36.6206940265527	NW_023666039.1	55747223	55792311	-	DECR1	--	GO:0006635|fatty acid beta-oxidation; GO:0051289|protein homotetramerization	GO:0005634|nucleus; GO:0005654|nucleoplasm; GO:0005739|mitochondrion; GO:0005759|mitochondrial matrix; GO:0005829|cytosol; GO:0070062|extracellular exosome	GO:0008670|2,4-dienoyl-CoA reductase (NADPH) activity; GO:0016651|oxidoreductase activity, acting on NAD(P)H; GO:0070402|NADPH binding	ko:K13236|DECR1	--	1213	XP_007999236.1	XP_007999236.1 PREDICTED: 2,4-dienoyl-CoA reductase, mitochondrial [Chlorocebus sabaeus]	sp|Q16698|DECR_HUMAN	sp|Q16698|DECR_HUMAN 2,4-dienoyl-CoA reductase, mitochondrial OS=Homo sapiens GN=DECR1 PE=1 SV=1	9544.ENSMMUP00000008760	2,4-dienoyl CoA reductase 1, mitochondrial	COG1028	KOG0725	_	PF13561.3|adh_short_C2|Enoyl-(Acyl carrier protein) reductase|XM_008001045.2|m.12232:101-334;PF00106.22|adh_short|short chain dehydrogenase|XM_008001045.2|m.12232:92-278;PF08659.7|KR|KR domain|XM_008001045.2|m.12232:95-198
DEFB1	192.004527237243	160.811099461446	0.255758766880005	5.47972892959315e-05	0.00265793282646022	up	yes	186.033002303881	192.457011126246	197.523568281603	158.830017427798	163.490233085328	160.113047871213	NW_023666054.1	48759956	48767679	-	DEFB1	--	GO:0019933|cAMP-mediated signaling; GO:0035584|calcium-mediated signaling using intracellular calcium source; GO:0050829|defense response to Gram-negative bacterium; GO:0050830|defense response to Gram-positive bacterium; GO:0060474|positive regulation of flagellated sperm motility involved in capacitation	GO:0005622|intracellular; GO:0019898|extrinsic component of membrane; GO:0097225|sperm midpiece; GO:1990742|microvesicle	GO:0031731|CCR6 chemokine receptor binding; GO:0042802|identical protein binding	--	--	424	XP_007959804.1	XP_007959804.1 PREDICTED: beta-defensin 1 [Chlorocebus sabaeus]	sp|Q7JGL8|DEFB1_CERPR	sp|Q7JGL8|DEFB1_CERPR Beta-defensin 1 OS=Cercopithecus preussi GN=DEFB1 PE=3 SV=1	9544.ENSMMUP00000005058	Beta-defensin 1 Precursor (BD-1)(RhBD-1)(Defensin, beta 1); Has bactericidal activity (By si [...]	_	_	NOG78795	_
DEGS1	64.2173557817309	58.165806154334	0.14276860490924	0.0260844615888897	0.234635720374718	up	yes	62.5635600832256	67.6889171850563	62.3995900769108	56.7058295493499	62.4821553572192	55.309433556433	NW_023666055.1	5771384	5781608	-	DEGS1	--	GO:0006636|unsaturated fatty acid biosynthetic process; GO:0030148|sphingolipid biosynthetic process; GO:0043312|neutrophil degranulation; GO:0046513|ceramide biosynthetic process	GO:0005739|mitochondrion; GO:0005783|endoplasmic reticulum; GO:0005789|endoplasmic reticulum membrane; GO:0005886|plasma membrane; GO:0005887|integral component of plasma membrane; GO:0016020|membrane; GO:0035579|specific granule membrane	GO:0009055|electron transfer activity; GO:0042284|sphingolipid delta-4 desaturase activity	ko:K04712|DEGS	ko00600|Sphingolipid metabolism; ko01100|Metabolic pathways; ko04071|Sphingolipid signaling pathway	2119	XP_007986532.1	XP_007986532.1 PREDICTED: sphingolipid delta(4)-desaturase DES1 [Chlorocebus sabaeus]	sp|O15121|DEGS1_HUMAN	sp|O15121|DEGS1_HUMAN Sphingolipid delta(4)-desaturase DES1 OS=Homo sapiens GN=DEGS1 PE=1 SV=1	9544.ENSMMUP00000003220	degenerative spermatocyte homolog 1, lipid desaturase (Drosophila)	_	KOG2987	_	PF00487.21|FA_desaturase|Fatty acid desaturase|XM_037985519.1|m.6317:32-255
DEK	54.3022439216104	49.2800656707806	0.13998056657735	0.0105168319068453	0.13444610958878	up	yes	54.812341996221	55.9127303743096	52.1816593943007	50.2136858046166	49.8010494330729	47.8254617746523	NW_023666044.1	18447488	18487777	-	DEK	--	GO:0006338|chromatin remodeling; GO:0006357|regulation of transcription by RNA polymerase II; GO:0006366|transcription by RNA polymerase II; GO:0007165|signal transduction; GO:0016569|covalent chromatin modification; GO:0019079|viral genome replication; GO:0045815|positive regulation of gene expression, epigenetic; GO:2000779|regulation of double-strand break repair; GO:2001032|regulation of doub…	GO:0005634|nucleus; GO:0005654|nucleoplasm; GO:0043292|contractile fiber	GO:0003677|DNA binding; GO:0003682|chromatin binding; GO:0003723|RNA binding; GO:0042393|histone binding	ko:K17046|DEK	--	3099	NP_001244457.1	NP_001244457.1 protein DEK [Macaca mulatta]	sp|P35659|DEK_HUMAN	sp|P35659|DEK_HUMAN Protein DEK OS=Homo sapiens GN=DEK PE=1 SV=1	_	_	_	_	_	PF08766.8|DEK_C|DEK C terminal domain|XM_007973590.2|m.3004:320-373
DERA	61.3727017274633	53.2630771349569	0.204425531075752	0.00367439121495718	0.0692852393470363	up	yes	64.0527777121611	64.5992631056046	55.4660643646243	53.5319922248225	51.6989185325349	54.5583206475132	NW_023666069.1	19353060	19480500	-	DERA	--	GO:0006098|pentose-phosphate shunt; GO:0009264|deoxyribonucleotide catabolic process; GO:0016052|carbohydrate catabolic process; GO:0043312|neutrophil degranulation; GO:0046121|deoxyribonucleoside catabolic process; GO:0046386|deoxyribose phosphate catabolic process	GO:0005576|extracellular region; GO:0005634|nucleus; GO:0005829|cytosol; GO:0034774|secretory granule lumen; GO:0070062|extracellular exosome; GO:1904813|ficolin-1-rich granule lumen	GO:0004139|deoxyribose-phosphate aldolase activity	ko:K01619|deoC,DERA	ko00030|Pentose phosphate pathway	1690	AAH56234.1	AAH56234.1 DERA protein, partial [Homo sapiens]	sp|Q9Y315|DEOC_HUMAN	sp|Q9Y315|DEOC_HUMAN Deoxyribose-phosphate aldolase OS=Homo sapiens GN=DERA PE=1 SV=2	9544.ENSMMUP00000017503	2-deoxyribose-5-phosphate aldolase homolog (C. elegans)	COG0274	KOG3981	_	PF01791.6|DeoC|DeoC/LacD family aldolase|XM_007967774.2|m.11478:52-271
DERL2	11.0868749966442	9.7987636076594	0.178010253162446	0.014388002926683	0.166337041419622	up	yes	11.3079493560435	10.8091681069566	11.1435075269326	9.75237977599791	9.9923665829255	9.65154446405478	NW_023666059.1	16689748	16705481	+	DERL2	--	GO:0001967|suckling behavior; GO:0008284|positive regulation of cell population proliferation; GO:0030307|positive regulation of cell growth; GO:0030433|ubiquitin-dependent ERAD pathway; GO:0030968|endoplasmic reticulum unfolded protein response; GO:0030970|retrograde protein transport, ER to cytosol; GO:1904153|negative regulation of retrograde protein transport, ER to cytosol; GO:1904380|endopl…	GO:0005769|early endosome; GO:0005770|late endosome; GO:0005783|endoplasmic reticulum; GO:0005789|endoplasmic reticulum membrane; GO:0016020|membrane; GO:0030176|integral component of endoplasmic reticulum membrane; GO:0044322|endoplasmic reticulum quality control compartment	--	ko:K13989|DERL2_3	ko04141|Protein processing in endoplasmic reticulum	4209	XP_006060093.2	XP_006060093.2 derlin-2 isoform X1 [Bubalus bubalis]	sp|Q9GZP9|DERL2_HUMAN	sp|Q9GZP9|DERL2_HUMAN Derlin-2 OS=Homo sapiens GN=DERL2 PE=1 SV=1	_	_	_	_	_	PF04511.12|DER1|Der1-like family|XM_008010031.2|m.14094:13-202
DHDDS	17.0601581863641	14.7918089041245	0.205702931688311	0.00515952733469009	0.0856231791460946	up	yes	16.3647899798582	18.4224603885969	16.3932241906373	14.02422242552	16.2177103927384	14.1334938941151	NW_023666033.1	10086956	10135320	+	DHDDS	--	GO:0006486|protein glycosylation; GO:0006489|dolichyl diphosphate biosynthetic process; GO:0016094|polyprenol biosynthetic process	GO:0005789|endoplasmic reticulum membrane	GO:0016765|transferase activity, transferring alkyl or aryl (other than methyl) groups	ko:K11778|DHDDS,RER2,SRT1	ko00900|Terpenoid backbone biosynthesis	6221	XP_001109252.1	XP_001109252.1 PREDICTED: dehydrodolichyl diphosphate syntase complex subunit DHDDS isoform X1 [Macaca mulatta]	sp|Q86SQ9|DHDDS_HUMAN	sp|Q86SQ9|DHDDS_HUMAN Dehydrodolichyl diphosphate synthase complex subunit DHDDS OS=Homo sapiens GN=DHDDS PE=1 SV=3	9544.ENSMMUP00000040498	dehydrodolichyl diphosphate synthase	COG0020	KOG1602	_	PF01255.16|Prenyltransf|Putative undecaprenyl diphosphate synthase|XM_037982812.1|m.1063:32-277
DHPS	33.7489685849202	29.8643069705258	0.176365581440369	0.0202112213370996	0.203393111320979	up	yes	32.7288519206531	34.5988910757749	33.9191627583327	28.6792984630256	30.1355368145005	30.7780856340514	NW_023666074.1	8427013	8433317	+	DHPS	--	GO:0006412|translation; GO:0008216|spermidine metabolic process; GO:0008284|positive regulation of cell population proliferation; GO:0008612|peptidyl-lysine modification to peptidyl-hypusine; GO:0042102|positive regulation of T cell proliferation; GO:0042593|glucose homeostasis; GO:0046203|spermidine catabolic process; GO:0051289|protein homotetramerization	GO:0005737|cytoplasm; GO:0005829|cytosol	GO:0034038|deoxyhypusine synthase activity; GO:0042802|identical protein binding	ko:K00809|DHPS,dys	--	1360	XP_007993592.1	XP_007993592.1 PREDICTED: deoxyhypusine synthase [Chlorocebus sabaeus]	sp|P49366|DHYS_HUMAN	sp|P49366|DHYS_HUMAN Deoxyhypusine synthase OS=Homo sapiens GN=DHPS PE=1 SV=1	9544.ENSMMUP00000022175	deoxyhypusine synthase	COG1899	KOG2924	_	PF01916.14|DS|Deoxyhypusine synthase|XM_007995401.2|m.5975:45-354
DHRS11	16.8056646719362	14.4450251412629	0.218234687265784	0.0380585706474544	0.287344113221646	up	yes	17.2795859090065	15.1182974094249	18.0191106973773	13.5305288708471	14.0177029201809	15.7868436327607	NW_023666077.1	1938493	1947804	-	DHRS11	--	GO:0006694|steroid biosynthetic process; GO:0006703|estrogen biosynthetic process	GO:0005576|extracellular region	GO:0000166|nucleotide binding; GO:0000253|3-keto sterol reductase activity; GO:0004303|estradiol 17-beta-dehydrogenase activity; GO:0072555|17-beta-ketosteroid reductase activity; GO:0072582|17-beta-hydroxysteroid dehydrogenase (NADP+) activity	--	--	1594	XP_008009367.1	XP_008009367.1 PREDICTED: dehydrogenase/reductase SDR family member 11 isoform X1 [Chlorocebus sabaeus]	sp|Q6UWP2|DHR11_HUMAN	sp|Q6UWP2|DHR11_HUMAN Dehydrogenase/reductase SDR family member 11 OS=Homo sapiens GN=DHRS11 PE=1 SV=1	9544.ENSMMUP00000000834	dehydrogenase/reductase (SDR family) member 11	COG4221	KOG1205	_	PF00106.22|adh_short|short chain dehydrogenase|XM_008011176.2|m.8754:83-281;PF13561.3|adh_short_C2|Enoyl-(Acyl carrier protein) reductase|XM_008011176.2|m.8754:88-311;PF08659.7|KR|KR domain|XM_008011176.2|m.8754:85-195;PF01370.18|Epimerase|NAD dependent epimerase/dehydratase family|XM_008011176.2|m.8754:84-186
DHX29	14.477977583171	12.1558576773955	0.252018187146526	0.00333161475605239	0.0644325751218593	up	yes	16.0016977615328	14.8224836984768	12.6097512895034	12.6646238114382	11.9918246245944	11.811124596154	NW_023666049.1	360238	412844	-	DHX29	--	GO:0006396|RNA processing	GO:0005739|mitochondrion; GO:0016282|eukaryotic 43S preinitiation complex	GO:0003723|RNA binding; GO:0003724|RNA helicase activity; GO:0003743|translation initiation factor activity; GO:0005524|ATP binding; GO:0043024|ribosomal small subunit binding; GO:0045296|cadherin binding	ko:K18995|DHX29	--	4601	XP_015307000.1	XP_015307000.1 PREDICTED: ATP-dependent RNA helicase DHX29 isoform X2 [Macaca fascicularis]	sp|Q7Z478|DHX29_HUMAN	sp|Q7Z478|DHX29_HUMAN ATP-dependent RNA helicase DHX29 OS=Homo sapiens GN=DHX29 PE=1 SV=2	9544.ENSMMUP00000013604	DEAH (Asp-Glu-Ala-His) box polypeptide 29	COG1643	KOG0920	_	PF04408.20|HA2|Helicase associated domain (HA2)|XR_005244571.1|m.7263:1047-1135;PF00271.28|Helicase_C|Helicase conserved C-terminal domain|XR_005244571.1|m.7263:851-983;PF00270.26|DEAD|DEAD/DEAH box helicase|XR_005244571.1|m.7263:579-736;PF07717.13|OB_NTP_bind|Oligonucleotide/oligosaccharide-binding (OB)-fold|XR_005244571.1|m.7263:1178-1276
DHX36	19.7782298008238	17.9872252963678	0.136868061051419	0.0173672765006911	0.185542043918502	up	yes	19.7189933104204	20.5517251407234	19.0639709513275	17.9878493885899	18.2300030533274	17.743823447186	NW_023666041.1	9049856	9103295	+	DHX36	--	GO:0001503|ossification; GO:0006351|transcription, DNA-templated; GO:0006396|RNA processing; GO:0009615|response to virus; GO:0010501|RNA secondary structure unwinding; GO:0032206|positive regulation of telomere maintenance; GO:0032481|positive regulation of type I interferon production; GO:0043330|response to exogenous dsRNA; GO:0045944|positive regulation of transcription by RNA polymerase II; …	GO:0000781|chromosome, telomeric region; GO:0005634|nucleus; GO:0005737|cytoplasm; GO:0005829|cytosol; GO:0070062|extracellular exosome	GO:0001047|core promoter binding; GO:0002151|G-quadruplex RNA binding; GO:0003697|single-stranded DNA binding; GO:0003723|RNA binding; GO:0003724|RNA helicase activity; GO:0003725|double-stranded RNA binding; GO:0005524|ATP binding; GO:0008094|DNA-dependent ATPase activity; GO:0042826|histone deacetylase binding; GO:0044212|transcription regulatory region DNA binding; GO:0051880|G-quadruplex DNA …	ko:K14442|DHX36,RHAU	ko03018|RNA degradation	6140	XP_008006851.1	XP_008006851.1 PREDICTED: probable ATP-dependent RNA helicase DHX36 isoform X1 [Chlorocebus sabaeus]	sp|Q9H2U1|DHX36_HUMAN	sp|Q9H2U1|DHX36_HUMAN ATP-dependent RNA helicase DHX36 OS=Homo sapiens GN=DHX36 PE=1 SV=2	9544.ENSMMUP00000014893	DEAH (Asp-Glu-Ala-His) box polypeptide 36	COG1643	KOG0920	_	PF04408.20|HA2|Helicase associated domain (HA2)|XM_008008660.2|m.4714:670-757;PF07717.13|OB_NTP_bind|Oligonucleotide/oligosaccharide-binding (OB)-fold|XM_008008660.2|m.4714:809-916;PF00271.28|Helicase_C|Helicase conserved C-terminal domain|XM_008008660.2|m.4714:477-605;PF00270.26|DEAD|DEAD/DEAH box helicase|XM_008008660.2|m.4714:211-371
DLAT	13.1506127118086	11.8335511114873	0.152124941101514	0.0330779314019438	0.266691926883123	up	yes	13.8171535760674	13.1382699964746	12.4964145628838	11.4305690613364	11.9995769239651	12.0705073491604	NW_023666043.1	22562984	22603121	-	DLAT	--	GO:0006006|glucose metabolic process; GO:0006086|acetyl-CoA biosynthetic process from pyruvate; GO:0006090|pyruvate metabolic process; GO:0006099|tricarboxylic acid cycle; GO:0010510|regulation of acetyl-CoA biosynthetic process from pyruvate; GO:0030431|sleep; GO:0034641|cellular nitrogen compound metabolic process	GO:0005739|mitochondrion; GO:0005759|mitochondrial matrix; GO:0005967|mitochondrial pyruvate dehydrogenase complex; GO:0043209|myelin sheath; GO:0045254|pyruvate dehydrogenase complex	GO:0004742|dihydrolipoyllysine-residue acetyltransferase activity; GO:0042802|identical protein binding	ko:K00627|DLAT,aceF,pdhC	ko00010|Glycolysis / Gluconeogenesis; ko00020|Citrate cycle (TCA cycle); ko00620|Pyruvate metabolism; ko01100|Metabolic pathways; ko01200|Carbon metabolism	4686	XP_008019049.1	XP_008019049.1 PREDICTED: dihydrolipoyllysine-residue acetyltransferase component of pyruvate dehydrogenase complex, mitochondrial isoform X1 [Chlorocebus sabaeus]	sp|P10515|ODP2_HUMAN	sp|P10515|ODP2_HUMAN Dihydrolipoyllysine-residue acetyltransferase component of pyruvate dehydrogenase complex, mitochondrial OS=Homo sapiens GN=DLAT PE=1 SV=3	9544.ENSMMUP00000036701	dihydrolipoamide S-acetyltransferase	COG0508	KOG0557	_	PF00198.20|2-oxoacid_dh|2-oxoacid dehydrogenases acyltransferase (catalytic domain)|XM_008020858.2|m.911:420-647;PF00364.19|Biotin_lipoyl|Biotin-requiring enzyme|XM_008020858.2|m.911:93-164;PF00364.19|Biotin_lipoyl|Biotin-requiring enzyme|XM_008020858.2|m.911:220-293;PF02817.14|E3_binding|e3 binding domain|XM_008020858.2|m.911:355-389
DLD	58.1441381232414	52.2596736996507	0.153907701312251	0.00693815388682717	0.104007748395578	up	yes	59.2730900236986	57.3246173513228	57.8347069947028	49.6199846486833	53.43376274556	53.7252737047088	NW_023666042.1	27037869	27067933	-	DLD	--	GO:0006090|pyruvate metabolic process; GO:0006099|tricarboxylic acid cycle; GO:0006103|2-oxoglutarate metabolic process; GO:0006120|mitochondrial electron transport, NADH to ubiquinone; GO:0006508|proteolysis; GO:0006554|lysine catabolic process; GO:0007369|gastrulation; GO:0007568|aging; GO:0009083|branched-chain amino acid catabolic process; GO:0009106|lipoate metabolic process; GO:0010510|regu…	GO:0005654|nucleoplasm; GO:0005739|mitochondrion; GO:0005759|mitochondrial matrix; GO:0031514|motile cilium; GO:0043159|acrosomal matrix; GO:0043209|myelin sheath; GO:0045252|oxoglutarate dehydrogenase complex; GO:0045254|pyruvate dehydrogenase complex	GO:0004148|dihydrolipoyl dehydrogenase activity; GO:0009055|electron transfer activity; GO:0043544|lipoamide binding; GO:0050660|flavin adenine dinucleotide binding; GO:0051287|NAD binding	ko:K00382|DLD,lpd,pdhD	ko00010|Glycolysis / Gluconeogenesis; ko00020|Citrate cycle (TCA cycle); ko00260|Glycine, serine and threonine metabolism; ko00280|Valine, leucine and isoleucine degradation; ko00620|Pyruvate metabolism; ko00630|Glyoxylate and dicarboxylate metabolism; ko00640|Propanoate metabolism; ko01100|Metabolic pathways; ko01200|Carbon metabolism	2509	XP_007980753.1	XP_007980753.1 PREDICTED: dihydrolipoyl dehydrogenase, mitochondrial [Chlorocebus sabaeus]	sp|P09622|DLDH_HUMAN	sp|P09622|DLDH_HUMAN Dihydrolipoyl dehydrogenase, mitochondrial OS=Homo sapiens GN=DLD PE=1 SV=2	9598.ENSPTRP00000033534	dihydrolipoamide dehydrogenase	COG1249	KOG1335	_	PF07992.11|Pyr_redox_2|Pyridine nucleotide-disulphide oxidoreductase|XM_007982562.2|m.12282:43-370;PF02852.19|Pyr_redox_dim|Pyridine nucleotide-disulphide oxidoreductase, dimerisation domain|XM_007982562.2|m.12282:389-497;PF00070.24|Pyr_redox|Pyridine nucleotide-disulphide oxidoreductase|XM_007982562.2|m.12282:215-291;PF12831.4|FAD_oxidored|FAD dependent oxidoreductase|XM_007982562.2|m.12282:43-8…
DLGAP5	35.523829624965	32.1924836160262	0.142021221682862	0.0188098174855745	0.195014499498207	up	yes	35.5908225411456	35.4935436748939	35.4871226588554	32.0709482015776	30.7620467382196	33.7444559082813	NW_023666053.1	20565885	20607354	-	DLGAP5	--	GO:0007079|mitotic chromosome movement towards spindle pole; GO:0008283|cell population proliferation; GO:0023052|signaling; GO:0045842|positive regulation of mitotic metaphase/anaphase transition; GO:0065003|protein-containing complex assembly	GO:0005634|nucleus; GO:0005739|mitochondrion; GO:0005815|microtubule organizing center; GO:0005829|cytosol; GO:0031616|spindle pole centrosome	GO:0004721|phosphoprotein phosphatase activity	ko:K16804|DLGAP5,DLG7	--	3008	XP_005561374.1	XP_005561374.1 PREDICTED: disks large-associated protein 5 isoform X2 [Macaca fascicularis]	sp|Q15398|DLGP5_HUMAN	sp|Q15398|DLGP5_HUMAN Disks large-associated protein 5 OS=Homo sapiens GN=DLGAP5 PE=1 SV=2	_	_	_	_	_	PF03359.10|GKAP|Guanylate-kinase-associated protein (GKAP) protein|XM_037984010.1|m.441:419-601
DLST	56.1808441324601	52.2156073258106	0.105577709161499	0.0461660170922851	0.318268779994463	up	yes	55.0674602257275	57.6042311527961	55.8708410188566	51.5105399889585	53.5088399542579	51.6274420342155	NW_023666053.1	40330079	40352940	+	DLST	--	GO:0006091|generation of precursor metabolites and energy; GO:0006099|tricarboxylic acid cycle; GO:0006554|lysine catabolic process; GO:0033512|L-lysine catabolic process to acetyl-CoA via saccharopine; GO:0034641|cellular nitrogen compound metabolic process	GO:0005634|nucleus; GO:0005759|mitochondrial matrix; GO:0016020|membrane; GO:0043209|myelin sheath; GO:0045252|oxoglutarate dehydrogenase complex; GO:0070062|extracellular exosome	GO:0004149|dihydrolipoyllysine-residue succinyltransferase activity	ko:K00658|DLST,sucB	ko00020|Citrate cycle (TCA cycle); ko00310|Lysine degradation; ko01100|Metabolic pathways; ko01200|Carbon metabolism	2879	XP_007985476.1	XP_007985476.1 PREDICTED: dihydrolipoyllysine-residue succinyltransferase component of 2-oxoglutarate dehydrogenase complex, mitochondrial [Chlorocebus sabaeus]	sp|P36957|ODO2_HUMAN	sp|P36957|ODO2_HUMAN Dihydrolipoyllysine-residue succinyltransferase component of 2-oxoglutarate dehydrogenase complex, mitochondrial OS=Homo sapiens GN=DLST PE=1 SV=4	9544.ENSMMUP00000005696	dihydrolipoamide S-succinyltransferase (E2 component of 2-oxo-glutarate complex)	COG0508	KOG0559	_	PF00198.20|2-oxoacid_dh|2-oxoacid dehydrogenases acyltransferase (catalytic domain)|XM_037984262.1|m.1315:248-476;PF00364.19|Biotin_lipoyl|Biotin-requiring enzyme|XM_037984262.1|m.1315:98-169
DMTF1	6.77118400500818	5.92114997183602	0.19322534064383	0.0209246961398221	0.208074516327763	up	yes	7.11571401466541	6.77317892150018	6.42465907885896	6.3377488075141	5.86093117801447	5.5647699299795	NW_023666042.1	42267838	42313042	+	DMTF1	--	GO:0006351|transcription, DNA-templated; GO:0006355|regulation of transcription, DNA-templated; GO:0006357|regulation of transcription by RNA polymerase II; GO:0007049|cell cycle; GO:0030154|cell differentiation	GO:0005634|nucleus; GO:0005654|nucleoplasm; GO:0005829|cytosol	GO:0000981|DNA-binding transcription factor activity, RNA polymerase II-specific; GO:0001135|RNA polymerase II transcription regulator recruiting activity; GO:0003700|DNA-binding transcription factor activity; GO:0043565|sequence-specific DNA binding; GO:0044212|transcription regulatory region DNA binding	ko:K21625|--	--	5472	NP_001253830.1	NP_001253830.1 cyclin-D-binding Myb-like transcription factor 1 [Macaca mulatta]	sp|Q9Y222|DMTF1_HUMAN	sp|Q9Y222|DMTF1_HUMAN Cyclin-D-binding Myb-like transcription factor 1 OS=Homo sapiens GN=DMTF1 PE=1 SV=1	9544.ENSMMUP00000014122	cyclin D binding myb-like transcription factor 1	_	KOG0051	_	PF00249.28|Myb_DNA-binding|Myb-like DNA-binding domain|XM_038004560.1|m.12580:225-265;PF00249.28|Myb_DNA-binding|Myb-like DNA-binding domain|XM_038004560.1|m.12580:273-329;PF13921.3|Myb_DNA-bind_6|Myb-like DNA-binding domain|XM_038004560.1|m.12580:228-284;PF13921.3|Myb_DNA-bind_6|Myb-like DNA-binding domain|XM_038004560.1|m.12580:276-347
DNAJC19	9.13179811811906	7.89421872199464	0.209855090613488	0.0407261018640248	0.298372873566948	up	yes	8.99740851529446	9.2637092620271	9.13427657703562	8.09777290822219	8.2363839526471	7.34849930511464	NW_023666063.1	17240292	17259188	+	DNAJC19	--	GO:0006457|protein folding; GO:0006626|protein targeting to mitochondrion; GO:0007601|visual perception; GO:0048806|genitalia development	GO:0005739|mitochondrion; GO:0005743|mitochondrial inner membrane; GO:0016021|integral component of membrane; GO:0032991|protein-containing complex	--	ko:K09539|DNAJC19	--	1443	XP_003832028.1	XP_003832028.1 mitochondrial import inner membrane translocase subunit TIM14 [Pan paniscus]	sp|Q96DA6|TIM14_HUMAN	sp|Q96DA6|TIM14_HUMAN Mitochondrial import inner membrane translocase subunit TIM14 OS=Homo sapiens GN=DNAJC19 PE=1 SV=3	9544.ENSMMUP00000015872	DnaJ (Hsp40) homolog, subfamily C, member 19	COG2214	KOG0723	_	PF00226.28|DnaJ|DnaJ domain|XM_037988659.1|m.4647:66-114
DNAJC9	18.3615403193581	16.5120579496924	0.153079194213926	0.0176128330490057	0.187032309792779	up	yes	18.2081529861349	19.3125296079294	17.5639383640099	16.3825090549968	16.6756609501644	16.4780038439159	NW_023666048.1	18607556	18615066	+	DNAJC9	--	GO:0032781|positive regulation of ATPase activity; GO:0035176|social behavior	GO:0005615|extracellular space; GO:0005634|nucleus; GO:0005654|nucleoplasm; GO:0005737|cytoplasm; GO:0005829|cytosol; GO:0005886|plasma membrane	GO:0031072|heat shock protein binding	ko:K09529|DNAJC9	--	4522	XP_025253315.1	XP_025253315.1 28S ribosomal protein S16, mitochondrial isoform X1 [Theropithecus gelada]	sp|Q8WXX5|DNJC9_HUMAN	sp|Q8WXX5|DNJC9_HUMAN DnaJ homolog subfamily C member 9 OS=Homo sapiens GN=DNAJC9 PE=1 SV=1	9606.ENSP00000362041	DnaJ (Hsp40) homolog, subfamily C, member 9	COG2214	KOG0719	_	PF00226.28|DnaJ|DnaJ domain|XM_007963072.2|m.1798:15-79
DNM1L	39.4746470762035	36.791746063875	0.101517578476845	0.048284342025296	0.326539475909962	up	yes	40.2849958216532	39.5422698720528	38.5966755349046	36.8430302137594	37.4035006788044	36.1287072990611	NW_023666069.1	2716938	2783519	-	DNM1L	--	GO:0000266|mitochondrial fission; GO:0001836|release of cytochrome c from mitochondria; GO:0003374|dynamin family protein polymerization involved in mitochondrial fission; GO:0006897|endocytosis; GO:0016559|peroxisome fission; GO:0032459|regulation of protein oligomerization; GO:0043653|mitochondrial fragmentation involved in apoptotic process; GO:0048312|intracellular distribution of mitochondri…	GO:0005739|mitochondrion; GO:0005741|mitochondrial outer membrane; GO:0005777|peroxisome; GO:0005783|endoplasmic reticulum; GO:0005794|Golgi apparatus; GO:0005829|cytosol; GO:0005874|microtubule; GO:0005903|brush border; GO:0005905|clathrin-coated pit; GO:0030054|cell junction; GO:0030672|synaptic vesicle membrane; GO:0031966|mitochondrial membrane; GO:0032991|protein-containing complex; GO:00484…	GO:0003924|GTPase activity; GO:0005525|GTP binding; GO:0008017|microtubule binding; GO:0008289|lipid binding; GO:0017137|Rab GTPase binding; GO:0030742|GTP-dependent protein binding; GO:0031625|ubiquitin protein ligase binding; GO:0042803|protein homodimerization activity	ko:K17065|DNM1L	ko04621|NOD-like receptor signaling pathway; ko04668|TNF signaling pathway	4503	XP_007966314.1	XP_007966314.1 PREDICTED: dynamin-1-like protein isoform X1 [Chlorocebus sabaeus]	sp|Q2KIA5|DNM1L_BOVIN	sp|Q2KIA5|DNM1L_BOVIN Dynamin-1-like protein OS=Bos taurus GN=DNM1L PE=2 SV=1	_	_	_	_	_	PF01031.17|Dynamin_M|Dynamin central region|XM_007968123.2|m.10871:284-567;PF00350.20|Dynamin_N|Dynamin family|XM_007968123.2|m.10871:73-274;PF02212.15|GED|Dynamin GTPase effector domain|XM_007968123.2|m.10871:697-787
DNMT1	59.573091924078	55.4944055283461	0.102300704340281	0.0340461313299049	0.271015065023827	up	yes	60.6192897286657	60.0852386030277	58.0147474405406	54.5616113358942	54.7762373326112	57.145367916533	NW_023666074.1	10795260	10857063	+	DNMT1	--	GO:0000122|negative regulation of transcription by RNA polymerase II; GO:0006306|DNA methylation; GO:0006351|transcription, DNA-templated; GO:0007265|Ras protein signal transduction; GO:0010216|maintenance of DNA methylation; GO:0010628|positive regulation of gene expression; GO:0016458|gene silencing; GO:0016569|covalent chromatin modification; GO:0042127|regulation of cell population proliferat…	GO:0005634|nucleus; GO:0005654|nucleoplasm; GO:0005657|replication fork; GO:0005721|pericentric heterochromatin	GO:0003677|DNA binding; GO:0003723|RNA binding; GO:0003886|DNA (cytosine-5-)-methyltransferase activity; GO:0008270|zinc ion binding; GO:0008327|methyl-CpG binding; GO:0009008|DNA-methyltransferase activity; GO:1990841|promoter-specific chromatin binding	ko:K00558|DNMT1,dcm	ko00270|Cysteine and methionine metabolism; ko01100|Metabolic pathways; ko05206|MicroRNAs in cancer	5494	XP_007993402.1	XP_007993402.1 PREDICTED: DNA (cytosine-5)-methyltransferase 1 isoform X3 [Chlorocebus sabaeus]	sp|P26358|DNMT1_HUMAN	sp|P26358|DNMT1_HUMAN DNA (cytosine-5)-methyltransferase 1 OS=Homo sapiens GN=DNMT1 PE=1 SV=2	9598.ENSPTRP00000017819	DNA (cytosine-5-)-methyltransferase 1	COG0270	KOG1633	_	PF12047.5|DNMT1-RFD|Cytosine specific DNA methyltransferase replication foci domain|XM_037992402.1|m.6465:440-573;PF00145.14|DNA_methylase|C-5 cytosine-specific DNA methylase|XM_037992402.1|m.6465:1180-1636;PF01426.15|BAH|BAH domain|XM_037992402.1|m.6465:795-919;PF01426.15|BAH|BAH domain|XM_037992402.1|m.6465:973-1139;PF06464.8|DMAP_binding|DMAP1-binding Domain|XM_037992402.1|m.6465:69-142;PF0200…
DNTTIP2	37.3292740400208	33.772097228018	0.144434983640235	0.00950185279430746	0.126957882552815	up	yes	36.1445347132148	37.3836406037748	38.4596468030728	33.1409272333178	34.0122722931822	34.1630921575541	NW_023666033.1	78669649	78682103	-	DNTTIP2	--	GO:0006351|transcription, DNA-templated; GO:0006355|regulation of transcription, DNA-templated	GO:0005634|nucleus; GO:0005730|nucleolus	GO:0003723|RNA binding	--	--	3638	XP_007976101.1	XP_007976101.1 PREDICTED: deoxynucleotidyltransferase terminal-interacting protein 2 isoform X2 [Chlorocebus sabaeus]	sp|Q5QJE6|TDIF2_HUMAN	sp|Q5QJE6|TDIF2_HUMAN Deoxynucleotidyltransferase terminal-interacting protein 2 OS=Homo sapiens GN=DNTTIP2 PE=1 SV=2	_	_	_	_	_	PF08698.8|Fcf2|Fcf2 pre-rRNA processing|XM_007977910.2|m.4476:628-721
DOK3	0.749585973180726	0.528937023551102	0.49509656487436	0.037720417490941	0.285792314339952	up	yes	0.885388399068567	0.603725340636515	0.759644179837095	0.543386975778749	0.544556246358978	0.49886784851558	NW_023666075.1	10705409	10714539	-	DOK3	--	GO:0043312|neutrophil degranulation	GO:0005886|plasma membrane; GO:0030667|secretory granule membrane; GO:0101003|ficolin-1-rich granule membrane	GO:0005158|insulin receptor binding	--	--	4526	XP_011845410.1	XP_011845410.1 PREDICTED: docking protein 3 [Mandrillus leucophaeus]	sp|Q7L591|DOK3_HUMAN	sp|Q7L591|DOK3_HUMAN Docking protein 3 OS=Homo sapiens GN=DOK3 PE=1 SV=2	9544.ENSMMUP00000022235	docking protein 3	_	KOG4047	_	PF02174.14|IRS|PTB domain (IRS-1 type)|XM_037992583.1|m.7545:160-255
DOLPP1	6.40799338131088	5.30880111628605	0.271021209939439	0.0352140172467588	0.275495596715019	up	yes	5.91090843782917	7.19453353531542	6.11853817078805	5.26513778065376	5.42444797309425	5.23681759511014	NW_023666096.1	476936	487349	+	DOLPP1	--	GO:0006486|protein glycosylation	GO:0005789|endoplasmic reticulum membrane; GO:0016021|integral component of membrane	GO:0047874|dolichyldiphosphatase activity	ko:K07252|E3.6.1.43	ko00510|N-Glycan biosynthesis	2225	XP_008824238.1	XP_008824238.1 PREDICTED: dolichyldiphosphatase 1 isoform X1 [Nannospalax galili]	sp|B0CM95|DOPP1_PAPAN	sp|B0CM95|DOPP1_PAPAN Dolichyldiphosphatase 1 OS=Papio anubis GN=DOLPP1 PE=3 SV=1	_	_	_	_	_	PF01569.18|PAP2|PAP2 superfamily|XM_008005988.2|m.1664:61-185
DONSON	16.7906922160862	13.1662811175518	0.350577435052998	0.00265443830825717	0.0549275745954176	up	yes	15.2205867975222	15.9102171952829	19.2412726554535	13.0988113671244	15.6784780007767	10.7215539847542	NW_023666071.1	1100313	1128775	+	DONSON	--	GO:0007275|multicellular organism development; GO:0033260|nuclear DNA replication	GO:0005634|nucleus	--	--	--	2482	XP_007962634.1	XP_007962634.1 PREDICTED: protein downstream neighbor of Son isoform X1 [Chlorocebus sabaeus]	sp|Q9NYP3|DONS_HUMAN	sp|Q9NYP3|DONS_HUMAN Protein downstream neighbor of Son OS=Homo sapiens GN=DONSON PE=1 SV=2	9544.ENSMMUP00000004938	downstream neighbor of SON	_	KOG4734	_	_
DPF2	48.9893377261502	44.3573402828075	0.143264180336444	0.0129252125652636	0.155236330849523	up	yes	49.0345092013307	46.9741826611986	50.9593213159214	44.6174742873516	44.289204494486	44.1653420665848	NW_023666038.1	106199064	106218412	-	DPF2	--	GO:0006351|transcription, DNA-templated; GO:0006355|regulation of transcription, DNA-templated; GO:0006915|apoptotic process	GO:0005634|nucleus; GO:0005737|cytoplasm	GO:0046872|metal ion binding	ko:K13196|DPF2,REQ	--	2571	XP_003828672.2	XP_003828672.2 zinc finger protein ubi-d4 isoform X1 [Pan paniscus]	sp|P58268|REQU_CHICK	sp|P58268|REQU_CHICK Zinc finger protein ubi-d4 OS=Gallus gallus GN=REQ PE=2 SV=1	9598.ENSPTRP00000006675	D4, zinc and double PHD fingers family 2	_	KOG1244	_	PF14051.3|Requiem_N|N-terminal domain of DPF2/REQ.|XM_007987696.2|m.7138:58-128;PF00628.26|PHD|PHD-finger|XM_007987696.2|m.7138:330-388;PF00628.26|PHD|PHD-finger|XM_007987696.2|m.7138:388-432
DPH7	5.18239064457918	4.2017424380899	0.301981713699758	0.00704255455860195	0.104977209008409	up	yes	5.48583912319811	5.05150989989329	5.00982291064615	4.0916819941409	4.11128299083867	4.40226232929012	NW_023666058.1	4698155	4718510	-	DPH7	--	GO:0017183|peptidyl-diphthamide biosynthetic process from peptidyl-histidine	--	GO:0061685|diphthine methylesterase activity	ko:K17868|DPH7,RRT2	--	2312	XP_008003628.1	XP_008003628.1 PREDICTED: LOW QUALITY PROTEIN: diphthamide biosynthesis protein 7 [Chlorocebus sabaeus]	sp|Q9BTV6|DPH7_HUMAN	sp|Q9BTV6|DPH7_HUMAN Diphthine methyltransferase OS=Homo sapiens GN=DPH7 PE=1 SV=2	9606.ENSP00000277540	WD repeat domain 85	_	KOG0280	_	_
DUSP11	15.5166685885107	13.5668730655367	0.193597071418277	0.0294613931899616	0.251795936407497	up	yes	15.9907113861344	15.4579775682149	15.1013168111829	13.0297211044325	12.2120425236009	15.4588555685767	NW_023666045.1	78585878	78694344	-	DUSP11	--	GO:0006396|RNA processing; GO:0006470|protein dephosphorylation; GO:0016070|RNA metabolic process; GO:0098507|polynucleotide 5' dephosphorylation	GO:0001650|fibrillar center; GO:0005634|nucleus; GO:0016607|nuclear speck; GO:0045171|intercellular bridge	GO:0003723|RNA binding; GO:0004651|polynucleotide 5'-phosphatase activity; GO:0004725|protein tyrosine phosphatase activity; GO:0008138|protein tyrosine/serine/threonine phosphatase activity; GO:0016791|phosphatase activity; GO:0098519|nucleotide phosphatase activity, acting on free nucleotides	ko:K14165|K14165	--	2542	XP_007968395.1	XP_007968395.1 PREDICTED: RNA/RNP complex-1-interacting phosphatase [Chlorocebus sabaeus]	sp|O75319|DUS11_HUMAN	sp|O75319|DUS11_HUMAN RNA/RNP complex-1-interacting phosphatase OS=Homo sapiens GN=DUSP11 PE=1 SV=1	9598.ENSPTRP00000020710	dual specificity phosphatase 11 (RNA/RNP complex 1-interacting)	_	KOG2386	_	PF00782.17|DSPc|Dual specificity phosphatase, catalytic domain|XM_038007116.1|m.8611:131-246
DYNLL1	162.612349531733	145.803436018026	0.157401880344239	0.00451940235059435	0.0793076542186095	up	yes	166.007287631983	160.805364060697	161.024396902518	144.528963278363	146.384841253261	146.496503522453	NW_023666037.1	129247006	129249444	-	DYNLL1	--	GO:0006351|transcription, DNA-templated; GO:0006355|regulation of transcription, DNA-templated; GO:0006915|apoptotic process; GO:0010970|transport along microtubule; GO:0016032|viral process; GO:0021762|substantia nigra development; GO:0042326|negative regulation of phosphorylation; GO:0060271|cilium assembly; GO:2000582|positive regulation of ATP-dependent microtubule motor activity, plus-end-di…	GO:0000776|kinetochore; GO:0005739|mitochondrion; GO:0005813|centrosome; GO:0005868|cytoplasmic dynein complex; GO:0005874|microtubule; GO:0008180|COP9 signalosome; GO:0016020|membrane; GO:0070062|extracellular exosome; GO:0072686|mitotic spindle	GO:0003774|motor activity; GO:0008092|cytoskeletal protein binding; GO:0045505|dynein intermediate chain binding; GO:0051959|dynein light intermediate chain binding	ko:K10418|DYNLL	ko04962|Vasopressin-regulated water reabsorption	723	ACC64544.1	ACC64544.1 dynein light chain 1 (predicted) [Rhinolophus ferrumequinum]	sp|P61285|DYL1_BOVIN	sp|P61285|DYL1_BOVIN Dynein light chain 1, cytoplasmic OS=Bos taurus GN=DYNLL1 PE=1 SV=1	9258.ENSOANP00000024712	dynein, light chain, LC8-type 1	_	KOG3430	_	_
E2F1	20.0001201967801	17.7415311148101	0.172786367140511	0.0224471738847358	0.2153533091384	up	yes	20.1570902905265	20.3239681796616	19.5193021201523	16.8141120037568	18.7677348675232	17.6427464731504	NW_023666050.1	88901404	88913369	+	E2F1	--	GO:0000077|DNA damage checkpoint; GO:0000083|regulation of transcription involved in G1/S transition of mitotic cell cycle; GO:0000122|negative regulation of transcription by RNA polymerase II; GO:0006351|transcription, DNA-templated; GO:0006355|regulation of transcription, DNA-templated; GO:0006977|DNA damage response, signal transduction by p53 class mediator resulting in cell cycle arrest; GO:…	GO:0000790|nuclear chromatin; GO:0005634|nucleus; GO:0005654|nucleoplasm; GO:0005739|mitochondrion; GO:0005813|centrosome; GO:0035189|Rb-E2F complex	GO:0000981|DNA-binding transcription factor activity, RNA polymerase II-specific; GO:0001047|core promoter binding; GO:0001227|DNA-binding transcription repressor activity, RNA polymerase II-specific; GO:0003677|DNA binding; GO:0003700|DNA-binding transcription factor activity; GO:0008134|transcription factor binding; GO:0019901|protein kinase binding; GO:0043565|sequence-specific DNA binding; GO…	ko:K17454|E2F1	ko01522|Endocrine resistance; ko04110|Cell cycle; ko04137|Mitophagy - animal; ko05161|Hepatitis B; ko05166|HTLV-I infection; ko05200|Pathways in cancer; ko05206|MicroRNAs in cancer; ko05212|Pancreatic cancer; ko05214|Glioma; ko05215|Prostate cancer; ko05218|Melanoma; ko05219|Bladder cancer; ko05220|Chronic myeloid leukemia; ko05222|Small cell lung cancer; ko05223|Non-small cell lung cancer; ko052…	2503	AAB24289.1	AAB24289.1 transcription factor E2F like protein, partial [Homo sapiens]	sp|Q01094|E2F1_HUMAN	sp|Q01094|E2F1_HUMAN Transcription factor E2F1 OS=Homo sapiens GN=E2F1 PE=1 SV=1	9598.ENSPTRP00000022981	PREDICTED: Pan troglodytes hypothetical LOC458184 (LOC458184), mRNA	_	KOG2577	_	PF16421.2|E2F_CC-MB|E2F transcription factor CC-MB domain|XM_008021122.2|m.11526:206-299;PF02319.17|E2F_TDP|E2F/DP family winged-helix DNA-binding domain|XM_008021122.2|m.11526:129-192
E2F2	2.06704884538991	1.65265383601552	0.321047312792554	0.0250168086854092	0.229130879793199	up	yes	2.06960541488108	2.0126158919433	2.11892522934534	1.54190448939165	1.88056449940707	1.53549251924783	NW_023666033.1	7158767	7183756	-	E2F2	--	GO:0006367|transcription initiation from RNA polymerase II promoter; GO:0007049|cell cycle; GO:0045944|positive regulation of transcription by RNA polymerase II; GO:0051726|regulation of cell cycle; GO:0072332|intrinsic apoptotic signaling pathway by p53 class mediator; GO:1990086|lens fiber cell apoptotic process	GO:0005654|nucleoplasm; GO:0090575|RNA polymerase II transcription factor complex	GO:0001047|core promoter binding; GO:0001228|DNA-binding transcription activator activity, RNA polymerase II-specific; GO:0003677|DNA binding; GO:0003700|DNA-binding transcription factor activity; GO:0008134|transcription factor binding; GO:0043565|sequence-specific DNA binding; GO:0046983|protein dimerization activity	ko:K09389|E2F2	ko01522|Endocrine resistance; ko04110|Cell cycle; ko05161|Hepatitis B; ko05166|HTLV-I infection; ko05200|Pathways in cancer; ko05206|MicroRNAs in cancer; ko05212|Pancreatic cancer; ko05214|Glioma; ko05215|Prostate cancer; ko05218|Melanoma; ko05219|Bladder cancer; ko05220|Chronic myeloid leukemia; ko05222|Small cell lung cancer; ko05223|Non-small cell lung cancer; ko05224|Breast cancer	5314	XP_001102839.1	XP_001102839.1 PREDICTED: transcription factor E2F2 [Macaca mulatta]	sp|Q14209|E2F2_HUMAN	sp|Q14209|E2F2_HUMAN Transcription factor E2F2 OS=Homo sapiens GN=E2F2 PE=1 SV=1	9598.ENSPTRP00000000579	E2F transcription factor 2	_	KOG2577	_	PF16421.2|E2F_CC-MB|E2F transcription factor CC-MB domain|XM_007980075.2|m.746:210-304;PF02319.17|E2F_TDP|E2F/DP family winged-helix DNA-binding domain|XM_007980075.2|m.746:131-194
EAF1	12.4146350853868	11.0986052635938	0.161525788989221	0.017202297933369	0.184826683992074	up	yes	12.6166031003848	12.2760680190971	12.3512341366786	11.0524900936119	11.171189556201	11.0721361409685	NW_023666041.1	33293734	33309009	+	EAF1	--	GO:0006355|regulation of transcription, DNA-templated; GO:0006366|transcription by RNA polymerase II; GO:0006368|transcription elongation from RNA polymerase II promoter	GO:0005654|nucleoplasm; GO:0008023|transcription elongation factor complex; GO:0015030|Cajal body; GO:0016604|nuclear body; GO:0016607|nuclear speck; GO:0032783|ELL-EAF complex; GO:0043231|intracellular membrane-bounded organelle; GO:0045171|intercellular bridge	--	ko:K15186|EAF	--	4687	XP_001082128.2	XP_001082128.2 PREDICTED: ELL-associated factor 1 isoform X1 [Macaca mulatta]	sp|Q96JC9|EAF1_HUMAN	sp|Q96JC9|EAF1_HUMAN ELL-associated factor 1 OS=Homo sapiens GN=EAF1 PE=1 SV=1	9544.ENSMMUP00000027323	ELL associated factor 1	_	KOG4795	_	PF09816.6|EAF|RNA polymerase II transcription elongation factor|XM_008009179.2|m.5385:105-202
EBAG9	18.8960415957729	13.7596762959603	0.457352689994583	8.28134465692762e-06	0.00057042960798974	up	yes	17.6186599390252	21.6633184046004	17.406146443693	13.8171264384665	11.8718836251375	15.590018824277	NW_023666039.1	36308335	36335067	-	EBAG9	--	GO:0001558|regulation of cell growth	GO:0000139|Golgi membrane; GO:0016021|integral component of membrane; GO:0030141|secretory granule	GO:0016505|peptidase activator activity involved in apoptotic process	--	--	3001	XP_022440283.1	XP_022440283.1 receptor-binding cancer antigen expressed on SiSo cells isoform X2 [Delphinapterus leucas]	sp|O00559|RCAS1_HUMAN	sp|O00559|RCAS1_HUMAN Receptor-binding cancer antigen expressed on SiSo cells OS=Homo sapiens GN=EBAG9 PE=1 SV=1	9544.ENSMMUP00000031992	estrogen receptor binding site associated, antigen, 9	_	_	NOG43998	_
EEA1	8.90162137529946	8.00967039065093	0.152144995767947	0.0493433025815742	0.330819430863576	up	yes	8.93558584972438	9.66826110571574	8.10101717045825	8.36934358518254	7.67340865641282	7.98625893035742	NW_023666037.1	156846305	157001660	+	EEA1	--	GO:0006897|endocytosis; GO:0006906|vesicle fusion; GO:0016189|synaptic vesicle to endosome fusion; GO:0039694|viral RNA genome replication; GO:0045022|early endosome to late endosome transport	GO:0005737|cytoplasm; GO:0005769|early endosome; GO:0005829|cytosol; GO:0005969|serine-pyruvate aminotransferase complex; GO:0016020|membrane; GO:0019897|extrinsic component of plasma membrane; GO:0031901|early endosome membrane; GO:0044308|axonal spine; GO:0055037|recycling endosome; GO:0070062|extracellular exosome; GO:0098793|presynapse	GO:0003676|nucleic acid binding; GO:0005516|calmodulin binding; GO:0005545|1-phosphatidylinositol binding; GO:0008270|zinc ion binding; GO:0030742|GTP-dependent protein binding; GO:0042803|protein homodimerization activity	ko:K12478|EEA1	ko04144|Endocytosis; ko04145|Phagosome; ko05152|Tuberculosis	8002	XP_008002427.1	XP_008002427.1 PREDICTED: early endosome antigen 1 [Chlorocebus sabaeus]	sp|Q15075|EEA1_HUMAN	sp|Q15075|EEA1_HUMAN Early endosome antigen 1 OS=Homo sapiens GN=EEA1 PE=1 SV=2	9598.ENSPTRP00000008997	early endosome antigen 1	_	KOG1729	_	PF01363.18|FYVE|FYVE zinc finger|XM_008004236.2|m.12364:1348-1410
EFCAB7	2.976728598098	2.31181194298078	0.36331502223874	0.0133038995030887	0.157834525946836	up	yes	2.96511375622638	3.27253639206263	2.69253564600498	2.24511093981143	2.45241906397317	2.23790582515774	NW_023666033.1	47896943	47947384	+	EFCAB7	--	GO:0042307|positive regulation of protein import into nucleus; GO:0045944|positive regulation of transcription by RNA polymerase II; GO:1903569|positive regulation of protein localization to ciliary membrane	GO:0005929|cilium; GO:0019898|extrinsic component of membrane; GO:0060170|ciliary membrane; GO:0098797|plasma membrane protein complex	GO:0005509|calcium ion binding	--	--	2971	XP_007976667.1	XP_007976667.1 PREDICTED: EF-hand calcium-binding domain-containing protein 7 isoform X1 [Chlorocebus sabaeus]	sp|A8K855|EFCB7_HUMAN	sp|A8K855|EFCB7_HUMAN EF-hand calcium-binding domain-containing protein 7 OS=Homo sapiens GN=EFCAB7 PE=1 SV=1	9544.ENSMMUP00000026370	EF-hand calcium binding domain 7	_	KOG0027	_	PF13499.3|EF-hand_7|EF-hand domain pair|XM_007978478.2|m.3677:106-167
EFNA1	34.2427102004797	30.3687143829666	0.173157327169939	0.0415308003822601	0.301343012874649	up	yes	32.0630150479365	33.4003112375996	37.264804315903	32.3056961472394	27.1204881064907	31.6799588951697	NW_023666038.1	8027359	8034821	-	EFNA1	--	GO:0000122|negative regulation of transcription by RNA polymerase II; GO:0001525|angiogenesis; GO:0001934|positive regulation of protein phosphorylation; GO:0003180|aortic valve morphogenesis; GO:0003183|mitral valve morphogenesis; GO:0003199|endocardial cushion to mesenchymal transition involved in heart valve formation; GO:0007267|cell-cell signaling; GO:0007411|axon guidance; GO:0010719|negati…	GO:0005886|plasma membrane; GO:0005887|integral component of plasma membrane; GO:0046658|anchored component of plasma membrane; GO:0070062|extracellular exosome	GO:0005102|signaling receptor binding; GO:0046875|ephrin receptor binding	ko:K05462|EFNA	ko04014|Ras signaling pathway; ko04015|Rap1 signaling pathway; ko04151|PI3K-Akt signaling pathway; ko04360|Axon guidance	1941	XP_003892806.1	XP_003892806.1 ephrin-A1 [Papio anubis]	sp|P20827|EFNA1_HUMAN	sp|P20827|EFNA1_HUMAN Ephrin-A1 OS=Homo sapiens GN=EFNA1 PE=1 SV=2	9544.ENSMMUP00000038888	ephrin-A1	_	KOG3858	_	PF00812.14|Ephrin|Ephrin|XM_007976898.2|m.1673:18-147
EFR3B	1.60545268106704	1.2595093728558	0.347667446089406	0.0142115227312168	0.164908323384927	up	yes	1.73029448708416	1.61735342755861	1.46871012855836	1.17253844240381	1.19968958146407	1.40630009469951	NW_023666045.1	29543890	29659579	+	EFR3B	--	GO:0046854|phosphatidylinositol phosphorylation; GO:0072659|protein localization to plasma membrane	GO:0005829|cytosol; GO:0005886|plasma membrane	--	--	--	7450	XP_019305842.1	XP_019305842.1 PREDICTED: protein EFR3 homolog B isoform X1 [Panthera pardus]	sp|Q9Y2G0|EFR3B_HUMAN	sp|Q9Y2G0|EFR3B_HUMAN Protein EFR3 homolog B OS=Homo sapiens GN=EFR3B PE=1 SV=2	9606.ENSP00000384081	EFR3 homolog B (S. cerevisiae)	_	KOG1877	_	_
EGR1	234.465286805794	172.929780303648	0.439166112111132	5.83724840249877e-09	8.38618020492324e-07	up	yes	222.160789135682	212.907814331	268.327256950701	186.408530331706	164.899874296478	167.480936282761	NW_023666034.1	36743898	36747721	-	EGR1	--	GO:0000122|negative regulation of transcription by RNA polymerase II; GO:0001666|response to hypoxia; GO:0002931|response to ischemia; GO:0006366|transcription by RNA polymerase II; GO:0009749|response to glucose; GO:0030217|T cell differentiation; GO:0030509|BMP signaling pathway; GO:0032868|response to insulin; GO:0033233|regulation of protein sumoylation; GO:0035914|skeletal muscle cell differ…	GO:0005634|nucleus; GO:0005654|nucleoplasm; GO:0005737|cytoplasm	GO:0000976|transcription regulatory region sequence-specific DNA binding; GO:0000977|RNA polymerase II regulatory region sequence-specific DNA binding; GO:0001228|DNA-binding transcription activator activity, RNA polymerase II-specific; GO:0003677|DNA binding; GO:0003700|DNA-binding transcription factor activity; GO:0008270|zinc ion binding; GO:0010385|double-stranded methylated DNA binding; GO:0…	ko:K09203|EGR1	ko04371|Apelin signaling pathway; ko04933|AGE-RAGE signaling pathway in diabetic complications; ko05020|Prion diseases; ko05166|HTLV-I infection	3143	XP_008012755.1	XP_008012755.1 PREDICTED: early growth response protein 1 [Chlorocebus sabaeus]	sp|P18146|EGR1_HUMAN	sp|P18146|EGR1_HUMAN Early growth response protein 1 OS=Homo sapiens GN=EGR1 PE=1 SV=1	_	_	_	_	_	PF11914.5|DUF3432|Domain of unknown function (DUF3432)|XM_008014564.2|m.5790:526-563;PF11914.5|DUF3432|Domain of unknown function (DUF3432)|XM_008014564.2|m.5790:550-627;PF11928.5|DUF3446|Domain of unknown function (DUF3446)|XM_008014564.2|m.5790:232-316
EGR2	1.82519988253949	1.41838453473659	0.361552785211357	0.0402695806463467	0.296707423329634	up	yes	1.82015105567535	1.70311876557192	1.95232982637119	1.40443138686954	1.46944341202663	1.38127880531359	NW_023666048.1	29356837	29363580	+	EGR2	--	GO:0006366|transcription by RNA polymerase II; GO:0006611|protein export from nucleus; GO:0007420|brain development; GO:0007422|peripheral nervous system development; GO:0007611|learning or memory; GO:0007622|rhythmic behavior; GO:0008045|motor neuron axon guidance; GO:0014037|Schwann cell differentiation; GO:0016925|protein sumoylation; GO:0021612|facial nerve structural organization; GO:0021660…	GO:0005634|nucleus; GO:0005654|nucleoplasm; GO:0005737|cytoplasm; GO:0043231|intracellular membrane-bounded organelle	GO:0000978|RNA polymerase II proximal promoter sequence-specific DNA binding; GO:0001102|RNA polymerase II activating transcription factor binding; GO:0001228|DNA-binding transcription activator activity, RNA polymerase II-specific; GO:0003682|chromatin binding; GO:0003700|DNA-binding transcription factor activity; GO:0016874|ligase activity; GO:0031625|ubiquitin protein ligase binding; GO:004421…	ko:K12496|EGR2	ko05161|Hepatitis B; ko05166|HTLV-I infection; ko05203|Viral carcinogenesis	3034	XP_007961511.1	XP_007961511.1 PREDICTED: E3 SUMO-protein ligase EGR2 isoform X1 [Chlorocebus sabaeus]	sp|P11161|EGR2_HUMAN	sp|P11161|EGR2_HUMAN E3 SUMO-protein ligase EGR2 OS=Homo sapiens GN=EGR2 PE=1 SV=3	9544.ENSMMUP00000013427	early growth response 2	COG5048	KOG1721	_	PF11928.5|DUF3446|Domain of unknown function (DUF3446)|XM_007963321.2|m.2291:44-134;PF00096.23|zf-C2H2|Zinc finger, C2H2 type|XM_007963321.2|m.2291:290-314;PF13894.3|zf-C2H2_4|C2H2-type zinc finger|XM_007963321.2|m.2291:320-342
EHBP1L1	17.1623373896644	15.0021055190386	0.193960087229909	0.0284933216275611	0.246740388491251	up	yes	17.9854397239379	14.9999824250579	18.5015900199974	15.8360528705117	15.9305012738336	13.2397624127704	NW_023666038.1	105943058	105959722	-	EHBP1L1	--	--	GO:0005768|endosome; GO:0016020|membrane	--	--	--	5204	XP_007983621.1	XP_007983621.1 PREDICTED: EH domain-binding protein 1-like protein 1 isoform X4 [Chlorocebus sabaeus]	sp|Q8N3D4|EH1L1_HUMAN	sp|Q8N3D4|EH1L1_HUMAN EH domain-binding protein 1-like protein 1 OS=Homo sapiens GN=EHBP1L1 PE=1 SV=2	9544.ENSMMUP00000018612	EH domain binding protein 1-like 1	COG5069	KOG0035	_	PF12130.5|DUF3585|Protein of unknown function (DUF3585)|XM_007985430.2|m.7073:1363-1499;PF00307.28|CH|Calponin homology (CH) domain|XM_007985430.2|m.7073:1034-1132;PF10358.6|NT-C2|N-terminal C2 in EEIG1 and EHBP1 proteins|XM_007985430.2|m.7073:13-161
EHD1	48.8205085157523	44.358979390193	0.138231434581923	0.00839772213107071	0.117951246133335	up	yes	49.5242954156432	47.3979319171757	49.5392982144381	43.7057307193775	45.0808500062975	44.290357444904	NW_023666038.1	106742061	106769019	+	EHD1	--	GO:0006886|intracellular protein transport; GO:0006897|endocytosis; GO:0007596|blood coagulation; GO:0010886|positive regulation of cholesterol storage; GO:0031175|neuron projection development; GO:0032456|endocytic recycling; GO:0034383|low-density lipoprotein particle clearance; GO:0042632|cholesterol homeostasis; GO:0051260|protein homooligomerization; GO:0060271|cilium assembly; GO:0061512|pr…	GO:0005811|lipid droplet; GO:0005886|plasma membrane; GO:0010008|endosome membrane; GO:0016020|membrane; GO:0020018|ciliary pocket membrane; GO:0031095|platelet dense tubular network membrane; GO:0031901|early endosome membrane; GO:0055038|recycling endosome membrane; GO:0070062|extracellular exosome	GO:0005509|calcium ion binding; GO:0005524|ATP binding; GO:0005525|GTP binding; GO:0017137|Rab GTPase binding; GO:0042802|identical protein binding; GO:0045296|cadherin binding	ko:K12483|EHD1	ko04144|Endocytosis	3507	XP_010994338.1	XP_010994338.1 PREDICTED: EH domain-containing protein 1 [Camelus dromedarius]	sp|Q9H4M9|EHD1_HUMAN	sp|Q9H4M9|EHD1_HUMAN EH domain-containing protein 1 OS=Homo sapiens GN=EHD1 PE=1 SV=2	_	_	_	_	_	PF12763.4|EF-hand_4|Cytoskeletal-regulatory complex EF hand|XM_007993327.2|m.7246:446-531;PF16880.2|EHD_N|N-terminal EH-domain containing protein|XM_007993327.2|m.7246:24-56;PF00350.20|Dynamin_N|Dynamin family|XM_007993327.2|m.7246:61-221;PF01926.20|MMR_HSR1|50S ribosome-binding GTPase|XM_007993327.2|m.7246:61-220
EIF1B	31.6426463877246	27.5920010714302	0.197553261988664	0.0302475981852006	0.254765504535875	up	yes	30.2607416430584	33.7370169706709	30.9301805494444	29.498517910271	28.362029060644	24.9154562433757	NW_023666041.1	165394513	165397429	-	EIF1B	--	GO:0006446|regulation of translational initiation	--	GO:0003723|RNA binding; GO:0003743|translation initiation factor activity	ko:K03113|EIF1,SUI1	ko03013|RNA transport	1196	ELR59745.1	ELR59745.1 Eukaryotic translation initiation factor 1b, partial [Bos mutus]	sp|O60739|EIF1B_HUMAN	sp|O60739|EIF1B_HUMAN Eukaryotic translation initiation factor 1b OS=Homo sapiens GN=EIF1B PE=1 SV=2	9031.ENSGALP00000019452	eukaryotic translation initiation factor 1B	COG0023	KOG1770	_	PF01253.19|SUI1|Translation initiation factor SUI1|XM_007983735.2|m.10884:29-102
EIF2B1	28.0384351508417	24.2492124232466	0.209387569696551	0.00479276276371328	0.0821542587993809	up	yes	28.6923436872129	28.2157301759508	27.2072315893614	23.1284776013514	25.2375813498548	24.3815783185335	NW_023666037.1	126313981	126326188	+	EIF2B1	--	GO:0006413|translational initiation; GO:0014003|oligodendrocyte development; GO:0051716|cellular response to stimulus; GO:0065009|regulation of molecular function	GO:0005737|cytoplasm; GO:0005851|eukaryotic translation initiation factor 2B complex	GO:0003743|translation initiation factor activity	ko:K03239|EIF2B1	ko03013|RNA transport	1846	XP_003907391.1	XP_003907391.1 translation initiation factor eIF-2B subunit alpha isoform X1 [Papio anubis]	sp|Q4R4V8|EI2BA_MACFA	sp|Q4R4V8|EI2BA_MACFA Translation initiation factor eIF-2B subunit alpha OS=Macaca fascicularis GN=EIF2B1 PE=2 SV=1	_	_	_	_	_	PF01008.14|IF-2B|Initiation factor 2 subunit family|XM_008005132.2|m.10924:80-357
EIF2B2	18.4931716067192	15.6204875379432	0.243409803761269	0.0124825801432383	0.152251951974637	up	yes	19.2642425405616	16.7083698703353	19.5069024092606	16.2052570381642	15.7637507401649	14.8924548355005	NW_023666053.1	40447520	40454221	+	EIF2B2	--	GO:0001541|ovarian follicle development; GO:0006413|translational initiation; GO:0006446|regulation of translational initiation; GO:0007417|central nervous system development; GO:0009408|response to heat; GO:0009749|response to glucose; GO:0014003|oligodendrocyte development; GO:0042552|myelination; GO:0043434|response to peptide hormone; GO:0051716|cellular response to stimulus; GO:0065009|regul…	GO:0005737|cytoplasm; GO:0005829|cytosol; GO:0005851|eukaryotic translation initiation factor 2B complex	GO:0003743|translation initiation factor activity; GO:0005524|ATP binding; GO:0005525|GTP binding	ko:K03754|EIF2B2	ko03013|RNA transport	1567	XP_007985485.1	XP_007985485.1 PREDICTED: translation initiation factor eIF-2B subunit beta [Chlorocebus sabaeus]	sp|P49770|EI2BB_HUMAN	sp|P49770|EI2BB_HUMAN Translation initiation factor eIF-2B subunit beta OS=Homo sapiens GN=EIF2B2 PE=1 SV=3	9544.ENSMMUP00000003895	eukaryotic translation initiation factor 2B, subunit 2 beta, 39kDa	COG1184	KOG1465	_	PF01008.14|IF-2B|Initiation factor 2 subunit family|XM_007987294.2|m.1348:29-333
EIF2S1	25.7802224568439	22.5290142184471	0.194399799125375	0.00371396090957583	0.0695509583130515	up	yes	24.8149531636125	27.2537467590829	25.2719674478363	21.6470354835701	24.2592362420942	21.680770929677	NW_023666053.1	32828857	32856268	+	EIF2S1	--	GO:0006413|translational initiation; GO:0007568|aging; GO:0032057|negative regulation of translational initiation in response to stress; GO:0034198|cellular response to amino acid starvation; GO:0034605|cellular response to heat; GO:0034644|cellular response to UV; GO:0034976|response to endoplasmic reticulum stress; GO:0036499|PERK-mediated unfolded protein response; GO:0046777|protein autophosp…	GO:0005634|nucleus; GO:0005829|cytosol; GO:0005840|ribosome; GO:0005844|polysome; GO:0005850|eukaryotic translation initiation factor 2 complex; GO:0010494|cytoplasmic stress granule; GO:0016020|membrane; GO:0033290|eukaryotic 48S preinitiation complex; GO:0043614|multi-eIF complex; GO:0044207|translation initiation ternary complex; GO:0070062|extracellular exosome; GO:0097451|glial limiting end-…	GO:0003723|RNA binding; GO:0003743|translation initiation factor activity; GO:0043022|ribosome binding	ko:K03237|EIF2S1	ko03013|RNA transport; ko04140|Autophagy - animal; ko04141|Protein processing in endoplasmic reticulum; ko04210|Apoptosis; ko04932|Non-alcoholic fatty liver disease (NAFLD); ko05160|Hepatitis C; ko05162|Measles; ko05164|Influenza A; ko05168|Herpes simplex infection	4238	XP_016079291.1	XP_016079291.1 PREDICTED: eukaryotic translation initiation factor 2 subunit 1 isoform X1 [Miniopterus natalensis]	sp|P05198|IF2A_HUMAN	sp|P05198|IF2A_HUMAN Eukaryotic translation initiation factor 2 subunit 1 OS=Homo sapiens GN=EIF2S1 PE=1 SV=3	9544.ENSMMUP00000028218	eukaryotic translation initiation factor 2, subunit 1 alpha, 35kDa	COG1093	KOG2916	_	PF07541.9|EIF_2_alpha|Eukaryotic translation initiation factor 2 alpha subunit|XM_007987057.2|m.878:131-243;PF00575.20|S1|S1 RNA binding domain|XM_007987057.2|m.878:14-88
EIF2S2	135.715575108296	121.840210273326	0.155583856314126	0.00319631837396506	0.0628637062206817	up	yes	140.877064403106	136.43208074392	129.837580177862	124.706743559994	121.522595155448	119.291292104536	NW_023666050.1	88489423	88513410	+	EIF2S2	--	GO:0001701|in utero embryonic development; GO:0002176|male germ cell proliferation; GO:0008584|male gonad development	GO:0005850|eukaryotic translation initiation factor 2 complex	GO:0003743|translation initiation factor activity; GO:0046872|metal ion binding	ko:K03238|EIF2S2	ko03013|RNA transport	1552	NP_001253795.1	NP_001253795.1 eukaryotic translation initiation factor 2 subunit 2 [Macaca mulatta]	sp|P41035|IF2B_RABIT	sp|P41035|IF2B_RABIT Eukaryotic translation initiation factor 2 subunit 2 OS=Oryctolagus cuniculus GN=EIF2S2 PE=1 SV=1	_	_	_	_	_	PF01873.14|eIF-5_eIF-2B|Domain found in IF2B/IF5|XM_008021267.2|m.11470:197-307
EIF4A1	535.904304470003	491.176134541994	0.125732488427005	0.00283261658571389	0.0576653457429069	up	yes	533.364141446136	536.963110708085	537.385661255789	481.08644677948	493.869031967649	498.572924878853	NW_023666059.1	14451869	14458835	-	EIF4A1	--	GO:0006413|translational initiation; GO:0010468|regulation of gene expression; GO:0010501|RNA secondary structure unwinding	GO:0005730|nucleolus; GO:0005737|cytoplasm; GO:0016020|membrane; GO:0031012|extracellular matrix; GO:0070062|extracellular exosome	GO:0003724|RNA helicase activity; GO:0003725|double-stranded RNA binding; GO:0003743|translation initiation factor activity; GO:0005524|ATP binding	ko:K03257|EIF4A	ko03013|RNA transport	1872	NP_001407.1	NP_001407.1 eukaryotic initiation factor 4A-I isoform 1 [Homo sapiens]	sp|Q3SZ54|IF4A1_BOVIN	sp|Q3SZ54|IF4A1_BOVIN Eukaryotic initiation factor 4A-I OS=Bos taurus GN=EIF4A1 PE=2 SV=1	9544.ENSMMUP00000017746	eukaryotic translation initiation factor 4A1	COG0513	KOG0327	_	PF00270.26|DEAD|DEAD/DEAH box helicase|XM_008010175.2|m.13820:57-221;PF00271.28|Helicase_C|Helicase conserved C-terminal domain|XM_008010175.2|m.13820:259-367;PF04851.12|ResIII|Type III restriction enzyme, res subunit|XM_008010175.2|m.13820:71-217
EIF5	58.4849161700843	52.8138390728629	0.147122088693645	0.00252676356857437	0.0536093226890919	up	yes	57.6775857457992	59.9192807317112	57.8578820327424	52.9950473550924	52.7993362951762	52.6471335683201	NW_023666053.1	68570883	68580155	+	EIF5	--	GO:0006446|regulation of translational initiation	GO:0005829|cytosol; GO:0005886|plasma membrane	GO:0003743|translation initiation factor activity; GO:0005525|GTP binding; GO:0045296|cadherin binding	ko:K03262|EIF5	ko03013|RNA transport	3972	XP_006988028.1	XP_006988028.1 PREDICTED: eukaryotic translation initiation factor 5 isoform X1 [Peromyscus maniculatus bairdii]	sp|Q5R4L0|IF5_PONAB	sp|Q5R4L0|IF5_PONAB Eukaryotic translation initiation factor 5 OS=Pongo abelii GN=EIF5 PE=2 SV=1	9598.ENSPTRP00000011517	eukaryotic translation initiation factor 5	COG1601	KOG2767	_	PF01873.14|eIF-5_eIF-2B|Domain found in IF2B/IF5|XM_007987939.2|m.2722:8-127;PF02020.15|W2|eIF4-gamma/eIF5/eIF2-epsilon|XM_007987939.2|m.2722:311-390
EIF5A	279.54841956527	256.791158280686	0.122498086173294	0.0105469649274909	0.134717159975614	up	yes	278.078985871139	276.193455257376	284.372817567294	255.686283915732	267.036122530349	247.651068395976	NW_023666059.1	14719550	14724974	-	EIF5A	--	GO:0006406|mRNA export from nucleus; GO:0006452|translational frameshifting; GO:0006915|apoptotic process; GO:0008284|positive regulation of cell population proliferation; GO:0043065|positive regulation of apoptotic process; GO:0045901|positive regulation of translational elongation; GO:0045905|positive regulation of translational termination	GO:0005642|annulate lamellae; GO:0005643|nuclear pore; GO:0005789|endoplasmic reticulum membrane; GO:0070062|extracellular exosome	GO:0003746|translation elongation factor activity; GO:0017070|U6 snRNA binding; GO:0043022|ribosome binding; GO:0047485|protein N-terminus binding	ko:K03263|EIF5A	--	1529	XP_020741460.1	XP_020741460.1 eukaryotic translation initiation factor 5A-1-like [Odocoileus virginianus texanus]	sp|Q6EWQ7|IF5A1_BOVIN	sp|Q6EWQ7|IF5A1_BOVIN Eukaryotic translation initiation factor 5A-1 OS=Bos taurus GN=EIF5A PE=2 SV=3	9544.ENSMMUP00000008154	eukaryotic translation initiation factor 5A-like 1	COG0231	KOG3271	_	PF01287.17|eIF-5a|Eukaryotic elongation factor 5A hypusine, DNA-binding OB fold|XM_008010118.2|m.13925:83-150
EIF6	92.0569209631505	84.5944168874467	0.121949915463665	0.0350670204088122	0.274797923567237	up	yes	92.502752403825	90.8521489208332	92.8158615647933	80.91398890075	86.1868447865872	86.6824169750028	NW_023666087.1	2336092	2341826	-	EIF6	--	GO:0000054|ribosomal subunit export from nucleus; GO:0000460|maturation of 5.8S rRNA; GO:0000470|maturation of LSU-rRNA; GO:0006110|regulation of glycolytic process; GO:0032868|response to insulin; GO:0035195|gene silencing by miRNA; GO:0035278|miRNA mediated inhibition of translation; GO:0042256|mature ribosome assembly; GO:0042304|regulation of fatty acid biosynthetic process; GO:0045652|regula…	GO:0005634|nucleus; GO:0005654|nucleoplasm; GO:0005730|nucleolus; GO:0005737|cytoplasm; GO:0005829|cytosol; GO:0030687|preribosome, large subunit precursor; GO:0070062|extracellular exosome	GO:0003743|translation initiation factor activity; GO:0043022|ribosome binding; GO:0043023|ribosomal large subunit binding	ko:K03264|EIF6	ko03008|Ribosome biogenesis in eukaryotes	1274	XP_012310543.1	XP_012310543.1 eukaryotic translation initiation factor 6 isoform X1 [Aotus nancymaae]	sp|P56537|IF6_HUMAN	sp|P56537|IF6_HUMAN Eukaryotic translation initiation factor 6 OS=Homo sapiens GN=EIF6 PE=1 SV=1	_	_	_	_	_	PF01912.15|eIF-6|eIF-6 family|XM_007963149.2|m.503:4-204
ELF3	83.5413128580539	59.7948310696202	0.482400466923419	0.00619560182336556	0.0967501589083535	up	yes	92.5636364827694	92.7203327301878	65.3399693612045	64.8905835456998	53.447044751063	61.0468649120978	NW_023666055.1	28173346	28180686	-	ELF3	--	GO:0001824|blastocyst development; GO:0006357|regulation of transcription by RNA polymerase II; GO:0006366|transcription by RNA polymerase II; GO:0006954|inflammatory response; GO:0007275|multicellular organism development; GO:0008544|epidermis development; GO:0030198|extracellular matrix organization; GO:0030855|epithelial cell differentiation; GO:0045892|negative regulation of transcription, DN…	GO:0005634|nucleus; GO:0005654|nucleoplasm; GO:0005794|Golgi apparatus; GO:0005829|cytosol	GO:0000978|RNA polymerase II proximal promoter sequence-specific DNA binding; GO:0000981|DNA-binding transcription factor activity, RNA polymerase II-specific; GO:0001228|DNA-binding transcription activator activity, RNA polymerase II-specific; GO:0003700|DNA-binding transcription factor activity; GO:0003713|transcription coactivator activity	ko:K09429|K09429,ELF3	--	3852	XP_011845925.1	XP_011845925.1 PREDICTED: ETS-related transcription factor Elf-3 isoform X1 [Mandrillus leucophaeus]	sp|P78545|ELF3_HUMAN	sp|P78545|ELF3_HUMAN ETS-related transcription factor Elf-3 OS=Homo sapiens GN=ELF3 PE=1 SV=1	_	_	_	_	_	PF00178.19|Ets|Ets-domain|XM_007988953.2|m.7374:274-354;PF02198.13|SAM_PNT|Sterile alpha motif (SAM)/Pointed domain|XM_007988953.2|m.7374:49-131
EMC1	9.10742770347253	7.96989869622579	0.19225642303639	0.0192343620281994	0.197611295233809	up	yes	9.50590080809782	9.14552332215369	8.67085898016607	8.2537131402814	7.67703121212296	7.978951736273	NW_023666033.1	2820311	2849784	-	EMC1	--	--	GO:0016021|integral component of membrane; GO:0072546|ER membrane protein complex	--	--	--	4336	XP_025237273.1	XP_025237273.1 ER membrane protein complex subunit 1 isoform X2 [Theropithecus gelada]	sp|Q5R7K6|EMC1_PONAB	sp|Q5R7K6|EMC1_PONAB ER membrane protein complex subunit 1 OS=Pongo abelii GN=EMC1 PE=2 SV=1	9544.ENSMMUP00000008807	KIAA0090	_	KOG2103	_	PF07774.10|DUF1620|Protein of unknown function (DUF1620)|XM_038003435.1|m.165:805-1010;PF13360.3|PQQ_2|PQQ-like domain|XM_038003435.1|m.165:62-223
EMC4	22.6558716154897	20.2007766255063	0.165396880864767	0.0451528533748425	0.31461006612448	up	yes	21.7276365968578	23.7992909070685	22.4406873425429	18.9734948940494	21.4891264166121	20.1397085658573	NW_023666048.1	92223931	92229873	+	EMC4	--	GO:0006915|apoptotic process; GO:0034975|protein folding in endoplasmic reticulum	GO:0016021|integral component of membrane; GO:0072546|ER membrane protein complex	--	--	--	1710	XP_008015331.1	XP_008015331.1 PREDICTED: ER membrane protein complex subunit 4 isoform X2 [Chlorocebus sabaeus]	sp|Q5J8M3|EMC4_HUMAN	sp|Q5J8M3|EMC4_HUMAN ER membrane protein complex subunit 4 OS=Homo sapiens GN=EMC4 PE=1 SV=2	_	_	_	_	_	PF06417.9|DUF1077|Protein of unknown function (DUF1077)|XM_008017140.2|m.4919:58-118
EMC7	39.806769927488	34.5412963755617	0.204636347447965	0.00952295293845179	0.126981563777649	up	yes	40.479540331359	39.1253849995885	39.8153844515164	32.2599827259856	35.1877455980604	36.1761608026391	NW_023666048.1	92082753	92101088	-	EMC7	--	--	GO:0016021|integral component of membrane; GO:0072546|ER membrane protein complex	GO:0030246|carbohydrate binding	--	--	1144	XP_008015340.1	XP_008015340.1 PREDICTED: ER membrane protein complex subunit 7 [Chlorocebus sabaeus]	sp|Q9NPA0|EMC7_HUMAN	sp|Q9NPA0|EMC7_HUMAN ER membrane protein complex subunit 7 OS=Homo sapiens GN=EMC7 PE=1 SV=1	_	_	_	_	_	PF09430.7|DUF2012|Protein of unknown function (DUF2012)|XM_008017149.2|m.4912:90-201
ENTPD6	6.15789319085813	5.29363133500983	0.217797287782475	0.0303141946037627	0.255041620523012	up	yes	6.42791971621378	6.37218472043127	5.67357513592934	5.55880627993705	5.01944107748207	5.30264664761036	NW_023666078.1	7827280	7857456	-	ENTPD6	--	GO:0032026|response to magnesium ion; GO:0034656|nucleobase-containing small molecule catabolic process; GO:0051592|response to calcium ion	GO:0000139|Golgi membrane; GO:0005576|extracellular region; GO:0005794|Golgi apparatus; GO:0005886|plasma membrane; GO:0009986|cell surface; GO:0016021|integral component of membrane; GO:0070062|extracellular exosome	GO:0008894|guanosine-5'-triphosphate,3'-diphosphate diphosphatase activity; GO:0017110|nucleoside-diphosphatase activity; GO:0017111|nucleoside-triphosphatase activity; GO:0045134|uridine-diphosphatase activity	ko:K01511|ENTPD5_6	ko00230|Purine metabolism; ko00240|Pyrimidine metabolism	4087	PNI39596.1	PNI39596.1 ENTPD6 isoform 12 [Pan troglodytes]	sp|O75354|ENTP6_HUMAN	sp|O75354|ENTP6_HUMAN Ectonucleoside triphosphate diphosphohydrolase 6 OS=Homo sapiens GN=ENTPD6 PE=1 SV=3	9544.ENSMMUP00000037389	ectonucleoside triphosphate diphosphohydrolase 6 (putative function)	COG5371	KOG1385	_	PF01150.14|GDA1_CD39|GDA1/CD39 (nucleoside phosphatase) family|XM_008019102.2|m.13587:70-275;PF01150.14|GDA1_CD39|GDA1/CD39 (nucleoside phosphatase) family|XM_008019102.2|m.13587:354-413
ENTR1	31.0611700762393	26.443976271265	0.232091982688281	0.000532656439226597	0.0174297665634126	up	yes	31.4234278538648	31.7365042990898	30.0235780757633	25.275826722048	27.33691581258	26.719186279167	NW_023666058.1	3415482	3424504	-	ENTR1	--	GO:0007049|cell cycle; GO:0015031|protein transport; GO:0032465|regulation of cytokinesis; GO:0051301|cell division; GO:1990126|retrograde transport, endosome to plasma membrane	GO:0005768|endosome; GO:0005769|early endosome; GO:0030496|midbody; GO:0055037|recycling endosome	--	--	--	2362	XP_008003814.1	XP_008003814.1 PREDICTED: serologically defined colon cancer antigen 3 isoform X2 [Chlorocebus sabaeus]	sp|Q96C92|SDCG3_HUMAN	sp|Q96C92|SDCG3_HUMAN Serologically defined colon cancer antigen 3 OS=Homo sapiens GN=SDCCAG3 PE=1 SV=3	9544.ENSMMUP00000004126	serologically defined colon cancer antigen 3	_	_	NOG18212	_
ENY2	80.4105592343038	64.7735145050629	0.311937632041545	0.000210189750526875	0.00823561658882573	up	yes	66.9174416640545	85.3587176366373	88.9555184022197	62.7791874451218	68.927968551117	62.6133875189499	NW_023666039.1	36519384	36531309	-	ENY2	--	GO:0006351|transcription, DNA-templated; GO:0006357|regulation of transcription by RNA polymerase II; GO:0016578|histone deubiquitination; GO:0016973|poly(A)+ mRNA export from nucleus; GO:0045893|positive regulation of transcription, DNA-templated	GO:0000124|SAGA complex; GO:0005643|nuclear pore; GO:0005739|mitochondrion; GO:0071819|DUBm complex	GO:0003682|chromatin binding; GO:0003713|transcription coactivator activity; GO:0030374|nuclear receptor transcription coactivator activity	ko:K11368|ENY2,DC6,SUS1	--	2953	XP_022358120.1	XP_022358120.1 transcription and mRNA export factor ENY2 isoform X1 [Enhydra lutris kenyoni]	sp|Q3ZBJ0|ENY2_BOVIN	sp|Q3ZBJ0|ENY2_BOVIN Transcription and mRNA export factor ENY2 OS=Bos taurus GN=ENY2 PE=3 SV=1	_	_	_	_	_	PF10163.6|EnY2|Transcription factor e(y)2|XM_008001360.2|m.11783:13-95
EPB41L3	11.7104621803369	10.7366143499141	0.125147241757912	0.0478467546911774	0.324244516853734	up	yes	11.6040028223173	12.0438430073465	11.4835407113468	10.6826132219897	10.893665277903	10.6335645498496	NW_023666050.1	39367919	39615416	-	EPB41L3	--	GO:0001558|regulation of cell growth; GO:0002175|protein localization to paranode region of axon; GO:0006915|apoptotic process; GO:0007016|cytoskeletal anchoring at plasma membrane; GO:0008360|regulation of cell shape; GO:0030865|cortical cytoskeleton organization; GO:0030866|cortical actin cytoskeleton organization; GO:0030913|paranodal junction assembly; GO:0031032|actomyosin structure organiza…	GO:0005829|cytosol; GO:0005856|cytoskeleton; GO:0005886|plasma membrane; GO:0005911|cell-cell junction; GO:0014069|postsynaptic density; GO:0030673|axolemma; GO:0033270|paranode region of axon; GO:0044224|juxtaparanode region of axon	GO:0003779|actin binding; GO:0005200|structural constituent of cytoskeleton	ko:K06107|EPB41,4.1R	--	5432	XP_007972752.1	XP_007972752.1 PREDICTED: band 4.1-like protein 3 isoform X1 [Chlorocebus sabaeus]	sp|Q9Y2J2|E41L3_HUMAN	sp|Q9Y2J2|E41L3_HUMAN Band 4.1-like protein 3 OS=Homo sapiens GN=EPB41L3 PE=1 SV=2	9544.ENSMMUP00000025524	erythrocyte membrane protein band 4.1-like 3	_	KOG3527	_	PF05902.10|4_1_CTD|4.1 protein C-terminal domain (CTD)|XM_007974561.2|m.9322:1183-1289;PF04382.10|SAB|SAB domain|XM_007974561.2|m.9322:902-950;PF09380.7|FERM_C|FERM C-terminal PH-like domain|XM_007974561.2|m.9322:450-534;PF09379.7|FERM_N|FERM N-terminal domain|XM_007974561.2|m.9322:259-320;PF08736.8|FA|FERM adjacent (FA)|XM_007974561.2|m.9322:543-584;PF00373.15|FERM_M|FERM central domain|XM_00797…
EPHA2	67.7659564175456	59.7456189911378	0.181699186538779	0.00364573930688406	0.0691773301186743	up	yes	66.3218197615745	62.89257916503	74.0834703260324	58.9808284881182	58.8284767508062	61.4275517344889	NW_023666054.1	19643306	19675426	+	EPHA2	--	GO:0001501|skeletal system development; GO:0001570|vasculogenesis; GO:0001649|osteoblast differentiation; GO:0002043|blood vessel endothelial cell proliferation involved in sprouting angiogenesis; GO:0006954|inflammatory response; GO:0007155|cell adhesion; GO:0007275|multicellular organism development; GO:0008630|intrinsic apoptotic signaling pathway in response to DNA damage; GO:0010591|regulati…	GO:0005622|intracellular; GO:0005886|plasma membrane; GO:0005887|integral component of plasma membrane; GO:0005925|focal adhesion; GO:0009986|cell surface; GO:0030027|lamellipodium; GO:0031256|leading edge membrane; GO:0031258|lamellipodium membrane; GO:0032587|ruffle membrane	GO:0001618|virus receptor activity; GO:0004714|transmembrane receptor protein tyrosine kinase activity; GO:0005003|ephrin receptor activity; GO:0005524|ATP binding; GO:0045296|cadherin binding	ko:K05103|EPHA2,ECK	ko04014|Ras signaling pathway; ko04015|Rap1 signaling pathway; ko04151|PI3K-Akt signaling pathway; ko04360|Axon guidance	3989	XP_007978570.1	XP_007978570.1 PREDICTED: ephrin type-A receptor 2 isoform X1 [Chlorocebus sabaeus]	sp|P29317|EPHA2_HUMAN	sp|P29317|EPHA2_HUMAN Ephrin type-A receptor 2 OS=Homo sapiens GN=EPHA2 PE=1 SV=2	_	_	_	_	_	PF07714.14|Pkinase_Tyr|Protein tyrosine kinase|XM_007980379.2|m.3959:671-927;PF01404.16|Ephrin_lbd|Ephrin receptor ligand binding domain|XM_007980379.2|m.3959:85-257;PF00069.22|Pkinase|Protein kinase domain|XM_007980379.2|m.3959:671-924;PF00041.18|fn3|Fibronectin type III domain|XM_007980379.2|m.3959:386-475;PF00041.18|fn3|Fibronectin type III domain|XM_007980379.2|m.3959:494-575;PF00536.27|SAM_1…
ERCC2	23.4472127726636	21.5231463689326	0.123472462122995	0.0497608433031574	0.332354707148173	up	yes	23.7129038764576	22.3006077492562	24.3281266922769	20.9385064894068	22.2852901912217	21.3456424261694	NW_023666073.1	18405381	18425954	-	ERCC2	--	GO:0000717|nucleotide-excision repair, DNA duplex unwinding; GO:0001666|response to hypoxia; GO:0001701|in utero embryonic development; GO:0006283|transcription-coupled nucleotide-excision repair; GO:0006289|nucleotide-excision repair; GO:0006293|nucleotide-excision repair, preincision complex stabilization; GO:0006294|nucleotide-excision repair, preincision complex assembly; GO:0006295|nucleotid…	GO:0000439|transcription factor TFIIH core complex; GO:0005634|nucleus; GO:0005654|nucleoplasm; GO:0005669|transcription factor TFIID complex; GO:0005675|transcription factor TFIIH holo complex; GO:0005737|cytoplasm; GO:0005819|spindle; GO:0005829|cytosol; GO:0071817|MMXD complex	GO:0003677|DNA binding; GO:0003678|DNA helicase activity; GO:0005524|ATP binding; GO:0008022|protein C-terminus binding; GO:0008094|DNA-dependent ATPase activity; GO:0043139|5'-3' DNA helicase activity; GO:0046872|metal ion binding; GO:0047485|protein N-terminus binding; GO:0051539|4 iron, 4 sulfur cluster binding	ko:K10844|ERCC2,XPD	ko03022|Basal transcription factors; ko03420|Nucleotide excision repair	4159	XP_010375791.1	XP_010375791.1 PREDICTED: TFIIH basal transcription factor complex helicase XPD subunit [Rhinopithecus roxellana]	sp|P18074|ERCC2_HUMAN	sp|P18074|ERCC2_HUMAN TFIIH basal transcription factor complex helicase XPD subunit OS=Homo sapiens GN=ERCC2 PE=1 SV=1	_	_	_	_	_	PF06733.12|DEAD_2|DEAD_2|XM_007997188.2|m.3197:72-256;PF13307.3|Helicase_C_2|Helicase C-terminal domain|XM_007997188.2|m.3197:524-699;PF06777.8|HBB|Helical and beta-bridge domain|XM_007997188.2|m.3197:272-413
ERCC3	34.5012159640911	30.8732700507987	0.160239787089476	0.00655945537739351	0.100803290301579	up	yes	34.181906981298	33.6850025454748	35.6367383655005	30.9892320259595	30.5615154269637	31.0690626994728	NW_023666061.1	19789937	19827350	-	ERCC3	--	GO:0000717|nucleotide-excision repair, DNA duplex unwinding; GO:0006265|DNA topological change; GO:0006281|DNA repair; GO:0006283|transcription-coupled nucleotide-excision repair; GO:0006289|nucleotide-excision repair; GO:0006366|transcription by RNA polymerase II; GO:0006367|transcription initiation from RNA polymerase II promoter; GO:0006468|protein phosphorylation; GO:0006915|apoptotic process…	GO:0005675|transcription factor TFIIH holo complex	GO:0003677|DNA binding; GO:0003678|DNA helicase activity; GO:0005524|ATP binding; GO:0008022|protein C-terminus binding; GO:0016887|ATPase activity; GO:0043138|3'-5' DNA helicase activity; GO:0047485|protein N-terminus binding	ko:K10843|ERCC3,XPB	ko03022|Basal transcription factors; ko03420|Nucleotide excision repair	2921	NP_001253337.1	NP_001253337.1 TFIIH basal transcription factor complex helicase XPB subunit [Macaca mulatta]	sp|Q60HG1|ERCC3_MACFA	sp|Q60HG1|ERCC3_MACFA TFIIH basal transcription factor complex helicase XPB subunit OS=Macaca fascicularis GN=ERCC3 PE=2 SV=1	9606.ENSP00000285398	excision repair cross-complementing rodent repair deficiency, complementation group 3 (xerod [...]	COG1061	KOG1123	_	PF16203.2|ERCC3_RAD25_C|ERCC3/RAD25/XPB C-terminal helicase|XM_037988121.1|m.2541:432-674;PF13625.3|Helicase_C_3|Helicase conserved C-terminal domain|XM_037988121.1|m.2541:12-137;PF04851.12|ResIII|Type III restriction enzyme, res subunit|XM_037988121.1|m.2541:251-406;PF00271.28|Helicase_C|Helicase conserved C-terminal domain|XM_037988121.1|m.2541:481-582
ERCC6L	8.41506965213892	7.46764616906499	0.172104406802813	0.0415771376427244	0.301389294253002	up	yes	8.5570684424652	8.99320240304039	7.69493811091116	7.28611816683915	8.20735580131057	6.90946453904525	NW_023666065.1	3867122	3913261	-	ERCC6L	--	GO:0007062|sister chromatid cohesion; GO:0051301|cell division	GO:0000777|condensed chromosome kinetochore; GO:0005829|cytosol; GO:0016020|membrane	GO:0003677|DNA binding; GO:0004386|helicase activity; GO:0005524|ATP binding	ko:K20093|ERCC6L,PICH	--	7147	XP_007990258.1	XP_007990258.1 PREDICTED: DNA excision repair protein ERCC-6-like [Chlorocebus sabaeus]	sp|Q2NKX8|ERC6L_HUMAN	sp|Q2NKX8|ERC6L_HUMAN DNA excision repair protein ERCC-6-like OS=Homo sapiens GN=ERCC6L PE=1 SV=1	9544.ENSMMUP00000017006	excision repair cross-complementing rodent repair deficiency, complementation group 6-like	COG0553	KOG0387	_	PF00176.20|SNF2_N|SNF2 family N-terminal domain|XM_007992067.2|m.5504:115-336;PF00271.28|Helicase_C|Helicase conserved C-terminal domain|XM_007992067.2|m.5504:461-574;PF04851.12|ResIII|Type III restriction enzyme, res subunit|XM_007992067.2|m.5504:95-260
ERCC6L2	3.88261430486438	3.48151111611591	0.156887838098887	0.036770167707898	0.281991855553453	up	yes	4.07336574494678	4.02124816406693	3.55322900557944	3.36025979073092	3.45926693222198	3.62500662539483	NW_023666038.1	95450134	95624155	-	ERCC6L2	--	GO:0034614|cellular response to reactive oxygen species; GO:0036297|interstrand cross-link repair	GO:0005634|nucleus; GO:0005737|cytoplasm; GO:0005739|mitochondrion; GO:0005815|microtubule organizing center; GO:0032991|protein-containing complex	GO:0003677|DNA binding; GO:0004386|helicase activity; GO:0005524|ATP binding; GO:0019901|protein kinase binding	ko:K20098|ERCC6L2	--	9355	XP_025215832.1	XP_025215832.1 DNA excision repair protein ERCC-6-like 2 [Theropithecus gelada]	sp|Q5T890|ER6L2_HUMAN	sp|Q5T890|ER6L2_HUMAN DNA excision repair protein ERCC-6-like 2 OS=Homo sapiens GN=ERCC6L2 PE=1 SV=2	_	_	_	_	_	PF00176.20|SNF2_N|SNF2 family N-terminal domain|XM_037998703.1|m.5533:140-460;PF00271.28|Helicase_C|Helicase conserved C-terminal domain|XM_037998703.1|m.5533:509-621;PF04851.12|ResIII|Type III restriction enzyme, res subunit|XM_037998703.1|m.5533:149-303;PF14773.3|VIGSSK|Helicase-associated putative binding domain, C-terminal|XM_037998703.1|m.5533:1102-1140
ERH	119.50868874793	107.773172747653	0.149104265166829	0.00661578196663826	0.101011205431921	up	yes	118.091290410595	119.199124975068	121.235650858127	105.080221463438	110.763549639204	107.475747140318	NW_023666053.1	34845044	34863394	-	ERH	--	GO:0006221|pyrimidine nucleotide biosynthetic process; GO:0007049|cell cycle; GO:0045747|positive regulation of Notch signaling pathway	GO:0030496|midbody; GO:0034709|methylosome	GO:0003723|RNA binding; GO:0008327|methyl-CpG binding	--	--	1130	XP_006091077.2	XP_006091077.2 enhancer of rudimentary homolog [Myotis lucifugus]	sp|Q3SZC0|ERH_BOVIN	sp|Q3SZC0|ERH_BOVIN Enhancer of rudimentary homolog OS=Bos taurus GN=ERH PE=3 SV=1	_	_	_	_	_	PF01133.14|ER|Enhancer of rudimentary|XM_007987114.2|m.1006:2-99
ERLIN1	15.7434372988348	13.8043588220159	0.189498047120613	0.017137235887926	0.184258876243309	up	yes	15.1438767969868	16.3190186036955	15.767416495822	15.0002074597489	12.9962434170995	13.4166255891992	NW_023666048.1	54182581	54218350	-	ERLIN1	--	GO:0008203|cholesterol metabolic process; GO:0030433|ubiquitin-dependent ERAD pathway; GO:0032933|SREBP signaling pathway; GO:0045541|negative regulation of cholesterol biosynthetic process; GO:0045717|negative regulation of fatty acid biosynthetic process; GO:0055085|transmembrane transport	GO:0005783|endoplasmic reticulum; GO:0005789|endoplasmic reticulum membrane; GO:0016021|integral component of membrane; GO:0032991|protein-containing complex	GO:0015485|cholesterol binding; GO:0031625|ubiquitin protein ligase binding	--	--	3317	XP_007962018.1	XP_007962018.1 PREDICTED: erlin-1 isoform X1 [Chlorocebus sabaeus]	sp|O75477|ERLN1_HUMAN	sp|O75477|ERLN1_HUMAN Erlin-1 OS=Homo sapiens GN=ERLIN1 PE=1 SV=1	_	_	_	_	_	PF01145.22|Band_7|SPFH domain / Band 7 family|XM_007963829.2|m.3245:104-286
ERP44	28.7903261853197	24.8369528883455	0.213016213960187	0.00496111294836395	0.0836117998931587	up	yes	28.95316106328	30.0198313701917	27.3979861224875	26.2369689227488	23.9284089728508	24.3454807694368	NW_023666035.1	3103895	3218823	-	ERP44	--	GO:0006457|protein folding; GO:0006986|response to unfolded protein; GO:0009100|glycoprotein metabolic process; GO:0034976|response to endoplasmic reticulum stress; GO:0043312|neutrophil degranulation; GO:0045454|cell redox homeostasis	GO:0005576|extracellular region; GO:0005788|endoplasmic reticulum lumen; GO:0005789|endoplasmic reticulum membrane; GO:0005793|endoplasmic reticulum-Golgi intermediate compartment; GO:0009986|cell surface; GO:0035580|specific granule lumen; GO:0070062|extracellular exosome	GO:0003756|protein disulfide isomerase activity	ko:K17264|ERP44,TXNDC4	--	1897	XP_004747753.2	XP_004747753.2 PREDICTED: LOW QUALITY PROTEIN: endoplasmic reticulum resident protein 44 [Mustela putorius furo]	sp|Q9BS26|ERP44_HUMAN	sp|Q9BS26|ERP44_HUMAN Endoplasmic reticulum resident protein 44 OS=Homo sapiens GN=ERP44 PE=1 SV=1	9598.ENSPTRP00000036210	PREDICTED: Pan troglodytes similar to KIAA0573 protein (LOC464616), mRNA	COG0526	KOG0912	_	PF13848.3|Thioredoxin_6|Thioredoxin-like domain|XM_007968590.2|m.6625:234-416;PF00085.17|Thioredoxin|Thioredoxin|XM_007968590.2|m.6625:99-205;PF01216.14|Calsequestrin|Calsequestrin|XM_007968590.2|m.6625:147-263;PF07449.8|HyaE|Hydrogenase-1 expression protein HyaE|XM_007968590.2|m.6625:97-185
ESYT1	81.9892673865767	76.5518302575267	0.0989857014420581	0.0284092828281738	0.246526533069232	up	yes	81.2001094455354	83.3063413232208	81.4613513909738	77.1874037631781	76.2027101140684	76.2653768953335	NW_023666037.1	193899607	193916061	-	ESYT1	--	GO:0006869|lipid transport	GO:0005886|plasma membrane; GO:0030176|integral component of endoplasmic reticulum membrane	GO:0008289|lipid binding; GO:0046872|metal ion binding	--	--	4390	XP_008001803.1	XP_008001803.1 PREDICTED: extended synaptotagmin-1 isoform X2 [Chlorocebus sabaeus]	sp|Q5RAG2|ESYT1_PONAB	sp|Q5RAG2|ESYT1_PONAB Extended synaptotagmin-1 OS=Pongo abelii GN=ESYT1 PE=2 SV=2	9544.ENSMMUP00000028945	extended synaptotagmin-like protein 1	COG5038	KOG1012	_	PF00168.27|C2|C2 domain|XM_008003612.2|m.13353:329-435;PF00168.27|C2|C2 domain|XM_008003612.2|m.13353:479-578;PF00168.27|C2|C2 domain|XM_008003612.2|m.13353:649-753;PF00168.27|C2|C2 domain|XM_008003612.2|m.13353:800-896;PF00168.27|C2|C2 domain|XM_008003612.2|m.13353:991-1095;PF17047.2|SMP_LBD|Synaptotagmin-like mitochondrial-lipid-binding domain|XM_008003612.2|m.13353:135-313
EXO1	11.2033592900273	9.33843127929848	0.26242234655565	0.0128575138165519	0.154792973601505	up	yes	10.2696508240234	13.0640540758905	10.2763729701679	9.33822912816786	10.1773787268236	8.49968598290398	NW_023666055.1	81071662	81113887	+	EXO1	--	GO:0000731|DNA synthesis involved in DNA repair; GO:0000732|strand displacement; GO:0002455|humoral immune response mediated by circulating immunoglobulin; GO:0006260|DNA replication; GO:0006281|DNA repair; GO:0006298|mismatch repair; GO:0006310|DNA recombination; GO:0016446|somatic hypermutation of immunoglobulin genes; GO:0045190|isotype switching; GO:0051321|meiotic cell cycle; GO:0090656|t-ci…	GO:0005634|nucleus; GO:0005654|nucleoplasm; GO:0016604|nuclear body	GO:0003677|DNA binding; GO:0003682|chromatin binding; GO:0004523|RNA-DNA hybrid ribonuclease activity; GO:0004527|exonuclease activity; GO:0008409|5'-3' exonuclease activity; GO:0035312|5'-3' exodeoxyribonuclease activity; GO:0045145|single-stranded DNA 5'-3' exodeoxyribonuclease activity; GO:0046872|metal ion binding; GO:0048256|flap endonuclease activity; GO:0051908|double-stranded DNA 5'-3' ex…	ko:K10746|EXO1	ko03430|Mismatch repair	3422	XP_007988133.1	XP_007988133.1 PREDICTED: exonuclease 1 isoform X1 [Chlorocebus sabaeus]	sp|Q9UQ84|EXO1_HUMAN	sp|Q9UQ84|EXO1_HUMAN Exonuclease 1 OS=Homo sapiens GN=EXO1 PE=1 SV=2	9544.ENSMMUP00000037489	exonuclease 1	COG0258	KOG2518	_	PF00867.15|XPG_I|XPG I-region|XM_007989944.2|m.8921:139-225;PF00752.14|XPG_N|XPG N-terminal domain|XM_007989944.2|m.8921:1-98
EXOC3	25.6878276975567	23.4694676185544	0.130246713248554	0.0472994888427613	0.3230258415141	up	yes	26.3728838200714	26.0588625861545	24.6317366864441	23.1616011852608	23.8541518036906	23.3926498667118	NW_023666064.1	27462671	27487604	+	EXOC3	--	GO:0006887|exocytosis; GO:0015031|protein transport; GO:0051601|exocyst localization	GO:0000145|exocyst; GO:0005794|Golgi apparatus; GO:0005829|cytosol; GO:0030426|growth cone; GO:0030496|midbody; GO:0030667|secretory granule membrane; GO:0048471|perinuclear region of cytoplasm	GO:0000149|SNARE binding; GO:0045296|cadherin binding	ko:K06110|EXOC3,SEC6	--	2751	O60645.2	O60645.2 RecName: Full=Exocyst complex component 3; AltName: Full=Exocyst complex component Sec6	sp|O60645|EXOC3_HUMAN	sp|O60645|EXOC3_HUMAN Exocyst complex component 3 OS=Homo sapiens GN=EXOC3 PE=1 SV=2	_	_	_	_	_	PF06046.10|Sec6|Exocyst complex component Sec6|XM_007961061.2|m.5272:177-731
EXOC6	3.31629572404505	2.51978516700457	0.39490156262665	0.00226244726710091	0.0500425469563301	up	yes	3.36515296124068	3.59618051438691	2.98755369650755	2.33766433112798	2.59510609768255	2.62658507220317	NW_023666048.1	46864128	47077094	+	EXOC6	--	GO:0006904|vesicle docking involved in exocytosis; GO:0015031|protein transport	GO:0000145|exocyst; GO:0005829|cytosol; GO:0005886|plasma membrane; GO:0030426|growth cone; GO:0030496|midbody; GO:0048471|perinuclear region of cytoplasm	--	ko:K19985|EXOC6,SEC15	--	3800	XP_007961768.1	XP_007961768.1 PREDICTED: exocyst complex component 6 isoform X7 [Chlorocebus sabaeus]	sp|Q8TAG9|EXOC6_HUMAN	sp|Q8TAG9|EXOC6_HUMAN Exocyst complex component 6 OS=Homo sapiens GN=EXOC6 PE=1 SV=3	_	_	_	_	_	PF04091.9|Sec15|Exocyst complex subunit Sec15-like|XM_007963577.2|m.2721:472-778
EXOC7	37.7671067950572	33.8073274805501	0.159749564638969	0.00225165903080881	0.0500123195425012	up	yes	39.1416009908584	36.7246106412226	37.4351087530905	33.7060120929135	33.8506831504119	33.8652871983249	NW_023666077.1	16319727	16342965	+	EXOC7	--	GO:0006887|exocytosis; GO:0015031|protein transport; GO:0016241|regulation of macroautophagy; GO:2000535|regulation of entry of bacterium into host cell	GO:0000145|exocyst; GO:0005815|microtubule organizing center; GO:0005829|cytosol; GO:0005886|plasma membrane; GO:0016020|membrane; GO:0030496|midbody; GO:0032584|growth cone membrane; GO:0034451|centriolar satellite	--	ko:K07195|EXOC7,EXO70	ko04910|Insulin signaling pathway	4895	XP_008009873.1	XP_008009873.1 PREDICTED: exocyst complex component 7 isoform X1 [Chlorocebus sabaeus]	sp|Q9UPT5|EXOC7_HUMAN	sp|Q9UPT5|EXOC7_HUMAN Exocyst complex component 7 OS=Homo sapiens GN=EXOC7 PE=1 SV=3	_	_	_	_	_	PF03081.12|Exo70|Exo70 exocyst complex subunit|XM_008011682.2|m.9812:339-713
EXOSC3	4.30501925132775	3.61196951114442	0.252592593874478	0.0324201619511499	0.264498725274795	up	yes	3.98041090815184	4.08519512978865	4.84945171604277	3.56872572545647	3.7173128602993	3.54986994767748	NW_023666038.1	39866661	39887819	+	EXOSC3	--	GO:0000467|exonucleolytic trimming to generate mature 3'-end of 5.8S rRNA from tricistronic rRNA transcript (SSU-rRNA, 5.8S rRNA, LSU-rRNA); GO:0006364|rRNA processing; GO:0034427|nuclear-transcribed mRNA catabolic process, exonucleolytic, 3'-5'; GO:0034475|U4 snRNA 3'-end processing; GO:0043488|regulation of mRNA stability; GO:0043928|exonucleolytic catabolism of deadenylated mRNA; GO:0045006|DN…	GO:0000176|nuclear exosome (RNase complex); GO:0000177|cytoplasmic exosome (RNase complex); GO:0000178|exosome (RNase complex); GO:0005634|nucleus; GO:0005654|nucleoplasm; GO:0005730|nucleolus; GO:0005737|cytoplasm; GO:0005829|cytosol; GO:0035327|transcriptionally active chromatin	GO:0000175|3'-5'-exoribonuclease activity; GO:0003723|RNA binding	ko:K03681|RRP40,EXOSC3	ko03018|RNA degradation	2786	XP_007966877.1	XP_007966877.1 PREDICTED: exosome complex component RRP40 [Chlorocebus sabaeus]	sp|Q9NQT5|EXOS3_HUMAN	sp|Q9NQT5|EXOS3_HUMAN Exosome complex component RRP40 OS=Homo sapiens GN=EXOSC3 PE=1 SV=3	9544.ENSMMUP00000011363	exosome component 3	COG1097	KOG1004	_	PF15985.2|KH_6|KH domain|XM_037998238.1|m.3498:197-243
EXOSC9	15.0534718981496	13.0702492935323	0.203664290212825	0.047529858098966	0.323305562169284	up	yes	14.4898791760501	14.8193228233685	15.8512136950301	12.3630611143103	12.9184963958419	13.9291903704446	NW_023666037.1	48038370	48054028	+	EXOSC9	--	GO:0000467|exonucleolytic trimming to generate mature 3'-end of 5.8S rRNA from tricistronic rRNA transcript (SSU-rRNA, 5.8S rRNA, LSU-rRNA); GO:0000956|nuclear-transcribed mRNA catabolic process; GO:0006364|rRNA processing; GO:0006955|immune response; GO:0030307|positive regulation of cell growth; GO:0034427|nuclear-transcribed mRNA catabolic process, exonucleolytic, 3'-5'; GO:0034473|U1 snRNA 3'…	GO:0000176|nuclear exosome (RNase complex); GO:0000177|cytoplasmic exosome (RNase complex); GO:0000178|exosome (RNase complex); GO:0000228|nuclear chromosome; GO:0005634|nucleus; GO:0005654|nucleoplasm; GO:0005730|nucleolus; GO:0005737|cytoplasm; GO:0005829|cytosol; GO:0070062|extracellular exosome	GO:0000175|3'-5'-exoribonuclease activity; GO:0001102|RNA polymerase II activating transcription factor binding; GO:0003723|RNA binding; GO:0017091|AU-rich element binding	ko:K03678|RRP45,EXOSC9	ko03018|RNA degradation	1509	XP_007997888.1	XP_007997888.1 PREDICTED: exosome complex component RRP45 [Chlorocebus sabaeus]	sp|Q06265|EXOS9_HUMAN	sp|Q06265|EXOS9_HUMAN Exosome complex component RRP45 OS=Homo sapiens GN=EXOSC9 PE=1 SV=3	_	_	_	_	_	PF01138.18|RNase_PH|3' exoribonuclease family, domain 1|XM_007999697.2|m.9049:32-163;PF03725.12|RNase_PH_C|3' exoribonuclease family, domain 2|XM_007999697.2|m.9049:189-254
FAM166A	2.35747681370574	1.57369734751373	0.580053640960521	0.0154131046545567	0.172867422835678	up	yes	2.47168860368808	2.27334029366287	2.32740154376626	1.45603229026943	1.69389019246119	1.57116955981058	NW_023666058.1	4360071	4365468	-	FAM166A	--	--	GO:0005634|nucleus	--	--	--	1558	XP_009186030.2	XP_009186030.2 protein FAM166A isoform X1 [Papio anubis]	sp|Q6J272|F166A_HUMAN	sp|Q6J272|F166A_HUMAN Protein FAM166A OS=Homo sapiens GN=FAM166A PE=2 SV=1	9544.ENSMMUP00000015956	family with sequence similarity 166, member A	_	_	NOG82049	PF10629.6|DUF2475|Protein of unknown function (DUF2475)|XM_037987051.1|m.12254:13-46
FAM171B	16.6326053100958	14.3558185112222	0.212241102644111	0.00686951308320773	0.103726582597068	up	yes	16.5920748276331	18.5585287865411	14.7472123161133	14.2403018776926	14.0970867627709	14.730066893203	NW_023666040.1	127204559	127276880	-	FAM171B	--	--	GO:0016021|integral component of membrane	--	--	--	5761	XP_007963767.1	XP_007963767.1 PREDICTED: protein FAM171B [Chlorocebus sabaeus]	sp|Q6P995|F171B_HUMAN	sp|Q6P995|F171B_HUMAN Protein FAM171B OS=Homo sapiens GN=FAM171B PE=2 SV=3	9598.ENSPTRP00000048969	family with sequence similarity 171, member B	_	_	NOG43642	PF10577.6|UPF0560|Uncharacterised protein family UPF0560|XM_007965576.2|m.2968:147-657;PF10577.6|UPF0560|Uncharacterised protein family UPF0560|XM_007965576.2|m.2968:673-887
FAM222A	0.908446151190733	0.579096309250825	0.640691623721215	0.0176001805411051	0.187032309792779	up	yes	1.13450231566736	0.735601404413328	0.855234733491511	0.66208289700302	0.525618144457719	0.549587886291736	NW_023666037.1	140112308	140169230	-	FAM222A	--	--	--	--	--	--	3682	XP_010377749.1	XP_010377749.1 PREDICTED: protein FAM222A [Rhinopithecus roxellana]	sp|Q5U5X8|F222A_HUMAN	sp|Q5U5X8|F222A_HUMAN Protein FAM222A OS=Homo sapiens GN=FAM222A PE=2 SV=1	9544.ENSMMUP00000005259	Uncharacterized protein C12orf34	_	_	NOG29707	PF15258.3|FAM222A|Protein family of FAM222A|XM_008004643.2|m.11777:34-154
FAM222B	4.10413571476626	3.46213070371424	0.244768128321388	0.0236481634679799	0.221848598205521	up	yes	4.00096946317711	4.13721898315742	4.17421869796426	3.66133175830793	3.46333088554188	3.26172946729291	NW_023666075.1	7505192	7599788	+	FAM222B	--	--	GO:0005654|nucleoplasm	--	--	--	4305	XP_008009027.1	XP_008009027.1 PREDICTED: protein FAM222B isoform X1 [Chlorocebus sabaeus]	sp|Q8WU58|F222B_HUMAN	sp|Q8WU58|F222B_HUMAN Protein FAM222B OS=Homo sapiens GN=FAM222B PE=1 SV=1	_	_	_	_	_	PF15258.3|FAM222A|Protein family of FAM222A|XM_008010837.2|m.7195:27-562
FAM32A	69.5928638926431	63.793001384274	0.125522376678292	0.0332926312794427	0.267280118600529	up	yes	71.540138622561	68.6730146124248	68.5654384429434	62.8827566105685	63.042726890165	65.4535206520884	NW_023666074.1	4794926	4801573	-	FAM32A	--	GO:0006915|apoptotic process; GO:0007049|cell cycle	GO:0005730|nucleolus	GO:0003723|RNA binding	ko:K13120|FAM32A	--	1478	XP_017356662.1	XP_017356662.1 PREDICTED: protein FAM32A [Cebus capucinus imitator]	sp|A6QR31|FA32A_BOVIN	sp|A6QR31|FA32A_BOVIN Protein FAM32A OS=Bos taurus GN=FAM32A PE=3 SV=1	_	_	_	_	_	PF08555.7|DUF1754|Eukaryotic family of unknown function (DUF1754)|XM_007995635.2|m.5414:27-99
FAM71A	5.99815570262567	4.10462610034213	0.546160863435719	9.92643526752579e-08	1.16077733341571e-05	up	yes	5.58039913385071	5.51954628408051	6.8945216899458	4.14126416898427	4.07386079261907	4.09875333942306	NW_023666055.1	17401118	17406930	-	FAM71A	--	--	GO:0005634|nucleus	--	--	--	5813	XP_007986690.1	XP_007986690.1 PREDICTED: protein FAM71A [Chlorocebus sabaeus]	sp|Q8IYT1|FA71A_HUMAN	sp|Q8IYT1|FA71A_HUMAN Protein FAM71A OS=Homo sapiens GN=FAM71A PE=2 SV=2	9606.ENSP00000294829	family with sequence similarity 71, member A	_	_	NOG28184	PF12480.5|DUF3699|Protein of unknown function (DUF3699)|XM_007988499.2|m.6539:115-184
FAM71E2	1.80681735456537	1.33639992846112	0.432306386980031	0.0349885742402491	0.274611156302891	up	yes	1.50284368950212	1.95441378770829	1.9631945864857	1.27766730962533	1.54164411478551	1.18988836097251	NW_023666045.1	591960	600498	-	FAM71E2	--	--	GO:0005634|nucleus	--	--	--	3127	XP_011909000.1	XP_011909000.1 PREDICTED: protein FAM71E2 [Cercocebus atys]	sp|Q8N5Q1|F71E2_HUMAN	sp|Q8N5Q1|F71E2_HUMAN Protein FAM71E2 OS=Homo sapiens GN=FAM71E2 PE=2 SV=3	_	_	_	_	_	PF12480.5|DUF3699|Protein of unknown function (DUF3699)|XM_038006346.1|m.5539:98-165
FAM8A1	11.1890967991899	9.4452109694285	0.244200830652017	0.00167395757383575	0.0401457074742643	up	yes	10.9105297077665	11.7932494534851	10.8635112363181	9.24384438447741	10.0771015183245	9.01468700548359	NW_023666044.1	17805820	17817338	+	FAM8A1	--	--	GO:0016021|integral component of membrane	--	--	--	4714	XP_007971799.1	XP_007971799.1 PREDICTED: protein FAM8A1 [Chlorocebus sabaeus]	sp|Q9UBU6|FA8A1_HUMAN	sp|Q9UBU6|FA8A1_HUMAN Protein FAM8A1 OS=Homo sapiens GN=FAM8A1 PE=1 SV=1	9544.ENSMMUP00000002664	family with sequence similarity 8, member A1	_	KOG4647	_	PF06271.9|RDD|RDD family|XM_007973608.2|m.2979:289-447
FANCF	0.440007567315497	0.251992147562461	0.780425690062432	0.0402821878010666	0.296707423329634	up	yes	0.524111373246021	0.353190050032584	0.442721278667885	0.235629758118803	0.188371229111672	0.331975455456908	NW_023666038.1	139681806	139685541	+	FANCF	--	GO:0001541|ovarian follicle development; GO:0007283|spermatogenesis; GO:0036297|interstrand cross-link repair	GO:0005654|nucleoplasm; GO:0043240|Fanconi anaemia nuclear complex	GO:0061630|ubiquitin protein ligase activity	ko:K10893|FANCF	ko03460|Fanconi anemia pathway	3736	XP_008002301.1	XP_008002301.1 PREDICTED: Fanconi anemia group F protein [Chlorocebus sabaeus]	sp|Q9NPI8|FANCF_HUMAN	sp|Q9NPI8|FANCF_HUMAN Fanconi anemia group F protein OS=Homo sapiens GN=FANCF PE=1 SV=1	9544.ENSMMUP00000027400	Fanconi anemia, complementation group F	_	_	NOG41771	PF11107.5|FANCF|Fanconi anemia group F protein (FANCF)|XM_008004110.2|m.9202:1-354
FANCI	12.5239381808897	11.0391388823394	0.181905845520318	0.0127734951094833	0.154273958147762	up	yes	12.8868898050884	12.9382773751569	11.7466473624239	10.7016169664058	11.5138775569473	10.901922123665	NW_023666059.1	38950782	39037352	-	FANCI	--	GO:0007095|mitotic G2 DNA damage checkpoint; GO:0031398|positive regulation of protein ubiquitination; GO:0036297|interstrand cross-link repair	GO:0005654|nucleoplasm; GO:0005829|cytosol; GO:0016020|membrane	GO:0003677|DNA binding; GO:0070182|DNA polymerase binding	ko:K10895|FANCI	ko03460|Fanconi anemia pathway	4760	XP_007988540.1	XP_007988540.1 PREDICTED: Fanconi anemia group I protein [Chlorocebus sabaeus]	sp|Q9NVI1|FANCI_HUMAN	sp|Q9NVI1|FANCI_HUMAN Fanconi anemia group I protein OS=Homo sapiens GN=FANCI PE=1 SV=4	_	_	_	_	_	PF14678.3|FANCI_S4|FANCI solenoid 4|XM_007990349.2|m.1283:1046-1294;PF14680.3|FANCI_HD2|FANCI helical domain 2|XM_007990349.2|m.1283:555-785;PF14677.3|FANCI_S3|FANCI solenoid 3|XM_007990349.2|m.1283:804-1032;PF14675.3|FANCI_S1|FANCI solenoid 1|XM_007990349.2|m.1283:64-280;PF14676.3|FANCI_S2|FANCI solenoid 2|XM_007990349.2|m.1283:378-541;PF14679.3|FANCI_HD1|FANCI helical domain 1|XM_007990349.2|m.…
FARSB	6.44106761480539	5.59069615601311	0.203931775475107	0.0336343990661675	0.269292813865618	up	yes	6.65719806661123	6.79893189457682	5.86707288322813	5.62643346863682	5.91390682320343	5.23174817619907	NW_023666040.1	90804343	90888983	+	FARSB	--	GO:0006412|translation; GO:0006418|tRNA aminoacylation for protein translation; GO:0006432|phenylalanyl-tRNA aminoacylation; GO:0051290|protein heterotetramerization	GO:0005737|cytoplasm; GO:0005829|cytosol; GO:0009328|phenylalanine-tRNA ligase complex; GO:0016020|membrane	GO:0000287|magnesium ion binding; GO:0003723|RNA binding; GO:0004826|phenylalanine-tRNA ligase activity; GO:0005524|ATP binding	ko:K01890|FARSB,pheT	ko00970|Aminoacyl-tRNA biosynthesis	4760	XP_003908049.1	XP_003908049.1 phenylalanine--tRNA ligase beta subunit [Papio anubis]	sp|Q9NSD9|SYFB_HUMAN	sp|Q9NSD9|SYFB_HUMAN Phenylalanine--tRNA ligase beta subunit OS=Homo sapiens GN=FARSB PE=1 SV=3	9606.ENSP00000281828	phenylalanyl-tRNA synthetase, beta subunit	COG0072	KOG2472	_	PF03483.14|B3_4|B3/4 domain|XM_007966441.2|m.1300:118-279;PF03484.12|B5|tRNA synthetase B5 domain|XM_007966441.2|m.1300:309-374
FASN	135.177731140441	123.597592758771	0.129196861469188	0.0119446718607749	0.147571969713177	up	yes	143.598639191573	131.790370439819	130.144183789932	121.187065189906	128.247639078458	121.358074007948	NW_023666077.1	45523735	45543679	-	FASN	--	GO:0001649|osteoblast differentiation; GO:0006084|acetyl-CoA metabolic process; GO:0006631|fatty acid metabolic process; GO:0006633|fatty acid biosynthetic process; GO:0015939|pantothenate metabolic process; GO:0030879|mammary gland development; GO:0031325|positive regulation of cellular metabolic process; GO:0045540|regulation of cholesterol biosynthetic process; GO:0046949|fatty-acyl-CoA biosyn…	GO:0005739|mitochondrion; GO:0005794|Golgi apparatus; GO:0005829|cytosol; GO:0005886|plasma membrane; GO:0016020|membrane; GO:0042470|melanosome; GO:0042587|glycogen granule; GO:0070062|extracellular exosome	GO:0003723|RNA binding; GO:0004312|fatty acid synthase activity; GO:0004313|[acyl-carrier-protein] S-acetyltransferase activity; GO:0004314|[acyl-carrier-protein] S-malonyltransferase activity; GO:0004315|3-oxoacyl-[acyl-carrier-protein] synthase activity; GO:0004316|3-oxoacyl-[acyl-carrier-protein] reductase (NADPH) activity; GO:0004317|3-hydroxypalmitoyl-[acyl-carrier-protein] dehydratase activ…	ko:K00665|FASN	ko00061|Fatty acid biosynthesis; ko01100|Metabolic pathways; ko01212|Fatty acid metabolism; ko04152|AMPK signaling pathway; ko04910|Insulin signaling pathway	8561	XP_008011526.1	XP_008011526.1 PREDICTED: fatty acid synthase [Chlorocebus sabaeus]	sp|P49327|FAS_HUMAN	sp|P49327|FAS_HUMAN Fatty acid synthase OS=Homo sapiens GN=FASN PE=1 SV=3	9544.ENSMMUP00000016836	fatty acid synthase	COG3319;COG3321	KOG1202	_	PF00698.18|Acyl_transf_1|Acyl transferase domain|XM_008013335.2|m.13240:493-809;PF00109.23|ketoacyl-synt|Beta-ketoacyl synthase, N-terminal domain|XM_008013335.2|m.13240:1-238;PF00975.17|Thioesterase|Thioesterase domain|XM_008013335.2|m.13240:2241-2499;PF08659.7|KR|KR domain|XM_008013335.2|m.13240:1885-2063;PF02801.19|Ketoacyl-synt_C|Beta-ketoacyl synthase, C-terminal domain|XM_008013335.2|m.1324…
FBXL6	25.4385770573441	22.0639991673901	0.205236963359026	0.015692710651537	0.17496270523166	up	yes	24.7757825652016	24.0654711404904	27.4744774663404	23.139934482437	22.5169745715118	20.5350884482214	NW_023666039.1	1290311	1293506	+	FBXL6	--	GO:0006508|proteolysis	--	GO:0004842|ubiquitin-protein transferase activity	ko:K10272|FBXL6	--	1769	XP_008000110.1	XP_008000110.1 PREDICTED: F-box/LRR-repeat protein 6 [Chlorocebus sabaeus]	sp|Q8N531|FBXL6_HUMAN	sp|Q8N531|FBXL6_HUMAN F-box/LRR-repeat protein 6 OS=Homo sapiens GN=FBXL6 PE=2 SV=1	9544.ENSMMUP00000009667	F-box and leucine-rich repeat protein 6	_	KOG1947	_	PF12937.4|F-box-like|F-box-like|XM_037999968.1|m.10437:124-172;PF13516.3|LRR_6|Leucine Rich repeat|XM_037999968.1|m.10437:399-419;PF00646.30|F-box|F-box domain|XM_037999968.1|m.10437:124-169
FBXO10	6.94246488614386	6.18877095402014	0.165542356107093	0.0365988809929052	0.281620767833075	up	yes	6.95700290533542	6.80556057558572	7.06483117751044	6.51031135953592	6.06623925628847	5.98976224623602	NW_023666038.1	40063942	40143983	+	FBXO10	--	GO:0000209|protein polyubiquitination; GO:0006511|ubiquitin-dependent protein catabolic process; GO:0006915|apoptotic process; GO:0016567|protein ubiquitination; GO:0042981|regulation of apoptotic process; GO:0043687|post-translational protein modification	GO:0000151|ubiquitin ligase complex; GO:0005737|cytoplasm; GO:0005829|cytosol	GO:0004842|ubiquitin-protein transferase activity	ko:K10296|FBXO10	--	5346	XP_007966888.1	XP_007966888.1 PREDICTED: F-box only protein 10 isoform X1 [Chlorocebus sabaeus]	sp|Q9UK96|FBX10_HUMAN	sp|Q9UK96|FBX10_HUMAN F-box only protein 10 OS=Homo sapiens GN=FBXO10 PE=1 SV=3	_	_	_	_	_	PF13229.3|Beta_helix|Right handed beta helix region|XM_007968697.2|m.3506:483-630;PF13229.3|Beta_helix|Right handed beta helix region|XM_007968697.2|m.3506:625-737;PF13229.3|Beta_helix|Right handed beta helix region|XM_007968697.2|m.3506:781-874;PF13229.3|Beta_helix|Right handed beta helix region|XM_007968697.2|m.3506:838-951;PF05048.10|NosD|Periplasmic copper-binding protein (NosD)|XM_007968697.…
FBXO3	7.799308257648	6.81477194150761	0.194413923904532	0.0290771328928547	0.249631797525272	up	yes	7.80544401393684	8.42546930895509	7.16701145005206	6.94493435243521	6.37130433091684	7.12807714117079	NW_023666038.1	128605747	128639998	+	FBXO3	--	GO:0006508|proteolysis	GO:0005654|nucleoplasm; GO:0005829|cytosol	GO:0004842|ubiquitin-protein transferase activity	ko:K10290|FBXO3	--	4058	XP_008000655.1	XP_008000655.1 PREDICTED: F-box only protein 3 isoform X2 [Chlorocebus sabaeus]	sp|Q9UK99|FBX3_HUMAN	sp|Q9UK99|FBX3_HUMAN F-box only protein 3 OS=Homo sapiens GN=FBXO3 PE=1 SV=3	_	_	_	_	_	PF04379.11|DUF525|Protein of unknown function (DUF525)|XM_008002464.2|m.9017:295-383;PF09346.7|SMI1_KNR4|SMI1 / KNR4 family (SUKH-1)|XM_008002464.2|m.9017:121-250;PF12937.4|F-box-like|F-box-like|XM_008002464.2|m.9017:14-57;PF00646.30|F-box|F-box domain|XM_008002464.2|m.9017:12-57
FBXO38	14.9423689338103	13.5294425886288	0.14320572642382	0.0266412442792625	0.236262886509509	up	yes	15.2139200951377	14.7204398929788	14.8927468133145	14.2351202346936	13.1646912968855	13.1885162343074	NW_023666034.1	26675742	26734991	-	FBXO38	--	GO:0010976|positive regulation of neuron projection development	GO:0005634|nucleus; GO:0005737|cytoplasm	--	ko:K10313|FBXO38,MOKA	--	5332	XP_005558246.1	XP_005558246.1 PREDICTED: F-box only protein 38 isoform X1 [Macaca fascicularis]	sp|Q6PIJ6|FBX38_HUMAN	sp|Q6PIJ6|FBX38_HUMAN F-box only protein 38 OS=Homo sapiens GN=FBXO38 PE=1 SV=3	9544.ENSMMUP00000022226	F-box protein 38	_	_	NOG45727	PF00646.30|F-box|F-box domain|XM_038006213.1|m.5316:32-64
FBXO4	12.2936956549142	9.75840457312372	0.332896864193327	0.00545137057206354	0.0884235753543855	up	yes	12.5374959377786	11.5600679906867	12.7835230362773	8.67883822819861	11.1353625310318	9.46101296014074	NW_023666071.1	31118629	31134667	+	FBXO4	--	GO:0000209|protein polyubiquitination; GO:0000723|telomere maintenance; GO:0006511|ubiquitin-dependent protein catabolic process; GO:0007568|aging; GO:0010608|posttranscriptional regulation of gene expression; GO:0016567|protein ubiquitination; GO:0019725|cellular homeostasis; GO:0031146|SCF-dependent proteasomal ubiquitin-dependent protein catabolic process; GO:0031398|positive regulation of pro…	GO:0000151|ubiquitin ligase complex; GO:0005737|cytoplasm; GO:0005829|cytosol; GO:0019005|SCF ubiquitin ligase complex	GO:0004842|ubiquitin-protein transferase activity; GO:0042803|protein homodimerization activity; GO:0061630|ubiquitin protein ligase activity	ko:K10291|FBXO4	ko04120|Ubiquitin mediated proteolysis	1564	XP_007959675.1	XP_007959675.1 PREDICTED: F-box only protein 4 isoform X1 [Chlorocebus sabaeus]	sp|Q9UKT5|FBX4_HUMAN	sp|Q9UKT5|FBX4_HUMAN F-box only protein 4 OS=Homo sapiens GN=FBXO4 PE=1 SV=2	9544.ENSMMUP00000005294	F-box protein 4	_	_	NOG39270	PF12937.4|F-box-like|F-box-like|XM_007961484.2|m.13634:96-139;PF00646.30|F-box|F-box domain|XM_007961484.2|m.13634:94-139
FBXO9	21.8577430295123	18.9369534090711	0.206838439754725	0.00403299188884581	0.0732984128231795	up	yes	21.6526283860648	22.4338236287086	21.4867770737635	18.5587803628211	19.5357691328651	18.716310731527	NW_023666044.1	52911492	52948878	+	FBXO9	--	GO:0000209|protein polyubiquitination; GO:0016567|protein ubiquitination; GO:0031146|SCF-dependent proteasomal ubiquitin-dependent protein catabolic process; GO:0032006|regulation of TOR signaling; GO:0043687|post-translational protein modification; GO:0045087|innate immune response; GO:0045444|fat cell differentiation	GO:0000151|ubiquitin ligase complex; GO:0005737|cytoplasm; GO:0005829|cytosol; GO:0019005|SCF ubiquitin ligase complex	GO:0004842|ubiquitin-protein transferase activity	ko:K10295|FBXO9	--	1934	BAD93070.1	BAD93070.1 F-box only protein 9 isoform 2 variant, partial [Homo sapiens]	sp|Q9UK97|FBX9_HUMAN	sp|Q9UK97|FBX9_HUMAN F-box only protein 9 OS=Homo sapiens GN=FBXO9 PE=1 SV=1	_	_	_	_	_	PF12937.4|F-box-like|F-box-like|XM_007972242.2|m.5431:222-271;PF00646.30|F-box|F-box domain|XM_007972242.2|m.5431:220-270
FBXW4	10.5586300114324	8.82426718645522	0.258606003924625	0.0217448409136452	0.211899822469211	up	yes	9.93631841497303	10.2151623428161	11.5244092765081	7.42525107513625	10.0019106543813	9.0456398298481	NW_023666048.1	55710938	55797860	-	FBXW4	--	GO:0000209|protein polyubiquitination; GO:0002053|positive regulation of mesenchymal cell proliferation; GO:0006511|ubiquitin-dependent protein catabolic process; GO:0016055|Wnt signaling pathway; GO:0030326|embryonic limb morphogenesis; GO:0031146|SCF-dependent proteasomal ubiquitin-dependent protein catabolic process; GO:0042733|embryonic digit morphogenesis; GO:0043687|post-translational prote…	GO:0000151|ubiquitin ligase complex; GO:0005829|cytosol; GO:0019005|SCF ubiquitin ligase complex	GO:0004842|ubiquitin-protein transferase activity	ko:K10262|FBXW4,SHFM3	--	2818	XP_011733870.1	XP_011733870.1 F-box/WD repeat-containing protein 4 isoform X1 [Macaca nemestrina]	sp|P57775|FBXW4_HUMAN	sp|P57775|FBXW4_HUMAN F-box/WD repeat-containing protein 4 OS=Homo sapiens GN=FBXW4 PE=1 SV=1	_	_	_	_	_	PF00400.29|WD40|WD domain, G-beta repeat|XM_007963924.2|m.3446:376-406;PF00400.29|WD40|WD domain, G-beta repeat|XM_007963924.2|m.3446:514-544;PF12937.4|F-box-like|F-box-like|XM_007963924.2|m.3446:208-251
FGFR3	101.204044677685	93.5425074813082	0.113561267826674	0.0492492293654948	0.330482484421036	up	yes	105.094439690435	97.3442431495969	101.173451193022	99.2617910967207	86.9334782001759	94.4322531470281	NW_023666051.1	3334868	3350469	-	FGFR3	--	GO:0000165|MAPK cascade; GO:0001501|skeletal system development; GO:0001958|endochondral ossification; GO:0002062|chondrocyte differentiation; GO:0003416|endochondral bone growth; GO:0007267|cell-cell signaling; GO:0008284|positive regulation of cell population proliferation; GO:0008543|fibroblast growth factor receptor signaling pathway; GO:0010518|positive regulation of phospholipase activity; …	GO:0005576|extracellular region; GO:0005634|nucleus; GO:0005783|endoplasmic reticulum; GO:0005794|Golgi apparatus; GO:0005886|plasma membrane; GO:0005887|integral component of plasma membrane; GO:0009986|cell surface; GO:0030133|transport vesicle	GO:0004713|protein tyrosine kinase activity; GO:0005007|fibroblast growth factor-activated receptor activity; GO:0005088|Ras guanyl-nucleotide exchange factor activity; GO:0005524|ATP binding; GO:0016303|1-phosphatidylinositol-3-kinase activity; GO:0017134|fibroblast growth factor binding; GO:0042802|identical protein binding; GO:0046934|phosphatidylinositol-4,5-bisphosphate 3-kinase activity	ko:K05094|FGFR3,CD333	ko01521|EGFR tyrosine kinase inhibitor resistance; ko04010|MAPK signaling pathway; ko04014|Ras signaling pathway; ko04015|Rap1 signaling pathway; ko04144|Endocytosis; ko04151|PI3K-Akt signaling pathway; ko04550|Signaling pathways regulating pluripotency of stem cells; ko04810|Regulation of actin cytoskeleton; ko05200|Pathways in cancer; ko05206|MicroRNAs in cancer; ko05219|Bladder cancer; ko05230…	4342	XP_008016328.1	XP_008016328.1 PREDICTED: fibroblast growth factor receptor 3 isoform X3 [Chlorocebus sabaeus]	sp|P22607|FGFR3_HUMAN	sp|P22607|FGFR3_HUMAN Fibroblast growth factor receptor 3 OS=Homo sapiens GN=FGFR3 PE=1 SV=1	9598.ENSPTRP00000027267	fibroblast growth factor receptor 3	COG0515	KOG0200	_	PF07714.14|Pkinase_Tyr|Protein tyrosine kinase|XM_008018137.2|m.12062:576-852;PF00069.22|Pkinase|Protein kinase domain|XM_008018137.2|m.12062:579-850;PF07679.13|I-set|Immunoglobulin I-set domain|XM_008018137.2|m.12062:268-347;PF07679.13|I-set|Immunoglobulin I-set domain|XM_008018137.2|m.12062:362-458;PF13927.3|Ig_3|Immunoglobulin domain|XM_008018137.2|m.12062:268-334;PF13927.3|Ig_3|Immunoglobulin…
FICD	1.95092524035797	1.37039853512599	0.506449686391575	0.00682580187285258	0.103277052409209	up	yes	2.1392566404939	1.81723408929632	1.8962849912837	1.61664378629555	1.37637526617717	1.11817655290524	NW_023666037.1	141379923	141385911	-	FICD	--	GO:0018117|protein adenylylation; GO:0034260|negative regulation of GTPase activity	GO:0016021|integral component of membrane	GO:0005524|ATP binding; GO:0042802|identical protein binding; GO:0070733|protein adenylyltransferase activity	--	--	3534	XP_001095158.2	XP_001095158.2 PREDICTED: adenosine monophosphate-protein transferase FICD [Macaca mulatta]	sp|Q9BVA6|FICD_HUMAN	sp|Q9BVA6|FICD_HUMAN Adenosine monophosphate-protein transferase FICD OS=Homo sapiens GN=FICD PE=1 SV=2	9544.ENSMMUP00000022529	FIC domain containing	COG3177	KOG3824	_	PF02661.15|Fic|Fic/DOC family|XM_008004577.2|m.11869:285-381
FKBP3	41.5189672702992	37.1635019630956	0.159843390725994	0.0139027921618029	0.162702575454458	up	yes	40.8146818085527	42.8464500190235	40.8957699833213	36.4449418531299	38.8888114615927	36.1567525745641	NW_023666116.1	287670	307305	+	FKBP3	--	GO:0061077|chaperone-mediated protein folding	GO:0005634|nucleus; GO:0005737|cytoplasm	GO:0003723|RNA binding; GO:0003755|peptidyl-prolyl cis-trans isomerase activity; GO:0005528|FK506 binding; GO:0038023|signaling receptor activity	ko:K09570|FKBP3	--	1911	XP_005956484.1	XP_005956484.1 PREDICTED: peptidyl-prolyl cis-trans isomerase FKBP3 [Pantholops hodgsonii]	sp|Q00688|FKBP3_HUMAN	sp|Q00688|FKBP3_HUMAN Peptidyl-prolyl cis-trans isomerase FKBP3 OS=Homo sapiens GN=FKBP3 PE=1 SV=1	9544.ENSMMUP00000021697	FK506 binding protein 3, 25kDa	COG0545	KOG0544	_	PF00254.25|FKBP_C|FKBP-type peptidyl-prolyl cis-trans isomerase|XM_007986593.2|m.2162:148-246
FLOT2	46.1380743070788	40.9321248490774	0.17268446901953	0.00300533540840956	0.0602865487178967	up	yes	46.0023757089261	44.3781274990327	48.0337197132776	40.0030890629691	41.2813573628727	41.5119281213904	NW_023666075.1	7449441	7468230	+	FLOT2	--	GO:0001765|membrane raft assembly; GO:0007155|cell adhesion; GO:0008544|epidermis development; GO:0010629|negative regulation of gene expression; GO:0044860|protein localization to plasma membrane raft; GO:0045661|regulation of myoblast differentiation; GO:0050821|protein stabilization; GO:0072659|protein localization to plasma membrane; GO:1902992|negative regulation of amyloid precursor protein…	GO:0001931|uropod; GO:0002080|acrosomal membrane; GO:0005768|endosome; GO:0005886|plasma membrane; GO:0005901|caveola; GO:0005913|cell-cell adherens junction; GO:0005925|focal adhesion; GO:0016020|membrane; GO:0016323|basolateral plasma membrane; GO:0016600|flotillin complex; GO:0030027|lamellipodium; GO:0030139|endocytic vesicle; GO:0031410|cytoplasmic vesicle; GO:0031982|vesicle; GO:0044291|cel…	GO:0002020|protease binding; GO:0035255|ionotropic glutamate receptor binding; GO:0046982|protein heterodimerization activity	ko:K07192|FLOT	ko04910|Insulin signaling pathway	2675	NP_004466.2	NP_004466.2 flotillin-2 isoform 1 [Homo sapiens]	sp|Q14254|FLOT2_HUMAN	sp|Q14254|FLOT2_HUMAN Flotillin-2 OS=Homo sapiens GN=FLOT2 PE=1 SV=2	9606.ENSP00000378368	flotillin 2; May act as a scaffolding protein within caveolar membranes, functionally partic [...]	COG2268	KOG2668	_	PF01145.22|Band_7|SPFH domain / Band 7 family|XM_008010844.2|m.7183:6-188;PF15975.2|Flot|Flotillin|XM_008010844.2|m.7183:313-388
FNBP4	29.5157500821323	26.7035818098454	0.144400282455353	0.0117998836816766	0.146262321559648	up	yes	29.8124252504131	28.7944058185882	29.9404191773955	27.2515076642034	27.130137592658	25.7291001726749	NW_023666038.1	114836072	114891230	+	FNBP4	--	--	GO:0016607|nuclear speck	--	--	--	4099	XP_011930746.1	XP_011930746.1 PREDICTED: formin-binding protein 4 isoform X2 [Cercocebus atys]	sp|Q8N3X1|FNBP4_HUMAN	sp|Q8N3X1|FNBP4_HUMAN Formin-binding protein 4 OS=Homo sapiens GN=FNBP4 PE=1 SV=3	9598.ENSPTRP00000006215	formin binding protein 4	_	_	NOG234311	PF00397.23|WW|WW domain|XM_037999324.1|m.8211:218-245;PF00397.23|WW|WW domain|XM_037999324.1|m.8211:597-626
FOS	124.941253245263	104.661655601866	0.2554945487501	0.0012050788025411	0.0317253293827791	up	yes	122.519954971727	108.615622668435	143.688182095626	107.351005266102	101.289157356679	105.344804182817	NW_023666053.1	40725132	40728594	+	FOS	--	GO:0001661|conditioned taste aversion; GO:0006306|DNA methylation; GO:0006357|regulation of transcription by RNA polymerase II; GO:0006366|transcription by RNA polymerase II; GO:0006954|inflammatory response; GO:0007179|transforming growth factor beta receptor signaling pathway; GO:0007399|nervous system development; GO:0007565|female pregnancy; GO:0007568|aging; GO:0009409|response to cold; GO:0…	GO:0005634|nucleus; GO:0005654|nucleoplasm; GO:0005783|endoplasmic reticulum; GO:0005829|cytosol; GO:0016020|membrane; GO:0032993|protein-DNA complex; GO:0035976|transcription factor AP-1 complex; GO:0043005|neuron projection	GO:0000978|RNA polymerase II proximal promoter sequence-specific DNA binding; GO:0000979|RNA polymerase II core promoter sequence-specific DNA binding; GO:0001102|RNA polymerase II activating transcription factor binding; GO:0001228|DNA-binding transcription activator activity, RNA polymerase II-specific; GO:0003682|chromatin binding; GO:0003700|DNA-binding transcription factor activity; GO:00081…	ko:K04379|FOS	ko01522|Endocrine resistance; ko04010|MAPK signaling pathway; ko04024|cAMP signaling pathway; ko04210|Apoptosis; ko04380|Osteoclast differentiation; ko04620|Toll-like receptor signaling pathway; ko04657|IL-17 signaling pathway; ko04658|Th1 and Th2 cell differentiation; ko04659|Th17 cell differentiation; ko04660|T cell receptor signaling pathway; ko04662|B cell receptor signaling pathway; ko04668|…	2157	XP_007985512.1	XP_007985512.1 PREDICTED: proto-oncogene c-Fos [Chlorocebus sabaeus]	sp|P01100|FOS_HUMAN	sp|P01100|FOS_HUMAN Proto-oncogene c-Fos OS=Homo sapiens GN=FOS PE=1 SV=1	_	_	_	_	_	PF00170.18|bZIP_1|bZIP transcription factor|XM_007987321.2|m.1391:135-194;PF07716.12|bZIP_2|Basic region leucine zipper|XM_007987321.2|m.1391:137-189;PF03131.14|bZIP_Maf|bZIP Maf transcription factor|XM_007987321.2|m.1391:139-194
FTH1	970.53543818515	832.496750825518	0.221333786316281	1.45962901390585e-07	1.6431719160276e-05	up	yes	964.525275840709	958.787922962966	988.293115751775	845.794541392094	825.57819004258	826.117521041881	NW_023666038.1	109211114	109214623	+	FTH1	--	GO:0006826|iron ion transport; GO:0006879|cellular iron ion homeostasis; GO:0006880|intracellular sequestering of iron ion; GO:0006955|immune response; GO:0008285|negative regulation of cell population proliferation; GO:0043312|neutrophil degranulation; GO:0048147|negative regulation of fibroblast proliferation	GO:0005576|extracellular region; GO:0005634|nucleus; GO:0005829|cytosol; GO:0008043|intracellular ferritin complex; GO:0044754|autolysosome; GO:0070062|extracellular exosome; GO:1904724|tertiary granule lumen; GO:1904813|ficolin-1-rich granule lumen	GO:0004322|ferroxidase activity; GO:0005506|iron ion binding; GO:0008199|ferric iron binding	ko:K00522|FTH1	ko04216|Ferroptosis; ko04978|Mineral absorption	1385	XP_008007775.1	XP_008007775.1 PREDICTED: LOW QUALITY PROTEIN: ferritin heavy chain [Chlorocebus sabaeus]	sp|P02794|FRIH_HUMAN	sp|P02794|FRIH_HUMAN Ferritin heavy chain OS=Homo sapiens GN=FTH1 PE=1 SV=2	9544.ENSMMUP00000040098	ferritin, heavy polypeptide 1	COG1528	KOG2332	_	PF00210.21|Ferritin|Ferritin-like domain|XM_037999208.1|m.7723:19-159
GADD45GIP1	64.2551397934215	57.412612952716	0.162417388912846	0.0341302856887875	0.271142350380545	up	yes	63.8035784645917	64.631888338063	64.3299525776097	60.6942606179412	57.7785571709235	53.7650210692832	NW_023666074.1	8149859	8152877	+	GADD45GIP1	--	GO:0007049|cell cycle	GO:0005634|nucleus; GO:0005739|mitochondrion; GO:0005840|ribosome	--	--	--	757	XP_007993646.1	XP_007993646.1 PREDICTED: growth arrest and DNA damage-inducible proteins-interacting protein 1 [Chlorocebus sabaeus]	sp|Q8SPE7|G45IP_CHLAE	sp|Q8SPE7|G45IP_CHLAE Growth arrest and DNA damage-inducible proteins-interacting protein 1 OS=Chlorocebus aethiops GN=GADD45GIP1 PE=2 SV=1	_	_	_	_	_	PF10147.6|CR6_interact|Growth arrest and DNA-damage-inducible proteins-interacting protein 1|XM_007995455.2|m.5882:13-222
GAPDH	2356.73788044895	2166.71055165125	0.121284333805303	0.00257670835722999	0.0540532983503518	up	yes	2355.82534370618	2321.93852234081	2392.44977529987	2160.12784928411	2173.13967491735	2166.8641307523	NW_023666063.1	1653527	1657405	-	GAPDH	--	GO:0000226|microtubule cytoskeleton organization; GO:0006094|gluconeogenesis; GO:0010951|negative regulation of endopeptidase activity; GO:0016241|regulation of macroautophagy; GO:0017148|negative regulation of translation; GO:0031640|killing of cells of other organism; GO:0035606|peptidyl-cysteine S-trans-nitrosylation; GO:0050715|positive regulation of cytokine secretion; GO:0050821|protein sta…	GO:0005634|nucleus; GO:0005737|cytoplasm; GO:0005811|lipid droplet; GO:0005829|cytosol; GO:0005886|plasma membrane; GO:0015630|microtubule cytoskeleton; GO:0016020|membrane; GO:0031012|extracellular matrix; GO:0031965|nuclear membrane; GO:0031982|vesicle; GO:0043231|intracellular membrane-bounded organelle; GO:0048471|perinuclear region of cytoplasm; GO:0070062|extracellular exosome; GO:0097452|G…	GO:0004365|glyceraldehyde-3-phosphate dehydrogenase (NAD+) (phosphorylating) activity; GO:0008017|microtubule binding; GO:0019828|aspartic-type endopeptidase inhibitor activity; GO:0035605|peptidyl-cysteine S-nitrosylase activity; GO:0042802|identical protein binding; GO:0050661|NADP binding; GO:0051287|NAD binding; GO:0097718|disordered domain specific binding	ko:K00134|GAPDH,gapA	ko00010|Glycolysis / Gluconeogenesis; ko01100|Metabolic pathways; ko01200|Carbon metabolism; ko01230|Biosynthesis of amino acids; ko04066|HIF-1 signaling pathway; ko05010|Alzheimer's disease	1395	XP_021777638.1	XP_021777638.1 glyceraldehyde-3-phosphate dehydrogenase isoform X1 [Papio anubis]	sp|P04406|G3P_HUMAN	sp|P04406|G3P_HUMAN Glyceraldehyde-3-phosphate dehydrogenase OS=Homo sapiens GN=GAPDH PE=1 SV=3	_	_	_	_	_	PF02800.17|Gp_dh_C|Glyceraldehyde 3-phosphate dehydrogenase, C-terminal domain|XM_037988380.1|m.3672:184-341;PF00044.21|Gp_dh_N|Glyceraldehyde 3-phosphate dehydrogenase, NAD binding domain|XM_037988380.1|m.3672:4-45;PF00044.21|Gp_dh_N|Glyceraldehyde 3-phosphate dehydrogenase, NAD binding domain|XM_037988380.1|m.3672:71-179
GBE1	19.6409616709145	15.9021047160118	0.304475240694121	0.000602910457689041	0.0189083248528881	up	yes	21.8936707360775	18.9549306136753	18.0742836629906	16.2787196311365	14.2849334193961	17.1426610975027	NW_023666041.1	71375169	71641554	-	GBE1	--	GO:0005977|glycogen metabolic process; GO:0005978|glycogen biosynthetic process; GO:0006091|generation of precursor metabolites and energy	GO:0005829|cytosol; GO:0070062|extracellular exosome	GO:0003844|1,4-alpha-glucan branching enzyme activity; GO:0004553|hydrolase activity, hydrolyzing O-glycosyl compounds; GO:0030246|carbohydrate binding; GO:0043169|cation binding; GO:0102752|1,4-alpha-glucan branching enzyme activity (using a glucosylated glycogenin as primer for glycogen synthesis)	ko:K00700|GBE1,glgB	ko00500|Starch and sucrose metabolism; ko01100|Metabolic pathways	3488	XP_516593.2	XP_516593.2 1,4-alpha-glucan-branching enzyme [Pan troglodytes]	sp|Q04446|GLGB_HUMAN	sp|Q04446|GLGB_HUMAN 1,4-alpha-glucan-branching enzyme OS=Homo sapiens GN=GBE1 PE=1 SV=3	9544.ENSMMUP00000020880	glucan (1,4-alpha-), branching enzyme 1	COG0296	KOG0470	_	PF02806.15|Alpha-amylase_C|Alpha amylase, C-terminal all-beta domain|XM_007986177.2|m.6711:603-697;PF02922.15|CBM_48|Carbohydrate-binding module 48 (Isoamylase N-terminal domain)|XM_007986177.2|m.6711:76-161;PF00128.21|Alpha-amylase|Alpha amylase, catalytic domain|XM_007986177.2|m.6711:224-304
GCH1	5.93562020654422	5.07276722066598	0.226213149822988	0.0293086478018844	0.250919950108642	up	yes	5.57893427655246	6.07895938529089	6.1489669577893	4.97863266820069	5.49073562417035	4.74893336962689	NW_023666053.1	20264246	20316487	-	GCH1	--	GO:0006729|tetrahydrobiopterin biosynthetic process; GO:0006809|nitric oxide biosynthetic process; GO:0008217|regulation of blood pressure; GO:0010460|positive regulation of heart rate; GO:0014916|regulation of lung blood pressure; GO:0032496|response to lipopolysaccharide; GO:0034341|response to interferon-gamma; GO:0034612|response to tumor necrosis factor; GO:0035998|7,8-dihydroneopterin 3'-tr…	GO:0005634|nucleus; GO:0005654|nucleoplasm; GO:0005737|cytoplasm; GO:0005829|cytosol; GO:0031410|cytoplasmic vesicle; GO:0031965|nuclear membrane; GO:0032991|protein-containing complex; GO:0044306|neuron projection terminus	GO:0003924|GTPase activity; GO:0003934|GTP cyclohydrolase I activity; GO:0005509|calcium ion binding; GO:0005525|GTP binding; GO:0008270|zinc ion binding; GO:0030742|GTP-dependent protein binding; GO:0031369|translation initiation factor binding; GO:0042803|protein homodimerization activity; GO:0050662|coenzyme binding; GO:0051019|mitogen-activated protein kinase binding	ko:K01495|GCH1,folE	ko00790|Folate biosynthesis; ko01100|Metabolic pathways	3890	XP_001087365.1	XP_001087365.1 PREDICTED: GTP cyclohydrolase 1 [Macaca mulatta]	sp|P30793|GCH1_HUMAN	sp|P30793|GCH1_HUMAN GTP cyclohydrolase 1 OS=Homo sapiens GN=GCH1 PE=1 SV=1	9544.ENSMMUP00000005462	GTP cyclohydrolase 1	COG0302	KOG2698	_	PF01227.19|GTP_cyclohydroI|GTP cyclohydrolase I|XM_037984003.1|m.430:73-248
GDAP2	3.29931676342905	2.53812052622523	0.377099872369485	0.00858051627830371	0.119703999066964	up	yes	3.01026004776883	3.95369953829413	2.93399070422419	2.56193318930997	2.53574914230558	2.51667924706013	NW_023666038.1	18476752	18537153	+	GDAP2	--	GO:0032526|response to retinoic acid	GO:0005765|lysosomal membrane	--	--	--	3297	XP_007975576.1	XP_007975576.1 PREDICTED: ganglioside-induced differentiation-associated protein 2 [Chlorocebus sabaeus]	sp|Q9NXN4|GDAP2_HUMAN	sp|Q9NXN4|GDAP2_HUMAN Ganglioside-induced differentiation-associated protein 2 OS=Homo sapiens GN=GDAP2 PE=1 SV=1	_	_	_	_	_	PF13716.3|CRAL_TRIO_2|Divergent CRAL/TRIO domain|XM_007977388.2|m.2629:349-481;PF01661.18|Macro|Macro domain|XM_007977388.2|m.2629:72-185
GDI1	62.8444041366291	57.4385567075113	0.1297431880008	0.0208723165936094	0.207692102131432	up	yes	60.5309960150191	62.2043064567159	65.7979099381523	58.0869757142046	58.052060547897	56.1766338604323	NW_023666065.1	66665274	66671937	+	GDI1	--	GO:0015031|protein transport; GO:0032482|Rab protein signal transduction; GO:0050771|negative regulation of axonogenesis; GO:0090315|negative regulation of protein targeting to membrane	GO:0005794|Golgi apparatus	GO:0005093|Rab GDP-dissociation inhibitor activity; GO:0005096|GTPase activator activity	ko:K17255|GDI1_2	--	2507	NP_001162276.1	NP_001162276.1 rab GDP dissociation inhibitor alpha [Papio anubis]	sp|Q8HXX7|GDIA_MACFA	sp|Q8HXX7|GDIA_MACFA Rab GDP dissociation inhibitor alpha OS=Macaca fascicularis GN=GDI1 PE=2 SV=1	9544.ENSMMUP00000007275	GDP dissociation inhibitor 1	COG5044	KOG1439	_	PF00996.15|GDI|GDP dissociation inhibitor|XM_008019579.2|m.7219:1-435
GEMIN4	15.6678646977754	13.5918608772172	0.204925039089784	0.00481455431897178	0.0822764663019728	up	yes	15.0069818146413	15.69387162568	16.3027406530049	13.1559412029566	13.8708526603794	13.7487887683156	NW_023666059.1	21583566	21590997	+	GEMIN4	--	GO:0000387|spliceosomal snRNP assembly; GO:0006364|rRNA processing; GO:0051170|import into nucleus	GO:0005654|nucleoplasm; GO:0005730|nucleolus; GO:0005737|cytoplasm; GO:0005829|cytosol; GO:0016020|membrane; GO:0016604|nuclear body; GO:0030532|small nuclear ribonucleoprotein complex; GO:0032797|SMN complex; GO:0034719|SMN-Sm protein complex; GO:0070062|extracellular exosome; GO:0097504|Gemini of coiled bodies	--	ko:K13132|GEMIN4	ko03013|RNA transport	3549	XP_008007945.1	XP_008007945.1 PREDICTED: gem-associated protein 4 isoform X2 [Chlorocebus sabaeus]	sp|P57678|GEMI4_HUMAN	sp|P57678|GEMI4_HUMAN Gem-associated protein 4 OS=Homo sapiens GN=GEMIN4 PE=1 SV=2	9544.ENSMMUP00000035467	gem (nuclear organelle) associated protein 4	_	_	NOG81539	_
GGT7	17.072612928883	14.7983859513922	0.206114262326488	0.016456085730331	0.180407015437532	up	yes	17.5804271985271	17.672225026429	15.9651865616928	13.294229048471	15.7019922563674	15.3989365493382	NW_023666050.1	87637179	87683844	+	GGT7	--	GO:0006750|glutathione biosynthetic process; GO:0006751|glutathione catabolic process; GO:1901750|leukotriene D4 biosynthetic process; GO:1902883|negative regulation of response to oxidative stress	GO:0005886|plasma membrane; GO:0016021|integral component of membrane	GO:0036374|glutathione hydrolase activity; GO:0102953|hypoglycin A gamma-glutamyl transpeptidase activity	ko:K00681|ggt	ko00430|Taurine and hypotaurine metabolism; ko00480|Glutathione metabolism; ko01100|Metabolic pathways	2652	EAW76252.1	EAW76252.1 gamma-glutamyltransferase-like 3, isoform CRA_d [Homo sapiens]	sp|Q9UJ14|GGT7_HUMAN	sp|Q9UJ14|GGT7_HUMAN Glutathione hydrolase 7 OS=Homo sapiens GN=GGT7 PE=1 SV=2	9544.ENSMMUP00000023572	gamma-glutamyltransferase 7	COG0405	KOG2410	_	PF01019.18|G_glu_transpept|Gamma-glutamyltranspeptidase|XM_037982839.1|m.11422:172-674
GLIPR2	8.18459010408621	7.05441524749439	0.214101639749009	0.0478148738463854	0.324174099763022	up	yes	8.02761915618528	8.19101308951197	8.33513806656139	7.13212772860378	6.97618453343832	7.05493348044107	NW_023666038.1	41486310	41513121	-	GLIPR2	--	GO:0010634|positive regulation of epithelial cell migration; GO:0010718|positive regulation of epithelial to mesenchymal transition; GO:0070374|positive regulation of ERK1 and ERK2 cascade	GO:0000139|Golgi membrane; GO:0070062|extracellular exosome	GO:0042803|protein homodimerization activity	--	--	2179	EAW58315.1	EAW58315.1 chromosome 9 open reading frame 19, isoform CRA_a, partial [Homo sapiens]	sp|Q9H4G4|GAPR1_HUMAN	sp|Q9H4G4|GAPR1_HUMAN Golgi-associated plant pathogenesis-related protein 1 OS=Homo sapiens GN=GLIPR2 PE=1 SV=3	_	_	_	_	_	PF00188.23|CAP|Cysteine-rich secretory protein family|XM_007968755.2|m.3594:124-240
GLRX3	74.6200422223333	67.1062314692975	0.153094790628486	0.0117849917622965	0.146197862445924	up	yes	73.045565874102	77.234124643219	73.5804361496789	66.6053957573196	69.028460309945	65.6848383406278	NW_023666048.1	84120319	84163350	+	GLRX3	--	GO:0002026|regulation of the force of heart contraction; GO:0010614|negative regulation of cardiac muscle hypertrophy; GO:0044571|[2Fe-2S] cluster assembly; GO:0045454|cell redox homeostasis; GO:0097428|protein maturation by iron-sulfur cluster transfer	GO:0005634|nucleus; GO:0005829|cytosol; GO:0005938|cell cortex; GO:0030018|Z disc; GO:0030425|dendrite; GO:0070062|extracellular exosome	GO:0003723|RNA binding; GO:0005080|protein kinase C binding; GO:0009055|electron transfer activity; GO:0015035|protein disulfide oxidoreductase activity; GO:0042802|identical protein binding; GO:0046872|metal ion binding; GO:0051536|iron-sulfur cluster binding	--	--	1280	XP_007962635.1	XP_007962635.1 PREDICTED: glutaredoxin-3 [Chlorocebus sabaeus]	sp|O76003|GLRX3_HUMAN	sp|O76003|GLRX3_HUMAN Glutaredoxin-3 OS=Homo sapiens GN=GLRX3 PE=1 SV=2	9544.ENSMMUP00000024249	glutaredoxin 3	COG0278;COG0526	KOG0911	_	PF00462.21|Glutaredoxin|Glutaredoxin|XM_007964444.2|m.4571:164-227;PF00462.21|Glutaredoxin|Glutaredoxin|XM_007964444.2|m.4571:265-329;PF00085.17|Thioredoxin|Thioredoxin|XM_007964444.2|m.4571:38-131;PF13098.3|Thioredoxin_2|Thioredoxin-like domain|XM_007964444.2|m.4571:48-124;PF02966.13|DIM1|Mitosis protein DIM1|XM_007964444.2|m.4571:38-114;PF02114.13|Phosducin|Phosducin|XM_007964444.2|m.4571:31-113
GMNN	15.4226581476322	13.1258074462297	0.232481691231818	0.0104892787951863	0.134417106225494	up	yes	16.1486605212157	15.9809161391822	14.1383977824986	12.9650213558295	12.6675884153017	13.744812567558	NW_023666044.1	24706853	24718372	+	GMNN	--	GO:0008156|negative regulation of DNA replication; GO:0009887|animal organ morphogenesis; GO:0035563|positive regulation of chromatin binding; GO:0045786|negative regulation of cell cycle; GO:0045892|negative regulation of transcription, DNA-templated; GO:0065003|protein-containing complex assembly; GO:0071163|DNA replication preinitiation complex assembly; GO:2000104|negative regulation of DNA-d…	GO:0005634|nucleus; GO:0005654|nucleoplasm; GO:0005737|cytoplasm; GO:0005829|cytosol	GO:0003682|chromatin binding; GO:0003714|transcription corepressor activity; GO:0042826|histone deacetylase binding; GO:0070491|repressing transcription factor binding	ko:K10749|GMNN	--	1591	XP_007971732.1	XP_007971732.1 PREDICTED: geminin [Chlorocebus sabaeus]	sp|O75496|GEMI_HUMAN	sp|O75496|GEMI_HUMAN Geminin OS=Homo sapiens GN=GMNN PE=1 SV=1	9544.ENSMMUP00000023023	geminin, DNA replication inhibitor	_	_	NOG39688	PF07412.9|Geminin|Geminin|XM_038005762.1|m.3089:1-183
GNB1L	5.85922435476457	4.59743237392367	0.349206866385536	0.0372751135168242	0.284130918343251	up	yes	5.10433622419238	6.18547647819555	6.28786036190579	4.21694974458525	4.94310111949581	4.63224625768996	NW_023666085.1	969817	1040143	-	GNB1L	--	GO:0007186|G protein-coupled receptor signaling pathway; GO:0035176|social behavior; GO:0035556|intracellular signal transduction	GO:0005737|cytoplasm; GO:0009898|cytoplasmic side of plasma membrane	--	--	--	1381	XP_007973225.1	XP_007973225.1 PREDICTED: guanine nucleotide-binding protein subunit beta-like protein 1 isoform X3 [Chlorocebus sabaeus]	sp|Q9BYB4|GNB1L_HUMAN	sp|Q9BYB4|GNB1L_HUMAN Guanine nucleotide-binding protein subunit beta-like protein 1 OS=Homo sapiens GN=GNB1L PE=1 SV=2	_	_	_	_	_	PF00400.29|WD40|WD domain, G-beta repeat|XM_007975034.2|m.17014:286-322
GNG5	65.9842465163125	58.8056510921415	0.166140140129468	0.0311910090510082	0.259237670266919	up	yes	65.8283884797002	71.6418133066093	60.482537762628	59.9949614902491	58.1690355496844	58.2529562364911	NW_023666033.1	68909833	68918200	-	GNG5	--	GO:0007186|G protein-coupled receptor signaling pathway	GO:0005834|heterotrimeric G-protein complex	--	ko:K04542|GNG5	ko04014|Ras signaling pathway; ko04062|Chemokine signaling pathway; ko04151|PI3K-Akt signaling pathway; ko04371|Apelin signaling pathway; ko04713|Circadian entrainment; ko04723|Retrograde endocannabinoid signaling; ko04724|Glutamatergic synapse; ko04725|Cholinergic synapse; ko04726|Serotonergic synapse; ko04727|GABAergic synapse; ko04728|Dopaminergic synapse; ko05032|Morphine addiction; ko05034|A…	934	XP_018878468.1	XP_018878468.1 PREDICTED: guanine nucleotide-binding protein G(I)/G(S)/G(O) subunit gamma-5 isoform X1 [Gorilla gorilla gorilla]	sp|P63217|GBG5_BOVIN	sp|P63217|GBG5_BOVIN Guanine nucleotide-binding protein G(I)/G(S)/G(O) subunit gamma-5 OS=Bos taurus GN=GNG5 PE=1 SV=1	_	_	_	_	_	_
GNPAT	27.0531217951242	24.5255536113209	0.141454442979266	0.0344602325967069	0.271736857669276	up	yes	27.0551102742402	26.3284113352928	27.7758437758395	25.5128567355113	24.1468332468693	23.9169708515821	NW_023666055.1	70426054	70460430	+	GNPAT	--	GO:0006654|phosphatidic acid biosynthetic process; GO:0007416|synapse assembly; GO:0007584|response to nutrient; GO:0008611|ether lipid biosynthetic process; GO:0021587|cerebellum morphogenesis; GO:0030913|paranodal junction assembly; GO:0042493|response to drug; GO:0042594|response to starvation; GO:0061024|membrane organization; GO:0070542|response to fatty acid	GO:0005739|mitochondrion; GO:0005777|peroxisome; GO:0005778|peroxisomal membrane; GO:0005782|peroxisomal matrix; GO:0016020|membrane	GO:0005102|signaling receptor binding; GO:0016287|glycerone-phosphate O-acyltransferase activity; GO:0016290|palmitoyl-CoA hydrolase activity	ko:K00649|GNPAT	ko00564|Glycerophospholipid metabolism; ko04146|Peroxisome	2468	XP_007987975.1	XP_007987975.1 PREDICTED: dihydroxyacetone phosphate acyltransferase isoform X1 [Chlorocebus sabaeus]	sp|O15228|GNPAT_HUMAN	sp|O15228|GNPAT_HUMAN Dihydroxyacetone phosphate acyltransferase OS=Homo sapiens GN=GNPAT PE=1 SV=1	_	_	_	_	_	PF01553.18|Acyltransferase|Acyltransferase|XM_007989784.2|m.8684:146-283
GNPDA2	12.3359617637491	10.0369439615499	0.297282493322963	0.00324132183178395	0.0632167721361301	up	yes	12.2892668752629	12.3124260756422	12.4061923403423	9.0420194364979	11.1659497925623	9.90286265558936	NW_023666047.1	51710663	51735473	+	GNPDA2	--	GO:0005975|carbohydrate metabolic process; GO:0006043|glucosamine catabolic process; GO:0006044|N-acetylglucosamine metabolic process	GO:0005634|nucleus; GO:0005829|cytosol	GO:0004342|glucosamine-6-phosphate deaminase activity	ko:K02564|nagB,GNPDA	ko00520|Amino sugar and nucleotide sugar metabolism; ko01100|Metabolic pathways	2068	NP_001181804.1	NP_001181804.1 glucosamine-6-phosphate isomerase 2 [Macaca mulatta]	sp|Q8TDQ7|GNPI2_HUMAN	sp|Q8TDQ7|GNPI2_HUMAN Glucosamine-6-phosphate isomerase 2 OS=Homo sapiens GN=GNPDA2 PE=1 SV=1	9544.ENSMMUP00000012150	glucosamine-6-phosphate deaminase 2	COG0363	KOG3148	_	PF01182.17|Glucosamine_iso|Glucosamine-6-phosphate isomerases/6-phosphogluconolactonase|XM_038008580.1|m.59:15-219
GOLGA1	11.7529395624642	10.2622974022149	0.195489758298914	0.0124347514175888	0.151885202537916	up	yes	12.4511370676468	11.9474170649742	10.8602645547716	10.8403783794486	9.833756363978	10.1127574632182	NW_023666079.1	2833196	2897220	-	GOLGA1	--	--	GO:0005794|Golgi apparatus; GO:0005802|trans-Golgi network; GO:0005829|cytosol; GO:0032580|Golgi cisterna membrane; GO:0048471|perinuclear region of cytoplasm	--	ko:K16731|GOLGA1	--	4806	XP_008004452.1	XP_008004452.1 PREDICTED: golgin subfamily A member 1 isoform X1 [Chlorocebus sabaeus]	sp|Q92805|GOGA1_HUMAN	sp|Q92805|GOGA1_HUMAN Golgin subfamily A member 1 OS=Homo sapiens GN=GOLGA1 PE=1 SV=3	9606.ENSP00000362656	golgi autoantigen, golgin subfamily a, 1; Probably involved in maintaining Golgi structure	_	KOG0992	_	PF01465.17|GRIP|GRIP domain|XM_008006261.2|m.13837:692-734
GORASP1	9.02663335323545	8.0428828762682	0.166280038350965	0.045063030910157	0.314347809746874	up	yes	8.99394356790071	9.22636023832779	8.85959625347785	7.92829963262291	8.17379067754998	8.02655831863172	NW_023666063.1	9035490	9046715	+	GORASP1	--	GO:0006487|protein N-linked glycosylation; GO:0006888|endoplasmic reticulum to Golgi vesicle-mediated transport; GO:0007030|Golgi organization; GO:0015031|protein transport; GO:0048208|COPII vesicle coating; GO:0050774|negative regulation of dendrite morphogenesis; GO:1904668|positive regulation of ubiquitin protein ligase activity	GO:0000139|Golgi membrane; GO:0005794|Golgi apparatus; GO:0033116|endoplasmic reticulum-Golgi intermediate compartment membrane	--	--	--	3441	XP_007969911.1	XP_007969911.1 PREDICTED: Golgi reassembly-stacking protein 1 isoform X2 [Chlorocebus sabaeus]	sp|Q9BQQ3|GORS1_HUMAN	sp|Q9BQQ3|GORS1_HUMAN Golgi reassembly-stacking protein 1 OS=Homo sapiens GN=GORASP1 PE=1 SV=3	9544.ENSMMUP00000026523	golgi reassembly stacking protein 1, 65kDa	COG5233	KOG3834	_	PF04495.11|GRASP55_65|GRASP55/65 PDZ-like domain|XM_007971720.2|m.4184:27-105;PF04495.11|GRASP55_65|GRASP55/65 PDZ-like domain|XM_007971720.2|m.4184:76-211
GPD2	8.6530266374253	7.47926203393691	0.210047585860187	0.0149554805128213	0.170308222579095	up	yes	8.49509430953222	9.46075816194643	8.00322744079726	6.87926809422273	8.17828845059134	7.38022955699667	NW_023666040.1	157577884	157727701	-	GPD2	--	GO:0006072|glycerol-3-phosphate metabolic process; GO:0019563|glycerol catabolic process	GO:0005739|mitochondrion; GO:0009331|glycerol-3-phosphate dehydrogenase complex	GO:0005509|calcium ion binding; GO:0052591|sn-glycerol-3-phosphate:ubiquinone-8 oxidoreductase activity	ko:K00111|glpA,glpD	ko00564|Glycerophospholipid metabolism	6250	XP_007963193.1	XP_007963193.1 PREDICTED: glycerol-3-phosphate dehydrogenase, mitochondrial isoform X2 [Chlorocebus sabaeus]	sp|Q4R755|GPDM_MACFA	sp|Q4R755|GPDM_MACFA Glycerol-3-phosphate dehydrogenase, mitochondrial OS=Macaca fascicularis GN=GPD2 PE=2 SV=1	9544.ENSMMUP00000006506	glycerol-3-phosphate dehydrogenase 2 (mitochondrial)	COG0578	KOG0042	_	PF01266.21|DAO|FAD dependent oxidoreductase|XM_007965003.2|m.3759:71-441;PF16901.2|DAO_C|C-terminal domain of alpha-glycerophosphate oxidase|XM_007965003.2|m.3759:463-587;PF13499.3|EF-hand_7|EF-hand domain pair|XM_007965003.2|m.3759:628-688;PF00890.21|FAD_binding_2|FAD binding domain|XM_007965003.2|m.3759:71-111
GPN1	37.7660043995846	33.5264281587196	0.171741073746545	0.0156766578472544	0.174913005640408	up	yes	39.2937400498182	37.7396289560656	36.2646441928701	32.2347225790954	35.8626304363823	32.481931460681	NW_023666045.1	32150189	32171209	+	GPN1	--	--	GO:0005654|nucleoplasm; GO:0005739|mitochondrion; GO:0005829|cytosol	GO:0003924|GTPase activity; GO:0005525|GTP binding	ko:K06883|K06883	--	1817	XP_011736221.2	XP_011736221.2 GPN-loop GTPase 1 [Macaca nemestrina]	sp|Q9HCN4|GPN1_HUMAN	sp|Q9HCN4|GPN1_HUMAN GPN-loop GTPase 1 OS=Homo sapiens GN=GPN1 PE=1 SV=1	9598.ENSPTRP00000020228	GPN-loop GTPase 1	COG1100	KOG1532	_	PF03029.14|ATP_bind_1|Conserved hypothetical ATP binding protein|XM_007971107.2|m.7098:43-282;PF00009.24|GTP_EFTU|Elongation factor Tu GTP binding domain|XM_007971107.2|m.7098:43-279;PF01926.20|MMR_HSR1|50S ribosome-binding GTPase|XM_007971107.2|m.7098:42-209
GPR137	23.5499917822714	21.3335227926833	0.142540720333345	0.0330442119164563	0.266691926883123	up	yes	23.9396971431124	23.4327364000639	23.277541803638	20.7410971507988	22.3183812989096	20.9410899283416	NW_023666038.1	107284936	107289645	-	GPR137	--	--	GO:0016021|integral component of membrane	--	--	--	2245	XP_004770223.2	XP_004770223.2 PREDICTED: integral membrane protein GPR137 isoform X1 [Mustela putorius furo]	sp|Q80ZU9|G137A_MOUSE	sp|Q80ZU9|G137A_MOUSE Integral membrane protein GPR137 OS=Mus musculus GN=Gpr137 PE=2 SV=1	_	_	_	_	_	_
GPX4	251.970223364844	223.61186392289	0.172249258397749	0.00112951294799921	0.0299977162333945	up	yes	246.766710859817	247.461484465978	261.682474768736	212.57133747091	232.318250101038	225.946004196723	NW_023666081.1	7991488	7994293	-	GPX4	--	GO:0006644|phospholipid metabolic process; GO:0006979|response to oxidative stress; GO:0007275|multicellular organism development; GO:0019372|lipoxygenase pathway; GO:0051258|protein polymerization; GO:0055114|oxidation-reduction process	GO:0005634|nucleus; GO:0005654|nucleoplasm; GO:0005739|mitochondrion; GO:0005829|cytosol; GO:0032991|protein-containing complex; GO:0070062|extracellular exosome	GO:0004602|glutathione peroxidase activity; GO:0042802|identical protein binding; GO:0047066|phospholipid-hydroperoxide glutathione peroxidase activity	ko:K05361|GPX4	ko00480|Glutathione metabolism; ko04216|Ferroptosis	1223	XP_007992765.1	XP_007992765.1 PREDICTED: LOW QUALITY PROTEIN: phospholipid hydroperoxide glutathione peroxidase, mitochondrial [Chlorocebus sabaeus]	sp|P36969|GPX4_HUMAN	sp|P36969|GPX4_HUMAN Phospholipid hydroperoxide glutathione peroxidase, mitochondrial OS=Homo sapiens GN=GPX4 PE=1 SV=3	_	_	_	_	_	PF00255.16|GSHPx|Glutathione peroxidase|XM_007994574.2|m.16412:180-211
GRPEL1	52.2196866871993	45.4879544338459	0.199068365476084	0.00164015738602059	0.0393977295670711	up	yes	51.2830499879011	51.5057428521681	53.8702672215287	46.0430133423976	46.6317844399828	43.7890655191574	NW_023666047.1	90028597	90036905	-	GRPEL1	--	GO:0006457|protein folding; GO:0030150|protein import into mitochondrial matrix	GO:0001405|PAM complex, Tim23 associated import motor; GO:0005634|nucleus; GO:0005739|mitochondrion; GO:0005759|mitochondrial matrix	GO:0000774|adenyl-nucleotide exchange factor activity; GO:0042803|protein homodimerization activity; GO:0051082|unfolded protein binding; GO:0051087|chaperone binding	ko:K03687|GRPE	--	1645	NP_001248480.1	NP_001248480.1 grpE protein homolog 1, mitochondrial [Macaca mulatta]	sp|Q9HAV7|GRPE1_HUMAN	sp|Q9HAV7|GRPE1_HUMAN GrpE protein homolog 1, mitochondrial OS=Homo sapiens GN=GRPEL1 PE=1 SV=2	9544.ENSMMUP00000022370	GrpE-like 1, mitochondrial (E. coli)	COG0576	KOG3003	_	PF01025.16|GrpE|GrpE|XM_008018000.2|m.783:47-215
GSS	31.7325305524124	28.5007601773787	0.154910640015451	0.0214302521031779	0.210465724594035	up	yes	31.8211940407464	31.2110105920289	32.165387024462	27.3877292433493	29.288724708454	28.8258265803329	NW_023666050.1	87554278	87582240	+	GSS	--	--	--	GO:0000287|magnesium ion binding; GO:0004363|glutathione synthase activity; GO:0005524|ATP binding; GO:0042803|protein homodimerization activity; GO:0043295|glutathione binding	ko:K21456|GSS	ko00270|Cysteine and methionine metabolism; ko00480|Glutathione metabolism; ko01100|Metabolic pathways; ko04216|Ferroptosis	1965	XP_008019752.1	XP_008019752.1 PREDICTED: glutathione synthetase [Chlorocebus sabaeus]	sp|Q8HXX5|GSHB_MACFA	sp|Q8HXX5|GSHB_MACFA Glutathione synthetase OS=Macaca fascicularis GN=GSS PE=2 SV=1	9598.ENSPTRP00000023030	glutathione synthetase	_	KOG0021	_	PF03917.14|GSH_synth_ATP|Eukaryotic glutathione synthase, ATP binding domain|XM_008021569.2|m.11414:12-472;PF03199.12|GSH_synthase|Eukaryotic glutathione synthase|XM_008021569.2|m.11414:205-302
GSTO1	10.8516484267049	9.13848964153591	0.247637583284611	0.0322700335929696	0.263701764219906	up	yes	10.695065637339	11.8183245757145	10.0415550670613	8.61215376262482	9.50047971950037	9.30283544248255	NW_023666048.1	58424657	58438025	+	GSTO1	--	GO:0006749|glutathione metabolic process; GO:0009407|toxin catabolic process; GO:0010880|regulation of release of sequestered calcium ion into cytosol by sarcoplasmic reticulum; GO:0010881|regulation of cardiac muscle contraction by regulation of the release of sequestered calcium ion; GO:0014810|positive regulation of skeletal muscle contraction by regulation of release of sequestered calcium io…	GO:0005737|cytoplasm; GO:0005829|cytosol; GO:0070062|extracellular exosome	GO:0004364|glutathione transferase activity; GO:0016491|oxidoreductase activity; GO:0045174|glutathione dehydrogenase (ascorbate) activity; GO:0050610|methylarsonate reductase activity	ko:K00799|GST,gst	ko00480|Glutathione metabolism; ko00980|Metabolism of xenobiotics by cytochrome P450; ko00982|Drug metabolism - cytochrome P450; ko01524|Platinum drug resistance; ko05204|Chemical carcinogenesis; ko05418|Fluid shear stress and atherosclerosis	1663	CAD97673.1	CAD97673.1 hypothetical protein, partial [Homo sapiens]	sp|P78417|GSTO1_HUMAN	sp|P78417|GSTO1_HUMAN Glutathione S-transferase omega-1 OS=Homo sapiens GN=GSTO1 PE=1 SV=2	9544.ENSMMUP00000020110	glutathione S-transferase omega-1-like	COG0625	KOG0406	_	PF13417.3|GST_N_3|Glutathione S-transferase, N-terminal domain|XM_007964039.2|m.3734:27-100;PF13409.3|GST_N_2|Glutathione S-transferase, N-terminal domain|XM_007964039.2|m.3734:31-95;PF02798.17|GST_N|Glutathione S-transferase, N-terminal domain|XM_007964039.2|m.3734:23-95;PF14497.3|GST_C_3|Glutathione S-transferase, C-terminal domain|XM_007964039.2|m.3734:138-216;PF13410.3|GST_C_2|Glutathione S-t…
GTF3A	34.4885112392217	30.1932183654731	0.19183181761846	0.0169115848247723	0.183533278476036	up	yes	33.5457290608695	36.8369384752667	33.0828661815288	29.6652948138919	32.0140477130528	28.9003125694746	NW_023666057.1	37790167	37800420	-	GTF3A	--	GO:0006355|regulation of transcription, DNA-templated; GO:0006383|transcription by RNA polymerase III; GO:0009303|rRNA transcription; GO:0042273|ribosomal large subunit biogenesis	GO:0005634|nucleus; GO:0005654|nucleoplasm	GO:0003677|DNA binding; GO:0008097|5S rRNA binding; GO:0046872|metal ion binding	ko:K09191|GTF3A	--	1397	XP_008019992.1	XP_008019992.1 PREDICTED: transcription factor IIIA [Chlorocebus sabaeus]	sp|Q92664|TF3A_HUMAN	sp|Q92664|TF3A_HUMAN Transcription factor IIIA OS=Homo sapiens GN=GTF3A PE=1 SV=3	9544.ENSMMUP00000011834	general transcription factor IIIA	COG5048	KOG1721	_	PF00096.23|zf-C2H2|Zinc finger, C2H2 type|XM_008021801.2|m.11261:288-308;PF13894.3|zf-C2H2_4|C2H2-type zinc finger|XM_008021801.2|m.11261:231-255;PF13894.3|zf-C2H2_4|C2H2-type zinc finger|XM_008021801.2|m.11261:288-308
GTSE1	12.9392582361615	11.0986952354984	0.221180083448722	0.0110379080271395	0.138524827445424	up	yes	12.3025339464871	13.8499252591034	12.6653155028941	10.4845267615838	11.7489880960202	11.0625708488912	NW_023666045.1	96718613	96751924	-	GTSE1	--	GO:0006977|DNA damage response, signal transduction by p53 class mediator resulting in cell cycle arrest; GO:0007017|microtubule-based process; GO:0030335|positive regulation of cell migration; GO:0043161|proteasome-mediated ubiquitin-dependent protein catabolic process; GO:0046827|positive regulation of protein export from nucleus; GO:0050821|protein stabilization; GO:1900182|positive regulation…	GO:0005654|nucleoplasm; GO:0005829|cytosol; GO:0005881|cytoplasmic microtubule; GO:0016020|membrane	--	ko:K10129|GTSE1,B99	ko04115|p53 signaling pathway	2971	XP_007974292.1	XP_007974292.1 PREDICTED: G2 and S phase-expressed protein 1 [Chlorocebus sabaeus]	sp|Q9NYZ3|GTSE1_HUMAN	sp|Q9NYZ3|GTSE1_HUMAN G2 and S phase-expressed protein 1 OS=Homo sapiens GN=GTSE1 PE=1 SV=3	9544.ENSMMUP00000010654	G-2 and S-phase expressed 1	_	_	NOG45411	PF15259.3|GTSE1_N|G-2 and S-phase expressed 1|XM_038007682.1|m.9483:53-196
HACD2	10.6504206959869	9.49799189463492	0.165051794283817	0.0294354584630361	0.251795936407497	up	yes	10.8139970554829	11.4705043474494	9.66676068502846	9.62022193834124	9.75908103007461	9.11467271548891	NW_023666041.1	108966635	109066981	-	HACD2	--	GO:0030148|sphingolipid biosynthetic process; GO:0030497|fatty acid elongation; GO:0035338|long-chain fatty-acyl-CoA biosynthetic process; GO:0042761|very long-chain fatty acid biosynthetic process	GO:0005783|endoplasmic reticulum; GO:0005789|endoplasmic reticulum membrane; GO:0030176|integral component of endoplasmic reticulum membrane	GO:0018812|3-hydroxyacyl-CoA dehydratase activity; GO:0019899|enzyme binding; GO:0080023|3R-hydroxyacyl-CoA dehydratase activity; GO:0102158|very-long-chain 3-hydroxyacyl-CoA dehydratase activity; GO:0102343|3-hydroxy-arachidoyl-CoA dehydratase activity; GO:0102344|3-hydroxy-behenoyl-CoA dehydratase activity; GO:0102345|3-hydroxy-lignoceroyl-CoA dehydratase activity	--	--	4310	XP_017710825.1	XP_017710825.1 PREDICTED: very-long-chain (3R)-3-hydroxyacyl-CoA dehydratase 2 isoform X5 [Rhinopithecus bieti]	sp|Q6Y1H2|HACD2_HUMAN	sp|Q6Y1H2|HACD2_HUMAN Very-long-chain (3R)-3-hydroxyacyl-CoA dehydratase 2 OS=Homo sapiens GN=HACD2 PE=1 SV=1	9544.ENSMMUP00000002982	protein tyrosine phosphatase-like (proline instead of catalytic arginine), member b	COG5198	KOG3187	_	PF04387.11|PTPLA|Protein tyrosine phosphatase-like protein, PTPLA|XM_038003421.1|m.7730:5-152
HAGHL	5.73104781809516	4.44348044358362	0.366380813292134	0.0304213317354742	0.255515472845005	up	yes	6.65926518660896	5.29151664783938	5.24236161983714	3.91948889195395	4.9709307058084	4.4400217329885	NW_023666068.1	30486272	30489228	-	HAGHL	--	GO:0019243|methylglyoxal catabolic process to D-lactate via S-lactoyl-glutathione	--	GO:0004416|hydroxyacylglutathione hydrolase activity; GO:0046872|metal ion binding	--	--	1529	XP_007978855.1	XP_007978855.1 PREDICTED: hydroxyacylglutathione hydrolase-like protein [Chlorocebus sabaeus]	sp|Q9DB32|HAGHL_MOUSE	sp|Q9DB32|HAGHL_MOUSE Hydroxyacylglutathione hydrolase-like protein OS=Mus musculus GN=Haghl PE=1 SV=1	9544.ENSMMUP00000008504	hydroxyacylglutathione hydrolase-like	COG0491	KOG0813	_	PF16123.2|HAGH_C|Hydroxyacylglutathione hydrolase C-terminus|XM_007980664.2|m.10575:311-392;PF00753.24|Lactamase_B|Metallo-beta-lactamase superfamily|XM_007980664.2|m.10575:173-310
HARS1	41.9013464992039	37.8755791691455	0.14569206913004	0.0356157675921627	0.277225930922484	up	yes	40.7972823231365	42.0654538666771	42.841303307798	34.791863662105	38.9329338087877	39.9019400365438	NW_023666034.1	34533071	34576958	+	HARS1	--	GO:0006412|translation; GO:0006418|tRNA aminoacylation for protein translation; GO:0006427|histidyl-tRNA aminoacylation; GO:0032543|mitochondrial translation	GO:0005737|cytoplasm; GO:0005739|mitochondrion; GO:0005829|cytosol	GO:0004821|histidine-tRNA ligase activity; GO:0005524|ATP binding; GO:0042802|identical protein binding	ko:K01892|HARS,hisS	ko00970|Aminoacyl-tRNA biosynthesis	2067	XP_008012898.1	XP_008012898.1 PREDICTED: histidine--tRNA ligase, cytoplasmic [Chlorocebus sabaeus]	sp|P12081|SYHC_HUMAN	sp|P12081|SYHC_HUMAN Histidine--tRNA ligase, cytoplasmic OS=Homo sapiens GN=HARS PE=1 SV=2	_	_	_	_	_	PF13393.3|tRNA-synt_His|Histidyl-tRNA synthetase|XM_008014707.2|m.5625:61-389;PF03129.17|HGTP_anticodon|Anticodon binding domain|XM_008014707.2|m.5625:410-500;PF12745.4|HGTP_anticodon2|Anticodon binding domain of tRNAs|XM_008014707.2|m.5625:409-499;PF00458.17|WHEP-TRS|WHEP-TRS domain|XM_008014707.2|m.5625:7-46
HARS2	23.6755565140353	21.3995836167783	0.145750831957005	0.0360332931426426	0.278892882019889	up	yes	22.841828658492	24.0318167911558	24.1530240924582	20.6236320774536	21.3282972197511	22.2468215531302	NW_023666034.1	34523360	34533110	-	HARS2	--	GO:0006412|translation; GO:0006418|tRNA aminoacylation for protein translation; GO:0006427|histidyl-tRNA aminoacylation	GO:0005739|mitochondrion; GO:0005759|mitochondrial matrix	GO:0003723|RNA binding; GO:0004821|histidine-tRNA ligase activity; GO:0005524|ATP binding; GO:0042803|protein homodimerization activity	ko:K01892|HARS,hisS	ko00970|Aminoacyl-tRNA biosynthesis	2481	XP_008012896.1	XP_008012896.1 PREDICTED: probable histidine--tRNA ligase, mitochondrial isoform X1 [Chlorocebus sabaeus]	sp|P49590|SYHM_HUMAN	sp|P49590|SYHM_HUMAN Probable histidine--tRNA ligase, mitochondrial OS=Homo sapiens GN=HARS2 PE=1 SV=1	9598.ENSPTRP00000029619	histidyl-tRNA synthetase 2, mitochondrial (putative)	COG0124	KOG1936	_	PF13393.3|tRNA-synt_His|Histidyl-tRNA synthetase|XM_008014705.2|m.5621:127-455;PF03129.17|HGTP_anticodon|Anticodon binding domain|XM_008014705.2|m.5621:476-566;PF12745.4|HGTP_anticodon2|Anticodon binding domain of tRNAs|XM_008014705.2|m.5621:476-570
HAT1	52.0319202379425	45.3267913895684	0.198991904302115	0.00808265048524411	0.115522917612565	up	yes	55.5402216578314	53.1051392722701	47.4503997837259	42.1836408485129	46.5246425072947	47.2720908128975	NW_023666040.1	142067033	142136064	-	HAT1	--	GO:0006323|DNA packaging; GO:0006335|DNA replication-dependent nucleosome assembly; GO:0006336|DNA replication-independent nucleosome assembly; GO:0006348|chromatin silencing at telomere; GO:0006475|internal protein amino acid acetylation; GO:0007584|response to nutrient; GO:0043967|histone H4 acetylation	GO:0000784|nuclear chromosome, telomeric region; GO:0000790|nuclear chromatin; GO:0005634|nucleus; GO:0005654|nucleoplasm; GO:0005737|cytoplasm; GO:0016363|nuclear matrix; GO:0032991|protein-containing complex; GO:0043231|intracellular membrane-bounded organelle	GO:0004402|histone acetyltransferase activity; GO:0010485|H4 histone acetyltransferase activity; GO:0042393|histone binding	ko:K11303|HAT1,KAT1	ko05034|Alcoholism	1704	XP_001146318.3	XP_001146318.3 histone acetyltransferase type B catalytic subunit isoform X1 [Pan troglodytes]	sp|O14929|HAT1_HUMAN	sp|O14929|HAT1_HUMAN Histone acetyltransferase type B catalytic subunit OS=Homo sapiens GN=HAT1 PE=1 SV=1	_	_	_	_	_	PF10394.6|Hat1_N|Histone acetyl transferase HAT1 N-terminus|XM_007965359.2|m.3283:63-224
HAUS4	54.5452346801168	49.588068096509	0.137433705539558	0.0339967335570842	0.270947453698002	up	yes	53.7177620967017	53.5469897691227	56.3709521745261	48.2234948203236	48.1505388983074	52.3901705708961	NW_023666059.1	23097932	23108693	+	HAUS4	--	GO:0000086|G2/M transition of mitotic cell cycle; GO:0007098|centrosome cycle; GO:0010389|regulation of G2/M transition of mitotic cell cycle; GO:0051225|spindle assembly; GO:0051301|cell division; GO:0097711|ciliary basal body-plasma membrane docking	GO:0005813|centrosome; GO:0005819|spindle; GO:0005829|cytosol; GO:0005874|microtubule; GO:0070652|HAUS complex	--	ko:K16587|HAUS4	--	1664	XP_009247196.1	XP_009247196.1 HAUS augmin-like complex subunit 4 isoform X2 [Pongo abelii]	sp|Q9H6D7|HAUS4_HUMAN	sp|Q9H6D7|HAUS4_HUMAN HAUS augmin-like complex subunit 4 OS=Homo sapiens GN=HAUS4 PE=1 SV=1	_	_	_	_	_	PF14735.3|HAUS4|HAUS augmin-like complex subunit 4|XM_007990798.2|m.566:130-367
HDAC3	53.750621094729	48.7950341253707	0.139519839532444	0.0278375976503749	0.242874586787684	up	yes	56.5579587972091	52.1740138365626	52.5198906504153	46.9187469846309	48.5121244923714	50.9542308991097	NW_023666034.1	33589487	33606357	+	HDAC3	--	GO:0000122|negative regulation of transcription by RNA polymerase II; GO:0001934|positive regulation of protein phosphorylation; GO:0006325|chromatin organization; GO:0006351|transcription, DNA-templated; GO:0006476|protein deacetylation; GO:0007623|circadian rhythm; GO:0019216|regulation of lipid metabolic process; GO:0031647|regulation of protein stability; GO:0032008|positive regulation of TOR…	GO:0000118|histone deacetylase complex; GO:0005634|nucleus; GO:0005654|nucleoplasm; GO:0005737|cytoplasm; GO:0005794|Golgi apparatus; GO:0005829|cytosol; GO:0005876|spindle microtubule; GO:0005886|plasma membrane; GO:0017053|transcriptional repressor complex	GO:0003682|chromatin binding; GO:0003714|transcription corepressor activity; GO:0004407|histone deacetylase activity; GO:0008134|transcription factor binding; GO:0019899|enzyme binding; GO:0030332|cyclin binding; GO:0032041|NAD-dependent histone deacetylase activity (H3-K14 specific); GO:0033558|protein deacetylase activity; GO:0042826|histone deacetylase binding; GO:0051059|NF-kappaB binding	ko:K11404|HDAC3	ko04919|Thyroid hormone signaling pathway; ko05034|Alcoholism; ko05203|Viral carcinogenesis	1978	ELR45488.1	ELR45488.1 Histone deacetylase 3, partial [Bos mutus]	sp|O15379|HDAC3_HUMAN	sp|O15379|HDAC3_HUMAN Histone deacetylase 3 OS=Homo sapiens GN=HDAC3 PE=1 SV=2	_	_	_	_	_	PF00850.16|Hist_deacetyl|Histone deacetylase domain|XM_008014759.2|m.5503:54-345
HDHD2	6.42406168614984	5.47714344567268	0.229674476365607	0.0376321652000524	0.285691090507615	up	yes	6.22436055241473	6.8758433260648	6.17198117996998	5.00772253474562	5.02571112625719	6.39799667601524	NW_023666050.1	8098481	8147572	+	HDHD2	--	GO:0016311|dephosphorylation	GO:0070062|extracellular exosome	GO:0016791|phosphatase activity; GO:0019899|enzyme binding; GO:0046872|metal ion binding	--	--	2991	XP_007972298.1	XP_007972298.1 PREDICTED: haloacid dehalogenase-like hydrolase domain-containing protein 2 isoform X2 [Chlorocebus sabaeus]	sp|Q9H0R4|HDHD2_HUMAN	sp|Q9H0R4|HDHD2_HUMAN Haloacid dehalogenase-like hydrolase domain-containing protein 2 OS=Homo sapiens GN=HDHD2 PE=1 SV=1	_	_	_	_	_	PF13344.3|Hydrolase_6|Haloacid dehalogenase-like hydrolase|XM_007974107.2|m.8538:10-88;PF13242.3|Hydrolase_like|HAD-hyrolase-like|XM_007974107.2|m.8538:177-227;PF13419.3|HAD_2|Haloacid dehalogenase-like hydrolase|XM_007974107.2|m.8538:177-220
HELLS	3.45904656771591	3.110404909936	0.152805958966863	0.0494721742618719	0.331241788167039	up	yes	3.35798957172946	3.74624013959268	3.2729099918256	3.04072070337773	3.22396632382929	3.06652770260099	NW_023666048.1	48579766	48645153	+	HELLS	--	GO:0006346|methylation-dependent chromatin silencing; GO:0006351|transcription, DNA-templated; GO:0007049|cell cycle; GO:0007275|multicellular organism development; GO:0010216|maintenance of DNA methylation; GO:0031508|pericentric heterochromatin assembly; GO:0046651|lymphocyte proliferation; GO:0051301|cell division	GO:0000775|chromosome, centromeric region; GO:0005634|nucleus; GO:0005721|pericentric heterochromatin	GO:0004386|helicase activity; GO:0005524|ATP binding	ko:K19001|HELLS,DDM1	--	15433	XP_007961818.1	XP_007961818.1 PREDICTED: lymphoid-specific helicase isoform X3 [Chlorocebus sabaeus]	sp|Q9NRZ9|HELLS_HUMAN	sp|Q9NRZ9|HELLS_HUMAN Lymphoid-specific helicase OS=Homo sapiens GN=HELLS PE=1 SV=1	9544.ENSMMUP00000022699	helicase, lymphoid-specific	COG0553	KOG0385	_	PF00176.20|SNF2_N|SNF2 family N-terminal domain|XM_007963627.2|m.2786:237-621;PF00271.28|Helicase_C|Helicase conserved C-terminal domain|XM_007963627.2|m.2786:645-757;PF04851.12|ResIII|Type III restriction enzyme, res subunit|XM_007963627.2|m.2786:238-384
HGH1	9.57531081227198	7.73090115083685	0.308323686988823	0.00379041527074436	0.0701575636308941	up	yes	10.2493463802276	9.12594738198173	9.35063867460662	8.45413443066351	7.45882102263109	7.27974799921595	NW_023666039.1	1520365	1523350	-	HGH1	--	--	--	--	--	--	2439	XP_008000078.1	XP_008000078.1 PREDICTED: protein FAM203A [Chlorocebus sabaeus]	sp|Q9BTY7|HGH1_HUMAN	sp|Q9BTY7|HGH1_HUMAN Protein HGH1 homolog OS=Homo sapiens GN=HGH1 PE=1 SV=1	9598.ENSPTRP00000035379	similar to Chromosome 8 open reading frame 30A	_	KOG2973	_	PF04063.11|DUF383|Domain of unknown function (DUF383)|XM_008001887.2|m.10498:151-323;PF04064.10|DUF384|Domain of unknown function (DUF384)|XM_008001887.2|m.10498:329-382
HINT1	131.915187044551	121.313301933604	0.120863361015823	0.0246833364368391	0.227735859418788	up	yes	129.076804279843	129.80482001513	136.863936838679	120.159169300331	126.076471451978	117.704265048503	NW_023666034.1	43941290	43947437	+	HINT1	--	GO:0006351|transcription, DNA-templated; GO:0006355|regulation of transcription, DNA-templated; GO:0007165|signal transduction; GO:0009154|purine ribonucleotide catabolic process; GO:0050850|positive regulation of calcium-mediated signaling; GO:0072332|intrinsic apoptotic signaling pathway by p53 class mediator	GO:0000118|histone deacetylase complex; GO:0005634|nucleus; GO:0005829|cytosol; GO:0005856|cytoskeleton; GO:0005886|plasma membrane; GO:0070062|extracellular exosome	GO:0000166|nucleotide binding; GO:0005080|protein kinase C binding; GO:0016787|hydrolase activity	ko:K02503|HINT1,hinT,hit	--	897	NP_001245033.1	NP_001245033.1 histidine triad nucleotide-binding protein 1 [Macaca mulatta]	sp|P49773|HINT1_HUMAN	sp|P49773|HINT1_HUMAN Histidine triad nucleotide-binding protein 1 OS=Homo sapiens GN=HINT1 PE=1 SV=2	_	_	_	_	_	_
HK1	24.380799465647	20.9746414782195	0.217003231576146	0.000397973267471375	0.0138009810110476	up	yes	23.8792312227786	24.492692899494	24.7704742746685	21.6590862419362	21.0271563253336	20.2376818673888	NW_023666048.1	22657626	22744799	-	HK1	--	GO:0001678|cellular glucose homeostasis; GO:0006096|glycolytic process; GO:0061621|canonical glycolysis; GO:0072655|establishment of protein localization to mitochondrion; GO:0072656|maintenance of protein location in mitochondrion	GO:0005739|mitochondrion; GO:0005741|mitochondrial outer membrane; GO:0005829|cytosol; GO:0045121|membrane raft; GO:0097228|sperm principal piece	GO:0004340|glucokinase activity; GO:0004396|hexokinase activity; GO:0005524|ATP binding; GO:0005536|glucose binding; GO:0008865|fructokinase activity; GO:0019158|mannokinase activity	ko:K00844|HK	ko00010|Glycolysis / Gluconeogenesis; ko00051|Fructose and mannose metabolism; ko00052|Galactose metabolism; ko00500|Starch and sucrose metabolism; ko00520|Amino sugar and nucleotide sugar metabolism; ko00524|Neomycin, kanamycin and gentamicin biosynthesis; ko01100|Metabolic pathways; ko01200|Carbon metabolism; ko04066|HIF-1 signaling pathway; ko04910|Insulin signaling pathway; ko04930|Type II di…	3683	XP_007961412.1	XP_007961412.1 PREDICTED: hexokinase-1 isoform X2 [Chlorocebus sabaeus]	sp|P19367|HXK1_HUMAN	sp|P19367|HXK1_HUMAN Hexokinase-1 OS=Homo sapiens GN=HK1 PE=1 SV=3	9544.ENSMMUP00000020072	hexokinase 1	COG5026	KOG1369	_	PF03727.13|Hexokinase_2|Hexokinase|XM_007963221.2|m.2113:228-462;PF03727.13|Hexokinase_2|Hexokinase|XM_007963221.2|m.2113:676-910;PF00349.18|Hexokinase_1|Hexokinase|XM_007963221.2|m.2113:25-222;PF00349.18|Hexokinase_1|Hexokinase|XM_007963221.2|m.2113:473-670
HMGB1	69.9190509068539	62.4042767938086	0.164015852315592	0.0170829474849039	0.184200330814707	up	yes	65.2453667058036	74.3196461033676	70.1921399113905	56.6624102622141	65.8009550441879	64.7494650750239	NW_023666057.1	35008842	35015311	+	HMGB1	--	GO:0001654|eye development; GO:0001773|myeloid dendritic cell activation; GO:0001935|endothelial cell proliferation; GO:0002250|adaptive immune response; GO:0002270|plasmacytoid dendritic cell activation; GO:0002281|macrophage activation involved in immune response; GO:0002322|B cell proliferation involved in immune response; GO:0002407|dendritic cell chemotaxis; GO:0002643|regulation of toleranc…	GO:0000790|nuclear chromatin; GO:0000793|condensed chromosome; GO:0005615|extracellular space; GO:0005623|cell; GO:0005769|early endosome; GO:0005793|endoplasmic reticulum-Golgi intermediate compartment; GO:0005886|plasma membrane; GO:0043005|neuron projection	GO:0000400|four-way junction DNA binding; GO:0000405|bubble DNA binding; GO:0003684|damaged DNA binding; GO:0003690|double-stranded DNA binding; GO:0003697|single-stranded DNA binding; GO:0003725|double-stranded RNA binding; GO:0003727|single-stranded RNA binding; GO:0005125|cytokine activity; GO:0008301|DNA binding, bending; GO:0010858|calcium-dependent protein kinase regulator activity; GO:0030…	ko:K10802|HMGB1	ko03410|Base excision repair; ko04140|Autophagy - animal	2723	XP_007958730.1	XP_007958730.1 PREDICTED: sodium/potassium/calcium exchanger 1-like [Chlorocebus sabaeus]	sp|P10103|HMGB1_BOVIN	sp|P10103|HMGB1_BOVIN High mobility group protein B1 OS=Bos taurus GN=HMGB1 PE=1 SV=3	9544.ENSMMUP00000003585	annotation not avaliable	COG5648	KOG0381	_	PF09011.7|HMG_box_2|HMG-box domain|XM_037986644.1|m.11157:199-245;PF00505.16|HMG_box|HMG (high mobility group) box|XM_037986644.1|m.11158:27-89;PF09011.7|HMG_box_2|HMG-box domain|XM_037986644.1|m.11158:27-87
HMGB2	38.3802357310118	32.8839250502231	0.222918251653725	0.000201473127183875	0.00801905573500991	up	yes	38.0969246912055	39.6865117652925	37.3572707365375	33.5099967095225	33.4408362421283	31.7009421990185	NW_023666037.1	99454586	99458916	-	HMGB2	--	GO:0001938|positive regulation of endothelial cell proliferation; GO:0002437|inflammatory response to antigenic stimulus; GO:0006265|DNA topological change; GO:0006310|DNA recombination; GO:0006338|chromatin remodeling; GO:0006351|transcription, DNA-templated; GO:0006357|regulation of transcription by RNA polymerase II; GO:0010628|positive regulation of gene expression; GO:0010629|negative regula…	GO:0000790|nuclear chromatin; GO:0000793|condensed chromosome; GO:0005615|extracellular space; GO:0005634|nucleus; GO:0005730|nucleolus; GO:0005737|cytoplasm; GO:0032991|protein-containing complex; GO:0048471|perinuclear region of cytoplasm	GO:0000400|four-way junction DNA binding; GO:0001158|enhancer sequence-specific DNA binding; GO:0003684|damaged DNA binding; GO:0003690|double-stranded DNA binding; GO:0003697|single-stranded DNA binding; GO:0003700|DNA-binding transcription factor activity; GO:0003723|RNA binding; GO:0008134|transcription factor binding; GO:0008144|drug binding; GO:0008301|DNA binding, bending; GO:0042056|chemoa…	ko:K11295|HMGB2	--	2794	XP_012662433.1	XP_012662433.1 high mobility group protein B2 isoform X1 [Otolemur garnettii]	sp|P40673|HMGB2_BOVIN	sp|P40673|HMGB2_BOVIN High mobility group protein B2 OS=Bos taurus GN=HMGB2 PE=1 SV=3	_	_	_	_	_	PF09011.7|HMG_box_2|HMG-box domain|XM_008000272.2|m.9929:6-78;PF09011.7|HMG_box_2|HMG-box domain|XM_008000272.2|m.9929:92-161;PF00505.16|HMG_box|HMG (high mobility group) box|XM_008000272.2|m.9929:13-78;PF00505.16|HMG_box|HMG (high mobility group) box|XM_008000272.2|m.9929:95-163
HNRNPA2B1	196.413706130818	182.036820497416	0.109659513317294	0.0127139335288609	0.153677634040759	up	yes	200.240589574296	195.712406164231	193.288122653926	180.565582576602	186.812194441205	178.73268447444	NW_023666042.1	72511884	72523058	-	HNRNPA2B1	--	GO:0000122|negative regulation of transcription by RNA polymerase II; GO:0000398|mRNA splicing, via spliceosome; GO:0006397|mRNA processing; GO:0006406|mRNA export from nucleus; GO:0016070|RNA metabolic process; GO:0031053|primary miRNA processing; GO:0035722|interleukin-12-mediated signaling pathway; GO:0044806|G-quadruplex DNA unwinding; GO:0048025|negative regulation of mRNA splicing, via spli…	GO:0000781|chromosome, telomeric region; GO:0005634|nucleus; GO:0005654|nucleoplasm; GO:0005681|spliceosomal complex; GO:0005737|cytoplasm; GO:0015030|Cajal body; GO:0016020|membrane; GO:0016363|nuclear matrix; GO:0070062|extracellular exosome; GO:0071013|catalytic step 2 spliceosome; GO:1990904|ribonucleoprotein complex	GO:0003723|RNA binding; GO:0003730|mRNA 3'-UTR binding; GO:0035198|miRNA binding; GO:0042802|identical protein binding; GO:0043047|single-stranded telomeric DNA binding; GO:0097157|pre-mRNA intronic binding; GO:0098505|G-rich strand telomeric DNA binding; GO:1990247|N6-methyladenosine-containing RNA binding	ko:K13158|HNRNPA2B1	--	3693	EDK98637.1	EDK98637.1 mCG119114, isoform CRA_a, partial [Mus musculus]	sp|P22626|ROA2_HUMAN	sp|P22626|ROA2_HUMAN Heterogeneous nuclear ribonucleoproteins A2/B1 OS=Homo sapiens GN=HNRNPA2B1 PE=1 SV=2	_	_	_	_	_	PF00076.19|RRM_1|RNA recognition motif. (a.k.a. RRM, RBD, or RNP domain)|XM_007981832.2|m.13249:23-86;PF00076.19|RRM_1|RNA recognition motif. (a.k.a. RRM, RBD, or RNP domain)|XM_007981832.2|m.13249:114-173
HNRNPUL2	89.9651693061687	80.9353954173072	0.152577896784583	0.00241406345059756	0.0520827688311814	up	yes	92.484732498818	84.9671963057077	92.4435791139804	80.7487456648298	80.5960823057129	81.4613582813789	NW_023666038.1	108517548	108532654	+	HNRNPUL2	--	--	GO:0005634|nucleus; GO:0005654|nucleoplasm; GO:0016020|membrane	GO:0003723|RNA binding	--	--	5209	XP_007993445.1	XP_007993445.1 PREDICTED: heterogeneous nuclear ribonucleoprotein U-like protein 2 isoform X1 [Chlorocebus sabaeus]	sp|Q1KMD3|HNRL2_HUMAN	sp|Q1KMD3|HNRL2_HUMAN Heterogeneous nuclear ribonucleoprotein U-like protein 2 OS=Homo sapiens GN=HNRNPUL2 PE=1 SV=1	9598.ENSPTRP00000055846	heterogeneous nuclear ribonucleoprotein U-like 2	_	KOG2242	_	PF13671.3|AAA_33|AAA domain|XM_007995254.2|m.7632:454-599;PF00622.25|SPRY|SPRY domain|XM_007995254.2|m.7632:294-416;PF02037.24|SAP|SAP domain|XM_007995254.2|m.7632:4-37
HOXA2	3.54179992805885	2.95966046472206	0.25825232701938	0.00808722831373201	0.115522917612565	up	yes	3.6739305731191	3.29506005486384	3.6564091561936	2.99839531029467	3.10220589408794	2.77838018978356	NW_023666042.1	73462800	73471020	-	HOXA2	--	GO:0006351|transcription, DNA-templated; GO:0007275|multicellular organism development	GO:0005634|nucleus; GO:0043231|intracellular membrane-bounded organelle	GO:0003700|DNA-binding transcription factor activity; GO:0043565|sequence-specific DNA binding	ko:K09302|HOX_2	--	7577	XP_004484860.1	XP_004484860.1 homeobox protein Hox-A2 [Dasypus novemcinctus]	sp|O43364|HXA2_HUMAN	sp|O43364|HXA2_HUMAN Homeobox protein Hox-A2 OS=Homo sapiens GN=HOXA2 PE=1 SV=1	9544.ENSMMUP00000016832	homeobox A2	_	KOG0489	_	PF00046.26|Homeobox|Homeobox domain|XM_007981805.2|m.13274:141-197
HOXC6	10.0604469255562	8.35540686071271	0.267620097311591	0.00871941142348143	0.12045084370258	up	yes	10.3039846396014	10.0128388713955	9.86451726567156	7.43964049738613	8.16132799585498	9.46525208889702	NW_023666037.1	195900650	195914582	-	HOXC6	--	GO:0006351|transcription, DNA-templated; GO:0006357|regulation of transcription by RNA polymerase II; GO:0007275|multicellular organism development; GO:0009952|anterior/posterior pattern specification; GO:0048706|embryonic skeletal system development	GO:0005654|nucleoplasm; GO:0005829|cytosol	GO:0003700|DNA-binding transcription factor activity; GO:0003714|transcription corepressor activity; GO:0043565|sequence-specific DNA binding	ko:K09306|HOX_6	--	2508	OBS77348.1	OBS77348.1 hypothetical protein A6R68_16189, partial [Neotoma lepida]	sp|P09630|HXC6_HUMAN	sp|P09630|HXC6_HUMAN Homeobox protein Hox-C6 OS=Homo sapiens GN=HOXC6 PE=2 SV=3	_	_	_	_	_	PF00046.26|Homeobox|Homeobox domain|XM_008003492.2|m.13560:150-206
HOXD8	5.20264381281675	4.43465416051384	0.229944114934279	0.018248344844128	0.190898947277164	up	yes	5.41922216184551	5.14625624383893	5.04245303276582	4.42800079429624	4.29155770146273	4.58440398578255	NW_023666040.1	137902631	137907666	-	HOXD8	--	GO:0000122|negative regulation of transcription by RNA polymerase II; GO:0008595|anterior/posterior axis specification, embryo; GO:0045944|positive regulation of transcription by RNA polymerase II; GO:0048705|skeletal system morphogenesis	GO:0005634|nucleus	GO:0000977|RNA polymerase II regulatory region sequence-specific DNA binding; GO:0001228|DNA-binding transcription activator activity, RNA polymerase II-specific	ko:K09308|HOX_8	--	4649	XP_007963626.1	XP_007963626.1 PREDICTED: homeobox protein Hox-D8 isoform X1 [Chlorocebus sabaeus]	sp|P13378|HXD8_HUMAN	sp|P13378|HXD8_HUMAN Homeobox protein Hox-D8 OS=Homo sapiens GN=HOXD8 PE=2 SV=2	9606.ENSP00000315949	homeobox D8; Sequence-specific transcription factor which is part of a developmental regulat [...]	_	KOG0489	_	PF00046.26|Homeobox|Homeobox domain|XM_007965435.2|m.3142:198-254
HS6ST1	101.426105495973	93.7333594821321	0.113782858561587	0.0231211233516052	0.219102098020042	up	yes	98.7868598075606	99.9534987795107	105.537957900849	96.3520026082612	90.7666812175882	94.0813946205468	NW_023666061.1	20804220	20857695	-	HS6ST1	--	GO:0001525|angiogenesis; GO:0006024|glycosaminoglycan biosynthetic process; GO:0015015|heparan sulfate proteoglycan biosynthetic process, enzymatic modification; GO:0048286|lung alveolus development; GO:0048666|neuron development; GO:0060716|labyrinthine layer blood vessel development	GO:0000139|Golgi membrane; GO:0005887|integral component of plasma membrane	GO:0008146|sulfotransferase activity; GO:0017095|heparan sulfate 6-O-sulfotransferase activity	ko:K02514|HS6ST1	ko00534|Glycosaminoglycan biosynthesis - heparan sulfate / heparin	4214	XP_007962762.1	XP_007962762.1 PREDICTED: heparan-sulfate 6-O-sulfotransferase 1 [Chlorocebus sabaeus]	sp|O60243|H6ST1_HUMAN	sp|O60243|H6ST1_HUMAN Heparan-sulfate 6-O-sulfotransferase 1 OS=Homo sapiens GN=HS6ST1 PE=1 SV=5	9598.ENSPTRP00000021305	heparan sulfate 6-O-sulfotransferase 1	_	KOG3955	_	PF03567.11|Sulfotransfer_2|Sulfotransferase family|XM_007964571.2|m.2647:80-351
HSD17B10	104.312665799256	94.3067961673833	0.145466023343684	0.0193336225589347	0.197861395048528	up	yes	107.58750914435	103.001622677518	102.348865575899	98.4757770766953	89.3592460467121	95.0853653787424	NW_023666086.1	3522557	3525740	-	HSD17B10	--	GO:0006629|lipid metabolic process; GO:0007005|mitochondrion organization; GO:0009083|branched-chain amino acid catabolic process; GO:0070901|mitochondrial tRNA methylation; GO:0090646|mitochondrial tRNA processing	GO:0005737|cytoplasm; GO:0005739|mitochondrion; GO:0005759|mitochondrial matrix; GO:0005886|plasma membrane; GO:0030678|mitochondrial ribonuclease P complex	GO:0003723|RNA binding; GO:0003857|3-hydroxyacyl-CoA dehydrogenase activity; GO:0008709|cholate 7-alpha-dehydrogenase activity; GO:0030283|testosterone dehydrogenase [NAD(P)] activity; GO:0047015|3-hydroxy-2-methylbutyryl-CoA dehydrogenase activity	ko:K08683|HSD17B10	ko00280|Valine, leucine and isoleucine degradation; ko01100|Metabolic pathways; ko05010|Alzheimer's disease	1038	NP_001248100.1	NP_001248100.1 3-hydroxyacyl-CoA dehydrogenase type-2 [Macaca mulatta]	sp|Q99714|HCD2_HUMAN	sp|Q99714|HCD2_HUMAN 3-hydroxyacyl-CoA dehydrogenase type-2 OS=Homo sapiens GN=HSD17B10 PE=1 SV=3	9544.ENSMMUP00000012180	hydroxysteroid (17-beta) dehydrogenase 10	COG1028	KOG1199	_	PF00106.22|adh_short|short chain dehydrogenase|XM_007991781.2|m.156:47-246;PF13561.3|adh_short_C2|Enoyl-(Acyl carrier protein) reductase|XM_007991781.2|m.156:52-290;PF08659.7|KR|KR domain|XM_007991781.2|m.156:49-206
HSP90AA1	458.146914789166	416.889751445514	0.136141281540358	0.00344260366425656	0.0659868821795555	up	yes	454.793662167512	460.066713527597	459.580368672389	408.944413063048	438.558060163138	403.166781110355	NW_023666053.1	67207536	67213629	-	HSP90AA1	--	GO:0006457|protein folding; GO:0009408|response to heat; GO:0009409|response to cold; GO:0046677|response to antibiotic	GO:0005634|nucleus; GO:0005737|cytoplasm; GO:0005886|plasma membrane; GO:0042470|melanosome	GO:0005524|ATP binding; GO:0016887|ATPase activity; GO:0051082|unfolded protein binding	ko:K04079|HSP90A,htpG	ko04141|Protein processing in endoplasmic reticulum; ko04151|PI3K-Akt signaling pathway; ko04612|Antigen processing and presentation; ko04621|NOD-like receptor signaling pathway; ko04657|IL-17 signaling pathway; ko04659|Th17 cell differentiation; ko04914|Progesterone-mediated oocyte maturation; ko04915|Estrogen signaling pathway; ko05200|Pathways in cancer; ko05215|Prostate cancer; ko05418|Fluid …	3058	XP_010967090.1	XP_010967090.1 PREDICTED: heat shock protein HSP 90-alpha [Camelus bactrianus]	sp|Q4R4P1|HS90A_MACFA	sp|Q4R4P1|HS90A_MACFA Heat shock protein HSP 90-alpha OS=Macaca fascicularis GN=HSP90AA1 PE=2 SV=3	_	_	_	_	_	PF00183.15|HSP90|Hsp90 protein|XM_037984526.1|m.2500:257-776;PF02518.23|HATPase_c|Histidine kinase-, DNA gyrase B-, and HSP90-like ATPase|XM_037984526.1|m.2500:101-254;PF13589.3|HATPase_c_3|Histidine kinase-, DNA gyrase B-, and HSP90-like ATPase|XM_037984526.1|m.2500:99-220
HSPA14	21.2471457786939	17.0868946875001	0.314213585649529	0.00100139210458463	0.0275154825093973	up	yes	22.7283621301438	19.2312487713635	21.7818264345745	17.3048763553665	18.4335359847775	15.5222717223563	NW_023666051.1	20400042	20432448	+	HSPA14	--	--	GO:0005829|cytosol	GO:0005524|ATP binding	--	--	1802	XP_008000530.1	XP_008000530.1 PREDICTED: heat shock 70 kDa protein 14 isoform X1 [Chlorocebus sabaeus]	sp|Q4R6J2|HSP7E_MACFA	sp|Q4R6J2|HSP7E_MACFA Heat shock 70 kDa protein 14 OS=Macaca fascicularis GN=HSPA14 PE=2 SV=1	9544.ENSMMUP00000022589	heat shock 70kDa protein 14	COG0443	KOG0101	_	PF00012.17|HSP70|Hsp70 protein|XM_008002339.2|m.12634:3-507;PF06723.10|MreB_Mbl|MreB/Mbl protein|XM_008002339.2|m.12634:114-352
HSPA8	383.634949204232	345.521007876016	0.15095657797562	0.000648846677467167	0.0199984656199052	up	yes	374.335715568251	387.237259148464	389.331872895982	349.302906209256	351.032491800594	336.227625618199	NW_023666043.1	11677166	11681993	+	HSPA8	--	GO:0006397|mRNA processing; GO:0008380|RNA splicing; GO:0045892|negative regulation of transcription, DNA-templated	GO:0000974|Prp19 complex; GO:0005634|nucleus; GO:0005681|spliceosomal complex; GO:0005730|nucleolus; GO:0005886|plasma membrane; GO:0042470|melanosome; GO:1990904|ribonucleoprotein complex	GO:0005524|ATP binding	ko:K03283|HSPA1_8	ko03040|Spliceosome; ko04010|MAPK signaling pathway; ko04141|Protein processing in endoplasmic reticulum; ko04144|Endocytosis; ko04213|Longevity regulating pathway - multiple species; ko04612|Antigen processing and presentation; ko04915|Estrogen signaling pathway; ko05134|Legionellosis; ko05145|Toxoplasmosis; ko05162|Measles; ko05164|Influenza A; ko05169|Epstein-Barr virus infection	2457	XP_002754570.3	XP_002754570.3 PREDICTED: heat shock cognate 71 kDa protein isoform X1 [Callithrix jacchus]	sp|A2Q0Z1|HSP7C_HORSE	sp|A2Q0Z1|HSP7C_HORSE Heat shock cognate 71 kDa protein OS=Equus caballus GN=HSPA8 PE=2 SV=1	9796.ENSECAP00000011500	Heat shock cognate 71 kDa protein (Heat shock 70 kDa protein 8); Chaperone	COG0443	KOG0101	_	PF00012.17|HSP70|Hsp70 protein|XM_008021262.2|m.259:6-612;PF06723.10|MreB_Mbl|MreB/Mbl protein|XM_008021262.2|m.259:137-374
IAH1	16.0854608192067	13.8914275230343	0.211420842919525	0.0173141055246577	0.185493530023767	up	yes	15.6986377735325	17.3421305318182	15.2156141522694	13.1231259707131	15.1882762501011	13.3628803482887	NW_023666045.1	14148471	14163819	+	IAH1	--	GO:0016042|lipid catabolic process	GO:0070062|extracellular exosome	GO:0016787|hydrolase activity	--	--	1767	XP_007969713.1	XP_007969713.1 PREDICTED: isoamyl acetate-hydrolyzing esterase 1 homolog [Chlorocebus sabaeus]	sp|Q2TAA2|IAH1_HUMAN	sp|Q2TAA2|IAH1_HUMAN Isoamyl acetate-hydrolyzing esterase 1 homolog OS=Homo sapiens GN=IAH1 PE=1 SV=1	9544.ENSMMUP00000023714	isoamyl acetate-hydrolyzing esterase 1 homolog (S. cerevisiae)	COG2755	KOG3035	_	PF00657.19|Lipase_GDSL|GDSL-like Lipase/Acylhydrolase|XM_038006547.1|m.6434:2-99;PF13472.3|Lipase_GDSL_2|GDSL-like Lipase/Acylhydrolase family|XM_038006547.1|m.6434:11-93
IDH3A	27.3518123552623	23.6957770505946	0.206925108825258	0.00209018168345166	0.0475571503693338	up	yes	27.9071035310093	27.6535705062467	26.494763028531	23.6732016149278	24.8108716190315	22.6032579178245	NW_023666048.1	136598251	136620304	+	IDH3A	--	GO:0006099|tricarboxylic acid cycle	GO:0005634|nucleus; GO:0005739|mitochondrion; GO:0043209|myelin sheath	GO:0000287|magnesium ion binding; GO:0004449|isocitrate dehydrogenase (NAD+) activity; GO:0051287|NAD binding	ko:K00030|IDH3	ko00020|Citrate cycle (TCA cycle); ko01100|Metabolic pathways; ko01200|Carbon metabolism; ko01210|2-Oxocarboxylic acid metabolism; ko01230|Biosynthesis of amino acids	2706	XP_008013919.1	XP_008013919.1 PREDICTED: isocitrate dehydrogenase [NAD] subunit alpha, mitochondrial [Chlorocebus sabaeus]	sp|Q5R678|IDH3A_PONAB	sp|Q5R678|IDH3A_PONAB Isocitrate dehydrogenase [NAD] subunit alpha, mitochondrial OS=Pongo abelii GN=IDH3A PE=2 SV=1	9544.ENSMMUP00000033388	Isocitrate dehydrogenase 3 (NAD+) alpha Fragment	COG0473	KOG0785	_	PF00180.17|Iso_dh|Isocitrate/isopropylmalate dehydrogenase|XM_008015728.2|m.7093:60-385
IKBKB	4.88075692177688	4.2564364860786	0.197026191321053	0.0473028892213886	0.3230258415141	up	yes	4.83904420910239	5.00546868360829	4.79775787261996	4.62761802852004	4.02738799175441	4.11430343796136	NW_023666052.1	1461878	1520432	-	IKBKB	--	GO:0002223|stimulatory C-type lectin receptor signaling pathway; GO:0002479|antigen processing and presentation of exogenous peptide antigen via MHC class I, TAP-dependent; GO:0006468|protein phosphorylation; GO:0006954|inflammatory response; GO:0007249|I-kappaB kinase/NF-kappaB signaling; GO:0009615|response to virus; GO:0009653|anatomical structure morphogenesis; GO:0010803|regulation of tumor …	GO:0005634|nucleus; GO:0005829|cytosol; GO:0008385|IkappaB kinase complex; GO:0009898|cytoplasmic side of plasma membrane; GO:0035631|CD40 receptor complex; GO:0045121|membrane raft	GO:0004672|protein kinase activity; GO:0004674|protein serine/threonine kinase activity; GO:0005524|ATP binding; GO:0008384|IkappaB kinase activity; GO:0019901|protein kinase binding; GO:0042802|identical protein binding; GO:0042803|protein homodimerization activity; GO:0046982|protein heterodimerization activity; GO:0097110|scaffold protein binding	ko:K07209|IKBKB,IKKB	ko01523|Antifolate resistance; ko04010|MAPK signaling pathway; ko04014|Ras signaling pathway; ko04062|Chemokine signaling pathway; ko04064|NF-kappa B signaling pathway; ko04068|FoxO signaling pathway; ko04150|mTOR signaling pathway; ko04151|PI3K-Akt signaling pathway; ko04210|Apoptosis; ko04380|Osteoclast differentiation; ko04620|Toll-like receptor signaling pathway; ko04621|NOD-like receptor sig…	3926	XP_007960514.1	XP_007960514.1 PREDICTED: inhibitor of nuclear factor kappa-B kinase subunit beta isoform X1 [Chlorocebus sabaeus]	sp|O14920|IKKB_HUMAN	sp|O14920|IKKB_HUMAN Inhibitor of nuclear factor kappa-B kinase subunit beta OS=Homo sapiens GN=IKBKB PE=1 SV=1	_	_	_	_	_	PF00069.22|Pkinase|Protein kinase domain|XM_007962323.2|m.13225:16-290;PF07714.14|Pkinase_Tyr|Protein tyrosine kinase|XM_007962323.2|m.13225:16-239;PF12179.5|IKKbetaNEMObind|I-kappa-kinase-beta NEMO binding domain|XM_007962323.2|m.13225:706-742;PF06293.11|Kdo|Lipopolysaccharide kinase (Kdo/WaaP) family|XM_007962323.2|m.13225:54-168
IL27RA	14.3797532603111	12.8514215520573	0.161991744318762	0.0474600619715297	0.323221234690982	up	yes	14.3426248663325	14.4425959031158	14.3540390114849	11.8072328525646	12.9432631101146	13.8037686934927	NW_023666074.1	6950555	6971183	-	IL27RA	--	GO:0002827|positive regulation of T-helper 1 type immune response; GO:0002829|negative regulation of type 2 immune response; GO:0006955|immune response; GO:0007166|cell surface receptor signaling pathway; GO:0032729|positive regulation of interferon-gamma production; GO:0035722|interleukin-12-mediated signaling pathway; GO:0048302|regulation of isotype switching to IgG isotypes; GO:0050830|defens…	GO:0005886|plasma membrane; GO:0005887|integral component of plasma membrane	GO:0004888|transmembrane signaling receptor activity; GO:0045509|interleukin-27 receptor activity	ko:K19598|IL27RA	ko04630|Jak-STAT signaling pathway; ko04659|Th17 cell differentiation	3062	EAW84389.1	EAW84389.1 interleukin 27 receptor, alpha, isoform CRA_a [Homo sapiens]	sp|Q6UWB1|I27RA_HUMAN	sp|Q6UWB1|I27RA_HUMAN Interleukin-27 receptor subunit alpha OS=Homo sapiens GN=IL27RA PE=2 SV=2	9544.ENSMMUP00000017805	interleukin 27 receptor, alpha	_	_	NOG44355	PF00041.18|fn3|Fibronectin type III domain|XM_037992278.1|m.5687:407-486
IL6	59.4486463132174	49.4970882204175	0.26425151888271	0.00139080658708361	0.0353203996063238	up	yes	56.0283476207657	54.3688194191741	67.9487718997124	51.3613137703339	50.5313610194633	46.5985898714553	NW_023666042.1	69001958	69006830	+	IL6	--	GO:0006953|acute-phase response; GO:0072540|T-helper 17 cell lineage commitment	GO:0005615|extracellular space	GO:0005125|cytokine activity; GO:0005138|interleukin-6 receptor binding; GO:0008083|growth factor activity	ko:K05405|IL6	ko01521|EGFR tyrosine kinase inhibitor resistance; ko01523|Antifolate resistance; ko04060|Cytokine-cytokine receptor interaction; ko04066|HIF-1 signaling pathway; ko04068|FoxO signaling pathway; ko04151|PI3K-Akt signaling pathway; ko04620|Toll-like receptor signaling pathway; ko04621|NOD-like receptor signaling pathway; ko04623|Cytosolic DNA-sensing pathway; ko04630|Jak-STAT signaling pathway; ko…	1185	XP_011729449.1	XP_011729449.1 interleukin-6 isoform X3 [Macaca nemestrina]	sp|P79341|IL6_MACFA	sp|P79341|IL6_MACFA Interleukin-6 OS=Macaca fascicularis GN=IL6 PE=2 SV=1	9544.ENSMMUP00000026278	Interleukin-6 Precursor (IL-6); Cytokine with a wide variety of biological functions. It is [...]	_	_	NOG48083	PF00489.14|IL6|Interleukin-6/G-CSF/MGF family|XM_007981902.2|m.13135:27-212
IMMP1L	5.58438614752396	4.05797100193675	0.459670442845517	0.00267911154338271	0.055362188536888	up	yes	5.162839039186	5.54851634823675	6.04180305514912	3.63661973128542	4.61722799381957	3.92006528070525	NW_023666038.1	130842507	130926241	+	IMMP1L	--	GO:0006465|signal peptide processing; GO:0006627|protein processing involved in protein targeting to mitochondrion; GO:0033108|mitochondrial respiratory chain complex assembly	GO:0005739|mitochondrion; GO:0042720|mitochondrial inner membrane peptidase complex	GO:0008236|serine-type peptidase activity	ko:K09647|IMP1	ko03060|Protein export	1593	XP_005578372.1	XP_005578372.1 PREDICTED: mitochondrial inner membrane protease subunit 1 isoform X1 [Macaca fascicularis]	sp|Q96LU5|IMP1L_HUMAN	sp|Q96LU5|IMP1L_HUMAN Mitochondrial inner membrane protease subunit 1 OS=Homo sapiens GN=IMMP1L PE=2 SV=1	_	_	_	_	_	PF00717.20|Peptidase_S24|Peptidase S24-like|XM_037997507.1|m.9118:74-132;PF10502.6|Peptidase_S26|Signal peptidase, peptidase S26|XM_037997507.1|m.9118:140-178
ING1	20.5901922073274	17.872558349823	0.204104649374379	0.00254596486503598	0.0538651893254807	up	yes	20.1589054870416	19.6643555337561	21.9473156011846	17.6055661261034	17.7864247283655	18.2256841950001	NW_023666046.1	45700604	45708993	+	ING1	--	GO:0006606|protein import into nucleus; GO:0007049|cell cycle; GO:0008285|negative regulation of cell population proliferation; GO:0010941|regulation of cell death; GO:0045893|positive regulation of transcription, DNA-templated	GO:0005634|nucleus	GO:0035064|methylated histone binding; GO:0046872|metal ion binding	ko:K19197|ING1	--	3476	XP_002742583.1	XP_002742583.1 PREDICTED: inhibitor of growth protein 1 isoform X1 [Callithrix jacchus]	sp|Q9QXV3|ING1_MOUSE	sp|Q9QXV3|ING1_MOUSE Inhibitor of growth protein 1 OS=Mus musculus GN=Ing1 PE=2 SV=1	_	_	_	_	_	PF12998.4|ING|Inhibitor of growth proteins N-terminal histone-binding|XM_007960886.2|m.11812:15-113
INTS4	8.97250766444065	7.85592771902065	0.191501331986957	0.0424454320127155	0.303918300329612	up	yes	8.65798224472964	8.91744863689882	9.34209211169348	7.31693691781625	7.69699735336782	8.55384888587788	NW_023666043.1	56570606	56683793	+	INTS4	--	GO:0016180|snRNA processing; GO:0042795|snRNA transcription by RNA polymerase II	GO:0005634|nucleus; GO:0005654|nucleoplasm; GO:0032039|integrator complex	--	ko:K13141|INTS4	--	3334	XP_014970759.1	XP_014970759.1 PREDICTED: integrator complex subunit 4 isoform X2 [Macaca mulatta]	sp|Q96HW7|INT4_HUMAN	sp|Q96HW7|INT4_HUMAN Integrator complex subunit 4 OS=Homo sapiens GN=INTS4 PE=1 SV=2	9544.ENSMMUP00000013230	integrator complex subunit 4	_	KOG2259	_	PF12765.4|Cohesin_HEAT|HEAT repeat associated with sister chromatid cohesion|XM_038005433.1|m.1788:179-215
IP6K2	19.7802436817094	17.5040244269128	0.176278747911803	0.0320292472045027	0.263475300410832	up	yes	17.5740123540628	20.1089157284223	21.6578029626432	18.2025638366666	16.8796140824129	17.4298953616588	NW_023666041.1	156967477	156992136	+	IP6K2	--	GO:0006817|phosphate ion transport; GO:0030308|negative regulation of cell growth; GO:0043065|positive regulation of apoptotic process; GO:0043647|inositol phosphate metabolic process; GO:0046854|phosphatidylinositol phosphorylation; GO:0060337|type I interferon signaling pathway	GO:0005634|nucleus; GO:0005654|nucleoplasm; GO:0045111|intermediate filament cytoskeleton	GO:0000827|inositol-1,3,4,5,6-pentakisphosphate kinase activity; GO:0000828|inositol hexakisphosphate kinase activity; GO:0000829|inositol heptakisphosphate kinase activity; GO:0000832|inositol hexakisphosphate 5-kinase activity; GO:0005524|ATP binding; GO:0008440|inositol-1,4,5-trisphosphate 3-kinase activity; GO:0052723|inositol hexakisphosphate 1-kinase activity; GO:0052724|inositol hexakispho…	ko:K07756|IP6K,IHPK	ko04070|Phosphatidylinositol signaling system	2048	XP_011836355.1	XP_011836355.1 PREDICTED: inositol hexakisphosphate kinase 2 isoform X1 [Mandrillus leucophaeus]	sp|Q9UHH9|IP6K2_HUMAN	sp|Q9UHH9|IP6K2_HUMAN Inositol hexakisphosphate kinase 2 OS=Homo sapiens GN=IP6K2 PE=1 SV=2	_	_	_	_	_	PF03770.13|IPK|Inositol polyphosphate kinase|XM_038003969.1|m.10113:203-417
IPO13	10.2582878043448	9.05748591985085	0.17942113305196	0.0211964242240294	0.209533459645795	up	yes	10.2196578186883	10.3083388413595	10.2468667529866	9.19513522941027	9.35944412455095	8.61787840559133	NW_023666033.1	28068121	28089732	+	IPO13	--	GO:0006606|protein import into nucleus	GO:0005737|cytoplasm; GO:0031965|nuclear membrane	GO:0008139|nuclear localization sequence binding; GO:0008536|Ran GTPase binding	--	--	4113	BAC98010.2	BAC98010.2 mKIAA0724 protein, partial [Mus musculus]	sp|O94829|IPO13_HUMAN	sp|O94829|IPO13_HUMAN Importin-13 OS=Homo sapiens GN=IPO13 PE=1 SV=3	_	_	_	_	_	PF08389.9|Xpo1|Exportin 1-like protein|XM_007979074.2|m.2672:117-262;PF03810.16|IBN_N|Importin-beta N-terminal domain|XM_007979074.2|m.2672:45-107
IRF1	61.2581309040265	52.046422727551	0.235060665555488	0.00558869636954214	0.0902628316215665	up	yes	58.1082190176082	56.1946983253144	69.4714753691568	55.3284591926197	46.4589481629435	54.3518608270898	NW_023666034.1	42627248	42635033	+	IRF1	--	GO:0002819|regulation of adaptive immune response; GO:0006366|transcription by RNA polymerase II; GO:0006915|apoptotic process; GO:0007050|cell cycle arrest; GO:0007596|blood coagulation; GO:0008285|negative regulation of cell population proliferation; GO:0032481|positive regulation of type I interferon production; GO:0032728|positive regulation of interferon-beta production; GO:0034124|regulatio…	GO:0000790|nuclear chromatin; GO:0005634|nucleus; GO:0005654|nucleoplasm; GO:0005737|cytoplasm; GO:0005829|cytosol	GO:0000978|RNA polymerase II proximal promoter sequence-specific DNA binding; GO:0001228|DNA-binding transcription activator activity, RNA polymerase II-specific; GO:0003677|DNA binding	ko:K09444|IRF1	ko04917|Prolactin signaling pathway; ko05133|Pertussis; ko05160|Hepatitis C	2143	XP_008012557.1	XP_008012557.1 PREDICTED: interferon regulatory factor 1 isoform X1 [Chlorocebus sabaeus]	sp|P10914|IRF1_HUMAN	sp|P10914|IRF1_HUMAN Interferon regulatory factor 1 OS=Homo sapiens GN=IRF1 PE=1 SV=2	9544.ENSMMUP00000010610	interferon regulatory factor 1	_	_	NOG42582	PF00605.14|IRF|Interferon regulatory factor transcription factor|XM_008014366.2|m.6156:98-202
KATNA1	9.13191782214272	7.33004894747902	0.316707166648052	0.00221614241894164	0.0496926086758532	up	yes	8.97241093772393	9.14031408158912	9.2830284471151	7.0183052085967	7.38545918016532	7.58638245367504	NW_023666040.1	198000241	198064124	+	KATNA1	--	GO:0007049|cell cycle; GO:0016567|protein ubiquitination; GO:0051301|cell division	GO:0000922|spindle pole; GO:0005737|cytoplasm; GO:0005815|microtubule organizing center; GO:0005819|spindle; GO:0005874|microtubule; GO:0030496|midbody; GO:0031463|Cul3-RING ubiquitin ligase complex	GO:0005524|ATP binding; GO:0008017|microtubule binding; GO:0008568|microtubule-severing ATPase activity	ko:K07767|KATNA1	--	2305	XP_011821047.1	XP_011821047.1 PREDICTED: katanin p60 ATPase-containing subunit A1 isoform X1 [Mandrillus leucophaeus]	sp|Q4R407|KTNA1_MACFA	sp|Q4R407|KTNA1_MACFA Katanin p60 ATPase-containing subunit A1 OS=Macaca fascicularis GN=KATNA1 PE=2 SV=1	9598.ENSPTRP00000031901	katanin p60 (ATPase-containing) subunit A 1	COG0464	KOG0738	_	PF00004.26|AAA|ATPase family associated with various cellular activities (AAA)|XM_038002277.1|m.4453:245-381;PF09336.7|Vps4_C|Vps4 C terminal oligomerisation domain|XM_038002277.1|m.4453:453-489;PF07724.11|AAA_2|AAA domain (Cdc48 subfamily)|XM_038002277.1|m.4453:245-360;PF05496.9|RuvB_N|Holliday junction DNA helicase ruvB N-terminus|XM_038002277.1|m.4453:244-313
KATNBL1	4.73059452360788	3.83100339461794	0.303584761673382	0.0176262847155837	0.187032309792779	up	yes	5.2617310161868	4.40269734194838	4.52735521268846	4.11746885044906	3.90379134339957	3.47174999000518	NW_023666048.1	92131528	92208884	-	KATNBL1	--	GO:0051495|positive regulation of cytoskeleton organization	GO:0005634|nucleus; GO:0005730|nucleolus; GO:0005737|cytoplasm; GO:0097431|mitotic spindle pole	--	--	--	2740	XP_008015335.1	XP_008015335.1 PREDICTED: KATNB1-like protein 1 isoform X1 [Chlorocebus sabaeus]	sp|Q9H079|KTBL1_HUMAN	sp|Q9H079|KTBL1_HUMAN KATNB1-like protein 1 OS=Homo sapiens GN=KATNBL1 PE=1 SV=1	_	_	_	_	_	PF13925.3|Katanin_con80|con80 domain of Katanin|XM_008017144.2|m.4915:149-300
KCTD11	9.58131075816317	7.53891018654325	0.345459606943236	0.000792422924781926	0.0232303622826838	up	yes	8.82776407620015	9.32407962493427	10.5920885733551	7.60241624859236	7.01660403294657	7.99771027809083	NW_023666059.1	14677811	14680834	-	KCTD11	--	GO:0007049|cell cycle; GO:0007406|negative regulation of neuroblast proliferation; GO:0016567|protein ubiquitination; GO:0040008|regulation of growth; GO:0045666|positive regulation of neuron differentiation; GO:0045879|negative regulation of smoothened signaling pathway; GO:0051260|protein homooligomerization	GO:0005737|cytoplasm	GO:0016740|transferase activity; GO:0042802|identical protein binding	--	--	3024	XP_014645063.1	XP_014645063.1 PREDICTED: BTB/POZ domain-containing protein KCTD11 [Ceratotherium simum simum]	sp|Q693B1|KCD11_HUMAN	sp|Q693B1|KCD11_HUMAN BTB/POZ domain-containing protein KCTD11 OS=Homo sapiens GN=KCTD11 PE=1 SV=1	9544.ENSMMUP00000008168	potassium channel tetramerisation domain containing 11	_	KOG2723	_	PF02214.19|BTB_2|BTB/POZ domain|XM_008010127.2|m.13908:22-69
KDM6B	25.4407299313287	20.0262592962497	0.34509384638607	4.22266819590322e-05	0.00214474578232997	up	yes	23.9596753441519	23.6828715677416	28.6796428820925	22.5845657569658	17.9003592270618	19.5938529047214	NW_023666059.1	14166684	14188438	-	KDM6B	--	GO:0002437|inflammatory response to antigenic stimulus; GO:0006338|chromatin remodeling; GO:0014823|response to activity; GO:0021766|hippocampus development; GO:0045165|cell fate commitment; GO:0045446|endothelial cell differentiation; GO:0045944|positive regulation of transcription by RNA polymerase II; GO:0048333|mesodermal cell differentiation; GO:0055007|cardiac muscle cell differentiation; G…	GO:0005634|nucleus; GO:0005654|nucleoplasm	GO:0003682|chromatin binding; GO:0008013|beta-catenin binding; GO:0032452|histone demethylase activity; GO:0043565|sequence-specific DNA binding; GO:0046872|metal ion binding; GO:0051213|dioxygenase activity; GO:0071558|histone demethylase activity (H3-K27 specific)	ko:K11448|KDM6B,JMJD3	--	7834	XP_008008388.1	XP_008008388.1 PREDICTED: lysine-specific demethylase 6B isoform X1 [Chlorocebus sabaeus]	sp|O15054|KDM6B_HUMAN	sp|O15054|KDM6B_HUMAN Lysine-specific demethylase 6B OS=Homo sapiens GN=KDM6B PE=1 SV=4	9606.ENSP00000254846	lysine (K)-specific demethylase 6B; Histone demethylase that specifically demethylates 'Lys- [...]	_	KOG1124;KOG1246	_	PF02373.19|JmjC|JmjC domain, hydroxylase|XM_037987854.1|m.13733:1375-1483
KIAA1614	1.00772441337751	0.777766842820169	0.369506350945625	0.0273107815398411	0.239803922892028	up	yes	0.839634570101967	1.2027789445098	0.980759725520749	0.874503092993127	0.697484595897083	0.761312839570298	NW_023666055.1	49834593	49873618	-	KIAA1614	--	--	--	--	--	--	9988	XP_007987495.1	XP_007987495.1 PREDICTED: LOW QUALITY PROTEIN: uncharacterized protein KIAA1614 homolog [Chlorocebus sabaeus]	sp|Q5VZ46|K1614_HUMAN	sp|Q5VZ46|K1614_HUMAN Uncharacterized protein KIAA1614 OS=Homo sapiens GN=KIAA1614 PE=2 SV=3	9544.ENSMMUP00000026323	KIAA1614	_	_	NOG41876	PF15737.2|DUF4685|Domain of unknown function (DUF4685)|XM_007989304.2|m.7973:498-622
KIF22	19.2967955787898	16.7744883775463	0.201980172980463	0.00635044501017685	0.0983471107724177	up	yes	19.3148195274394	19.9323966767195	18.6431705322106	15.9858918925885	18.0027721031783	16.3348011368721	NW_023666068.1	2662716	2678879	+	KIF22	--	GO:0006281|DNA repair; GO:0007018|microtubule-based movement; GO:0007062|sister chromatid cohesion; GO:0007080|mitotic metaphase plate congression; GO:0051310|metaphase plate congression	GO:0000785|chromatin; GO:0005829|cytosol; GO:0005874|microtubule; GO:0016607|nuclear speck; GO:0072686|mitotic spindle	GO:0003677|DNA binding; GO:0003777|microtubule motor activity; GO:0005524|ATP binding; GO:0008017|microtubule binding	ko:K10403|KIF22	--	3141	EHH60288.1	EHH60288.1 hypothetical protein EGM_11618, partial [Macaca fascicularis]	sp|Q5REP4|KIF22_PONAB	sp|Q5REP4|KIF22_PONAB Kinesin-like protein KIF22 OS=Pongo abelii GN=KIF22 PE=2 SV=1	9544.ENSMMUP00000012667	kinesin family member 22	COG5059	KOG0242	_	PF00225.20|Kinesin|Kinesin motor domain|XM_037989642.1|m.8197:7-300;PF16796.2|Microtub_bd|Microtubule binding|XM_037989642.1|m.8197:10-120;PF12836.4|HHH_3|Helix-hairpin-helix motif|XM_037989642.1|m.8197:531-582
KIF4A	17.5402443821693	14.9551644046973	0.229882991668219	0.00179248584149452	0.0423155695132158	up	yes	17.398362020108	18.7756771033159	16.446694023084	14.2592573801415	15.9651738894613	14.641061944489	NW_023666065.1	1979926	2110220	+	KIF4A	--	GO:0000281|mitotic cytokinesis; GO:0006890|retrograde vesicle-mediated transport, Golgi to endoplasmic reticulum; GO:0006996|organelle organization; GO:0007018|microtubule-based movement; GO:0008089|anterograde axonal transport; GO:0019886|antigen processing and presentation of exogenous peptide antigen via MHC class II; GO:0051256|mitotic spindle midzone assembly	GO:0005654|nucleoplasm; GO:0005694|chromosome; GO:0005737|cytoplasm; GO:0005829|cytosol; GO:0005871|kinesin complex; GO:0005876|spindle microtubule; GO:0016020|membrane; GO:0016363|nuclear matrix; GO:0030496|midbody; GO:0045171|intercellular bridge; GO:1904115|axon cytoplasm	GO:0003677|DNA binding; GO:0003777|microtubule motor activity; GO:0005524|ATP binding; GO:0008017|microtubule binding; GO:0008574|ATP-dependent microtubule motor activity, plus-end-directed	ko:K10395|KIF4_21_27	--	4483	XP_007990177.1	XP_007990177.1 PREDICTED: chromosome-associated kinesin KIF4A [Chlorocebus sabaeus]	sp|O95239|KIF4A_HUMAN	sp|O95239|KIF4A_HUMAN Chromosome-associated kinesin KIF4A OS=Homo sapiens GN=KIF4A PE=1 SV=3	9606.ENSP00000363524	kinesin family member 4A; Motor protein that translocates PRC1 to the plus ends of interdigi [...]	COG5059	KOG0244	_	PF00225.20|Kinesin|Kinesin motor domain|XM_007991986.2|m.5379:15-336;PF16796.2|Microtub_bd|Microtubule binding|XM_007991986.2|m.5379:4-152
KIFC3	76.0884672573244	64.959680092214	0.228100794440717	2.85382129392099e-06	0.000232702130912422	up	yes	76.0797064919034	73.8884301576743	78.2972651223956	63.8093638104036	66.4326451199737	64.6370313462646	NW_023666047.1	32384822	32490502	+	KIFC3	--	GO:0007018|microtubule-based movement; GO:0007030|Golgi organization; GO:0007601|visual perception; GO:0045218|zonula adherens maintenance; GO:0090136|epithelial cell-cell adhesion	GO:0005794|Golgi apparatus; GO:0005813|centrosome; GO:0005871|kinesin complex; GO:0005874|microtubule; GO:0005915|zonula adherens; GO:0030659|cytoplasmic vesicle membrane; GO:0070062|extracellular exosome	GO:0003777|microtubule motor activity; GO:0005524|ATP binding; GO:0008017|microtubule binding; GO:0008569|ATP-dependent microtubule motor activity, minus-end-directed; GO:0016887|ATPase activity	ko:K10406|KIFC2_3	--	3911	XP_005592122.1	XP_005592122.1 PREDICTED: kinesin-like protein KIFC3 isoform X3 [Macaca fascicularis]	sp|Q9BVG8|KIFC3_HUMAN	sp|Q9BVG8|KIFC3_HUMAN Kinesin-like protein KIFC3 OS=Homo sapiens GN=KIFC3 PE=1 SV=4	_	_	_	_	_	PF00225.20|Kinesin|Kinesin motor domain|XM_038008413.1|m.13950:614-931;PF16796.2|Microtub_bd|Microtubule binding|XM_038008413.1|m.13950:589-749
KLC1	16.0092256431511	14.2863722714835	0.164155303531823	0.00210274038064412	0.0477708413283382	up	yes	16.1087878482956	15.7128316995498	16.2060573816079	14.2644898303806	14.3141399191649	14.2804870649051	NW_023666053.1	68875072	68946403	+	KLC1	--	GO:0006890|retrograde vesicle-mediated transport, Golgi to endoplasmic reticulum; GO:0007018|microtubule-based movement; GO:0016032|viral process; GO:0019886|antigen processing and presentation of exogenous peptide antigen via MHC class II; GO:0035617|stress granule disassembly	GO:0005829|cytosol; GO:0005871|kinesin complex; GO:0005874|microtubule; GO:0016020|membrane; GO:0030426|growth cone; GO:0031410|cytoplasmic vesicle	GO:0003774|motor activity; GO:0003777|microtubule motor activity	ko:K10407|KLC	ko05132|Salmonella infection	5398	XP_011806809.1	XP_011806809.1 PREDICTED: kinesin light chain 1 isoform X1 [Colobus angolensis palliatus]	sp|Q07866|KLC1_HUMAN	sp|Q07866|KLC1_HUMAN Kinesin light chain 1 OS=Homo sapiens GN=KLC1 PE=1 SV=2	13616.ENSMODP00000016920	kinesin light chain 1	COG0457	KOG1840	_	PF13424.3|TPR_12|Tetratricopeptide repeat|XM_037984606.1|m.2778:213-287;PF13424.3|TPR_12|Tetratricopeptide repeat|XM_037984606.1|m.2778:278-329;PF13424.3|TPR_12|Tetratricopeptide repeat|XM_037984606.1|m.2778:296-370;PF13424.3|TPR_12|Tetratricopeptide repeat|XM_037984606.1|m.2778:341-410;PF13374.3|TPR_10|Tetratricopeptide repeat|XM_037984606.1|m.2778:213-253;PF13374.3|TPR_10|Tetratricopeptide repe…
KLC2	26.2221322028236	23.6813099294276	0.146977108013759	0.0151510123074804	0.171329100943285	up	yes	26.47355087871	25.3749885207105	26.8178572090503	23.5073310840518	24.4209937269456	23.1156049772854	NW_023666038.1	105280898	105291715	-	KLC2	--	GO:0006890|retrograde vesicle-mediated transport, Golgi to endoplasmic reticulum; GO:0007018|microtubule-based movement; GO:0019886|antigen processing and presentation of exogenous peptide antigen via MHC class II	GO:0005829|cytosol; GO:0005871|kinesin complex; GO:0005874|microtubule; GO:0016020|membrane; GO:0016938|kinesin I complex; GO:0032991|protein-containing complex	GO:0003777|microtubule motor activity; GO:0019894|kinesin binding; GO:0045296|cadherin binding	ko:K10407|KLC	ko05132|Salmonella infection	3500	XP_011797838.1	XP_011797838.1 PREDICTED: kinesin light chain 2 isoform X1 [Colobus angolensis palliatus]	sp|Q9H0B6|KLC2_HUMAN	sp|Q9H0B6|KLC2_HUMAN Kinesin light chain 2 OS=Homo sapiens GN=KLC2 PE=1 SV=1	9544.ENSMMUP00000029642	kinesin light chain 2	COG0457	KOG1840	_	PF13424.3|TPR_12|Tetratricopeptide repeat|XM_037999048.1|m.6921:198-272;PF13424.3|TPR_12|Tetratricopeptide repeat|XM_037999048.1|m.6921:262-314;PF13424.3|TPR_12|Tetratricopeptide repeat|XM_037999048.1|m.6921:281-354;PF13424.3|TPR_12|Tetratricopeptide repeat|XM_037999048.1|m.6921:327-395;PF13374.3|TPR_10|Tetratricopeptide repeat|XM_037999048.1|m.6921:198-238;PF13374.3|TPR_10|Tetratricopeptide repe…
KMT2B	12.5918550185113	11.6112851150959	0.116866502054484	0.044728932203529	0.312667257780461	up	yes	12.5906655278213	12.614747119545	12.5701524081677	11.9903644112152	11.23531302263	11.6081779114425	NW_023666073.1	8418227	8439584	+	KMT2B	--	GO:0001541|ovarian follicle development; GO:0006351|transcription, DNA-templated; GO:0007613|memory; GO:0009994|oocyte differentiation; GO:0016458|gene silencing; GO:0030728|ovulation; GO:0045652|regulation of megakaryocyte differentiation; GO:0048096|chromatin-mediated maintenance of transcription; GO:0051568|histone H3-K4 methylation; GO:0051569|regulation of histone H3-K4 methylation; GO:00801…	GO:0005634|nucleus; GO:0005654|nucleoplasm; GO:0035097|histone methyltransferase complex	GO:0003677|DNA binding; GO:0003700|DNA-binding transcription factor activity; GO:0008270|zinc ion binding; GO:0018024|histone-lysine N-methyltransferase activity; GO:0042800|histone methyltransferase activity (H3-K4 specific)	ko:K14959|MLL4	ko00310|Lysine degradation	8511	XP_007994590.1	XP_007994590.1 PREDICTED: histone-lysine N-methyltransferase 2B isoform X1 [Chlorocebus sabaeus]	sp|Q9UMN6|KMT2B_HUMAN	sp|Q9UMN6|KMT2B_HUMAN Histone-lysine N-methyltransferase 2B OS=Homo sapiens GN=KMT2B PE=1 SV=1	9544.ENSMMUP00000003194	histone-lysine N-methyltransferase MLL4-like	COG2940	KOG1084	_	PF00856.25|SET|SET domain|XM_007996399.2|m.1337:2600-2704;PF05965.11|FYRC|F/Y rich C-terminus|XM_007996399.2|m.1337:2425-2507;PF00628.26|PHD|PHD-finger|XM_007996399.2|m.1337:1265-1317;PF00628.26|PHD|PHD-finger|XM_007996399.2|m.1337:1351-1408;PF05964.11|FYRN|F/Y-rich N-terminus|XM_007996399.2|m.1337:1747-1794;PF02008.17|zf-CXXC|CXXC zinc finger domain|XM_007996399.2|m.1337:974-1019;PF13771.3|zf-HC…
LACTB	46.3173730292817	41.306222757958	0.165156512276738	0.0365576121854339	0.281620767833075	up	yes	47.4054531105042	46.9383329927743	44.6083329845667	41.220150663751	46.1560494717589	36.542468138364	NW_023666048.1	120980651	121000249	+	LACTB	--	GO:0006508|proteolysis; GO:0006629|lipid metabolic process; GO:0019216|regulation of lipid metabolic process	GO:0005739|mitochondrion; GO:0005829|cytosol	GO:0008233|peptidase activity; GO:0042802|identical protein binding	ko:K17382|LACTB	--	1972	XP_008014537.1	XP_008014537.1 PREDICTED: serine beta-lactamase-like protein LACTB, mitochondrial isoform X1 [Chlorocebus sabaeus]	sp|P83111|LACTB_HUMAN	sp|P83111|LACTB_HUMAN Serine beta-lactamase-like protein LACTB, mitochondrial OS=Homo sapiens GN=LACTB PE=1 SV=2	9544.ENSMMUP00000004719	lactamase, beta	COG1680	_	_	PF00144.21|Beta-lactamase|Beta-lactamase|XM_008016346.2|m.6057:140-258;PF00144.21|Beta-lactamase|Beta-lactamase|XM_008016346.2|m.6057:326-548
LARP6	9.512584094648	7.88438015617605	0.270527129088245	0.00659837817457288	0.100912906744232	up	yes	9.00005912565503	9.40194483617058	10.1357483221184	8.17356694309364	7.63828235848202	7.84129116695249	NW_023666048.1	128862421	128884186	-	LARP6	--	GO:0006396|RNA processing; GO:0006417|regulation of translation; GO:1902416|positive regulation of mRNA binding	GO:0005634|nucleus; GO:0005737|cytoplasm; GO:0005844|polysome; GO:1990904|ribonucleoprotein complex	GO:0048027|mRNA 5'-UTR binding; GO:1990825|sequence-specific mRNA binding	ko:K18733|LARP6	--	2161	XP_008014242.1	XP_008014242.1 PREDICTED: la-related protein 6 isoform X1 [Chlorocebus sabaeus]	sp|Q9BRS8|LARP6_HUMAN	sp|Q9BRS8|LARP6_HUMAN La-related protein 6 OS=Homo sapiens GN=LARP6 PE=1 SV=1	9598.ENSPTRP00000012370	La ribonucleoprotein domain family, member 6	_	KOG1855	_	PF05383.14|La|La domain|XM_008016051.2|m.6501:154-210;PF12901.4|SUZ-C|SUZ-C motif|XM_008016051.2|m.6501:510-539
LAS1L	16.4232626158713	15.1078065564162	0.120370103507127	0.0452953412342309	0.315020849478273	up	yes	16.6222463428953	16.2345881203136	16.412953384405	14.7272136707904	15.4031833644794	15.1930226339788	NW_023666083.1	2799218	2820979	-	LAS1L	--	GO:0000460|maturation of 5.8S rRNA; GO:0000470|maturation of LSU-rRNA; GO:0000478|endonucleolytic cleavage involved in rRNA processing; GO:0006325|chromatin organization; GO:0006364|rRNA processing	GO:0005654|nucleoplasm; GO:0005730|nucleolus; GO:0005737|cytoplasm; GO:0016020|membrane; GO:0030687|preribosome, large subunit precursor; GO:0071339|MLL1 complex	GO:0003723|RNA binding	ko:K16912|LAS1	--	3022	XP_002831788.1	XP_002831788.1 ribosomal biogenesis protein LAS1L isoform X1 [Pongo abelii]	sp|Q9Y4W2|LAS1L_HUMAN	sp|Q9Y4W2|LAS1L_HUMAN Ribosomal biogenesis protein LAS1L OS=Homo sapiens GN=LAS1L PE=1 SV=2	_	_	_	_	_	PF04031.10|Las1|Las1-like|XM_037994699.1|m.16720:43-186
LDAH	7.31070457022268	6.22983760440465	0.230474022656052	0.022657407656998	0.216732399813452	up	yes	7.83791299645547	6.79956432325834	7.29463639095422	5.71698162358812	6.14544044845158	6.82709074117425	NW_023666045.1	25197376	25351166	-	LDAH	--	GO:0016042|lipid catabolic process; GO:0019915|lipid storage	GO:0005783|endoplasmic reticulum; GO:0005811|lipid droplet	GO:0016298|lipase activity	--	--	3968	XP_007969544.1	XP_007969544.1 PREDICTED: UPF0554 protein C2orf43 homolog [Chlorocebus sabaeus]	sp|Q9H6V9|LDAH_HUMAN	sp|Q9H6V9|LDAH_HUMAN Lipid droplet-associated hydrolase OS=Homo sapiens GN=LDAH PE=1 SV=1	_	_	_	_	_	PF10230.6|LIDHydrolase|Lipid-droplet associated hydrolase|XM_007971353.2|m.6670:44-303
LEO1	15.0581523494838	13.1565542859764	0.194624686356076	0.0183984041265164	0.191671219784876	up	yes	15.3477132160118	15.3134128984416	14.513330933998	13.135135783716	12.9937770247507	13.3407500494626	NW_023666048.1	109782132	109821268	-	LEO1	--	GO:0001711|endodermal cell fate commitment; GO:0006366|transcription by RNA polymerase II; GO:0006368|transcription elongation from RNA polymerase II promoter; GO:0006378|mRNA polyadenylation; GO:0010390|histone monoubiquitination; GO:0016055|Wnt signaling pathway; GO:0016567|protein ubiquitination; GO:0019827|stem cell population maintenance; GO:0031442|positive regulation of mRNA 3'-end process…	GO:0001650|fibrillar center; GO:0005654|nucleoplasm; GO:0005813|centrosome; GO:0016593|Cdc73/Paf1 complex	GO:1990269|RNA polymerase II C-terminal domain phosphoserine binding	ko:K15177|LEO1	--	2329	XP_010359697.1	XP_010359697.1 PREDICTED: RNA polymerase-associated protein LEO1 isoform X1 [Rhinopithecus roxellana]	sp|Q8WVC0|LEO1_HUMAN	sp|Q8WVC0|LEO1_HUMAN RNA polymerase-associated protein LEO1 OS=Homo sapiens GN=LEO1 PE=1 SV=1	_	_	_	_	_	PF04004.10|Leo1|Leo1-like protein|XM_008016590.2|m.5764:374-535
LFNG	63.6897142218966	56.2556551523882	0.179032337652578	0.00613698189752643	0.0959640401920933	up	yes	65.5597911190182	60.1546930665795	65.354658480092	53.7899561849795	56.2153875956299	58.7616216765552	NW_023666090.1	2679194	2686982	+	LFNG	--	GO:0001541|ovarian follicle development; GO:0001756|somitogenesis; GO:0002315|marginal zone B cell differentiation; GO:0007386|compartment pattern specification; GO:0008593|regulation of Notch signaling pathway; GO:0009887|animal organ morphogenesis; GO:0014807|regulation of somitogenesis; GO:0030217|T cell differentiation; GO:0032092|positive regulation of protein binding; GO:0036066|protein O-l…	GO:0005576|extracellular region; GO:0030173|integral component of Golgi membrane; GO:1903561|extracellular vesicle	GO:0033829|O-fucosylpeptide 3-beta-N-acetylglucosaminyltransferase activity; GO:0046872|metal ion binding	ko:K05948|FNG	ko00514|Other types of O-glycan biosynthesis; ko04330|Notch signaling pathway	1573	XP_008017042.1	XP_008017042.1 PREDICTED: beta-1,3-N-acetylglucosaminyltransferase lunatic fringe [Chlorocebus sabaeus]	sp|Q8NES3|LFNG_HUMAN	sp|Q8NES3|LFNG_HUMAN Beta-1,3-N-acetylglucosaminyltransferase lunatic fringe OS=Homo sapiens GN=LFNG PE=1 SV=2	9606.ENSP00000222725	LFNG O-fucosylpeptide 3-beta-N-acetylglucosaminyltransferase; Glycosyltransferase that initi [...]	_	_	NOG70217	PF02434.13|Fringe|Fringe-like|XM_008018851.2|m.1204:144-392
LGALS3	99.9895007335119	91.2530474748139	0.131890062613348	0.0362745098512507	0.280178804085451	up	yes	98.44540915566	97.0996287577137	104.423464287162	95.2709998632093	86.9802153861733	91.507927175059	NW_023666053.1	20546585	20562993	+	LGALS3	--	GO:0002548|monocyte chemotaxis; GO:0006397|mRNA processing; GO:0008380|RNA splicing; GO:0030593|neutrophil chemotaxis; GO:0030855|epithelial cell differentiation; GO:0031640|killing of cells of other organism; GO:0042129|regulation of T cell proliferation; GO:0043312|neutrophil degranulation; GO:0045087|innate immune response; GO:0045637|regulation of myeloid cell differentiation; GO:0045806|nega…	GO:0001772|immunological synapse; GO:0005576|extracellular region; GO:0005615|extracellular space; GO:0005634|nucleus; GO:0005681|spliceosomal complex; GO:0005737|cytoplasm; GO:0005743|mitochondrial inner membrane; GO:0005886|plasma membrane; GO:0016020|membrane; GO:0030667|secretory granule membrane; GO:0031012|extracellular matrix; GO:0044216|other organism cell; GO:0070062|extracellular exosom…	GO:0003723|RNA binding; GO:0019863|IgE binding; GO:0030246|carbohydrate binding; GO:0042056|chemoattractant activity; GO:0043236|laminin binding; GO:0070492|oligosaccharide binding	ko:K06831|LGALS3	--	1085	XP_025246844.1	XP_025246844.1 galectin-3 isoform X1 [Theropithecus gelada]	sp|P17931|LEG3_HUMAN	sp|P17931|LEG3_HUMAN Galectin-3 OS=Homo sapiens GN=LGALS3 PE=1 SV=5	9544.ENSMMUP00000004748	lectin, galactoside-binding, soluble, 3	_	KOG3587	_	PF00337.19|Gal-bind_lectin|Galactoside-binding lectin|XM_007986749.2|m.438:115-242
LGI4	2.69255044496327	1.84541271752965	0.542581411848078	2.95914217866006e-05	0.00160926659311338	up	yes	2.74153292122367	2.46677916782765	2.8693392458385	1.94075287164944	1.79212160441165	1.80336367652786	NW_023666073.1	7830597	7861538	-	LGI4	--	GO:0008344|adult locomotory behavior; GO:0014009|glial cell proliferation; GO:0022011|myelination in peripheral nervous system; GO:0031641|regulation of myelination; GO:0042551|neuron maturation	GO:0005576|extracellular region; GO:0005615|extracellular space	--	--	--	4929	XP_007994513.1	XP_007994513.1 PREDICTED: leucine-rich repeat LGI family member 4 isoform X6 [Chlorocebus sabaeus]	sp|Q8N135|LGI4_HUMAN	sp|Q8N135|LGI4_HUMAN Leucine-rich repeat LGI family member 4 OS=Homo sapiens GN=LGI4 PE=2 SV=1	9606.ENSP00000312273	leucine-rich repeat LGI family, member 4	_	KOG4237	_	PF03736.14|EPTP|EPTP domain|XM_037991525.1|m.1217:216-251;PF03736.14|EPTP|EPTP domain|XM_037991525.1|m.1217:351-392;PF03736.14|EPTP|EPTP domain|XM_037991525.1|m.1217:396-438;PF13855.3|LRR_8|Leucine rich repeat|XM_037991525.1|m.1217:52-112;PF13855.3|LRR_8|Leucine rich repeat|XM_037991525.1|m.1217:76-136;PF13855.3|LRR_8|Leucine rich repeat|XM_037991525.1|m.1217:101-159
LOC103216107	7.97202776450596	5.72859808331942	0.476056961810232	0.00404382638337642	0.0734068844683914	up	yes	8.82257304164697	7.47228729436024	7.62122295751066	5.20424161832015	6.52214091103289	5.45941172060523	NW_023666048.1	24421932	24423037	-	LOC103216107	--	--	GO:0005730|nucleolus	GO:0003697|single-stranded DNA binding; GO:0003723|RNA binding; GO:0019843|rRNA binding	ko:K14851|RRP17,NOL12	--	1106	NP_001180760.1	NP_001180760.1 nucleolar protein 12 [Macaca mulatta]	sp|Q8BG17|NOL12_MOUSE	sp|Q8BG17|NOL12_MOUSE Nucleolar protein 12 OS=Mus musculus GN=Nol12 PE=1 SV=1	9544.ENSMMUP00000019957	nucleolar protein 12	_	KOG4709	_	_
[truncated: 509 more rows]
