# Supplementary material for: PRRSV hijacks DDX3X protein and induces ferroptosis to facilitate viral replication
Source: Vet Res. 2024 Aug 18;55:103. doi: 10.1186/s13567-024-01358-y (PMC11331664; doi:10.1186/s13567-024-01358-y)
Supplement: Supplementary file 5 — Additional file 5. Detailed information on down-regulated DEGs. [file 13567_2024_1358_MOESM5_ESM.xls]

gene_id	expression_E	expression_C	log2FC(E/C)	pval	padj	regulate	significant	fpkm_E_group-1	fpkm_E_group-2	fpkm_E_group-3	fpkm_C_group-1	fpkm_C_group-2	fpkm_C_gtoup-3	chr	start	end	strand	gene_name	gene_biotype	GO_biological_process	GO_cellular_component	GO_molecular_function	KEGG_genes	KEGG_pathways	gene_length	NR_tophit_name	NR_tophit_description	Swissprot_tophit_name	Swissprot_tophit_description	String_tophit_name	String_tophit_description	COG	KOG	NOG	Pfam
A4GALT	14.478410917045	16.7228529751489	-0.207784078525482	0.0273309060450498	0.239810047057657	down	yes	14.1478354306632	13.4973000672339	15.790097253238	18.5678024386379	15.201636233889	16.3991202529197	NW_023666045.1	100193447	100221544	+	A4GALT	--	GO:0001576|globoside biosynthetic process; GO:0006486|protein glycosylation; GO:0006688|glycosphingolipid biosynthetic process; GO:0007009|plasma membrane organization	GO:0016020|membrane; GO:0030173|integral component of Golgi membrane; GO:0070062|extracellular exosome	GO:0008378|galactosyltransferase activity; GO:0015643|toxic substance binding; GO:0050512|lactosylceramide 4-alpha-galactosyltransferase activity	ko:K01988|A4GALT	ko00601|Glycosphingolipid biosynthesis - lacto and neolacto series; ko00603|Glycosphingolipid biosynthesis - globo and isoglobo series; ko01100|Metabolic pathways	2655	XP_007974178.1	XP_007974178.1 PREDICTED: lactosylceramide 4-alpha-galactosyltransferase [Chlorocebus sabaeus]	sp|Q9NPC4|A4GAT_HUMAN	sp|Q9NPC4|A4GAT_HUMAN Lactosylceramide 4-alpha-galactosyltransferase OS=Homo sapiens GN=A4GALT PE=2 SV=1	_	_	_	_	_	PF04572.9|Gb3_synth|Alpha 1,4-glycosyltransferase conserved region|XM_007975987.2|m.9646:222-348;PF04488.12|Gly_transf_sug|Glycosyltransferase sugar-binding region containing DXD motif|XM_007975987.2|m.9646:94-213
AAK1	4.4611459336037	5.05751712265802	-0.180634423698608	0.0468915783319069	0.32167874668425	down	yes	4.93555549427978	4.67245023834189	3.77543206818944	5.13712273104113	4.81784704210345	5.21758159482948	NW_023666045.1	74325972	74505290	-	AAK1	--	GO:0006468|protein phosphorylation; GO:0006897|endocytosis; GO:0032880|regulation of protein localization; GO:0045747|positive regulation of Notch signaling pathway; GO:0046777|protein autophosphorylation; GO:0050821|protein stabilization; GO:0061024|membrane organization; GO:2000369|regulation of clathrin-dependent endocytosis	GO:0005737|cytoplasm; GO:0005829|cytosol; GO:0005905|clathrin-coated pit; GO:0019897|extrinsic component of plasma membrane; GO:0030136|clathrin-coated vesicle; GO:0031252|cell leading edge; GO:0043195|terminal bouton	GO:0004674|protein serine/threonine kinase activity; GO:0005112|Notch binding; GO:0005524|ATP binding; GO:0035612|AP-2 adaptor complex binding	ko:K08853|AAK	--	9322	XP_007968552.1	XP_007968552.1 PREDICTED: AP2-associated protein kinase 1 isoform X11 [Chlorocebus sabaeus]	sp|Q2M2I8|AAK1_HUMAN	sp|Q2M2I8|AAK1_HUMAN AP2-associated protein kinase 1 OS=Homo sapiens GN=AAK1 PE=1 SV=3	9598.ENSPTRP00000020635	AP2 associated kinase 1	COG0515	KOG1989	_	PF00069.22|Pkinase|Protein kinase domain|XM_007970361.2|m.8222:48-307;PF07714.14|Pkinase_Tyr|Protein tyrosine kinase|XM_007970361.2|m.8222:47-307
ABCA4	10.033699535146	12.9193790465532	-0.364362214092613	5.17969028804445e-06	0.000392641346709299	down	yes	11.019615553263	9.08436228944428	9.99712076273086	13.2726701885891	11.9011650626183	13.5843018884523	NW_023666033.1	78780073	78910160	-	ABCA4	--	GO:0001523|retinoid metabolic process; GO:0006649|phospholipid transfer to membrane; GO:0006810|transport; GO:0007601|visual perception; GO:0007603|phototransduction, visible light; GO:0045332|phospholipid translocation; GO:0045494|photoreceptor cell maintenance; GO:0055085|transmembrane transport	GO:0005887|integral component of plasma membrane; GO:0016020|membrane; GO:0043231|intracellular membrane-bounded organelle; GO:0097381|photoreceptor disc membrane	GO:0005215|transporter activity; GO:0005524|ATP binding; GO:0016887|ATPase activity; GO:0042626|ATPase-coupled transmembrane transporter activity; GO:0090555|phosphatidylethanolamine flippase activity	ko:K05644|ABCA4	ko02010|ABC transporters	7232	XP_007976098.1	XP_007976098.1 PREDICTED: retinal-specific ATP-binding cassette transporter [Chlorocebus sabaeus]	sp|P78363|ABCA4_HUMAN	sp|P78363|ABCA4_HUMAN Retinal-specific ATP-binding cassette transporter OS=Homo sapiens GN=ABCA4 PE=1 SV=3	9544.ENSMMUP00000018213	ATP-binding cassette, sub-family A (ABC1), member 4	COG1131	KOG0059	_	PF12698.4|ABC2_membrane_3|ABC-2 family transporter protein|XM_007977907.2|m.4481:610-856;PF12698.4|ABC2_membrane_3|ABC-2 family transporter protein|XM_007977907.2|m.4481:1604-1895;PF00005.24|ABC_tran|ABC transporter|XM_007977907.2|m.4481:947-1090;PF00005.24|ABC_tran|ABC transporter|XM_007977907.2|m.4481:1957-2098;PF13304.3|AAA_21|AAA domain, putative AbiEii toxin, Type IV TA system|XM_007977907.2…
ABCC1	22.70334540585	25.1088874471581	-0.145232353008498	0.00589691431991629	0.0931465471371071	down	yes	23.1641560895763	22.8112167447451	22.1346633832286	24.6974197156038	25.5802071431787	25.0490354826918	NW_023666068.1	14816018	14953501	-	ABCC1	--	--	GO:0005886|plasma membrane; GO:0016021|integral component of membrane	GO:0005524|ATP binding; GO:0042626|ATPase-coupled transmembrane transporter activity	ko:K05665|ABCC1	ko01523|Antifolate resistance; ko02010|ABC transporters; ko04071|Sphingolipid signaling pathway; ko04977|Vitamin digestion and absorption; ko05206|MicroRNAs in cancer	6468	XP_007984742.1	XP_007984742.1 PREDICTED: multidrug resistance-associated protein 1 isoform X1 [Chlorocebus sabaeus]	sp|Q864R9|MRP1_MACFA	sp|Q864R9|MRP1_MACFA Multidrug resistance-associated protein 1 OS=Macaca fascicularis GN=ABCC1 PE=2 SV=1	9606.ENSP00000382342	ATP-binding cassette, sub-family C (CFTR/MRP), member 1; Mediates export of organic anions a [...]	COG1132	KOG0054	_	PF00664.20|ABC_membrane|ABC transporter transmembrane region|XM_007986551.2|m.8913:353-623;PF00664.20|ABC_membrane|ABC transporter transmembrane region|XM_007986551.2|m.8913:1003-1269;PF00005.24|ABC_tran|ABC transporter|XM_007986551.2|m.8913:688-822;PF00005.24|ABC_tran|ABC transporter|XM_007986551.2|m.8913:1337-1485
ABCC2	0.979205064909274	1.25609429635917	-0.356043326303864	0.0412132686892062	0.300339206848636	down	yes	1.1389152772704	1.04015946957393	0.758540447883491	1.18653806498795	1.24336515636596	1.3383796677236	NW_023666048.1	53844985	53909244	+	ABCC2	--	GO:0006810|transport; GO:0006855|drug transmembrane transport; GO:0006979|response to oxidative stress; GO:0007565|female pregnancy; GO:0009408|response to heat; GO:0015694|mercury ion transport; GO:0015722|canalicular bile acid transport; GO:0015732|prostaglandin transport; GO:0030644|cellular chloride ion homeostasis; GO:0031427|response to methotrexate; GO:0032870|cellular response to hormone …	GO:0005886|plasma membrane; GO:0005887|integral component of plasma membrane; GO:0009986|cell surface; GO:0016324|apical plasma membrane; GO:0031526|brush border membrane; GO:0046581|intercellular canaliculus	GO:0005524|ATP binding; GO:0008514|organic anion transmembrane transporter activity; GO:0015127|bilirubin transmembrane transporter activity; GO:0019904|protein domain specific binding; GO:0042626|ATPase-coupled transmembrane transporter activity; GO:0043225|ATPase-coupled inorganic anion transmembrane transporter activity	ko:K05666|ABCC2	ko01523|Antifolate resistance; ko01524|Platinum drug resistance; ko02010|ABC transporters; ko04976|Bile secretion	6594	XP_011733981.1	XP_011733981.1 canalicular multispecific organic anion transporter 1 [Macaca nemestrina]	sp|Q92887|MRP2_HUMAN	sp|Q92887|MRP2_HUMAN Canalicular multispecific organic anion transporter 1 OS=Homo sapiens GN=ABCC2 PE=1 SV=3	9544.ENSMMUP00000031304	ATP-binding cassette, sub-family C (CFTR/MRP), member 2	COG1132	KOG0054	_	PF00664.20|ABC_membrane|ABC transporter transmembrane region|XM_038009430.1|m.3236:324-593;PF00664.20|ABC_membrane|ABC transporter transmembrane region|XM_038009430.1|m.3236:979-1229;PF00005.24|ABC_tran|ABC transporter|XM_038009430.1|m.3236:655-788;PF00005.24|ABC_tran|ABC transporter|XM_038009430.1|m.3236:1318-1465
ABCC4	17.5190701986983	19.3708329582322	-0.144881104195815	0.0119364921975091	0.147571969713177	down	yes	17.9464102823978	17.95582196092	16.6549783527772	20.1036941954199	19.1608580877826	18.8479465914941	NW_023666046.1	30211012	30527853	-	ABCC4	--	GO:0002576|platelet degranulation; GO:0010243|response to organonitrogen compound; GO:0014070|response to organic cyclic compound; GO:0032310|prostaglandin secretion; GO:0042493|response to drug; GO:0048661|positive regulation of smooth muscle cell proliferation; GO:0055085|transmembrane transport; GO:0060271|cilium assembly	GO:0005886|plasma membrane; GO:0005887|integral component of plasma membrane; GO:0016020|membrane; GO:0016323|basolateral plasma membrane; GO:0031088|platelet dense granule membrane	GO:0005524|ATP binding; GO:0015662|ion transmembrane transporter activity, phosphorylative mechanism; GO:0016404|15-hydroxyprostaglandin dehydrogenase (NAD+) activity; GO:0042626|ATPase-coupled transmembrane transporter activity; GO:0043225|ATPase-coupled inorganic anion transmembrane transporter activity	ko:K05673|ABCC4	ko01523|Antifolate resistance; ko02010|ABC transporters; ko04024|cAMP signaling pathway; ko04976|Bile secretion	7466	XP_007958886.1	XP_007958886.1 PREDICTED: multidrug resistance-associated protein 4 isoform X1 [Chlorocebus sabaeus]	sp|O15439|MRP4_HUMAN	sp|O15439|MRP4_HUMAN Multidrug resistance-associated protein 4 OS=Homo sapiens GN=ABCC4 PE=1 SV=3	9544.ENSMMUP00000036146	multidrug resistance-associated protein 4-like	COG1132	KOG0054	_	PF00664.20|ABC_membrane|ABC transporter transmembrane region|XM_007960695.2|m.11504:94-358;PF00664.20|ABC_membrane|ABC transporter transmembrane region|XM_007960695.2|m.11504:714-991;PF00005.24|ABC_tran|ABC transporter|XM_007960695.2|m.11504:428-562;PF00005.24|ABC_tran|ABC transporter|XM_007960695.2|m.11504:1058-1205
ABCC5	7.7826064801971	8.71229140863317	-0.162601227804761	0.0106920640412599	0.135392520595258	down	yes	7.79766407700186	7.73894266028545	7.811212703304	8.45271842846675	8.76825519094658	8.91590060648617	NW_023666063.1	14190772	14287337	+	ABCC5	--	GO:0006810|transport; GO:0030213|hyaluronan biosynthetic process; GO:0055085|transmembrane transport	GO:0005886|plasma membrane; GO:0005887|integral component of plasma membrane; GO:0016020|membrane	GO:0005524|ATP binding; GO:0008514|organic anion transmembrane transporter activity; GO:0042626|ATPase-coupled transmembrane transporter activity; GO:0043225|ATPase-coupled inorganic anion transmembrane transporter activity	ko:K05668|ABCC5	ko01523|Antifolate resistance; ko02010|ABC transporters	6111	XP_007970131.1	XP_007970131.1 PREDICTED: multidrug resistance-associated protein 5 isoform X1 [Chlorocebus sabaeus]	sp|O15440|MRP5_HUMAN	sp|O15440|MRP5_HUMAN Multidrug resistance-associated protein 5 OS=Homo sapiens GN=ABCC5 PE=1 SV=2	9544.ENSMMUP00000007289	ATP-binding cassette, sub-family C (CFTR/MRP), member 5	COG1132	KOG0054	_	PF00005.24|ABC_tran|ABC transporter|XM_007971940.2|m.4550:609-743;PF00005.24|ABC_tran|ABC transporter|XM_007971940.2|m.4550:1241-1389;PF00664.20|ABC_membrane|ABC transporter transmembrane region|XM_007971940.2|m.4550:210-477;PF00664.20|ABC_membrane|ABC transporter transmembrane region|XM_007971940.2|m.4550:891-1172
ABCC9	9.56702744086267	10.9025987444787	-0.188344867745798	0.00508808692015131	0.0848108189950084	down	yes	9.71405787474046	10.1310427756832	8.85598167216436	10.5371938137667	10.8855837387966	11.2850186808728	NW_023666069.1	13343449	13484437	+	ABCC9	--	GO:0006813|potassium ion transport; GO:0042493|response to drug; GO:0051607|defense response to virus; GO:0055085|transmembrane transport; GO:1903779|regulation of cardiac conduction; GO:1990573|potassium ion import across plasma membrane	GO:0005886|plasma membrane; GO:0008076|voltage-gated potassium channel complex; GO:0008282|inward rectifying potassium channel; GO:0030017|sarcomere; GO:0042383|sarcolemma	GO:0005215|transporter activity; GO:0005267|potassium channel activity; GO:0005524|ATP binding; GO:0008281|sulfonylurea receptor activity; GO:0015459|potassium channel regulator activity; GO:0042626|ATPase-coupled transmembrane transporter activity; GO:0043225|ATPase-coupled inorganic anion transmembrane transporter activity; GO:0044325|ion channel binding	ko:K05033|ABCC9,SUR2	ko02010|ABC transporters	9090	XP_007966069.1	XP_007966069.1 PREDICTED: ATP-binding cassette sub-family C member 9 isoform X1 [Chlorocebus sabaeus]	sp|O60706|ABCC9_HUMAN	sp|O60706|ABCC9_HUMAN ATP-binding cassette sub-family C member 9 OS=Homo sapiens GN=ABCC9 PE=1 SV=2	9544.ENSMMUP00000027388	ATP-binding cassette sub-family C member 9 Fragment	COG1132	KOG0054	_	PF00664.20|ABC_membrane|ABC transporter transmembrane region|XM_007967878.2|m.11322:302-585;PF00664.20|ABC_membrane|ABC transporter transmembrane region|XM_007967878.2|m.11322:994-1252;PF00005.24|ABC_tran|ABC transporter|XM_007967878.2|m.11322:688-839;PF00005.24|ABC_tran|ABC transporter|XM_007967878.2|m.11322:1329-1477
ABHD14B	8.82276428176038	10.7269614169797	-0.281648849105785	0.00313699774610391	0.0621018517060073	down	yes	8.85854464331701	8.64258156132894	8.96716664063519	11.0724305954562	11.0395706084934	10.0688830469895	NW_023666041.1	153562876	153569705	+	ABHD14B	--	GO:0045944|positive regulation of transcription by RNA polymerase II; GO:0050427|3'-phosphoadenosine 5'-phosphosulfate metabolic process	GO:0005634|nucleus; GO:0005730|nucleolus; GO:0005829|cytosol; GO:0070062|extracellular exosome	GO:0016787|hydrolase activity	ko:K13706|ABHD14	--	2289	XP_007982636.1	XP_007982636.1 PREDICTED: alpha/beta hydrolase domain-containing protein 14B isoform X1 [Chlorocebus sabaeus]	sp|Q96IU4|ABHEB_HUMAN	sp|Q96IU4|ABHEB_HUMAN Protein ABHD14B OS=Homo sapiens GN=ABHD14B PE=1 SV=1	_	_	_	_	_	PF12697.4|Abhydrolase_6|Alpha/beta hydrolase family|XM_007984445.2|m.9531:100-195
ABL2	11.5780566691145	12.4602493567882	-0.105851668825779	0.046944474128798	0.321743476707368	down	yes	11.7454893752459	11.4000378473697	11.588642784728	12.8198811879504	12.3807704763087	12.1800964061054	NW_023666055.1	51607771	51778370	+	ABL2	--	GO:0006464|cellular protein modification process; GO:0007155|cell adhesion; GO:0007165|signal transduction; GO:0007169|transmembrane receptor protein tyrosine kinase signaling pathway; GO:0007204|positive regulation of cytosolic calcium ion concentration; GO:0010506|regulation of autophagy; GO:0010863|positive regulation of phospholipase C activity; GO:0010976|positive regulation of neuron projec…	GO:0005829|cytosol; GO:0015629|actin cytoskeleton; GO:0031234|extrinsic component of cytoplasmic side of plasma membrane	GO:0000287|magnesium ion binding; GO:0001784|phosphotyrosine residue binding; GO:0003785|actin monomer binding; GO:0004672|protein kinase activity; GO:0004713|protein tyrosine kinase activity; GO:0004715|non-membrane spanning protein tyrosine kinase activity; GO:0005102|signaling receptor binding; GO:0005524|ATP binding; GO:0030145|manganese ion binding; GO:0051015|actin filament binding	ko:K08887|ABL2	ko04012|ErbB signaling pathway; ko04014|Ras signaling pathway; ko05416|Viral myocarditis	11806	XP_017807322.1	XP_017807322.1 Abelson tyrosine-protein kinase 2 isoform X1 [Papio anubis]	sp|P42684|ABL2_HUMAN	sp|P42684|ABL2_HUMAN Abelson tyrosine-protein kinase 2 OS=Homo sapiens GN=ABL2 PE=1 SV=1	_	_	_	_	_	PF07714.14|Pkinase_Tyr|Protein tyrosine kinase|XM_037985896.1|m.8098:354-604;PF00069.22|Pkinase|Protein kinase domain|XM_037985896.1|m.8098:356-602;PF08919.7|F_actin_bind|F-actin binding|XM_037985896.1|m.8098:1149-1248;PF00017.21|SH2|SH2 domain|XM_037985896.1|m.8098:239-314;PF00018.25|SH3_1|SH3 domain|XM_037985896.1|m.8098:179-225;PF07653.14|SH3_2|Variant SH3 domain|XM_037985896.1|m.8098:178-230
ABLIM1	3.13117683553182	3.49443288617745	-0.157875832143648	0.0418624457064812	0.302440130978098	down	yes	3.0124309083802	3.17689110625053	3.20420849196472	3.41906699607674	3.46118414147861	3.60304752097699	NW_023666048.1	68532262	68873635	-	ABLIM1	--	GO:0007010|cytoskeleton organization; GO:0007601|visual perception; GO:0009887|animal organ morphogenesis; GO:0030032|lamellipodium assembly; GO:0060271|cilium assembly	GO:0001725|stress fiber; GO:0005737|cytoplasm; GO:0015629|actin cytoskeleton; GO:0030027|lamellipodium	GO:0003779|actin binding; GO:0046872|metal ion binding	ko:K07520|ABLIM	ko04360|Axon guidance	9256	XP_011783221.1	XP_011783221.1 PREDICTED: actin-binding LIM protein 1 isoform X2 [Colobus angolensis palliatus]	sp|O14639|ABLM1_HUMAN	sp|O14639|ABLM1_HUMAN Actin-binding LIM protein 1 OS=Homo sapiens GN=ABLIM1 PE=1 SV=3	_	_	_	_	_	PF16182.2|AbLIM_anchor|Putative adherens-junction anchoring region of AbLIM|XM_038009584.1|m.3993:317-712;PF00412.19|LIM|LIM domain|XM_038009584.1|m.3993:39-93;PF00412.19|LIM|LIM domain|XM_038009584.1|m.3993:98-149;PF00412.19|LIM|LIM domain|XM_038009584.1|m.3993:166-219;PF00412.19|LIM|LIM domain|XM_038009584.1|m.3993:225-267;PF02209.16|VHP|Villin headpiece domain|XM_038009584.1|m.3993:713-748
ACACB	5.05600354074685	5.7740300765344	-0.191226968833847	0.00722983506194966	0.107133656099716	down	yes	5.00745374698198	5.10861015505066	5.05194672020792	5.53896312373677	6.00072826920922	5.78239883665721	NW_023666037.1	140614337	140773620	-	ACACB	--	GO:0006084|acetyl-CoA metabolic process; GO:0006633|fatty acid biosynthetic process; GO:0006768|biotin metabolic process; GO:0006853|carnitine shuttle; GO:0010629|negative regulation of gene expression; GO:0010884|positive regulation of lipid storage; GO:0010906|regulation of glucose metabolic process; GO:0014070|response to organic cyclic compound; GO:0031325|positive regulation of cellular meta…	GO:0005634|nucleus; GO:0005739|mitochondrion; GO:0005741|mitochondrial outer membrane; GO:0005829|cytosol; GO:0012505|endomembrane system	GO:0003989|acetyl-CoA carboxylase activity; GO:0004075|biotin carboxylase activity; GO:0005524|ATP binding; GO:0009374|biotin binding; GO:0042802|identical protein binding; GO:0046872|metal ion binding	ko:K01946|ACACB	ko00061|Fatty acid biosynthesis; ko00620|Pyruvate metabolism; ko00640|Propanoate metabolism; ko01100|Metabolic pathways; ko04152|AMPK signaling pathway; ko04910|Insulin signaling pathway; ko04920|Adipocytokine signaling pathway; ko04922|Glucagon signaling pathway; ko04931|Insulin resistance	9377	XP_015008206.1	XP_015008206.1 PREDICTED: acetyl-CoA carboxylase 2 isoform X1 [Macaca mulatta]	sp|O00763|ACACB_HUMAN	sp|O00763|ACACB_HUMAN Acetyl-CoA carboxylase 2 OS=Homo sapiens GN=ACACB PE=1 SV=3	_	_	_	_	_	PF08326.9|ACC_central|Acetyl-CoA carboxylase, central region|XM_037996568.1|m.11824:962-1688;PF01039.19|Carboxyl_trans|Carboxyl transferase domain|XM_037996568.1|m.11824:1780-2333;PF02786.14|CPSase_L_D2|Carbamoyl-phosphate synthase L chain, ATP binding domain|XM_037996568.1|m.11824:432-614;PF00289.19|Biotin_carb_N|Biotin carboxylase, N-terminal domain|XM_037996568.1|m.11824:260-379;PF02785.16|Bio…
ACOT7	26.8813841446652	31.0162766069635	-0.206346557640602	0.00206796367680058	0.0471227070461281	down	yes	26.2976250307007	25.4440214934164	28.9025059098785	31.0519404683518	31.0809214331988	30.91596791934	NW_023666054.1	29408450	29580377	+	ACOT7	--	GO:0006637|acyl-CoA metabolic process; GO:0015937|coenzyme A biosynthetic process; GO:0036114|medium-chain fatty-acyl-CoA catabolic process; GO:0036116|long-chain fatty-acyl-CoA catabolic process; GO:0051792|medium-chain fatty acid biosynthetic process; GO:1900535|palmitic acid biosynthetic process	GO:0005654|nucleoplasm; GO:0005739|mitochondrion; GO:0005829|cytosol; GO:0070062|extracellular exosome	GO:0000062|fatty-acyl-CoA binding; GO:0016290|palmitoyl-CoA hydrolase activity; GO:0036042|long-chain fatty acyl-CoA binding; GO:0042803|protein homodimerization activity; GO:0047617|acyl-CoA hydrolase activity; GO:0052689|carboxylic ester hydrolase activity; GO:0102991|myristoyl-CoA hydrolase activity	ko:K17360|ACOT7	ko00062|Fatty acid elongation; ko01040|Biosynthesis of unsaturated fatty acids	1971	NP_001306276.1	NP_001306276.1 acyl-CoA thioesterase 7 [Macaca fascicularis]	sp|O00154|BACH_HUMAN	sp|O00154|BACH_HUMAN Cytosolic acyl coenzyme A thioester hydrolase OS=Homo sapiens GN=ACOT7 PE=1 SV=3	9913.ENSBTAP00000028254	acyl-CoA thioesterase 7	COG1607	KOG2763	_	PF03061.19|4HBT|Thioesterase superfamily|XM_007980774.2|m.4681:59-138;PF03061.19|4HBT|Thioesterase superfamily|XM_007980774.2|m.4681:232-302
ACP5	3.95166870210811	6.15010302551684	-0.636846240999629	4.28036355406276e-05	0.00215950783321193	down	yes	3.35584687174648	4.27281674320182	4.22634249137604	6.53300598353192	5.99675618222289	5.92054691079572	NW_023666074.1	9350068	9354653	+	ACP5	--	GO:0006771|riboflavin metabolic process; GO:0032496|response to lipopolysaccharide; GO:0032691|negative regulation of interleukin-1 beta production; GO:0032695|negative regulation of interleukin-12 production; GO:0032720|negative regulation of tumor necrosis factor production; GO:0032929|negative regulation of superoxide anion generation; GO:0034097|response to cytokine; GO:0045019|negative regul…	GO:0005764|lysosome; GO:0005829|cytosol; GO:0016021|integral component of membrane; GO:0070062|extracellular exosome	GO:0003993|acid phosphatase activity; GO:0008198|ferrous iron binding; GO:0008199|ferric iron binding	ko:K14379|ACP5	ko00740|Riboflavin metabolism; ko01100|Metabolic pathways; ko04142|Lysosome; ko04380|Osteoclast differentiation; ko05323|Rheumatoid arthritis	1704	XP_017724910.1	XP_017724910.1 PREDICTED: tartrate-resistant acid phosphatase type 5 isoform X2 [Rhinopithecus bieti]	sp|P13686|PPA5_HUMAN	sp|P13686|PPA5_HUMAN Tartrate-resistant acid phosphatase type 5 OS=Homo sapiens GN=ACP5 PE=1 SV=3	9544.ENSMMUP00000003974	acid phosphatase 5, tartrate resistant	COG1409	KOG2679	_	PF00149.25|Metallophos|Calcineurin-like phosphoesterase|XM_007995335.2|m.6130:26-243
ACSL5	4.47830537332146	5.62015834662144	-0.327004661540204	0.0050400985079215	0.0842903392372459	down	yes	4.7596174966321	4.15640713088897	4.51889149244331	6.02010703878661	5.78624753297565	5.05412046810205	NW_023666048.1	66462251	66514618	+	ACSL5	--	GO:0001676|long-chain fatty acid metabolic process; GO:0035338|long-chain fatty-acyl-CoA biosynthetic process; GO:2001236|regulation of extrinsic apoptotic signaling pathway	GO:0005634|nucleus; GO:0005730|nucleolus; GO:0005739|mitochondrion; GO:0005741|mitochondrial outer membrane; GO:0005743|mitochondrial inner membrane; GO:0005783|endoplasmic reticulum; GO:0005789|endoplasmic reticulum membrane; GO:0016020|membrane; GO:0016021|integral component of membrane	GO:0004467|long-chain fatty acid-CoA ligase activity; GO:0005524|ATP binding; GO:0102391|decanoate-CoA ligase activity	ko:K01897|ACSL,fadD	ko00061|Fatty acid biosynthesis; ko00071|Fatty acid degradation; ko01100|Metabolic pathways; ko01212|Fatty acid metabolism; ko03320|PPAR signaling pathway; ko04146|Peroxisome; ko04216|Ferroptosis; ko04920|Adipocytokine signaling pathway	3442	XP_007962294.1	XP_007962294.1 PREDICTED: LOW QUALITY PROTEIN: long-chain-fatty-acid--CoA ligase 5 [Chlorocebus sabaeus]	sp|Q9ULC5|ACSL5_HUMAN	sp|Q9ULC5|ACSL5_HUMAN Long-chain-fatty-acid--CoA ligase 5 OS=Homo sapiens GN=ACSL5 PE=1 SV=1	9598.ENSPTRP00000043677	acyl-CoA synthetase long-chain family member 5	COG1022	KOG1256	_	PF00501.25|AMP-binding|AMP-binding enzyme|XM_007964103.2|m.3819:101-547
ACTL8	0.72593088979875	1.2696187027496	-0.798071787614085	0.0327321016006351	0.265398914833672	down	yes	0.508856572361521	0.974586572023383	0.694349525011347	0.668716725983733	1.66428526477313	1.47585411749193	NW_023666033.1	1334288	1407923	+	ACTL8	--	GO:0030855|epithelial cell differentiation	GO:0005737|cytoplasm; GO:0005856|cytoskeleton	--	--	--	1924	XP_007978487.1	XP_007978487.1 PREDICTED: actin-like protein 8 [Chlorocebus sabaeus]	sp|Q9H568|ACTL8_HUMAN	sp|Q9H568|ACTL8_HUMAN Actin-like protein 8 OS=Homo sapiens GN=ACTL8 PE=1 SV=1	9544.ENSMMUP00000014223	actin-like 8	COG5277	KOG0676	_	PF00022.16|Actin|Actin|XM_007980296.2|m.94:4-364
ACTN3	0.375531008331867	0.706920009027571	-0.894965256913193	0.0131022760095735	0.156614765138206	down	yes	0.331479263891771	0.284437734298849	0.510676026804981	0.876407769561146	0.49576443666992	0.748587820851647	NW_023666038.1	104992438	105008258	-	ACTN3	--	--	--	GO:0003779|actin binding; GO:0005509|calcium ion binding	ko:K21073|ACTN2_3	ko05412|Arrhythmogenic right ventricular cardiomyopathy (ARVC)	3016	XP_025212352.1	XP_025212352.1 alpha-actinin-3 isoform X1 [Theropithecus gelada]	sp|Q0III9|ACTN3_BOVIN	sp|Q0III9|ACTN3_BOVIN Alpha-actinin-3 OS=Bos taurus GN=ACTN3 PE=2 SV=1	9544.ENSMMUP00000003355	actinin, alpha 3	COG5069	KOG0035	_	PF00435.18|Spectrin|Spectrin repeat|XM_037999021.1|m.6815:288-397;PF00435.18|Spectrin|Spectrin repeat|XM_037999021.1|m.6815:408-512;PF00435.18|Spectrin|Spectrin repeat|XM_037999021.1|m.6815:524-634;PF00435.18|Spectrin|Spectrin repeat|XM_037999021.1|m.6815:645-746;PF00307.28|CH|Calponin homology (CH) domain|XM_037999021.1|m.6815:46-149;PF00307.28|CH|Calponin homology (CH) domain|XM_037999021.1|m.6…
ACVR1B	12.5171573755571	13.8387054280064	-0.144692040137509	0.0327767003465295	0.265540561078087	down	yes	12.4982323793327	12.5046284192681	12.5486113280704	14.3231985497394	13.897359136704	13.2955585975758	NW_023666037.1	197923884	197969817	-	ACVR1B	--	GO:0000082|G1/S transition of mitotic cell cycle; GO:0001701|in utero embryonic development; GO:0001942|hair follicle development; GO:0006355|regulation of transcription, DNA-templated; GO:0006468|protein phosphorylation; GO:0007165|signal transduction; GO:0007178|transmembrane receptor protein serine/threonine kinase signaling pathway; GO:0007417|central nervous system development; GO:0010629|ne…	GO:0005829|cytosol; GO:0005886|plasma membrane; GO:0005887|integral component of plasma membrane; GO:0009986|cell surface; GO:0043235|receptor complex; GO:0048179|activin receptor complex; GO:0070062|extracellular exosome	GO:0004674|protein serine/threonine kinase activity; GO:0004675|transmembrane receptor protein serine/threonine kinase activity; GO:0005524|ATP binding; GO:0016361|activin receptor activity, type I; GO:0031625|ubiquitin protein ligase binding; GO:0034711|inhibin binding; GO:0046332|SMAD binding; GO:0046872|metal ion binding; GO:0048185|activin binding	ko:K13567|ACVR1B,ALK4	ko04060|Cytokine-cytokine receptor interaction; ko04350|TGF-beta signaling pathway; ko04550|Signaling pathways regulating pluripotency of stem cells	4593	XP_024646317.1	XP_024646317.1 activin receptor type-1B isoform X1 [Macaca nemestrina]	sp|P36896|ACV1B_HUMAN	sp|P36896|ACV1B_HUMAN Activin receptor type-1B OS=Homo sapiens GN=ACVR1B PE=1 SV=1	9544.ENSMMUP00000008149	activin A receptor, type IB	COG0515	KOG2052	_	PF00069.22|Pkinase|Protein kinase domain|XM_008003308.2|m.14:245-526;PF07714.14|Pkinase_Tyr|Protein tyrosine kinase|XM_008003308.2|m.14:243-528;PF08515.9|TGF_beta_GS|Transforming growth factor beta type I GS-motif|XM_008003308.2|m.14:213-240;PF01064.20|Activin_recp|Activin types I and II receptor domain|XM_008003308.2|m.14:68-139
ADAM19	4.11708015954642	5.14191721935323	-0.319987952688269	0.000189818742905825	0.00773896145063342	down	yes	4.14494132077716	4.23809060360758	3.96820855425451	4.95175300541623	5.21495823834173	5.25904041430172	NW_023666034.1	17663866	17762545	+	ADAM19	--	GO:0006509|membrane protein ectodomain proteolysis; GO:0007507|heart development; GO:0030198|extracellular matrix organization	GO:0005794|Golgi apparatus; GO:0005886|plasma membrane; GO:0016021|integral component of membrane	GO:0004222|metalloendopeptidase activity; GO:0017124|SH3 domain binding; GO:0046872|metal ion binding	ko:K08608|ADAM19	--	6510	XP_008013336.1	XP_008013336.1 PREDICTED: disintegrin and metalloproteinase domain-containing protein 19 isoform X1 [Chlorocebus sabaeus]	sp|Q9H013|ADA19_HUMAN	sp|Q9H013|ADA19_HUMAN Disintegrin and metalloproteinase domain-containing protein 19 OS=Homo sapiens GN=ADAM19 PE=1 SV=3	9544.ENSMMUP00000028378	ADAM metallopeptidase domain 19 (meltrin beta)	_	KOG3607	_	PF01421.16|Reprolysin|Reprolysin (M12B) family zinc metalloprotease|XM_008015145.2|m.4855:255-453;PF08516.9|ADAM_CR|ADAM cysteine-rich|XM_008015145.2|m.4855:547-662;PF01562.16|Pep_M12B_propep|Reprolysin family propeptide|XM_008015145.2|m.4855:104-207;PF13688.3|Reprolysin_5|Metallo-peptidase family M12|XM_008015145.2|m.4855:256-422;PF00200.20|Disintegrin|Disintegrin|XM_008015145.2|m.4855:470-541;P…
ADAMTS1	38.3421315331574	58.0531963292231	-0.598317231275945	5.23965320195077e-24	6.08001296549441e-21	down	yes	38.4524889501474	35.7496403295753	40.8242653197496	59.1405179051932	56.2290920712269	58.7899790112493	NW_023666071.1	8023555	8032659	+	ADAMTS1	--	GO:0001542|ovulation from ovarian follicle; GO:0001822|kidney development; GO:0007229|integrin-mediated signaling pathway; GO:0008285|negative regulation of cell population proliferation; GO:0060347|heart trabecula formation	GO:0005604|basement membrane; GO:0005829|cytosol; GO:0031410|cytoplasmic vesicle	GO:0004222|metalloendopeptidase activity; GO:0008201|heparin binding; GO:0008237|metallopeptidase activity; GO:0008270|zinc ion binding	ko:K08617|ADAMTS1	--	4639	XP_007964129.1	XP_007964129.1 PREDICTED: A disintegrin and metalloproteinase with thrombospondin motifs 1 [Chlorocebus sabaeus]	sp|Q9UHI8|ATS1_HUMAN	sp|Q9UHI8|ATS1_HUMAN A disintegrin and metalloproteinase with thrombospondin motifs 1 OS=Homo sapiens GN=ADAMTS1 PE=1 SV=4	9544.ENSMMUP00000017609	ADAM metallopeptidase with thrombospondin type 1 motif, 1	_	KOG3538	_	PF05986.11|ADAM_spacer1|ADAM-TS Spacer 1|XM_007965938.2|m.12891:725-842;PF01562.16|Pep_M12B_propep|Reprolysin family propeptide|XM_007965938.2|m.12891:71-165;PF01421.16|Reprolysin|Reprolysin (M12B) family zinc metalloprotease|XM_007965938.2|m.12891:258-467;PF00090.16|TSP_1|Thrombospondin type 1 domain|XM_007965938.2|m.12891:564-613;PF00090.16|TSP_1|Thrombospondin type 1 domain|XM_007965938.2|m.12…
ADAMTS10	20.1441542046978	25.202228023156	-0.323046375968184	1.38214987077407e-05	0.000865134058117295	down	yes	19.5442695595003	19.2651057175889	21.6230873370043	27.4466060071892	23.346347067743	24.8137309945358	NW_023666074.1	12296851	12328178	+	ADAMTS10	--	--	GO:0001527|microfibril; GO:0031012|extracellular matrix	GO:0004222|metalloendopeptidase activity; GO:0008270|zinc ion binding	ko:K08625|ADAMTS10	--	4239	XP_015296280.1	XP_015296280.1 PREDICTED: A disintegrin and metalloproteinase with thrombospondin motifs 10 isoform X1 [Macaca fascicularis]	sp|Q9H324|ATS10_HUMAN	sp|Q9H324|ATS10_HUMAN A disintegrin and metalloproteinase with thrombospondin motifs 10 OS=Homo sapiens GN=ADAMTS10 PE=1 SV=2	9544.ENSMMUP00000022117	ADAM metallopeptidase with thrombospondin type 1 motif, 10	_	KOG3538	_	PF01562.16|Pep_M12B_propep|Reprolysin family propeptide|XM_007995133.2|m.6677:40-180;PF05986.11|ADAM_spacer1|ADAM-TS Spacer 1|XM_007995133.2|m.6677:707-818;PF01421.16|Reprolysin|Reprolysin (M12B) family zinc metalloprotease|XM_007995133.2|m.6677:239-457;PF00090.16|TSP_1|Thrombospondin type 1 domain|XM_007995133.2|m.6677:551-601;PF00090.16|TSP_1|Thrombospondin type 1 domain|XM_007995133.2|m.6677:8…
ADAMTS15	7.05914176554562	8.10405823354478	-0.198888582423479	0.0133801825535755	0.158371283002484	down	yes	6.60476391334436	7.54522956068284	7.02743182260967	7.74958759198547	8.05973040114567	8.5028567075032	NW_023666043.1	4571578	4599685	-	ADAMTS15	--	--	GO:0005615|extracellular space; GO:0009986|cell surface; GO:0031012|extracellular matrix	GO:0004222|metalloendopeptidase activity; GO:0008201|heparin binding; GO:0008270|zinc ion binding; GO:0050840|extracellular matrix binding	ko:K08629|ADAMTS15	--	6038	XP_008019723.1	XP_008019723.1 PREDICTED: A disintegrin and metalloproteinase with thrombospondin motifs 15 [Chlorocebus sabaeus]	sp|Q8TE58|ATS15_HUMAN	sp|Q8TE58|ATS15_HUMAN A disintegrin and metalloproteinase with thrombospondin motifs 15 OS=Homo sapiens GN=ADAMTS15 PE=2 SV=1	9544.ENSMMUP00000004391	ADAM metallopeptidase with thrombospondin type 1 motif, 15	_	KOG3538	_	PF05986.11|ADAM_spacer1|ADAM-TS Spacer 1|XM_008021532.2|m.13735:683-801;PF01562.16|Pep_M12B_propep|Reprolysin family propeptide|XM_008021532.2|m.13735:25-144;PF01421.16|Reprolysin|Reprolysin (M12B) family zinc metalloprotease|XM_008021532.2|m.13735:218-427;PF00090.16|TSP_1|Thrombospondin type 1 domain|XM_008021532.2|m.13735:521-570;PF00090.16|TSP_1|Thrombospondin type 1 domain|XM_008021532.2|m.13…
ADAMTS16	5.10835336872087	7.02679765215367	-0.459239274140404	1.34207468129734e-07	1.54543485247102e-05	down	yes	5.20965390143391	5.07554546428286	5.03986074044584	7.03450875551982	6.67654194552225	7.36934225541895	NW_023666064.1	23756118	23938354	-	ADAMTS16	--	GO:0001658|branching involved in ureteric bud morphogenesis; GO:0003073|regulation of systemic arterial blood pressure; GO:1902017|regulation of cilium assembly	GO:0031012|extracellular matrix	GO:0004222|metalloendopeptidase activity; GO:0008270|zinc ion binding	ko:K08630|ADAMTS16	--	5049	XP_011752588.1	XP_011752588.1 A disintegrin and metalloproteinase with thrombospondin motifs 16 isoform X1 [Macaca nemestrina]	sp|Q8TE57|ATS16_HUMAN	sp|Q8TE57|ATS16_HUMAN A disintegrin and metalloproteinase with thrombospondin motifs 16 OS=Homo sapiens GN=ADAMTS16 PE=2 SV=3	9544.ENSMMUP00000025240	ADAM metallopeptidase with thrombospondin type 1 motif, 16	_	KOG3538	_	PF05986.11|ADAM_spacer1|ADAM-TS Spacer 1|XM_037988699.1|m.5220:748-858;PF01562.16|Pep_M12B_propep|Reprolysin family propeptide|XM_037988699.1|m.5220:62-205;PF01421.16|Reprolysin|Reprolysin (M12B) family zinc metalloprotease|XM_037988699.1|m.5220:292-495;PF00090.16|TSP_1|Thrombospondin type 1 domain|XM_037988699.1|m.5220:590-640;PF00090.16|TSP_1|Thrombospondin type 1 domain|XM_037988699.1|m.5220:9…
ADAMTS2	3.22474359397262	4.18387427163777	-0.374632251748115	0.000279689925970579	0.0103919274218379	down	yes	3.19834022428147	3.02815926583431	3.44773129180209	4.41507753617248	3.68422814763727	4.45231713110355	NW_023666075.1	12207935	12439252	-	ADAMTS2	--	GO:0007283|spermatogenesis; GO:0016485|protein processing; GO:0030199|collagen fibril organization; GO:0030324|lung development; GO:0030574|collagen catabolic process; GO:0043588|skin development	GO:0005576|extracellular region; GO:0005615|extracellular space; GO:0031012|extracellular matrix	GO:0004222|metalloendopeptidase activity; GO:0008237|metallopeptidase activity; GO:0008270|zinc ion binding	ko:K08618|ADAMTS2	--	6767	XP_008013703.1	XP_008013703.1 PREDICTED: A disintegrin and metalloproteinase with thrombospondin motifs 2 [Chlorocebus sabaeus]	sp|O95450|ATS2_HUMAN	sp|O95450|ATS2_HUMAN A disintegrin and metalloproteinase with thrombospondin motifs 2 OS=Homo sapiens GN=ADAMTS2 PE=2 SV=2	9544.ENSMMUP00000003347	ADAM metallopeptidase with thrombospondin type 1 motif, 2	_	KOG3538	_	PF01562.16|Pep_M12B_propep|Reprolysin family propeptide|XM_008015512.2|m.7765:97-250;PF05986.11|ADAM_spacer1|ADAM-TS Spacer 1|XM_008015512.2|m.7765:761-875;PF00090.16|TSP_1|Thrombospondin type 1 domain|XM_008015512.2|m.7765:604-653;PF00090.16|TSP_1|Thrombospondin type 1 domain|XM_008015512.2|m.7765:900-951;PF00090.16|TSP_1|Thrombospondin type 1 domain|XM_008015512.2|m.7765:958-998;PF00090.16|TSP_…
ADAMTS6	2.12197195136738	2.90179043520487	-0.449718069057931	1.74937411269465e-05	0.00104497534054672	down	yes	1.84032545794249	2.24038069254062	2.28520970361904	2.76885608264429	2.96938531486743	2.96712990810289	NW_023666049.1	9980945	10314741	-	ADAMTS6	--	--	GO:0031012|extracellular matrix	GO:0004222|metalloendopeptidase activity; GO:0008237|metallopeptidase activity; GO:0008270|zinc ion binding	ko:K08621|ADAMTS6	--	8222	XP_005557063.1	XP_005557063.1 PREDICTED: A disintegrin and metalloproteinase with thrombospondin motifs 6 isoform X1 [Macaca fascicularis]	sp|Q9UKP5|ATS6_HUMAN	sp|Q9UKP5|ATS6_HUMAN A disintegrin and metalloproteinase with thrombospondin motifs 6 OS=Homo sapiens GN=ADAMTS6 PE=2 SV=2	9544.ENSMMUP00000023792	ADAM metallopeptidase with thrombospondin type 1 motif, 6	_	KOG3538	_	PF01562.16|Pep_M12B_propep|Reprolysin family propeptide|XM_007973876.2|m.7405:43-191;PF05986.11|ADAM_spacer1|ADAM-TS Spacer 1|XM_007973876.2|m.7405:718-829;PF01421.16|Reprolysin|Reprolysin (M12B) family zinc metalloprotease|XM_007973876.2|m.7405:250-468;PF00090.16|TSP_1|Thrombospondin type 1 domain|XM_007973876.2|m.7405:562-612;PF00090.16|TSP_1|Thrombospondin type 1 domain|XM_007973876.2|m.7405:8…
ADAMTSL4	2.19984094654474	2.784108176706	-0.338445341939134	0.016350084130446	0.179881512058177	down	yes	2.46593858034949	2.12562998623149	2.00795427305324	2.63935147963969	2.80189365952992	2.91107939094839	NW_023666038.1	12726761	12738295	-	ADAMTSL4	--	GO:0002064|epithelial cell development; GO:0006915|apoptotic process; GO:0030198|extracellular matrix organization; GO:0036066|protein O-linked fucosylation; GO:0043065|positive regulation of apoptotic process	GO:0005614|interstitial matrix; GO:0005615|extracellular space; GO:0005788|endoplasmic reticulum lumen	GO:0002020|protease binding; GO:0008233|peptidase activity	--	--	4182	XP_008017454.1	XP_008017454.1 PREDICTED: ADAMTS-like protein 4 isoform X1 [Chlorocebus sabaeus]	sp|Q6UY14|ATL4_HUMAN	sp|Q6UY14|ATL4_HUMAN ADAMTS-like protein 4 OS=Homo sapiens GN=ADAMTSL4 PE=1 SV=2	9606.ENSP00000271643	ADAMTS-like 4; Positive regulation of apoptosis	_	KOG3538;KOG4597	_	PF05986.11|ADAM_spacer1|ADAM-TS Spacer 1|XM_008019265.2|m.2296:564-676;PF00090.16|TSP_1|Thrombospondin type 1 domain|XM_008019265.2|m.2296:125-151;PF00090.16|TSP_1|Thrombospondin type 1 domain|XM_008019265.2|m.2296:807-860;PF00090.16|TSP_1|Thrombospondin type 1 domain|XM_008019265.2|m.2296:867-918;PF00090.16|TSP_1|Thrombospondin type 1 domain|XM_008019265.2|m.2296:993-1047;PF00090.16|TSP_1|Thromb…
ADAMTSL5	8.19803030978915	9.4203832874434	-0.200280350433858	0.0409175849136272	0.298906425385989	down	yes	9.02858702850235	7.14433387410631	8.4211700267588	9.86654111074277	8.94264135023171	9.45196740135572	NW_023666081.1	7565647	7574933	+	ADAMTSL5	--	--	GO:0001527|microfibril; GO:0005576|extracellular region; GO:0031012|extracellular matrix	GO:0004222|metalloendopeptidase activity; GO:0008201|heparin binding; GO:0008270|zinc ion binding	--	--	3602	XP_007992820.1	XP_007992820.1 PREDICTED: ADAMTS-like protein 5 isoform X7 [Chlorocebus sabaeus]	sp|Q6ZMM2|ATL5_HUMAN	sp|Q6ZMM2|ATL5_HUMAN ADAMTS-like protein 5 OS=Homo sapiens GN=ADAMTSL5 PE=1 SV=3	_	_	_	_	_	PF05986.11|ADAM_spacer1|ADAM-TS Spacer 1|XM_007994629.2|m.16190:204-311;PF01759.18|NTR|UNC-6/NTR/C345C module|XM_007994629.2|m.16190:375-473;PF00090.16|TSP_1|Thrombospondin type 1 domain|XM_007994629.2|m.16190:50-96
ADCY6	27.346701982885	29.4946111829451	-0.109046131340017	0.0428183516396448	0.305330993638058	down	yes	27.1889798935525	28.1635179964918	26.6876080586107	29.0117961644571	28.7575786651621	30.7144587192162	NW_023666037.1	201115865	201140244	+	ADCY6	--	GO:0003091|renal water homeostasis; GO:0006171|cAMP biosynthetic process; GO:0006182|cGMP biosynthetic process; GO:0007189|adenylate cyclase-activating G protein-coupled receptor signaling pathway; GO:0007190|activation of adenylate cyclase activity; GO:0007193|adenylate cyclase-inhibiting G protein-coupled receptor signaling pathway; GO:0007212|dopamine receptor signaling pathway; GO:0010977|neg…	GO:0005886|plasma membrane; GO:0005929|cilium; GO:0008074|guanylate cyclase complex, soluble; GO:0016020|membrane; GO:0016021|integral component of membrane; GO:0031226|intrinsic component of plasma membrane	GO:0004016|adenylate cyclase activity; GO:0004383|guanylate cyclase activity; GO:0005524|ATP binding; GO:0019901|protein kinase binding; GO:0046872|metal ion binding	ko:K08046|ADCY6	ko00230|Purine metabolism; ko01522|Endocrine resistance; ko04015|Rap1 signaling pathway; ko04022|cGMP-PKG signaling pathway; ko04024|cAMP signaling pathway; ko04062|Chemokine signaling pathway; ko04072|Phospholipase D signaling pathway; ko04114|Oocyte meiosis; ko04211|Longevity regulating pathway; ko04213|Longevity regulating pathway - multiple species; ko04261|Adrenergic signaling in cardiomyocy…	6081	XP_008001265.1	XP_008001265.1 PREDICTED: adenylate cyclase type 6 isoform X2 [Chlorocebus sabaeus]	sp|O43306|ADCY6_HUMAN	sp|O43306|ADCY6_HUMAN Adenylate cyclase type 6 OS=Homo sapiens GN=ADCY6 PE=1 SV=2	9544.ENSMMUP00000008224	adenylate cyclase 6	COG2114	KOG3619	_	PF16214.2|AC_N|Adenylyl cyclase N-terminal extracellular and transmembrane region|XM_008003074.2|m.428:75-427;PF00211.17|Guanylate_cyc|Adenylate and Guanylate cyclase catalytic domain|XM_008003074.2|m.428:430-590;PF06327.11|DUF1053|Domain of Unknown Function (DUF1053)|XM_008003074.2|m.428:642-728;PF00211.17|Guanylate_cyc|Adenylate and Guanylate cyclase catalytic domain|XM_008003074.2|m.429:1-184
ADD1	64.0981963015283	71.033957638732	-0.148203133255245	0.0455344240597282	0.315708484765048	down	yes	68.7683391520544	69.0137219798337	54.5125277726968	72.0457513507364	71.006727349945	70.0493942155147	NW_023666051.1	2167948	2256880	-	ADD1	--	GO:0000902|cell morphogenesis; GO:0001701|in utero embryonic development; GO:0006884|cell volume homeostasis; GO:0020027|hemoglobin metabolic process; GO:0030036|actin cytoskeleton organization; GO:0030218|erythrocyte differentiation; GO:0032092|positive regulation of protein binding; GO:0035264|multicellular organism growth; GO:0036498|IRE1-mediated unfolded protein response; GO:0048873|homeosta…	GO:0005634|nucleus; GO:0005654|nucleoplasm; GO:0005737|cytoplasm; GO:0005829|cytosol; GO:0005886|plasma membrane; GO:0005913|cell-cell adherens junction; GO:0005925|focal adhesion; GO:0008290|F-actin capping protein complex; GO:0016604|nuclear body	GO:0003723|RNA binding; GO:0003779|actin binding; GO:0005198|structural molecule activity; GO:0005516|calmodulin binding; GO:0008134|transcription factor binding; GO:0030507|spectrin binding; GO:0042803|protein homodimerization activity; GO:0045296|cadherin binding; GO:0046982|protein heterodimerization activity; GO:0051015|actin filament binding	ko:K18622|ADD	--	4144	XP_008016267.1	XP_008016267.1 PREDICTED: alpha-adducin isoform X7 [Chlorocebus sabaeus]	sp|P35611|ADDA_HUMAN	sp|P35611|ADDA_HUMAN Alpha-adducin OS=Homo sapiens GN=ADD1 PE=1 SV=2	_	_	_	_	_	PF00596.18|Aldolase_II|Class II Aldolase and Adducin N-terminal domain|XM_008018077.2|m.11950:147-329
ADD3	17.1955410485434	19.7820826711603	-0.20205017151341	0.000751787189408765	0.0222803727941674	down	yes	17.903529327963	17.0791609837071	16.6039328339601	19.9255315979272	20.0357270309241	19.3849893846295	NW_023666048.1	64133099	64259617	+	ADD3	--	GO:0055085|transmembrane transport	GO:0000794|condensed nuclear chromosome; GO:0005654|nucleoplasm; GO:0005829|cytosol; GO:0005856|cytoskeleton; GO:0005886|plasma membrane; GO:0005903|brush border; GO:0005911|cell-cell junction; GO:0005938|cell cortex; GO:0014069|postsynaptic density; GO:0016020|membrane	GO:0003779|actin binding; GO:0005200|structural constituent of cytoskeleton; GO:0005516|calmodulin binding	ko:K18622|ADD	--	4559	XP_005566451.1	XP_005566451.1 PREDICTED: gamma-adducin isoform X1 [Macaca fascicularis]	sp|Q9UEY8|ADDG_HUMAN	sp|Q9UEY8|ADDG_HUMAN Gamma-adducin OS=Homo sapiens GN=ADD3 PE=1 SV=1	_	_	_	_	_	PF00596.18|Aldolase_II|Class II Aldolase and Adducin N-terminal domain|XM_038009552.1|m.3779:139-321
ADGRB2	7.88320085495443	9.08902495356631	-0.205101493854478	0.0215604395943888	0.21087267917227	down	yes	8.17557870160041	7.16179344599681	8.31223041726607	9.09368451895159	8.11704288448003	10.0563474572673	NW_023666033.1	15546820	15583862	-	ADGRB2	--	GO:0007166|cell surface receptor signaling pathway; GO:0007186|G protein-coupled receptor signaling pathway; GO:0007422|peripheral nervous system development; GO:0016525|negative regulation of angiogenesis; GO:0051965|positive regulation of synapse assembly	GO:0005886|plasma membrane; GO:0016021|integral component of membrane	GO:0004930|G protein-coupled receptor activity	ko:K04597|BAI2	--	6325	XP_016813522.1	XP_016813522.1 adhesion G protein-coupled receptor B2 isoform X1 [Pan troglodytes]	sp|O60241|AGRB2_HUMAN	sp|O60241|AGRB2_HUMAN Adhesion G protein-coupled receptor B2 OS=Homo sapiens GN=ADGRB2 PE=1 SV=2	_	_	_	_	_	PF00002.21|7tm_2|7 transmembrane receptor (Secretin family)|XM_007979625.2|m.1574:920-1186;PF00090.16|TSP_1|Thrombospondin type 1 domain|XM_007979625.2|m.1574:302-349;PF00090.16|TSP_1|Thrombospondin type 1 domain|XM_007979625.2|m.1574:357-404;PF00090.16|TSP_1|Thrombospondin type 1 domain|XM_007979625.2|m.1574:412-459;PF00090.16|TSP_1|Thrombospondin type 1 domain|XM_007979625.2|m.1574:467-515;PF16…
ADGRF1	2.68033761755832	3.54539536588802	-0.402222767111503	0.000527574928544869	0.017301016950216	down	yes	2.87970785485909	2.42546602912958	2.73583896868629	3.46569927948991	3.39915060579443	3.77133621237971	NW_023666044.1	47017749	47049257	-	ADGRF1	--	GO:0007166|cell surface receptor signaling pathway; GO:0007186|G protein-coupled receptor signaling pathway	GO:0005576|extracellular region; GO:0005886|plasma membrane; GO:0016021|integral component of membrane	GO:0004930|G protein-coupled receptor activity	ko:K08453|GPR110	--	5383	XP_007970515.1	XP_007970515.1 PREDICTED: LOW QUALITY PROTEIN: probable G-protein coupled receptor 110 [Chlorocebus sabaeus]	sp|Q5T601|AGRF1_HUMAN	sp|Q5T601|AGRF1_HUMAN Adhesion G-protein coupled receptor F1 OS=Homo sapiens GN=ADGRF1 PE=1 SV=2	9598.ENSPTRP00000050031	G protein-coupled receptor 110	_	KOG4193	_	PF00002.21|7tm_2|7 transmembrane receptor (Secretin family)|XM_038005670.1|m.5317:634-883;PF01825.18|GPS|GPCR proteolysis site, GPS, motif|XM_038005670.1|m.5317:581-621;PF01390.17|SEA|SEA domain|XM_038005670.1|m.5317:203-270
ADGRF2	5.63643374144962	8.76109837759825	-0.635417561850446	2.14437758203822e-10	3.99357232407981e-08	down	yes	5.54555189781994	5.35698859077471	6.0067607357542	8.58049861018925	8.66495366162283	9.03784286098268	NW_023666044.1	47671850	47721653	+	ADGRF2	--	GO:0007166|cell surface receptor signaling pathway; GO:0007186|G protein-coupled receptor signaling pathway	GO:0016021|integral component of membrane	GO:0004930|G protein-coupled receptor activity	ko:K08454|GPR111	--	2944	XP_007970503.1	XP_007970503.1 PREDICTED: probable G-protein coupled receptor 111 isoform X1 [Chlorocebus sabaeus]	sp|Q8IZF7|AGRF2_HUMAN	sp|Q8IZF7|AGRF2_HUMAN Adhesion G-protein coupled receptor F2 OS=Homo sapiens GN=ADGRF2 PE=2 SV=1	_	_	_	_	_	PF00002.21|7tm_2|7 transmembrane receptor (Secretin family)|XM_038006145.1|m.5326:408-655
ADGRF3	0.889718438313842	1.24028313955681	-0.474709351001555	0.00711899649509814	0.105698880047791	down	yes	1.02631102081272	0.844569000883493	0.798275293245312	1.41622147178454	1.17201631349078	1.13261163339512	NW_023666045.1	30813283	30853642	-	ADGRF3	--	GO:0007166|cell surface receptor signaling pathway; GO:0007186|G protein-coupled receptor signaling pathway	GO:0016021|integral component of membrane	GO:0004930|G protein-coupled receptor activity	ko:K08456|GPR113	--	5264	XP_007969417.1	XP_007969417.1 PREDICTED: probable G-protein coupled receptor 113 isoform X3 [Chlorocebus sabaeus]	sp|Q8IZF5|AGRF3_HUMAN	sp|Q8IZF5|AGRF3_HUMAN Adhesion G-protein coupled receptor F3 OS=Homo sapiens GN=ADGRF3 PE=2 SV=1	9598.ENSPTRP00000020163	G protein-coupled receptor 113	_	KOG4193	_	PF00002.21|7tm_2|7 transmembrane receptor (Secretin family)|XM_007971226.2|m.6864:692-938;PF01825.18|GPS|GPCR proteolysis site, GPS, motif|XM_007971226.2|m.6864:635-680;PF02793.19|HRM|Hormone receptor domain|XM_007971226.2|m.6864:357-398
ADGRF4	1.78880014225694	2.44163438017031	-0.446708938275617	0.00111509980290987	0.0297721779237086	down	yes	1.77548901473263	1.54672041115518	2.04419100088302	2.26500341353779	2.45805257711632	2.60184714985683	NW_023666044.1	47703864	47757035	+	ADGRF4	--	GO:0007166|cell surface receptor signaling pathway; GO:0007186|G protein-coupled receptor signaling pathway	GO:0016021|integral component of membrane	GO:0004930|G protein-coupled receptor activity	ko:K08457|GPR115	--	5606	XP_007970510.1	XP_007970510.1 PREDICTED: probable G-protein coupled receptor 115 isoform X2 [Chlorocebus sabaeus]	sp|Q8IZF3|AGRF4_HUMAN	sp|Q8IZF3|AGRF4_HUMAN Adhesion G protein-coupled receptor F4 OS=Homo sapiens GN=ADGRF4 PE=2 SV=3	_	_	_	_	_	PF00002.21|7tm_2|7 transmembrane receptor (Secretin family)|XM_007972319.2|m.5339:400-648;PF01825.18|GPS|GPCR proteolysis site, GPS, motif|XM_007972319.2|m.5339:348-390
ADGRF5	21.8853649471971	24.8999659307363	-0.186097551892488	0.000846406904815175	0.0240906569040319	down	yes	22.0823847070817	22.1252714695505	21.4484386649591	25.5045962460016	23.7385493477552	25.4567521984521	NW_023666044.1	46866043	46976173	-	ADGRF5	--	GO:0006112|energy reserve metabolic process; GO:0007166|cell surface receptor signaling pathway; GO:0007186|G protein-coupled receptor signaling pathway; GO:0042593|glucose homeostasis; GO:0043031|negative regulation of macrophage activation; GO:0043129|surfactant homeostasis; GO:0045444|fat cell differentiation; GO:0071073|positive regulation of phospholipid biosynthetic process	GO:0005886|plasma membrane; GO:0009986|cell surface; GO:0016021|integral component of membrane; GO:0031410|cytoplasmic vesicle; GO:0045177|apical part of cell	GO:0004930|G protein-coupled receptor activity	ko:K08458|GPR116	--	6107	XP_007970516.1	XP_007970516.1 PREDICTED: probable G-protein coupled receptor 116 isoform X1 [Chlorocebus sabaeus]	sp|Q8IZF2|AGRF5_HUMAN	sp|Q8IZF2|AGRF5_HUMAN Adhesion G protein-coupled receptor F5 OS=Homo sapiens GN=ADGRF5 PE=1 SV=3	9544.ENSMMUP00000030287	G protein-coupled receptor 116	_	KOG4193	_	PF00002.21|7tm_2|7 transmembrane receptor (Secretin family)|XM_007972326.2|m.5313:1009-1259;PF01825.18|GPS|GPCR proteolysis site, GPS, motif|XM_007972326.2|m.5313:950-993;PF13927.3|Ig_3|Immunoglobulin domain|XM_007972326.2|m.5313:277-348;PF01390.17|SEA|SEA domain|XM_007972326.2|m.5313:167-257
ADGRG3	0.324216311129421	0.604986053973926	-0.879771550293168	0.0253287974800496	0.23052693084718	down	yes	0.254390509152374	0.257788853772854	0.460469570463034	0.666103836810976	0.640014674946162	0.508839650164639	NW_023666047.1	32577307	32599320	-	ADGRG3	--	GO:0007166|cell surface receptor signaling pathway; GO:0007186|G protein-coupled receptor signaling pathway; GO:0030183|B cell differentiation; GO:0030334|regulation of cell migration; GO:0032792|negative regulation of CREB transcription factor activity; GO:0043312|neutrophil degranulation; GO:1901223|negative regulation of NIK/NF-kappaB signaling	GO:0005886|plasma membrane; GO:0016021|integral component of membrane; GO:0035579|specific granule membrane	GO:0004930|G protein-coupled receptor activity	ko:K08452|GPR97	--	2694	XP_007991658.1	XP_007991658.1 PREDICTED: probable G-protein coupled receptor 97 [Chlorocebus sabaeus]	sp|Q86Y34|AGRG3_HUMAN	sp|Q86Y34|AGRG3_HUMAN Adhesion G protein-coupled receptor G3 OS=Homo sapiens GN=ADGRG3 PE=1 SV=1	9544.ENSMMUP00000020594	G protein-coupled receptor 97	_	KOG4193	_	PF00002.21|7tm_2|7 transmembrane receptor (Secretin family)|XM_007993467.2|m.13977:303-552;PF01825.18|GPS|GPCR proteolysis site, GPS, motif|XM_007993467.2|m.13977:249-290
ADGRL1	10.21541999315	11.1776344786908	-0.129744923275473	0.0330965675452751	0.266699637510938	down	yes	10.5937095507931	9.79718767209931	10.2553627565577	11.1005941947074	11.1537131342538	11.2785961071112	NW_023666074.1	6800557	6863556	+	ADGRL1	--	GO:0007157|heterophilic cell-cell adhesion via plasma membrane cell adhesion molecules; GO:0007166|cell surface receptor signaling pathway; GO:0007186|G protein-coupled receptor signaling pathway; GO:0035584|calcium-mediated signaling using intracellular calcium source; GO:0051965|positive regulation of synapse assembly; GO:0090129|positive regulation of synapse maturation	GO:0005622|intracellular; GO:0005886|plasma membrane; GO:0016021|integral component of membrane; GO:0030054|cell junction; GO:0030424|axon; GO:0030426|growth cone; GO:0042734|presynaptic membrane; GO:0043005|neuron projection; GO:0045202|synapse	GO:0004930|G protein-coupled receptor activity; GO:0016524|latrotoxin receptor activity; GO:0030246|carbohydrate binding; GO:0050839|cell adhesion molecule binding	ko:K04592|LPHN1	--	8641	XP_009191960.1	XP_009191960.1 adhesion G protein-coupled receptor L1 isoform X8 [Papio anubis]	sp|O94910|AGRL1_HUMAN	sp|O94910|AGRL1_HUMAN Adhesion G protein-coupled receptor L1 OS=Homo sapiens GN=ADGRL1 PE=1 SV=1	_	_	_	_	_	PF02354.13|Latrophilin|Latrophilin Cytoplasmic C-terminal region|XM_037992150.1|m.5649:1069-1430;PF02191.13|OLF|Olfactomedin-like domain|XM_037992150.1|m.5649:93-345;PF00002.21|7tm_2|7 transmembrane receptor (Secretin family)|XM_037992150.1|m.5649:815-1049;PF16489.2|GAIN|GPCR-Autoproteolysis INducing (GAIN) domain|XM_037992150.1|m.5649:506-730;PF01825.18|GPS|GPCR proteolysis site, GPS, motif|XM_0…
ADM	7.46442714205293	9.86033817202287	-0.401136502387213	0.00467395571442656	0.080949049313576	down	yes	7.3499660442338	6.62242422545411	8.42089115647088	11.2789808954785	8.43269687481749	9.86933674577261	NW_023666038.1	152185898	152188305	-	ADM	--	GO:0001570|vasculogenesis; GO:0001666|response to hypoxia; GO:0001843|neural tube closure; GO:0002026|regulation of the force of heart contraction; GO:0002031|G protein-coupled receptor internalization; GO:0003073|regulation of systemic arterial blood pressure; GO:0006171|cAMP biosynthetic process; GO:0006701|progesterone biosynthetic process; GO:0007165|signal transduction; GO:0007204|positive r…	GO:0005576|extracellular region; GO:0005615|extracellular space; GO:0005737|cytoplasm	GO:0005102|signaling receptor binding; GO:0005179|hormone activity; GO:0031700|adrenomedullin receptor binding	ko:K12333|ADM	--	1594	XP_008005285.1	XP_008005285.1 PREDICTED: ADM isoform X1 [Chlorocebus sabaeus]	sp|P35318|ADML_HUMAN	sp|P35318|ADML_HUMAN ADM OS=Homo sapiens GN=ADM PE=1 SV=1	9544.ENSMMUP00000021517	adrenomedullin	_	_	NOG46109	PF00214.16|Calc_CGRP_IAPP|Calcitonin / CGRP / IAPP family|XM_008007094.2|m.9776:1-151
ADORA2A	0.240903123136222	0.436531412814313	-0.831631241428056	0.0327007885373193	0.265353090417139	down	yes	0.183838105716923	0.173874359790712	0.36499690390103	0.473294034683865	0.264293520035505	0.57200668372357	NW_023666085.1	4894557	4913637	-	ADORA2A	--	GO:0001963|synaptic transmission, dopaminergic; GO:0001975|response to amphetamine; GO:0006171|cAMP biosynthetic process; GO:0006355|regulation of transcription, DNA-templated; GO:0006469|negative regulation of protein kinase activity; GO:0006909|phagocytosis; GO:0006915|apoptotic process; GO:0006954|inflammatory response; GO:0006968|cellular defense response; GO:0007188|adenylate cyclase-modulat…	GO:0005882|intermediate filament; GO:0005886|plasma membrane; GO:0005887|integral component of plasma membrane; GO:0012505|endomembrane system; GO:0014069|postsynaptic density; GO:0016020|membrane; GO:0030425|dendrite; GO:0030673|axolemma; GO:0043025|neuronal cell body; GO:0048786|presynaptic active zone; GO:0099055|integral component of postsynaptic membrane; GO:0099056|integral component of pre…	GO:0001609|G protein-coupled adenosine receptor activity; GO:0019899|enzyme binding; GO:0031802|type 5 metabotropic glutamate receptor binding; GO:0042802|identical protein binding; GO:0046982|protein heterodimerization activity; GO:0051393|alpha-actinin binding	ko:K04266|ADORA2A,ADOR	ko04015|Rap1 signaling pathway; ko04020|Calcium signaling pathway; ko04024|cAMP signaling pathway; ko04080|Neuroactive ligand-receptor interaction; ko04270|Vascular smooth muscle contraction; ko05012|Parkinson's disease; ko05034|Alcoholism	4145	EHH65694.1	EHH65694.1 hypothetical protein EGM_02512, partial [Macaca fascicularis]	sp|P29274|AA2AR_HUMAN	sp|P29274|AA2AR_HUMAN Adenosine receptor A2a OS=Homo sapiens GN=ADORA2A PE=1 SV=2	9544.ENSMMUP00000037198	adenosine A2a receptor	_	KOG3656	_	PF00001.18|7tm_1|7 transmembrane receptor (rhodopsin family)|XM_007975197.2|m.17456:20-285;PF10320.6|7TM_GPCR_Srsx|Serpentine type 7TM GPCR chemoreceptor Srsx|XM_007975197.2|m.17456:15-299;PF13853.3|7tm_4|Olfactory receptor|XM_007975197.2|m.17456:13-300
AFAP1	10.8308332817186	13.2510209234046	-0.290716194332777	1.87109556962962e-06	0.000157684227194764	down	yes	10.9841605927564	10.5478800879795	10.96045916442	13.5369499151678	12.8010915482805	13.4150213067656	NW_023666051.1	19859	207620	-	AFAP1	--	GO:0009966|regulation of signal transduction; GO:0051493|regulation of cytoskeleton organization	GO:0005829|cytosol; GO:0005925|focal adhesion; GO:0015629|actin cytoskeleton	GO:0003779|actin binding	ko:K18616|AFAP1	--	7282	XP_008016195.1	XP_008016195.1 PREDICTED: actin filament-associated protein 1 isoform X1 [Chlorocebus sabaeus]	sp|Q8N556|AFAP1_HUMAN	sp|Q8N556|AFAP1_HUMAN Actin filament-associated protein 1 OS=Homo sapiens GN=AFAP1 PE=1 SV=2	_	_	_	_	_	PF00169.26|PH|PH domain|XM_008018005.2|m.11741:160-247;PF00169.26|PH|PH domain|XM_008018005.2|m.11741:359-433
AFAP1L1	6.61897847402389	7.9917604729405	-0.271530875196317	0.000487912802570604	0.0162835500592424	down	yes	6.40290878744492	6.49099828671037	6.96302834791638	7.90878630651437	8.44766826191656	7.61882685039057	NW_023666034.1	25784327	25854358	-	AFAP1L1	--	--	GO:0002102|podosome; GO:0005737|cytoplasm; GO:0030054|cell junction; GO:0071437|invadopodium	--	--	--	6288	XP_005558271.1	XP_005558271.1 PREDICTED: actin filament-associated protein 1-like 1 [Macaca fascicularis]	sp|A6QQV9|AF1L1_BOVIN	sp|A6QQV9|AF1L1_BOVIN Actin filament-associated protein 1-like 1 OS=Bos taurus GN=AFAP1L1 PE=2 SV=1	9544.ENSMMUP00000028524	actin filament associated protein 1-like 1	_	_	NOG27597	PF00169.26|PH|PH domain|XM_038006186.1|m.5277:194-281;PF00169.26|PH|PH domain|XM_038006186.1|m.5277:390-470
AGAP2	0.584956683549677	0.905596929423365	-0.62192798932472	0.00463925842063024	0.0806258217456304	down	yes	0.637897681155575	0.395931766345744	0.721040603147711	1.00191177517382	0.921845378094972	0.793033635001302	NW_023666037.1	192306463	192324995	+	AGAP2	--	GO:0015031|protein transport; GO:0042177|negative regulation of protein catabolic process; GO:0043524|negative regulation of neuron apoptotic process	GO:0005634|nucleus; GO:0005730|nucleolus; GO:0005739|mitochondrion; GO:0016020|membrane; GO:0070062|extracellular exosome	GO:0003924|GTPase activity; GO:0005096|GTPase activator activity; GO:0005525|GTP binding; GO:0046872|metal ion binding	ko:K17848|AGAP2	ko04068|FoxO signaling pathway; ko04144|Endocytosis	7082	NP_001253783.1	NP_001253783.1 arf-GAP with GTPase, ANK repeat and PH domain-containing protein 2 [Macaca mulatta]	sp|Q99490|AGAP2_HUMAN	sp|Q99490|AGAP2_HUMAN Arf-GAP with GTPase, ANK repeat and PH domain-containing protein 2 OS=Homo sapiens GN=AGAP2 PE=1 SV=2	9544.ENSMMUP00000031206	ArfGAP with GTPase domain, ankyrin repeat and PH domain 2	COG5347	KOG0705	_	PF01412.15|ArfGap|Putative GTPase activating protein for Arf|XM_008003834.2|m.12968:1176-1286;PF00071.19|Ras|Ras family|XM_008003834.2|m.12968:654-810;PF12796.4|Ank_2|Ankyrin repeats (3 copies)|XM_008003834.2|m.12968:1303-1391;PF00023.27|Ank|Ankyrin repeat|XM_008003834.2|m.12968:1336-1364
AGBL5	7.43171019612645	8.34483976231869	-0.166977950645149	0.0430215460881514	0.306189331215911	down	yes	7.45183321671701	7.61691220973496	7.22638516192739	8.56596444888666	7.97805107568927	8.49050376238014	NW_023666045.1	31572684	31592016	+	AGBL5	--	GO:0035608|protein deglutamylation; GO:0035611|protein branching point deglutamylation; GO:0051607|defense response to virus	GO:0005634|nucleus; GO:0005737|cytoplasm; GO:0005829|cytosol; GO:0030496|midbody; GO:0072686|mitotic spindle	GO:0004181|metallocarboxypeptidase activity; GO:0008270|zinc ion binding; GO:0015631|tubulin binding	--	--	3330	XP_008950685.1	XP_008950685.1 cytosolic carboxypeptidase-like protein 5 isoform X1 [Pan paniscus]	sp|Q8NDL9|CBPC5_HUMAN	sp|Q8NDL9|CBPC5_HUMAN Cytosolic carboxypeptidase-like protein 5 OS=Homo sapiens GN=AGBL5 PE=1 SV=1	_	_	_	_	_	PF00246.21|Peptidase_M14|Zinc carboxypeptidase|XM_038006686.1|m.6972:240-326
AGER	8.79141252750131	10.6846281914877	-0.281079343028581	0.0289351388960406	0.249136170232176	down	yes	7.93575264343328	8.9656639016468	9.47282103742386	10.1759568512509	9.95063297650069	11.9272947467114	NW_023666044.1	32080456	32084078	-	AGER	--	GO:0001666|response to hypoxia; GO:0001914|regulation of T cell mediated cytotoxicity; GO:0001934|positive regulation of protein phosphorylation; GO:0006954|inflammatory response; GO:0007166|cell surface receptor signaling pathway; GO:0007611|learning or memory; GO:0009611|response to wounding; GO:0010255|glucose mediated signaling pathway; GO:0014002|astrocyte development; GO:0031175|neuron proj…	GO:0001650|fibrillar center; GO:0005576|extracellular region; GO:0005886|plasma membrane; GO:0005887|integral component of plasma membrane; GO:0009986|cell surface; GO:0016324|apical plasma membrane; GO:0030054|cell junction; GO:0098794|postsynapse	GO:0001540|amyloid-beta binding; GO:0004888|transmembrane signaling receptor activity; GO:0005044|scavenger receptor activity; GO:0008201|heparin binding; GO:0038023|signaling receptor activity; GO:0042802|identical protein binding; GO:0044548|S100 protein binding; GO:0050785|advanced glycation end-product receptor activity; GO:1904599|advanced glycation end-product binding	ko:K19722|AGER,RAGE	ko04933|AGE-RAGE signaling pathway in diabetic complications	1464	XP_003897445.1	XP_003897445.1 advanced glycosylation end product-specific receptor [Papio anubis]	sp|Q15109|RAGE_HUMAN	sp|Q15109|RAGE_HUMAN Advanced glycosylation end product-specific receptor OS=Homo sapiens GN=AGER PE=1 SV=1	9544.ENSMMUP00000024263	Advanced glycosylation end product-specific receptor Precursor (Receptor for advanced glycos [...]	_	_	NOG80687	PF08205.9|C2-set_2|CD80-like C2-set immunoglobulin domain|XM_007973010.2|m.4003:154-248;PF13927.3|Ig_3|Immunoglobulin domain|XM_007973010.2|m.4003:270-334;PF13895.3|Ig_2|Immunoglobulin domain|XM_007973010.2|m.4003:272-349;PF00047.22|ig|Immunoglobulin domain|XM_007973010.2|m.4003:54-140;PF00047.22|ig|Immunoglobulin domain|XM_007973010.2|m.4003:274-343;PF07679.13|I-set|Immunoglobulin I-set domain|X…
AGO1	9.96668397090092	11.1856328446901	-0.166303799895446	0.00589178602388695	0.0931465471371071	down	yes	10.1782518074642	10.2107708800644	9.51102922517416	11.2318139448019	10.6198847672881	11.7051998219803	NW_023666033.1	19754613	19801453	+	AGO1	--	GO:0000956|nuclear-transcribed mRNA catabolic process; GO:0006351|transcription, DNA-templated; GO:0007223|Wnt signaling pathway, calcium modulating pathway; GO:0010501|RNA secondary structure unwinding; GO:0010586|miRNA metabolic process; GO:0031054|pre-miRNA processing; GO:0035194|posttranscriptional gene silencing by RNA; GO:0035196|production of miRNAs involved in gene silencing by miRNA; GO:…	GO:0000932|P-body; GO:0005634|nucleus; GO:0005654|nucleoplasm; GO:0005737|cytoplasm; GO:0005829|cytosol; GO:0005844|polysome; GO:0016442|RISC complex; GO:0070578|RISC-loading complex; GO:1990904|ribonucleoprotein complex	GO:0000978|RNA polymerase II proximal promoter sequence-specific DNA binding; GO:0000993|RNA polymerase II complex binding; GO:0001047|core promoter binding; GO:0003723|RNA binding; GO:0003725|double-stranded RNA binding; GO:0003727|single-stranded RNA binding; GO:0035198|miRNA binding	ko:K11593|ELF2C,AGO	--	12817	NP_001304051.1	NP_001304051.1 protein argonaute-1 isoform 1x [Homo sapiens]	sp|Q9UL18|AGO1_HUMAN	sp|Q9UL18|AGO1_HUMAN Protein argonaute-1 OS=Homo sapiens GN=AGO1 PE=1 SV=3	_	_	_	_	_	PF02171.14|Piwi|Piwi domain|XM_037997039.1|m.2038:518-818;PF16487.2|ArgoMid|Mid domain of argonaute|XM_037997039.1|m.2038:430-511;PF02170.19|PAZ|PAZ domain|XM_037997039.1|m.2038:237-363;PF16486.2|ArgoN|N-terminal domain of argonaute|XM_037997039.1|m.2038:34-164;PF08699.7|ArgoL1|Argonaute linker 1 domain|XM_037997039.1|m.2038:174-224;PF16488.2|ArgoL2|Argonaute linker 2 domain|XM_037997039.1|m.2038…
AGRN	82.9832041513486	89.0586787216517	-0.10192498564304	0.0414025499384893	0.300924440493775	down	yes	83.4967396014022	81.180025238892	84.2728476137517	94.0201714175765	85.673389392345	87.4824753550337	NW_023666054.1	35009405	35044463	-	AGRN	--	GO:0001523|retinoid metabolic process; GO:0006024|glycosaminoglycan biosynthetic process; GO:0006027|glycosaminoglycan catabolic process; GO:0007165|signal transduction; GO:0007213|G protein-coupled acetylcholine receptor signaling pathway; GO:0030198|extracellular matrix organization; GO:0030203|glycosaminoglycan metabolic process; GO:0043113|receptor clustering; GO:0043547|positive regulation o…	GO:0005576|extracellular region; GO:0005604|basement membrane; GO:0005796|Golgi lumen; GO:0005829|cytosol; GO:0005886|plasma membrane; GO:0016021|integral component of membrane; GO:0030054|cell junction; GO:0031012|extracellular matrix; GO:0043202|lysosomal lumen; GO:0045202|synapse; GO:0070062|extracellular exosome	GO:0002162|dystroglycan binding; GO:0005200|structural constituent of cytoskeleton; GO:0005509|calcium ion binding; GO:0033691|sialic acid binding; GO:0035374|chondroitin sulfate binding; GO:0043236|laminin binding; GO:0043395|heparan sulfate proteoglycan binding	ko:K06254|AGRN	ko04512|ECM-receptor interaction	7554	XP_007979279.1	XP_007979279.1 PREDICTED: agrin isoform X7 [Chlorocebus sabaeus]	sp|O00468|AGRIN_HUMAN	sp|O00468|AGRIN_HUMAN Agrin OS=Homo sapiens GN=AGRN PE=1 SV=5	9606.ENSP00000368678	agrin; Component of the basal lamina that causes the aggregation of acetylcholine receptors [...]	_	KOG3509	_	PF00054.20|Laminin_G_1|Laminin G domain|XM_037985251.1|m.5373:1295-1425;PF00054.20|Laminin_G_1|Laminin G domain|XM_037985251.1|m.5373:1563-1697;PF00054.20|Laminin_G_1|Laminin G domain|XM_037985251.1|m.5373:1797-1927;PF07648.12|Kazal_2|Kazal-type serine protease inhibitor domain|XM_037985251.1|m.5373:97-137;PF07648.12|Kazal_2|Kazal-type serine protease inhibitor domain|XM_037985251.1|m.5373:176-21…
AHNAK2	5.87678363064087	7.382478744587	-0.328578587990564	4.11384978412084e-09	6.26842666600635e-07	down	yes	5.95390677018132	5.70901602154562	5.96742810019568	7.4152141923312	7.46131211777105	7.27090992365875	NW_023666053.1	70288030	70329047	-	AHNAK2	--	--	GO:0005634|nucleus; GO:0005737|cytoplasm; GO:0005829|cytosol; GO:0005886|plasma membrane; GO:0030018|Z disc; GO:0030315|T-tubule; GO:0030659|cytoplasmic vesicle membrane; GO:0042383|sarcolemma; GO:0043034|costamere	--	--	--	17803	XP_009210646.3	XP_009210646.3 protein AHNAK2 [Papio anubis]	sp|Q8IVF2|AHNK2_HUMAN	sp|Q8IVF2|AHNK2_HUMAN Protein AHNAK2 OS=Homo sapiens GN=AHNAK2 PE=1 SV=2	9606.ENSP00000353114	AHNAK nucleoprotein 2	_	KOG3528	NOG137551;NOG222687;NOG74846	_
AHRR	6.06598911349399	7.1123419725725	-0.229232422085333	0.0224561322687904	0.2153533091384	down	yes	6.31351891106932	5.89403493521277	5.99041349419989	8.01547320602501	5.95580371077926	7.36574900091322	NW_023666064.1	27347915	27457932	+	AHRR	--	GO:0006351|transcription, DNA-templated; GO:0006805|xenobiotic metabolic process; GO:0009410|response to xenobiotic stimulus	GO:0005654|nucleoplasm; GO:0005829|cytosol	GO:0003677|DNA binding; GO:0046983|protein dimerization activity	ko:K09094|AHRR,AHH	--	5935	XP_007959256.1	XP_007959256.1 PREDICTED: aryl hydrocarbon receptor repressor isoform X3 [Chlorocebus sabaeus]	sp|A9YTQ3|AHRR_HUMAN	sp|A9YTQ3|AHRR_HUMAN Aryl hydrocarbon receptor repressor OS=Homo sapiens GN=AHRR PE=1 SV=3	_	_	_	_	_	PF00989.22|PAS|PAS fold|XM_037988701.1|m.5252:158-221;PF00010.23|HLH|Helix-loop-helix DNA-binding domain|XM_037988701.1|m.5252:34-75
AKAP12	31.458717024407	38.2904237231109	-0.283441991639923	2.52594352625716e-09	4.14172370582492e-07	down	yes	32.6677784259096	31.0153801801718	30.6929924671397	38.3769802205884	38.6539430061704	37.840347942574	NW_023666040.1	51020791	51143055	+	AKAP12	--	GO:0006605|protein targeting; GO:0007186|G protein-coupled receptor signaling pathway; GO:0010739|positive regulation of protein kinase A signaling; GO:0090036|regulation of protein kinase C signaling	GO:0005737|cytoplasm; GO:0005829|cytosol; GO:0005856|cytoskeleton; GO:0005886|plasma membrane; GO:0005925|focal adhesion; GO:0005938|cell cortex	GO:0008179|adenylate cyclase binding; GO:0051018|protein kinase A binding	ko:K16528|AKAP12	--	10189	XP_008005765.1	XP_008005765.1 PREDICTED: A-kinase anchor protein 12 isoform X2 [Chlorocebus sabaeus]	sp|Q02952|AKA12_HUMAN	sp|Q02952|AKA12_HUMAN A-kinase anchor protein 12 OS=Homo sapiens GN=AKAP12 PE=1 SV=4	9544.ENSMMUP00000030620	A kinase (PRKA) anchor protein 12	_	_	NOG239003	PF03832.10|WSK|WSK motif|XM_008007574.2|m.14245:506-534;PF03832.10|WSK|WSK motif|XM_008007574.2|m.14245:655-683;PF03832.10|WSK|WSK motif|XM_008007574.2|m.14245:701-727;PF10522.6|RII_binding_1|RII binding domain|XM_008007574.2|m.14245:1442-1460
AKAP13	13.9034076859796	15.3253856088476	-0.140388634185241	0.0134067039041546	0.158371283002484	down	yes	14.1334346286275	14.2991431438348	13.2776452854765	16.1571589153338	14.6625452579387	15.1564526532702	NW_023666059.1	42653071	43006115	-	AKAP13	--	GO:0007186|G protein-coupled receptor signaling pathway; GO:0007507|heart development; GO:0010611|regulation of cardiac muscle hypertrophy; GO:0035025|positive regulation of Rho protein signal transduction; GO:0035556|intracellular signal transduction; GO:0043065|positive regulation of apoptotic process; GO:0043123|positive regulation of I-kappaB kinase/NF-kappaB signaling; GO:0051056|regulation …	GO:0005634|nucleus; GO:0005829|cytosol; GO:0005884|actin filament; GO:0005938|cell cortex; GO:0016020|membrane; GO:0048471|perinuclear region of cytoplasm	GO:0004691|cAMP-dependent protein kinase activity; GO:0005078|MAP-kinase scaffold activity; GO:0005085|guanyl-nucleotide exchange factor activity; GO:0005089|Rho guanyl-nucleotide exchange factor activity; GO:0017048|Rho GTPase binding; GO:0046872|metal ion binding; GO:0051018|protein kinase A binding; GO:0060090|molecular adaptor activity	ko:K16529|ARHGEF13	--	13352	XP_007988477.1	XP_007988477.1 PREDICTED: A-kinase anchor protein 13 isoform X7 [Chlorocebus sabaeus]	sp|Q12802|AKP13_HUMAN	sp|Q12802|AKP13_HUMAN A-kinase anchor protein 13 OS=Homo sapiens GN=AKAP13 PE=1 SV=2	9598.ENSPTRP00000041863	A kinase (PRKA) anchor protein 13	COG5422	KOG3520	_	PF00621.17|RhoGEF|RhoGEF domain|XM_037987751.1|m.1436:2019-2209;PF00169.26|PH|PH domain|XM_037987751.1|m.1436:2253-2353;PF10522.6|RII_binding_1|RII binding domain|XM_037987751.1|m.1436:1245-1263
AKAP17A	15.6543457896495	17.6158009669488	-0.170204301374967	0.047107334844201	0.322566566556864	down	yes	15.7924095818631	14.058411919093	17.1122158679925	18.504968985968	17.3530258065726	16.9894081083058	NW_023666056.1	1625410	1636904	+	AKAP17A	--	GO:0006355|regulation of transcription, DNA-templated; GO:0006397|mRNA processing; GO:0007165|signal transduction; GO:0008380|RNA splicing; GO:0042113|B cell activation; GO:0043484|regulation of RNA splicing	GO:0005634|nucleus; GO:0005681|spliceosomal complex; GO:0005829|cytosol; GO:0016607|nuclear speck	GO:0003723|RNA binding; GO:0051018|protein kinase A binding	ko:K13169|SFRS17	--	2811	XP_008017856.1	XP_008017856.1 PREDICTED: A-kinase anchor protein 17A isoform X1 [Chlorocebus sabaeus]	sp|Q02040|AK17A_HUMAN	sp|Q02040|AK17A_HUMAN A-kinase anchor protein 17A OS=Homo sapiens GN=AKAP17A PE=1 SV=2	9544.ENSMMUP00000001185	splicing factor, arginine/serine-rich 17A	_	KOG2891	_	_
ALCAM	8.27804512465793	9.49010934949951	-0.196912261583268	0.0454923702224422	0.315708484765048	down	yes	9.32419090689111	7.0239751020725	8.48596936501018	10.0527248729546	9.34473097384388	9.07287220170005	NW_023666041.1	91034797	91244770	+	ALCAM	--	GO:0002250|adaptive immune response; GO:0007155|cell adhesion; GO:0007157|heterophilic cell-cell adhesion via plasma membrane cell adhesion molecules; GO:0007165|signal transduction; GO:0008045|motor neuron axon guidance; GO:0031290|retinal ganglion cell axon guidance; GO:0048846|axon extension involved in axon guidance; GO:1990138|neuron projection extension	GO:0001772|immunological synapse; GO:0005887|integral component of plasma membrane; GO:0005925|focal adhesion; GO:0009897|external side of plasma membrane; GO:0030424|axon; GO:0030425|dendrite; GO:0031226|intrinsic component of plasma membrane; GO:0043025|neuronal cell body; GO:0070062|extracellular exosome	GO:0005102|signaling receptor binding; GO:0042802|identical protein binding	ko:K06547|ALCAM,CD166	ko04514|Cell adhesion molecules (CAMs)	4914	XP_007984138.1	XP_007984138.1 PREDICTED: CD166 antigen isoform X1 [Chlorocebus sabaeus]	sp|Q13740|CD166_HUMAN	sp|Q13740|CD166_HUMAN CD166 antigen OS=Homo sapiens GN=ALCAM PE=1 SV=2	9544.ENSMMUP00000011950	activated leukocyte cell adhesion molecule	_	KOG4475	_	PF13927.3|Ig_3|Immunoglobulin domain|XM_038003247.1|m.7079:251-314;PF08205.9|C2-set_2|CD80-like C2-set immunoglobulin domain|XM_038003247.1|m.7079:137-230;PF13895.3|Ig_2|Immunoglobulin domain|XM_038003247.1|m.7079:255-324
ALDH3B2	0.938255411203521	1.70406620242355	-0.854075227404045	0.000592088610740826	0.0186464649123703	down	yes	0.687413574535171	0.991764615585962	1.13558804348943	1.95823840065031	1.39444475593884	1.75951545068151	NW_023666038.1	103872979	103886365	+	ALDH3B2	--	GO:0006068|ethanol catabolic process; GO:0006081|cellular aldehyde metabolic process	GO:0005811|lipid droplet	GO:0004029|aldehyde dehydrogenase (NAD) activity; GO:0004030|aldehyde dehydrogenase [NAD(P)+] activity	ko:K00129|E1.2.1.5	ko00010|Glycolysis / Gluconeogenesis; ko00340|Histidine metabolism; ko00350|Tyrosine metabolism; ko00360|Phenylalanine metabolism; ko00410|beta-Alanine metabolism; ko00980|Metabolism of xenobiotics by cytochrome P450; ko00982|Drug metabolism - cytochrome P450; ko01100|Metabolic pathways; ko05204|Chemical carcinogenesis	2801	XP_026303463.1	XP_026303463.1 aldehyde dehydrogenase family 3 member B2 isoform X1 [Piliocolobus tephrosceles]	sp|E9Q3E1|AL3B2_MOUSE	sp|E9Q3E1|AL3B2_MOUSE Aldehyde dehydrogenase family 3 member B2 OS=Mus musculus GN=Aldh3b2 PE=1 SV=1	_	_	_	_	_	PF00171.19|Aldedh|Aldehyde dehydrogenase family|XM_037998949.1|m.6525:28-446
ALG11	4.93348872402316	5.92956743138547	-0.264828324329826	0.00486597776145216	0.0829359931404321	down	yes	4.95958428170179	5.15403278897733	4.68684910139037	5.43776624856413	5.70553458217625	6.64540146341602	NW_023666057.1	13894301	13915734	-	ALG11	--	GO:0007275|multicellular organism development; GO:0007283|spermatogenesis; GO:0030154|cell differentiation; GO:0030490|maturation of SSU-rRNA; GO:0051321|meiotic cell cycle	GO:0005730|nucleolus; GO:0005829|cytosol; GO:0032040|small-subunit processome	--	ko:K14567|UTP14	ko03008|Ribosome biogenesis in eukaryotes	6488	XP_007958642.1	XP_007958642.1 PREDICTED: U3 small nucleolar RNA-associated protein 14 homolog C isoform X1 [Chlorocebus sabaeus]	sp|Q5TAP6|UT14C_HUMAN	sp|Q5TAP6|UT14C_HUMAN U3 small nucleolar RNA-associated protein 14 homolog C OS=Homo sapiens GN=UTP14C PE=1 SV=1	9544.ENSMMUP00000021707	UTP14, U3 small nucleolar ribonucleoprotein, homolog C (yeast)	COG5644	KOG2172	_	PF04615.10|Utp14|Utp14 protein|XM_007960455.2|m.10505:31-734;PF15924.2|ALG11_N|ALG11 mannosyltransferase N-terminus|XM_007960455.2|m.10506:85-291;PF00534.17|Glycos_transf_1|Glycosyl transferases group 1|XM_007960455.2|m.10506:324-490;PF13692.3|Glyco_trans_1_4|Glycosyl transferases group 1|XM_007960455.2|m.10506:323-476
ALOX12B	0.386125252253307	0.725250385961566	-0.892278963120636	0.0243555062827684	0.225993032310863	down	yes	0.531076780701691	0.381428918749591	0.24587005730864	0.978002865362103	0.586939613311829	0.610808679210766	NW_023666059.1	13934799	13950042	+	ALOX12B	--	GO:0006497|protein lipidation; GO:0006665|sphingolipid metabolic process; GO:0010628|positive regulation of gene expression; GO:0019369|arachidonic acid metabolic process; GO:0019372|lipoxygenase pathway; GO:0043410|positive regulation of MAPK cascade; GO:0043651|linoleic acid metabolic process; GO:0046513|ceramide biosynthetic process; GO:0051122|hepoxilin biosynthetic process; GO:0055114|oxidat…	GO:0005829|cytosol	GO:0004052|arachidonate 12-lipoxygenase activity; GO:0005506|iron ion binding; GO:0016702|oxidoreductase activity, acting on single donors with incorporation of molecular oxygen, incorporation of two atoms of oxygen; GO:1990136|linoleate 9S-lipoxygenase activity	ko:K08021|ALOX12B	ko00590|Arachidonic acid metabolism; ko01100|Metabolic pathways; ko04726|Serotonergic synapse	2458	XP_008008436.1	XP_008008436.1 PREDICTED: arachidonate 12-lipoxygenase, 12R-type [Chlorocebus sabaeus]	sp|O75342|LX12B_HUMAN	sp|O75342|LX12B_HUMAN Arachidonate 12-lipoxygenase, 12R-type OS=Homo sapiens GN=ALOX12B PE=1 SV=1	9598.ENSPTRP00000014868	arachidonate 12-lipoxygenase, 12R type	_	_	NOG69653	PF00305.16|Lipoxygenase|Lipoxygenase|XM_008010245.2|m.13654:255-681;PF01477.20|PLAT|PLAT/LH2 domain|XM_008010245.2|m.13654:4-109
ALPL	3.29888488797605	6.12661040673776	-0.891096891465215	1.89088191447849e-12	5.2822136444274e-10	down	yes	2.85137730573499	3.32339894010283	3.72187841809034	6.16743698239949	5.83384358942835	6.37855064838544	NW_023666033.1	5163162	5231388	+	ALPL	--	GO:0001501|skeletal system development; GO:0001649|osteoblast differentiation; GO:0001958|endochondral ossification; GO:0003006|developmental process involved in reproduction; GO:0006501|C-terminal protein lipidation; GO:0032496|response to lipopolysaccharide; GO:0033280|response to vitamin D; GO:0046677|response to antibiotic; GO:0051384|response to glucocorticoid; GO:0071407|cellular response t…	GO:0005576|extracellular region; GO:0005886|plasma membrane; GO:0016020|membrane; GO:0016021|integral component of membrane; GO:0031012|extracellular matrix; GO:0031225|anchored component of membrane; GO:0065010|extracellular membrane-bounded organelle; GO:0070062|extracellular exosome	GO:0004035|alkaline phosphatase activity; GO:0016462|pyrophosphatase activity; GO:0046872|metal ion binding	ko:K01077|E3.1.3.1,phoA,phoB	ko00730|Thiamine metabolism; ko00790|Folate biosynthesis; ko01100|Metabolic pathways	2752	XP_008536024.1	XP_008536024.1 PREDICTED: alkaline phosphatase, tissue-nonspecific isozyme isoform X1 [Equus przewalskii]	sp|P05186|PPBT_HUMAN	sp|P05186|PPBT_HUMAN Alkaline phosphatase, tissue-nonspecific isozyme OS=Homo sapiens GN=ALPL PE=1 SV=4	_	_	_	_	_	PF00245.17|Alk_phosphatase|Alkaline phosphatase|XM_037999885.1|m.430:51-505
ANGPT1	3.60711891701781	4.66633244298751	-0.370536466420084	0.00569462933402266	0.0915815389165585	down	yes	3.49400999917568	3.53237908553781	3.79496766633995	5.28336492980231	4.03250459757992	4.68312780158029	NW_023666039.1	38309531	38560517	+	ANGPT1	--	GO:0000165|MAPK cascade; GO:0001701|in utero embryonic development; GO:0001933|negative regulation of protein phosphorylation; GO:0002040|sprouting angiogenesis; GO:0002092|positive regulation of receptor internalization; GO:0002740|negative regulation of cytokine secretion involved in immune response; GO:0007162|negative regulation of cell adhesion; GO:0007171|activation of transmembrane recepto…	GO:0005576|extracellular region; GO:0005615|extracellular space; GO:0005622|intracellular; GO:0005886|plasma membrane; GO:0005902|microvillus; GO:0045121|membrane raft; GO:0070062|extracellular exosome	GO:0005088|Ras guanyl-nucleotide exchange factor activity; GO:0030971|receptor tyrosine kinase binding	ko:K05465|ANGPT1	ko04014|Ras signaling pathway; ko04015|Rap1 signaling pathway; ko04066|HIF-1 signaling pathway; ko04151|PI3K-Akt signaling pathway; ko05323|Rheumatoid arthritis	3185	BAD32146.1	BAD32146.1 mKIAA0003 protein, partial [Mus musculus]	sp|Q15389|ANGP1_HUMAN	sp|Q15389|ANGP1_HUMAN Angiopoietin-1 OS=Homo sapiens GN=ANGPT1 PE=1 SV=2	9544.ENSMMUP00000023343	angiopoietin 1	_	KOG2579	_	PF00147.15|Fibrinogen_C|Fibrinogen beta and gamma chains, C-terminal globular domain|XM_008001347.2|m.11802:284-495
ANGPTL2	6.88660580225593	8.67959063791887	-0.333401706783333	0.000314910840947795	0.0115022519024152	down	yes	6.98483854315891	6.41383472144674	7.26114414216214	9.06534543158522	8.3509420904139	8.62248439175749	NW_023666079.1	5167001	5202701	-	ANGPTL2	--	GO:0007275|multicellular organism development	GO:0005615|extracellular space; GO:0070062|extracellular exosome	GO:0005102|signaling receptor binding	--	--	3649	XP_023366361.1	XP_023366361.1 angiopoietin-related protein 2 isoform X1 [Otolemur garnettii]	sp|Q9UKU9|ANGL2_HUMAN	sp|Q9UKU9|ANGL2_HUMAN Angiopoietin-related protein 2 OS=Homo sapiens GN=ANGPTL2 PE=1 SV=1	9544.ENSMMUP00000015955	angiopoietin-like 2	_	KOG2579	_	PF00147.15|Fibrinogen_C|Fibrinogen beta and gamma chains, C-terminal globular domain|XM_008006182.2|m.13965:276-487
ANK1	1.12781332570492	1.36779971059632	-0.276102297483546	0.0392475998801442	0.2919378916134	down	yes	1.0086487670964	1.08920782795538	1.28558338206298	1.16591184013935	1.53823260916439	1.39925468248521	NW_023666052.1	1919618	2190241	+	ANK1	--	GO:0006887|exocytosis; GO:0006888|endoplasmic reticulum to Golgi vesicle-mediated transport; GO:0007010|cytoskeleton organization; GO:0007165|signal transduction; GO:0010638|positive regulation of organelle organization; GO:0045199|maintenance of epithelial cell apical/basal polarity; GO:0072659|protein localization to plasma membrane	GO:0005634|nucleus; GO:0005829|cytosol; GO:0005856|cytoskeleton; GO:0005886|plasma membrane; GO:0014731|spectrin-associated cytoskeleton; GO:0016323|basolateral plasma membrane; GO:0016529|sarcoplasmic reticulum; GO:0030018|Z disc; GO:0030673|axolemma; GO:0031430|M band; GO:0042383|sarcolemma; GO:0045211|postsynaptic membrane	GO:0005198|structural molecule activity; GO:0005200|structural constituent of cytoskeleton; GO:0008093|cytoskeletal adaptor activity; GO:0019899|enzyme binding; GO:0030507|spectrin binding; GO:0051117|ATPase binding	ko:K10380|ANK	ko05205|Proteoglycans in cancer	8632	XP_007960485.1	XP_007960485.1 PREDICTED: ankyrin-1 isoform X6 [Chlorocebus sabaeus]	sp|P16157|ANK1_HUMAN	sp|P16157|ANK1_HUMAN Ankyrin-1 OS=Homo sapiens GN=ANK1 PE=1 SV=3	_	_	_	_	_	PF12796.4|Ank_2|Ankyrin repeats (3 copies)|XM_007962294.2|m.13257:51-140;PF12796.4|Ank_2|Ankyrin repeats (3 copies)|XM_007962294.2|m.13257:143-201;PF12796.4|Ank_2|Ankyrin repeats (3 copies)|XM_007962294.2|m.13257:209-267;PF12796.4|Ank_2|Ankyrin repeats (3 copies)|XM_007962294.2|m.13257:270-334;PF12796.4|Ank_2|Ankyrin repeats (3 copies)|XM_007962294.2|m.13257:336-400;PF12796.4|Ank_2|Ankyrin repeat…
ANKRA2	7.80919808381326	9.40946864874026	-0.268625023706338	0.0192679617570527	0.197611295233809	down	yes	7.69077240344296	7.04523892624032	8.69158292175649	9.12131310416133	9.49645182405485	9.6106410180046	NW_023666049.1	16685205	16698570	-	ANKRA2	--	GO:0006357|regulation of transcription by RNA polymerase II; GO:0043254|regulation of protein complex assembly	GO:0005634|nucleus; GO:0005829|cytosol; GO:0005856|cytoskeleton; GO:0016020|membrane; GO:1990393|3M complex	GO:0003712|transcription coregulator activity; GO:0019901|protein kinase binding; GO:0031625|ubiquitin protein ligase binding; GO:0042826|histone deacetylase binding; GO:0050750|low-density lipoprotein particle receptor binding	ko:K21486|--	--	2075	XP_005248617.1	XP_005248617.1 ankyrin repeat family A protein 2 isoform X1 [Homo sapiens]	sp|Q2KI79|ANRA2_BOVIN	sp|Q2KI79|ANRA2_BOVIN Ankyrin repeat family A protein 2 OS=Bos taurus GN=ANKRA2 PE=2 SV=1	9544.ENSMMUP00000030950	ankyrin repeat, family A (RFXANK-like), 2	COG0666	KOG0502	_	PF12796.4|Ank_2|Ankyrin repeats (3 copies)|XM_038010481.1|m.7613:93-141;PF12796.4|Ank_2|Ankyrin repeats (3 copies)|XM_038010481.1|m.7613:148-209;PF13857.3|Ank_5|Ankyrin repeats (many copies)|XM_038010481.1|m.7613:107-142;PF13857.3|Ank_5|Ankyrin repeats (many copies)|XM_038010481.1|m.7613:166-220;PF13637.3|Ank_4|Ankyrin repeats (many copies)|XM_038010481.1|m.7613:85-134;PF13637.3|Ank_4|Ankyrin rep…
ANO1	0.56743930135013	1.23035509323055	-1.10301199163859	6.94021740923892e-08	8.51164061937961e-06	down	yes	0.542020367511438	0.57672414829577	0.583573388243181	1.32084841800393	1.04652623061053	1.32369063107719	NW_023666038.1	101658017	101859087	-	ANO1	--	GO:0006812|cation transport; GO:0006821|chloride transport; GO:0007200|phospholipase C-activating G protein-coupled receptor signaling pathway; GO:0007275|multicellular organism development; GO:0015705|iodide transport; GO:0034220|ion transmembrane transport; GO:0034605|cellular response to heat; GO:0035774|positive regulation of insulin secretion involved in cellular response to glucose stimulus…	GO:0005737|cytoplasm; GO:0005886|plasma membrane; GO:0016324|apical plasma membrane; GO:0034707|chloride channel complex; GO:0070062|extracellular exosome	GO:0005227|calcium activated cation channel activity; GO:0005229|intracellular calcium activated chloride channel activity; GO:0005247|voltage-gated chloride channel activity; GO:0005254|chloride channel activity; GO:0015111|iodide transmembrane transporter activity; GO:0046983|protein dimerization activity	ko:K19496|ANO1,DOG1,TMEM16A	--	5178	XP_008015384.1	XP_008015384.1 PREDICTED: anoctamin-1 isoform X1 [Chlorocebus sabaeus]	sp|Q5XXA6|ANO1_HUMAN	sp|Q5XXA6|ANO1_HUMAN Anoctamin-1 OS=Homo sapiens GN=ANO1 PE=1 SV=1	_	_	_	_	_	PF04547.9|Anoctamin|Calcium-activated chloride channel|XM_008017193.2|m.6318:383-989;PF16178.2|Anoct_dimer|Dimerisation domain of Ca+-activated chloride-channel, anoctamin|XM_008017193.2|m.6318:95-380
ANXA4	76.6009204097107	90.7764846655191	-0.244927486272839	1.18175819074293e-06	0.000104250422850042	down	yes	77.6251630964405	73.9616446126782	78.2159535200135	90.5395849193764	91.0596226835053	90.7302463936756	NW_023666045.1	74614745	74700151	+	ANXA4	--	GO:0006357|regulation of transcription by RNA polymerase II; GO:0007165|signal transduction; GO:0007219|Notch signaling pathway; GO:0030855|epithelial cell differentiation; GO:0032088|negative regulation of NF-kappaB transcription factor activity; GO:0043066|negative regulation of apoptotic process; GO:2000483|negative regulation of interleukin-8 secretion	GO:0005634|nucleus; GO:0005737|cytoplasm; GO:0005886|plasma membrane; GO:0009986|cell surface; GO:0012506|vesicle membrane; GO:0031965|nuclear membrane; GO:0048471|perinuclear region of cytoplasm; GO:0070062|extracellular exosome	GO:0004859|phospholipase inhibitor activity; GO:0005509|calcium ion binding; GO:0005544|calcium-dependent phospholipid binding; GO:0042802|identical protein binding; GO:0048306|calcium-dependent protein binding; GO:0051059|NF-kappaB binding	ko:K17093|ANXA4	--	2522	XP_003908817.1	XP_003908817.1 annexin A4 [Papio anubis]	sp|P09525|ANXA4_HUMAN	sp|P09525|ANXA4_HUMAN Annexin A4 OS=Homo sapiens GN=ANXA4 PE=1 SV=4	9598.ENSPTRP00000020639	annexin A4	_	KOG0819	_	PF00191.17|Annexin|Annexin|XM_038007045.1|m.8243:21-84;PF00191.17|Annexin|Annexin|XM_038007045.1|m.8243:92-157;PF00191.17|Annexin|Annexin|XM_038007045.1|m.8243:175-241;PF00191.17|Annexin|Annexin|XM_038007045.1|m.8243:251-316
ANXA8L1	126.764798883618	137.431808520672	-0.116552939633912	0.0236810214645287	0.221932083383889	down	yes	126.665079474069	127.573539216117	126.055777960668	129.897657831977	141.087560828397	141.310206901641	NW_023666048.1	4137342	4153987	+	ANXA8L1	--	GO:0007032|endosome organization; GO:0007596|blood coagulation; GO:0016197|endosomal transport; GO:1900004|negative regulation of serine-type endopeptidase activity; GO:1900138|negative regulation of phospholipase A2 activity	GO:0005829|cytosol; GO:0005886|plasma membrane; GO:0031902|late endosome membrane	GO:0005509|calcium ion binding; GO:0005544|calcium-dependent phospholipid binding; GO:0005546|phosphatidylinositol-4,5-bisphosphate binding; GO:0005547|phosphatidylinositol-3,4,5-trisphosphate binding; GO:0043325|phosphatidylinositol-3,4-bisphosphate binding; GO:0051015|actin filament binding	ko:K17096|ANXA8	--	2180	BAG60903.1	BAG60903.1 unnamed protein product [Homo sapiens]	sp|P13928|ANXA8_HUMAN	sp|P13928|ANXA8_HUMAN Annexin A8 OS=Homo sapiens GN=ANXA8 PE=1 SV=3	_	_	_	_	_	PF00191.17|Annexin|Annexin|XM_007962690.2|m.1059:26-90;PF00191.17|Annexin|Annexin|XM_007962690.2|m.1059:97-162;PF00191.17|Annexin|Annexin|XM_007962690.2|m.1059:181-246;PF00191.17|Annexin|Annexin|XM_007962690.2|m.1059:257-322
APLNR	0.299948542585221	0.568988309023091	-0.901505497221975	0.00719475026825372	0.106718591737077	down	yes	0.304285950341435	0.224839151794894	0.370720525619334	0.613849484422424	0.619727195200235	0.473388247446615	NW_023666038.1	113347578	113351438	+	APLNR	--	GO:0007186|G protein-coupled receptor signaling pathway; GO:0007369|gastrulation; GO:0007507|heart development; GO:0043951|negative regulation of cAMP-mediated signaling; GO:0045766|positive regulation of angiogenesis; GO:0051281|positive regulation of release of sequestered calcium ion into cytosol; GO:1904325|positive regulation of inhibitory G protein-coupled receptor phosphorylation	GO:0005886|plasma membrane; GO:0016021|integral component of membrane	GO:0004930|G protein-coupled receptor activity	ko:K04174|APLNR	ko04080|Neuroactive ligand-receptor interaction; ko04371|Apelin signaling pathway	3861	XP_007996693.1	XP_007996693.1 PREDICTED: apelin receptor isoform X1 [Chlorocebus sabaeus]	sp|O97666|APJ_MACMU	sp|O97666|APJ_MACMU Apelin receptor OS=Macaca mulatta GN=APLNR PE=3 SV=1	9544.ENSMMUP00000013928	Apelin receptor (G-protein coupled receptor APJ)(Angiotensin receptor-like 1); Receptor for [...]	_	KOG3656	_	PF00001.18|7tm_1|7 transmembrane receptor (rhodopsin family)|XM_037999316.1|m.8136:45-309;PF10323.6|7TM_GPCR_Srv|Serpentine type 7TM GPCR chemoreceptor Srv|XM_037999316.1|m.8136:91-326;PF05296.10|TAS2R|Taste receptor protein (TAS2R)|XM_037999316.1|m.8136:33-326
APOBEC3C	19.1951749703051	23.1286126367551	-0.268807257068691	0.0113903266765754	0.142099122631705	down	yes	21.2980933683154	17.1669997588871	19.1204317837127	23.6183023036311	23.4584970653736	22.3090385412605	NW_023666045.1	104095446	104099780	-	APOBEC3C	--	GO:0009972|cytidine deamination; GO:0010529|negative regulation of transposition; GO:0016032|viral process; GO:0045071|negative regulation of viral genome replication; GO:0045087|innate immune response; GO:0051607|defense response to virus; GO:0080111|DNA demethylation	GO:0005634|nucleus; GO:0005737|cytoplasm	GO:0003723|RNA binding; GO:0008270|zinc ion binding; GO:0016814|hydrolase activity, acting on carbon-nitrogen (but not peptide) bonds, in cyclic amidines	ko:K18750|APOBEC3	--	1068	AOR05762.1	AOR05762.1 apolipoprotein B mRNA editing enzyme [Chlorocebus sabaeus]	sp|Q9NRW3|ABC3C_HUMAN	sp|Q9NRW3|ABC3C_HUMAN DNA dC->dU-editing enzyme APOBEC-3C OS=Homo sapiens GN=APOBEC3C PE=1 SV=2	9544.ENSMMUP00000005360	apolipoprotein B mRNA editing enzyme, catalytic polypeptide-like 3C	_	_	NOG235896	PF08210.8|APOBEC_N|APOBEC-like N-terminal domain|NM_001345952.1|m.10013:47-217;PF05240.11|APOBEC_C|APOBEC-like C-terminal domain|NM_001345952.1|m.10013:143-219
APOBEC3G	87.8864906791696	101.628161288922	-0.209564710142901	0.000162465936203111	0.00680777402117759	down	yes	89.8540037953364	84.6181680612961	89.1873001808762	97.3535521876765	102.694976231313	104.835955447776	NW_023666045.1	104027776	104038061	-	APOBEC3G	--	GO:0009972|cytidine deamination; GO:0010529|negative regulation of transposition; GO:0045071|negative regulation of viral genome replication; GO:0045087|innate immune response; GO:0051607|defense response to virus; GO:0070383|DNA cytosine deamination	GO:0000932|P-body; GO:0005634|nucleus; GO:0005737|cytoplasm; GO:1990904|ribonucleoprotein complex	GO:0008270|zinc ion binding; GO:0047844|deoxycytidine deaminase activity	ko:K18750|APOBEC3	--	1853	AEY75958.1	AEY75958.1 apolipoprotein B mRNA editing enzyme, catalytic polypeptide-like 3G [Chlorocebus sabaeus]	sp|Q7YR25|ABC3G_CHLAE	sp|Q7YR25|ABC3G_CHLAE DNA dC->dU-editing enzyme APOBEC-3G (Fragment) OS=Chlorocebus aethiops GN=APOBEC3G PE=1 SV=1	9544.ENSMMUP00000005357	DNA dC->dU-editing enzyme APOBEC-3G Fragment (EC 3.5.4.-); DNA deaminase (cytidine deaminase [...]	_	_	NOG135704	PF08210.8|APOBEC_N|APOBEC-like N-terminal domain|XM_038006204.1|m.10008:28-200;PF08210.8|APOBEC_N|APOBEC-like N-terminal domain|XM_038006204.1|m.10008:214-386;PF05240.11|APOBEC_C|APOBEC-like C-terminal domain|XM_038006204.1|m.10008:123-203;PF05240.11|APOBEC_C|APOBEC-like C-terminal domain|XM_038006204.1|m.10008:313-389
APOH	2.84502616821887	4.43891256003661	-0.639948774817168	0.000674482432511916	0.0203491349888845	down	yes	3.01311260806529	2.49881928848579	3.02314660810552	4.68911709153734	4.39548213852214	4.23213845005036	NW_023666077.1	26257256	26290880	+	APOH	--	GO:0001937|negative regulation of endothelial cell proliferation; GO:0006641|triglyceride metabolic process; GO:0007597|blood coagulation, intrinsic pathway; GO:0010596|negative regulation of endothelial cell migration; GO:0016525|negative regulation of angiogenesis; GO:0030195|negative regulation of blood coagulation; GO:0031639|plasminogen activation; GO:0033033|negative regulation of myeloid c…	GO:0009986|cell surface; GO:0031012|extracellular matrix; GO:0034361|very-low-density lipoprotein particle; GO:0034364|high-density lipoprotein particle; GO:0042627|chylomicron; GO:0070062|extracellular exosome	GO:0005543|phospholipid binding; GO:0008201|heparin binding; GO:0042802|identical protein binding; GO:0060230|lipoprotein lipase activator activity	ko:K17305|APOH,B2G1	--	1473	XP_005584793.2	XP_005584793.2 PREDICTED: beta-2-glycoprotein 1 [Macaca fascicularis]	sp|Q95LB0|APOH_PANTR	sp|Q95LB0|APOH_PANTR Beta-2-glycoprotein 1 OS=Pan troglodytes GN=APOH PE=2 SV=1	9598.ENSPTRP00000016233	Beta-2-glycoprotein 1 Precursor (Beta-2-glycoprotein I)(Beta(2)GPI)(B2GPI)(Apolipoprotein H) [...]	_	KOG4297	_	PF00084.17|Sushi|Sushi repeat (SCR repeat)|XM_037993064.1|m.10527:50-99;PF00084.17|Sushi|Sushi repeat (SCR repeat)|XM_037993064.1|m.10527:111-164;PF00084.17|Sushi|Sushi repeat (SCR repeat)|XM_037993064.1|m.10527:169-227;PF00084.17|Sushi|Sushi repeat (SCR repeat)|XM_037993064.1|m.10527:232-287;PF09014.7|Sushi_2|Beta-2-glycoprotein-1 fifth domain|XM_037993064.1|m.10527:288-372
APPBP2	12.7923227021586	14.5089220706378	-0.181528767685736	0.00290190384832735	0.0586013648621393	down	yes	13.4073910955012	12.4273461324667	12.5422308785078	14.9003516643847	14.4705732405294	14.1558413069992	NW_023666077.1	2414423	2495831	-	APPBP2	--	GO:0006886|intracellular protein transport; GO:0046907|intracellular transport	GO:0005634|nucleus; GO:0005737|cytoplasm; GO:0005874|microtubule; GO:0005875|microtubule associated complex; GO:0030659|cytoplasmic vesicle membrane	GO:0003777|microtubule motor activity	--	--	6942	XP_004450361.1	XP_004450361.1 amyloid protein-binding protein 2 [Dasypus novemcinctus]	sp|Q92624|APBP2_HUMAN	sp|Q92624|APBP2_HUMAN Amyloid protein-binding protein 2 OS=Homo sapiens GN=APPBP2 PE=1 SV=2	9544.ENSMMUP00000021765	amyloid beta precursor protein (cytoplasmic tail) binding protein 2	COG0457	KOG1840	_	PF13374.3|TPR_10|Tetratricopeptide repeat|XM_037993376.1|m.8799:366-404;PF13374.3|TPR_10|Tetratricopeptide repeat|XM_037993376.1|m.8799:414-446;PF13424.3|TPR_12|Tetratricopeptide repeat|XM_037993376.1|m.8799:338-399;PF13176.3|TPR_7|Tetratricopeptide repeat|XM_037993376.1|m.8799:370-399
ARHGAP18	6.13606082824919	7.24974477542605	-0.240256784014445	0.00957534465649804	0.127404096935148	down	yes	6.69974713157667	5.98290185773433	5.72553349543657	7.31888025555183	6.73023863642017	7.70011543430614	NW_023666040.1	15985469	16182349	+	ARHGAP18	--	GO:0007264|small GTPase mediated signal transduction; GO:0008360|regulation of cell shape; GO:0030833|regulation of actin filament polymerization; GO:0032956|regulation of actin cytoskeleton organization; GO:0051056|regulation of small GTPase mediated signal transduction; GO:2000145|regulation of cell motility	GO:0005737|cytoplasm; GO:0005829|cytosol; GO:0005886|plasma membrane; GO:0016607|nuclear speck	GO:0005096|GTPase activator activity; GO:0045296|cadherin binding	ko:K20639|ARHGAP18_28_40	--	4750	XP_012361616.1	XP_012361616.1 PREDICTED: rho GTPase-activating protein 18 isoform X1 [Nomascus leucogenys]	sp|Q8N392|RHG18_HUMAN	sp|Q8N392|RHG18_HUMAN Rho GTPase-activating protein 18 OS=Homo sapiens GN=ARHGAP18 PE=1 SV=3	9544.ENSMMUP00000026797	Rho GTPase activating protein 18	_	KOG2200	_	PF00620.24|RhoGAP|RhoGAP domain|XM_008007092.2|m.13545:320-466
ARHGAP24	2.71440086039255	3.38739663041987	-0.3184906631488	0.00116854680649935	0.0308173576504242	down	yes	2.66069083959267	2.50892962078393	2.97358212080106	3.66081578093379	3.18437854412462	3.31699556620119	NW_023666037.1	12522322	13038871	+	ARHGAP24	--	GO:0001525|angiogenesis; GO:0007165|signal transduction; GO:0030154|cell differentiation; GO:0051056|regulation of small GTPase mediated signal transduction	GO:0005829|cytosol; GO:0005856|cytoskeleton; GO:0005925|focal adhesion; GO:0042995|cell projection	GO:0005096|GTPase activator activity	ko:K20642|ARHGAP22_24_25	--	4851	XP_007997325.1	XP_007997325.1 PREDICTED: rho GTPase-activating protein 24 isoform X3 [Chlorocebus sabaeus]	sp|Q8N264|RHG24_HUMAN	sp|Q8N264|RHG24_HUMAN Rho GTPase-activating protein 24 OS=Homo sapiens GN=ARHGAP24 PE=1 SV=2	9544.ENSMMUP00000035036	Rho GTPase activating protein 24	_	KOG0930;KOG4270	_	PF00620.24|RhoGAP|RhoGAP domain|XM_037986413.1|m.8249:58-206
ARHGAP26	7.73344253609765	8.50963349339298	-0.137816274179908	0.0382024414905097	0.287945377042196	down	yes	7.49066863685075	8.28146860970858	7.42819036173363	8.57870277117959	8.14097411861504	8.80922359038431	NW_023666034.1	31987248	32447720	-	ARHGAP26	--	GO:0007165|signal transduction; GO:0007399|nervous system development; GO:0030036|actin cytoskeleton organization; GO:0051056|regulation of small GTPase mediated signal transduction	GO:0005829|cytosol; GO:0005856|cytoskeleton; GO:0005925|focal adhesion	GO:0005096|GTPase activator activity; GO:0005543|phospholipid binding	ko:K20071|ARHGAP26,GRAF	--	9380	XP_008013001.1	XP_008013001.1 PREDICTED: rho GTPase-activating protein 26 isoform X7 [Chlorocebus sabaeus]	sp|Q9UNA1|RHG26_HUMAN	sp|Q9UNA1|RHG26_HUMAN Rho GTPase-activating protein 26 OS=Homo sapiens GN=ARHGAP26 PE=1 SV=1	9544.ENSMMUP00000033948	Rho GTPase activating protein 26	_	KOG1451	_	PF16746.2|BAR_3|BAR domain of APPL family|XM_008014810.2|m.5413:6-249;PF00620.24|RhoGAP|RhoGAP domain|XM_008014810.2|m.5413:392-542;PF00169.26|PH|PH domain|XM_008014810.2|m.5413:268-364;PF14604.3|SH3_9|Variant SH3 domain|XM_008014810.2|m.5413:763-812;PF00018.25|SH3_1|SH3 domain|XM_008014810.2|m.5413:762-807
ARHGAP35	11.7759325298058	12.8645203211411	-0.127452768948175	0.0196833426068396	0.199948298467458	down	yes	11.8147438283155	11.8555680591445	11.6574857019575	12.7423641618983	13.1570017297113	12.6941950718136	NW_023666073.1	19911593	20059133	+	ARHGAP35	--	GO:0000122|negative regulation of transcription by RNA polymerase II; GO:0001843|neural tube closure; GO:0006351|transcription, DNA-templated; GO:0007165|signal transduction; GO:0007411|axon guidance; GO:0007413|axonal fasciculation; GO:0008064|regulation of actin polymerization or depolymerization; GO:0008360|regulation of cell shape; GO:0010976|positive regulation of neuron projection developme…	GO:0005634|nucleus; GO:0005737|cytoplasm; GO:0005829|cytosol; GO:0005886|plasma membrane; GO:0015629|actin cytoskeleton; GO:0036064|ciliary basal body	GO:0000977|RNA polymerase II regulatory region sequence-specific DNA binding; GO:0001227|DNA-binding transcription repressor activity, RNA polymerase II-specific; GO:0003677|DNA binding; GO:0003714|transcription corepressor activity; GO:0003924|GTPase activity; GO:0005096|GTPase activator activity; GO:0005525|GTP binding; GO:0005543|phospholipid binding	ko:K05732|ARHGAP35,GRLF1	ko04510|Focal adhesion; ko04611|Platelet activation; ko04670|Leukocyte transendothelial migration; ko04810|Regulation of actin cytoskeleton	8718	XP_005589729.1	XP_005589729.1 PREDICTED: rho GTPase-activating protein 35 isoform X1 [Macaca fascicularis]	sp|Q9NRY4|RHG35_HUMAN	sp|Q9NRY4|RHG35_HUMAN Rho GTPase-activating protein 35 OS=Homo sapiens GN=ARHGAP35 PE=1 SV=3	9544.ENSMMUP00000014868	glucocorticoid receptor DNA binding factor 1	_	KOG4271	_	PF00620.24|RhoGAP|RhoGAP domain|XM_007997319.2|m.3446:1262-1410;PF16512.2|RhoGAP-FF1|p190-A and -B Rho GAPs FF domain|XM_007997319.2|m.3446:261-340;PF00071.19|Ras|Ras family|XM_007997319.2|m.3446:171-247;PF01846.16|FF|FF domain|XM_007997319.2|m.3446:487-547
ARHGAP45	0.741865033649699	1.05339195507107	-0.5001278432088	0.0192288985721432	0.197611295233809	down	yes	0.928604097199217	0.581211507213746	0.715779496536135	1.10824629572113	1.09286842381925	0.959061145672834	NW_023666081.1	8013711	8034490	-	ARHGAP45	--	GO:0035556|intracellular signal transduction; GO:0043312|neutrophil degranulation; GO:0051056|regulation of small GTPase mediated signal transduction	GO:0005576|extracellular region; GO:0005829|cytosol; GO:0016020|membrane; GO:0032587|ruffle membrane; GO:0034774|secretory granule lumen; GO:0035578|azurophil granule lumen	GO:0005096|GTPase activator activity; GO:0046872|metal ion binding	ko:K20644|ARHGAP29_45	--	4499	XP_011928217.1	XP_011928217.1 PREDICTED: minor histocompatibility protein HA-1 isoform X2 [Cercocebus atys]	sp|Q92619|HMHA1_HUMAN	sp|Q92619|HMHA1_HUMAN Rho GTPase-activating protein 45 OS=Homo sapiens GN=ARHGAP45 PE=1 SV=2	9544.ENSMMUP00000020066	histocompatibility (minor) HA-1	_	KOG1453	_	PF00620.24|RhoGAP|RhoGAP domain|XM_037994559.1|m.16423:801-970
ARHGAP6	2.16968263971447	2.78131156264721	-0.356825070285616	0.00384857215393832	0.0708860939464708	down	yes	2.26235799393684	2.20387557436274	2.04281435084382	2.87161399387551	2.60551497439359	2.86680571967252	NW_023666056.1	11312486	11345780	-	ARHGAP6	--	GO:0007202|activation of phospholipase C activity; GO:0007266|Rho protein signal transduction; GO:0010518|positive regulation of phospholipase activity; GO:0030041|actin filament polymerization; GO:0048041|focal adhesion assembly; GO:0051056|regulation of small GTPase mediated signal transduction; GO:0051497|negative regulation of stress fiber assembly; GO:0051895|negative regulation of focal adh…	GO:0005737|cytoplasm; GO:0005829|cytosol; GO:0005884|actin filament; GO:0015629|actin cytoskeleton	GO:0005070|SH3/SH2 adaptor activity; GO:0005096|GTPase activator activity; GO:0016004|phospholipase activator activity; GO:0017124|SH3 domain binding; GO:0043274|phospholipase binding	ko:K20631|ARHGAP6	--	4904	XP_007989204.1	XP_007989204.1 PREDICTED: rho GTPase-activating protein 6 isoform X1 [Chlorocebus sabaeus]	sp|O43182|RHG06_HUMAN	sp|O43182|RHG06_HUMAN Rho GTPase-activating protein 6 OS=Homo sapiens GN=ARHGAP6 PE=1 SV=3	9544.ENSMMUP00000005194	Rho GTPase activating protein 6	_	KOG2710	_	_
ARHGEF28	22.481511314651	24.3819275639734	-0.117023165026585	0.0287426221427686	0.248186866069642	down	yes	22.7067379525805	21.6708423240654	23.066953667307	24.4300122694916	24.6118560080083	24.1039144144203	NW_023666049.1	16757711	17069260	+	ARHGEF28	--	GO:0030154|cell differentiation; GO:0035023|regulation of Rho protein signal transduction; GO:0035556|intracellular signal transduction; GO:0048013|ephrin receptor signaling pathway	GO:0005829|cytosol; GO:0005886|plasma membrane	GO:0003723|RNA binding; GO:0005085|guanyl-nucleotide exchange factor activity; GO:0005089|Rho guanyl-nucleotide exchange factor activity; GO:0046872|metal ion binding	ko:K21072|ARHGEF28	--	6289	XP_007973394.1	XP_007973394.1 PREDICTED: rho guanine nucleotide exchange factor 28 isoform X1 [Chlorocebus sabaeus]	sp|Q8N1W1|ARG28_HUMAN	sp|Q8N1W1|ARG28_HUMAN Rho guanine nucleotide exchange factor 28 OS=Homo sapiens GN=ARHGEF28 PE=1 SV=3	_	_	_	_	_	PF00621.17|RhoGEF|RhoGEF domain|XM_038010482.1|m.7624:873-1061;PF00130.19|C1_1|Phorbol esters/diacylglycerol binding domain (C1 domain)|XM_038010482.1|m.7624:673-720
ARHGEF9	4.59642864888381	5.49817399225303	-0.25792546542408	0.0102681639918892	0.13238910582705	down	yes	5.19994225977361	4.43982427053778	4.14951941634003	5.88384143244056	5.3783638412093	5.23231670310924	NW_023666083.1	1255104	1436620	-	ARHGEF9	--	GO:0034220|ion transmembrane transport; GO:0035023|regulation of Rho protein signal transduction; GO:0043065|positive regulation of apoptotic process; GO:0051056|regulation of small GTPase mediated signal transduction	GO:0005829|cytosol	GO:0005085|guanyl-nucleotide exchange factor activity; GO:0005089|Rho guanyl-nucleotide exchange factor activity	ko:K20686|ARHGEF9	--	5554	KFO29903.1	KFO29903.1 Rho guanine nucleotide exchange factor 9 [Fukomys damarensis]	sp|O43307|ARHG9_HUMAN	sp|O43307|ARHG9_HUMAN Rho guanine nucleotide exchange factor 9 OS=Homo sapiens GN=ARHGEF9 PE=1 SV=3	_	_	_	_	_	PF00621.17|RhoGEF|RhoGEF domain|XM_037994663.1|m.16681:86-264;PF00018.25|SH3_1|SH3 domain|XM_037994663.1|m.16681:4-38;PF07653.14|SH3_2|Variant SH3 domain|XM_037994663.1|m.16681:4-42;PF14604.3|SH3_9|Variant SH3 domain|XM_037994663.1|m.16681:5-41;PF00169.26|PH|PH domain|XM_037994663.1|m.16681:313-401
ARID5B	18.9379558677959	23.6256055189051	-0.318919608656922	8.46329288778614e-11	1.6798522791086e-08	down	yes	19.0015194154999	18.8090697834021	19.0032784044858	23.493936856635	23.3327960354218	24.0500836646584	NW_023666048.1	30075106	30267687	-	ARID5B	--	GO:0000122|negative regulation of transcription by RNA polymerase II; GO:0001822|kidney development; GO:0001889|liver development; GO:0006351|transcription, DNA-templated; GO:0008584|male gonad development; GO:0008585|female gonad development; GO:0009791|post-embryonic development; GO:0010761|fibroblast migration; GO:0030325|adrenal gland development; GO:0035264|multicellular organism growth; GO:…	GO:0005634|nucleus; GO:0005654|nucleoplasm	GO:0000977|RNA polymerase II regulatory region sequence-specific DNA binding; GO:0001227|DNA-binding transcription repressor activity, RNA polymerase II-specific; GO:0003677|DNA binding; GO:0003713|transcription coactivator activity; GO:0032452|histone demethylase activity; GO:0044212|transcription regulatory region DNA binding	--	--	8199	EHH19172.1	EHH19172.1 hypothetical protein EGK_19828 [Macaca mulatta]	sp|Q14865|ARI5B_HUMAN	sp|Q14865|ARI5B_HUMAN AT-rich interactive domain-containing protein 5B OS=Homo sapiens GN=ARID5B PE=1 SV=3	9544.ENSMMUP00000000572	AT rich interactive domain 5B (MRF1-like)	_	KOG2744	_	PF01388.18|ARID|ARID/BRIGHT DNA binding domain|XM_007963331.2|m.2308:322-407
ARL4A	4.462754878071	5.5024823652949	-0.301538439429618	0.0102443074529909	0.132194506354463	down	yes	4.06830498415721	4.48524728127891	4.83471236877688	5.79728588521794	5.60213432471373	5.10802688595304	NW_023666042.1	59064746	59068941	+	ARL4A	--	GO:0007264|small GTPase mediated signal transduction; GO:0050873|brown fat cell differentiation	GO:0005634|nucleus; GO:0005654|nucleoplasm; GO:0005730|nucleolus; GO:0005829|cytosol; GO:0005886|plasma membrane	GO:0005525|GTP binding	ko:K07945|ARL4	--	3056	XP_003255929.2	XP_003255929.2 PREDICTED: ADP-ribosylation factor-like protein 4A [Nomascus leucogenys]	sp|P40617|ARL4A_HUMAN	sp|P40617|ARL4A_HUMAN ADP-ribosylation factor-like protein 4A OS=Homo sapiens GN=ARL4A PE=1 SV=2	_	_	_	_	_	PF00025.18|Arf|ADP-ribosylation factor family|XM_007982017.2|m.12967:9-186;PF00071.19|Ras|Ras family|XM_007982017.2|m.12967:23-144;PF08477.10|Roc|Ras of Complex, Roc, domain of DAPkinase|XM_007982017.2|m.12967:23-137;PF09439.7|SRPRB|Signal recognition particle receptor beta subunit|XM_007982017.2|m.12967:22-149;PF01926.20|MMR_HSR1|50S ribosome-binding GTPase|XM_007982017.2|m.12967:23-135;PF04670.…
ARL4C	16.5473949745169	21.4998978710583	-0.377524967787155	1.19456365751191e-06	0.000104767399846321	down	yes	15.6319399933216	15.4905596197995	18.5196853104295	21.5211936910776	22.1169939437201	20.8615059783773	NW_023666040.1	78946299	78950250	+	ARL4C	--	GO:0007264|small GTPase mediated signal transduction; GO:0032456|endocytic recycling	GO:0005634|nucleus; GO:0005737|cytoplasm; GO:0005829|cytosol; GO:0005886|plasma membrane; GO:0030175|filopodium	GO:0003924|GTPase activity; GO:0005525|GTP binding; GO:0043014|alpha-tubulin binding	ko:K07945|ARL4	--	3952	XP_007463972.1	XP_007463972.1 PREDICTED: ADP-ribosylation factor-like protein 4C isoform X1 [Lipotes vexillifer]	sp|P56559|ARL4C_HUMAN	sp|P56559|ARL4C_HUMAN ADP-ribosylation factor-like protein 4C OS=Homo sapiens GN=ARL4C PE=1 SV=1	_	_	_	_	_	PF00025.18|Arf|ADP-ribosylation factor family|XM_007966730.2|m.886:156-327;PF08477.10|Roc|Ras of Complex, Roc, domain of DAPkinase|XM_007966730.2|m.886:164-278;PF00071.19|Ras|Ras family|XM_007966730.2|m.886:164-289;PF09439.7|SRPRB|Signal recognition particle receptor beta subunit|XM_007966730.2|m.886:163-292;PF01926.20|MMR_HSR1|50S ribosome-binding GTPase|XM_007966730.2|m.886:164-276
ARMCX3	21.8182918445794	23.7077185257567	-0.119766001847083	0.044352390025191	0.311044074165507	down	yes	21.643979977976	22.2220255108637	21.5888700448986	23.1992879302516	23.8647310543578	24.0591365926606	NW_023666065.1	14870406	14875437	+	ARMCX3	--	GO:0034613|cellular protein localization; GO:0045944|positive regulation of transcription by RNA polymerase II	GO:0005634|nucleus; GO:0031307|integral component of mitochondrial outer membrane	--	--	--	3715	XP_007990499.1	XP_007990499.1 PREDICTED: armadillo repeat-containing X-linked protein 3 [Chlorocebus sabaeus]	sp|Q5R9J3|ARMX3_PONAB	sp|Q5R9J3|ARMX3_PONAB Armadillo repeat-containing X-linked protein 3 OS=Pongo abelii GN=ARMCX3 PE=2 SV=1	_	_	_	_	_	PF04826.10|Arm_2|Armadillo-like|XM_007992309.2|m.5651:111-362
ARRB1	3.76410106919981	4.43826481781201	-0.237109619982896	0.00575271591011632	0.0917751254401573	down	yes	3.98307322252036	3.89381552451152	3.41541446056755	4.17940102248796	4.64704314263498	4.48835028831309	NW_023666043.1	59230347	59326828	+	ARRB1	--	GO:0000187|activation of MAPK activity; GO:0001934|positive regulation of protein phosphorylation; GO:0002031|G protein-coupled receptor internalization; GO:0002092|positive regulation of receptor internalization; GO:0006366|transcription by RNA polymerase II; GO:0006511|ubiquitin-dependent protein catabolic process; GO:0007602|phototransduction; GO:0015031|protein transport; GO:0016567|protein u…	GO:0000139|Golgi membrane; GO:0000785|chromatin; GO:0005634|nucleus; GO:0005654|nucleoplasm; GO:0005737|cytoplasm; GO:0005765|lysosomal membrane; GO:0005829|cytosol; GO:0005886|plasma membrane; GO:0005905|clathrin-coated pit; GO:0014069|postsynaptic density; GO:0016323|basolateral plasma membrane; GO:0016604|nuclear body; GO:0030659|cytoplasmic vesicle membrane; GO:0031143|pseudopodium; GO:003141…	GO:0004857|enzyme inhibitor activity; GO:0005096|GTPase activator activity; GO:0005159|insulin-like growth factor receptor binding; GO:0008134|transcription factor binding; GO:0030331|estrogen receptor binding; GO:0031434|mitogen-activated protein kinase kinase binding; GO:0031625|ubiquitin protein ligase binding; GO:0031691|alpha-1A adrenergic receptor binding; GO:0031692|alpha-1B adrenergic rec…	ko:K04439|ARRB	ko04010|MAPK signaling pathway; ko04062|Chemokine signaling pathway; ko04144|Endocytosis; ko04340|Hedgehog signaling pathway; ko04740|Olfactory transduction; ko05032|Morphine addiction	9076	XP_012600509.1	XP_012600509.1 beta-arrestin-1 isoform X1 [Microcebus murinus]	sp|P49407|ARRB1_HUMAN	sp|P49407|ARRB1_HUMAN Beta-arrestin-1 OS=Homo sapiens GN=ARRB1 PE=1 SV=2	_	_	_	_	_	PF00339.26|Arrestin_N|Arrestin (or S-antigen), N-terminal domain|XM_008020164.2|m.1924:14-169;PF02752.19|Arrestin_C|Arrestin (or S-antigen), C-terminal domain|XM_008020164.2|m.1924:189-350
ARSI	1.7047161938776	2.58121796947756	-0.595660565224037	0.00036019697500249	0.012845322382772	down	yes	1.54684554351315	1.7562796981389	1.81102333998074	2.87696705470835	2.59331651083971	2.27337034288461	NW_023666034.1	24804188	24811099	+	ARSI	--	GO:0006687|glycosphingolipid metabolic process; GO:0043687|post-translational protein modification	GO:0005576|extracellular region; GO:0005788|endoplasmic reticulum lumen	GO:0004065|arylsulfatase activity; GO:0046872|metal ion binding	ko:K12375|ARSI_J	--	3460	XP_005380637.2	XP_005380637.2 PREDICTED: arylsulfatase I [Chinchilla lanigera]	sp|Q5FYB1|ARSI_HUMAN	sp|Q5FYB1|ARSI_HUMAN Arylsulfatase I OS=Homo sapiens GN=ARSI PE=1 SV=1	9544.ENSMMUP00000015177	arylsulfatase family, member I	COG3119	KOG3867	_	PF00884.20|Sulfatase|Sulfatase|XM_008014981.2|m.5198:47-359
ASB2	0.172867602095435	0.340294814881594	-0.937770131951177	0.0248959110997774	0.22871791652871	down	yes	0.179016281810855	0.200002010605396	0.139584513870055	0.325023705342153	0.337786916053789	0.358073823248841	NW_023666053.1	58925221	58968980	-	ASB2	--	GO:0000209|protein polyubiquitination; GO:0006511|ubiquitin-dependent protein catabolic process; GO:0035556|intracellular signal transduction; GO:0035914|skeletal muscle cell differentiation; GO:0045445|myoblast differentiation	GO:0031466|Cul5-RING ubiquitin ligase complex	--	ko:K10324|ASB2	--	2845	XP_007985866.1	XP_007985866.1 PREDICTED: ankyrin repeat and SOCS box protein 2 isoform X2 [Chlorocebus sabaeus]	sp|Q5U2S6|ASB2_RAT	sp|Q5U2S6|ASB2_RAT Ankyrin repeat and SOCS box protein 2 OS=Rattus norvegicus GN=Asb2 PE=2 SV=1	_	_	_	_	_	PF12796.4|Ank_2|Ankyrin repeats (3 copies)|XM_007987675.2|m.1891:107-158;PF12796.4|Ank_2|Ankyrin repeats (3 copies)|XM_007987675.2|m.1891:171-233;PF12796.4|Ank_2|Ankyrin repeats (3 copies)|XM_007987675.2|m.1891:236-300;PF12796.4|Ank_2|Ankyrin repeats (3 copies)|XM_007987675.2|m.1891:308-397;PF12796.4|Ank_2|Ankyrin repeats (3 copies)|XM_007987675.2|m.1891:411-469;PF13637.3|Ank_4|Ankyrin repeats (m…
ASIC1	3.22462821278053	4.39045180539525	-0.444051757662222	1.84239564545032e-05	0.00107723016711698	down	yes	3.45543545373023	2.95109618331001	3.26735300130135	4.47677126074075	4.5166360021391	4.1779481533059	NW_023666037.1	199808378	199835287	-	ASIC1	--	GO:0006810|transport; GO:0006814|sodium ion transport; GO:0007165|signal transduction; GO:0007613|memory; GO:0008306|associative learning; GO:0009268|response to pH; GO:0010447|response to acidic pH; GO:0034220|ion transmembrane transport; GO:0035725|sodium ion transmembrane transport; GO:0042391|regulation of membrane potential; GO:0046929|negative regulation of neurotransmitter secretion; GO:00…	GO:0005794|Golgi apparatus; GO:0005886|plasma membrane; GO:0005887|integral component of plasma membrane; GO:0009986|cell surface; GO:0045202|synapse	GO:0015280|ligand-gated sodium channel activity; GO:0022839|ion gated channel activity; GO:0044736|acid-sensing ion channel activity	ko:K04829|ASIC1,ACCN2,BNAC2	ko04750|Inflammatory mediator regulation of TRP channels	4428	XP_008001392.1	XP_008001392.1 PREDICTED: acid-sensing ion channel 1 isoform X1 [Chlorocebus sabaeus]	sp|P78348|ASIC1_HUMAN	sp|P78348|ASIC1_HUMAN Acid-sensing ion channel 1 OS=Homo sapiens GN=ASIC1 PE=1 SV=3	_	_	_	_	_	PF00858.21|ASC|Amiloride-sensitive sodium channel|XM_008003201.2|m.230:21-457
ATP11A	10.817305957174	12.4117396109232	-0.198192913700093	0.00422615337885538	0.0756245832977858	down	yes	11.1537641053113	11.2253091945355	10.0728445716752	12.5039533391501	11.586804501235	13.1444609923846	NW_023666046.1	47630891	47883537	+	ATP11A	--	GO:0043312|neutrophil degranulation; GO:0045332|phospholipid translocation	GO:0005765|lysosomal membrane; GO:0005769|early endosome; GO:0005783|endoplasmic reticulum; GO:0005886|plasma membrane; GO:0016020|membrane; GO:0016021|integral component of membrane; GO:0035579|specific granule membrane; GO:0043231|intracellular membrane-bounded organelle; GO:0055037|recycling endosome; GO:0070821|tertiary granule membrane	GO:0000287|magnesium ion binding; GO:0005524|ATP binding; GO:0140326|ATPase-coupled intramembrane lipid transporter activity	ko:K01530|E3.6.3.1	--	8455	XP_007959131.1	XP_007959131.1 PREDICTED: probable phospholipid-transporting ATPase IH isoform X1 [Chlorocebus sabaeus]	sp|P98196|AT11A_HUMAN	sp|P98196|AT11A_HUMAN Probable phospholipid-transporting ATPase IH OS=Homo sapiens GN=ATP11A PE=1 SV=3	9544.ENSMMUP00000036015	ATPase, class VI, type 11A	COG0474	KOG0206	_	PF16212.2|PhoLip_ATPase_C|Phospholipid-translocating P-type ATPase C-terminal|XM_007960940.2|m.11913:878-1130;PF16209.2|PhoLip_ATPase_N|Phospholipid-translocating ATPase N-terminal|XM_007960940.2|m.11913:69-123;PF13246.3|Cation_ATPase|Cation transport ATPase (P-type)|XM_007960940.2|m.11913:504-612;PF00122.17|E1-E2_ATPase|E1-E2 ATPase|XM_007960940.2|m.11913:129-401
ATP13A4	0.891857509240752	1.19021042190798	-0.412315947380875	0.00239224734956945	0.0519238147744678	down	yes	0.899890578438206	0.928492229206193	0.847189720077857	1.19532756343368	1.16508411892471	1.21021958336555	NW_023666041.1	61153110	61315360	-	ATP13A4	--	GO:0006874|cellular calcium ion homeostasis; GO:0034220|ion transmembrane transport	GO:0005886|plasma membrane; GO:0005887|integral component of plasma membrane; GO:0043231|intracellular membrane-bounded organelle	GO:0005388|calcium transmembrane transporter activity, phosphorylative mechanism; GO:0005524|ATP binding; GO:0019829|ATPase-coupled cation transmembrane transporter activity; GO:0046872|metal ion binding	ko:K14951|ATP13A3_4_5	--	9196	XP_017728941.1	XP_017728941.1 PREDICTED: probable cation-transporting ATPase 13A4 [Rhinopithecus bieti]	sp|Q4VNC1|AT134_HUMAN	sp|Q4VNC1|AT134_HUMAN Probable cation-transporting ATPase 13A4 OS=Homo sapiens GN=ATP13A4 PE=2 SV=3	9606.ENSP00000339182	ATPase type 13A4	COG0474	KOG0208	_	PF00122.17|E1-E2_ATPase|E1-E2 ATPase|XM_008009553.2|m.6225:228-473;PF12409.5|P5-ATPase|P5-type ATPase cation transporter|XM_008009553.2|m.6225:16-141;PF00702.23|Hydrolase|haloacid dehalogenase-like hydrolase|XM_008009553.2|m.6225:481-735;PF00690.23|Cation_ATPase_N|Cation transporter/ATPase, N-terminus|XM_008009553.2|m.6225:160-217;PF13246.3|Cation_ATPase|Cation transport ATPase (P-type)|XM_008009…
ATP1B1	57.5956195261858	67.5915072534397	-0.230845857524869	2.28003161148253e-05	0.00130281351739447	down	yes	58.6969891821319	54.9251090082368	59.1647603881886	67.4676988788719	67.6959450489164	67.6108778325309	NW_023666055.1	61575309	61602086	-	ATP1B1	--	GO:0006813|potassium ion transport; GO:0006814|sodium ion transport; GO:0007155|cell adhesion	GO:0005890|sodium:potassium-exchanging ATPase complex; GO:0042383|sarcolemma	--	ko:K01540|ATP1B,CD298	ko04022|cGMP-PKG signaling pathway; ko04024|cAMP signaling pathway; ko04260|Cardiac muscle contraction; ko04261|Adrenergic signaling in cardiomyocytes; ko04911|Insulin secretion; ko04918|Thyroid hormone synthesis; ko04919|Thyroid hormone signaling pathway; ko04960|Aldosterone-regulated sodium reabsorption; ko04961|Endocrine and other factor-regulated calcium reabsorption; ko04964|Proximal tubule …	2587	NP_001182459.1	NP_001182459.1 sodium/potassium-transporting ATPase subunit beta-1 [Macaca mulatta]	sp|Q4R4V5|AT1B1_MACFA	sp|Q4R4V5|AT1B1_MACFA Sodium/potassium-transporting ATPase subunit beta-1 OS=Macaca fascicularis GN=ATP1B1 PE=2 SV=1	9544.ENSMMUP00000027746	Na+/K+ transporting ATPase, beta 1 polypeptide Fragment	_	KOG3927	_	PF00287.15|Na_K-ATPase|Sodium / potassium ATPase beta chain|XM_007989591.2|m.8414:6-296
ATP2B3	0.276451397918722	0.464843643002593	-0.729162161229895	0.00219314181880673	0.0493784243831336	down	yes	0.333223854917138	0.230086212773779	0.26604412606525	0.441340652249461	0.53129444255164	0.421895834206679	NW_023666065.1	65809624	65875629	+	ATP2B3	--	GO:0003407|neural retina development; GO:0006874|cellular calcium ion homeostasis; GO:0007420|brain development; GO:0051480|regulation of cytosolic calcium ion concentration; GO:1990034|calcium ion export across plasma membrane	GO:0005886|plasma membrane; GO:0005887|integral component of plasma membrane; GO:0043231|intracellular membrane-bounded organelle; GO:0045121|membrane raft; GO:1903561|extracellular vesicle	GO:0005388|calcium transmembrane transporter activity, phosphorylative mechanism; GO:0005516|calmodulin binding; GO:0005524|ATP binding; GO:0015085|calcium ion transmembrane transporter activity; GO:0030165|PDZ domain binding; GO:0046872|metal ion binding	ko:K05850|ATP2B	ko04020|Calcium signaling pathway; ko04022|cGMP-PKG signaling pathway; ko04024|cAMP signaling pathway; ko04261|Adrenergic signaling in cardiomyocytes; ko04970|Salivary secretion; ko04972|Pancreatic secretion	6842	XP_007991250.1	XP_007991250.1 PREDICTED: plasma membrane calcium-transporting ATPase 3 isoform X5 [Chlorocebus sabaeus]	sp|Q64568|AT2B3_RAT	sp|Q64568|AT2B3_RAT Plasma membrane calcium-transporting ATPase 3 OS=Rattus norvegicus GN=Atp2b3 PE=1 SV=2	_	_	_	_	_	PF00689.18|Cation_ATPase_C|Cation transporting ATPase, C-terminus|XM_007993059.2|m.6967:877-1055;PF00122.17|E1-E2_ATPase|E1-E2 ATPase|XM_007993059.2|m.6967:160-294;PF00122.17|E1-E2_ATPase|E1-E2 ATPase|XM_007993059.2|m.6967:363-462;PF13246.3|Cation_ATPase|Cation transport ATPase (P-type)|XM_007993059.2|m.6967:528-612;PF00702.23|Hydrolase|haloacid dehalogenase-like hydrolase|XM_007993059.2|m.6967:4…
ATP6V0A4	1.66847104843588	3.0531129605902	-0.867850918674134	1.63436094095624e-06	0.000140081447695028	down	yes	1.49161225726582	1.97187050239798	1.54193038564385	2.83714697251635	3.49684313941944	2.82534876983482	NW_023666072.1	4258221	4314820	-	ATP6V0A4	--	GO:0001503|ossification; GO:0006885|regulation of pH; GO:0007035|vacuolar acidification; GO:0007588|excretion; GO:0007605|sensory perception of sound; GO:0008286|insulin receptor signaling pathway; GO:0015986|ATP synthesis coupled proton transport; GO:0033572|transferrin transport; GO:0034220|ion transmembrane transport; GO:0070072|vacuolar proton-transporting V-type ATPase complex assembly; GO:0…	GO:0000220|vacuolar proton-transporting V-type ATPase, V0 domain; GO:0005765|lysosomal membrane; GO:0005768|endosome; GO:0005886|plasma membrane; GO:0010008|endosome membrane; GO:0016021|integral component of membrane; GO:0016324|apical plasma membrane; GO:0030670|phagocytic vesicle membrane; GO:0031526|brush border membrane; GO:0045177|apical part of cell; GO:0070062|extracellular exosome	GO:0046961|proton-transporting ATPase activity, rotational mechanism; GO:0051117|ATPase binding	ko:K02154|ATPeV0A,ATP6N	ko00190|Oxidative phosphorylation; ko01100|Metabolic pathways; ko04142|Lysosome; ko04145|Phagosome; ko04721|Synaptic vesicle cycle; ko04966|Collecting duct acid secretion; ko05110|Vibrio cholerae infection; ko05120|Epithelial cell signaling in Helicobacter pylori infection; ko05152|Tuberculosis; ko05323|Rheumatoid arthritis	2502	XP_011722015.1	XP_011722015.1 V-type proton ATPase 116 kDa subunit a [Macaca nemestrina]	sp|Q9HBG4|VPP4_HUMAN	sp|Q9HBG4|VPP4_HUMAN V-type proton ATPase 116 kDa subunit a isoform 4 OS=Homo sapiens GN=ATP6V0A4 PE=1 SV=2	9544.ENSMMUP00000008618	ATPase, H+ transporting, lysosomal V0 subunit a4	COG1269	KOG2189	_	PF01496.16|V_ATPase_I|V-type ATPase 116kDa subunit family|XM_037991145.1|m.13852:2-712
ATP7A	3.95869285249905	4.56788552934213	-0.206017475834068	0.0243484201973207	0.225993032310863	down	yes	4.2634622500956	3.86636966148567	3.74624664591587	4.09287126966037	4.85455866962262	4.7562266487434	NW_023666067.1	14518402	14662927	-	ATP7A	--	GO:0001568|blood vessel development; GO:0001701|in utero embryonic development; GO:0001889|liver development; GO:0001974|blood vessel remodeling; GO:0002082|regulation of oxidative phosphorylation; GO:0006568|tryptophan metabolic process; GO:0006584|catecholamine metabolic process; GO:0006825|copper ion transport; GO:0006878|cellular copper ion homeostasis; GO:0007005|mitochondrion organization; …	GO:0005634|nucleus; GO:0005770|late endosome; GO:0005783|endoplasmic reticulum; GO:0005794|Golgi apparatus; GO:0005802|trans-Golgi network; GO:0005829|cytosol; GO:0005886|plasma membrane; GO:0005902|microvillus; GO:0016020|membrane; GO:0016021|integral component of membrane; GO:0016323|basolateral plasma membrane; GO:0016324|apical plasma membrane; GO:0030140|trans-Golgi network transport vesicle…	GO:0005375|copper ion transmembrane transporter activity; GO:0005507|copper ion binding; GO:0005524|ATP binding; GO:0016532|superoxide dismutase copper chaperone activity; GO:0032767|copper-dependent protein binding; GO:0043682|copper transmembrane transporter activity, phosphorylative mechanism; GO:0048365|Rac GTPase binding; GO:0051087|chaperone binding; GO:1903136|cuprous ion binding	ko:K17686|copA,ATP7	ko01524|Platinum drug resistance	8549	XP_007990327.1	XP_007990327.1 PREDICTED: copper-transporting ATPase 1 isoform X1 [Chlorocebus sabaeus]	sp|Q04656|ATP7A_HUMAN	sp|Q04656|ATP7A_HUMAN Copper-transporting ATPase 1 OS=Homo sapiens GN=ATP7A PE=1 SV=3	9606.ENSP00000345728	ATPase, Cu++ transporting, alpha polypeptide; May supply copper to copper-requiring proteins [...]	COG2217	KOG0207	_	PF00403.23|HMA|Heavy-metal-associated domain|XM_007992136.2|m.7815:11-72;PF00403.23|HMA|Heavy-metal-associated domain|XM_007992136.2|m.7815:176-234;PF00403.23|HMA|Heavy-metal-associated domain|XM_007992136.2|m.7815:280-337;PF00403.23|HMA|Heavy-metal-associated domain|XM_007992136.2|m.7815:380-441;PF00403.23|HMA|Heavy-metal-associated domain|XM_007992136.2|m.7815:493-551;PF00403.23|HMA|Heavy-metal…
ATP8B2	15.6738852482345	17.0174996046031	-0.118583607205148	0.0366167342823152	0.281620767833075	down	yes	15.7487313327469	15.4249419370688	15.8479824748879	16.9832129901715	16.9414146006007	17.127871223037	NW_023666038.1	8818415	8844557	-	ATP8B2	--	GO:0007030|Golgi organization; GO:0034220|ion transmembrane transport	GO:0005789|endoplasmic reticulum membrane; GO:0005794|Golgi apparatus; GO:0005886|plasma membrane; GO:0016021|integral component of membrane	GO:0000287|magnesium ion binding; GO:0005524|ATP binding; GO:0140326|ATPase-coupled intramembrane lipid transporter activity	ko:K01530|E3.6.3.1	--	5996	XP_010362993.1	XP_010362993.1 PREDICTED: phospholipid-transporting ATPase ID isoform X1 [Rhinopithecus roxellana]	sp|P98198|AT8B2_HUMAN	sp|P98198|AT8B2_HUMAN Phospholipid-transporting ATPase ID OS=Homo sapiens GN=ATP8B2 PE=1 SV=2	_	_	_	_	_	PF16212.2|PhoLip_ATPase_C|Phospholipid-translocating P-type ATPase C-terminal|XM_007976980.2|m.1804:859-1112;PF16209.2|PhoLip_ATPase_N|Phospholipid-translocating ATPase N-terminal|XM_007976980.2|m.1804:36-101;PF13246.3|Cation_ATPase|Cation transport ATPase (P-type)|XM_007976980.2|m.1804:492-591;PF00122.17|E1-E2_ATPase|E1-E2 ATPase|XM_007976980.2|m.1804:128-367
ATP8B3	3.89587087502087	5.04722857050204	-0.372702729460345	0.00107593368795921	0.0291914742497566	down	yes	3.92697127590485	3.34948850443372	4.41115284472403	5.65769260027901	4.78274489535183	4.70124821587527	NW_023666081.1	7220046	7246757	+	ATP8B3	--	GO:0007030|Golgi organization; GO:0007339|binding of sperm to zona pellucida	GO:0002080|acrosomal membrane; GO:0005789|endoplasmic reticulum membrane; GO:0005794|Golgi apparatus; GO:0005886|plasma membrane; GO:0016021|integral component of membrane	GO:0000287|magnesium ion binding; GO:0005524|ATP binding; GO:0140326|ATPase-coupled intramembrane lipid transporter activity	ko:K01530|E3.6.3.1	--	5771	XP_007992847.1	XP_007992847.1 PREDICTED: probable phospholipid-transporting ATPase IK [Chlorocebus sabaeus]	sp|O60423|AT8B3_HUMAN	sp|O60423|AT8B3_HUMAN Phospholipid-transporting ATPase IK OS=Homo sapiens GN=ATP8B3 PE=2 SV=4	9606.ENSP00000311336	ATPase, class I, type 8B, member 3	COG0474	KOG0206	_	PF16212.2|PhoLip_ATPase_C|Phospholipid-translocating P-type ATPase C-terminal|XM_007994657.2|m.16104:890-1136;PF16209.2|PhoLip_ATPase_N|Phospholipid-translocating ATPase N-terminal|XM_007994657.2|m.16104:24-99;PF13246.3|Cation_ATPase|Cation transport ATPase (P-type)|XM_007994657.2|m.16104:486-580;PF00702.23|Hydrolase|haloacid dehalogenase-like hydrolase|XM_007994657.2|m.16104:588-692;PF00122.17|E…
ATP9A	14.4831202657015	16.0426522393733	-0.147443450613513	0.024578498269411	0.226907372334189	down	yes	14.2495489084766	15.0330198830942	14.1667920055337	16.7136633241894	14.7532925936725	16.661000800258	NW_023666050.1	60640655	60780275	+	ATP9A	--	GO:0006890|retrograde vesicle-mediated transport, Golgi to endoplasmic reticulum; GO:0006897|endocytosis; GO:0045332|phospholipid translocation	GO:0005769|early endosome; GO:0005802|trans-Golgi network; GO:0005886|plasma membrane; GO:0016021|integral component of membrane; GO:0031901|early endosome membrane; GO:0048471|perinuclear region of cytoplasm; GO:0055037|recycling endosome	GO:0000287|magnesium ion binding; GO:0005524|ATP binding; GO:0140326|ATPase-coupled intramembrane lipid transporter activity	ko:K01530|E3.6.3.1	--	7544	XP_008012133.1	XP_008012133.1 PREDICTED: probable phospholipid-transporting ATPase IIA isoform X2 [Chlorocebus sabaeus]	sp|O75110|ATP9A_HUMAN	sp|O75110|ATP9A_HUMAN Probable phospholipid-transporting ATPase IIA OS=Homo sapiens GN=ATP9A PE=1 SV=3	9544.ENSMMUP00000001233	ATPase, class II, type 9A	COG0474	KOG0210	_	PF16212.2|PhoLip_ATPase_C|Phospholipid-translocating P-type ATPase C-terminal|XM_008013942.2|m.10477:790-1017;PF16209.2|PhoLip_ATPase_N|Phospholipid-translocating ATPase N-terminal|XM_008013942.2|m.10477:25-83;PF00702.23|Hydrolase|haloacid dehalogenase-like hydrolase|XM_008013942.2|m.10477:366-774;PF00122.17|E1-E2_ATPase|E1-E2 ATPase|XM_008013942.2|m.10477:118-327;PF13246.3|Cation_ATPase|Cation t…
AXIN2	3.66735959948951	4.41388991844057	-0.266645225958553	0.010919608680715	0.13749774369665	down	yes	3.41503658094942	3.84783025570283	3.73921196181628	4.57401942132489	4.08229386202204	4.58535647197477	NW_023666077.1	26473341	26506608	+	AXIN2	--	GO:0001756|somitogenesis; GO:0001934|positive regulation of protein phosphorylation; GO:0001957|intramembranous ossification; GO:0003139|secondary heart field specification; GO:0003413|chondrocyte differentiation involved in endochondral bone morphogenesis; GO:0008283|cell population proliferation; GO:0008285|negative regulation of cell population proliferation; GO:0010718|positive regulation of …	GO:0005634|nucleus; GO:0005737|cytoplasm; GO:0005813|centrosome; GO:0005829|cytosol; GO:0005886|plasma membrane; GO:0030877|beta-catenin destruction complex	GO:0005096|GTPase activator activity; GO:0008013|beta-catenin binding; GO:0019899|enzyme binding; GO:0031625|ubiquitin protein ligase binding; GO:0070411|I-SMAD binding	ko:K04385|AXIN2	ko04310|Wnt signaling pathway; ko04390|Hippo signaling pathway; ko04550|Signaling pathways regulating pluripotency of stem cells; ko05200|Pathways in cancer; ko05210|Colorectal cancer; ko05213|Endometrial cancer; ko05217|Basal cell carcinoma; ko05224|Breast cancer	4550	XP_008010248.1	XP_008010248.1 PREDICTED: axin-2 isoform X1 [Chlorocebus sabaeus]	sp|Q9Y2T1|AXIN2_HUMAN	sp|Q9Y2T1|AXIN2_HUMAN Axin-2 OS=Homo sapiens GN=AXIN2 PE=1 SV=1	_	_	_	_	_	PF00615.16|RGS|Regulator of G protein signaling domain|XM_037993397.1|m.10541:81-199;PF00778.14|DIX|DIX domain|XM_037993397.1|m.10541:781-859;PF16646.2|AXIN1_TNKS_BD|Axin-1 tankyrase binding domain|XM_037993397.1|m.10541:10-73;PF08833.7|Axin_b-cat_bind|Axin beta-catenin binding domain|XM_037993397.1|m.10541:450-474
AZIN2	6.71868017113689	8.70497105456815	-0.37317232434083	1.59724367568371e-05	0.000971549227729388	down	yes	6.18070863563889	6.75153063604037	7.22380124173141	8.35869642093728	9.11276025573004	8.64345648703713	NW_023666033.1	16893178	16935047	+	AZIN2	--	GO:0007283|spermatogenesis; GO:0015847|putrescine transport; GO:0033387|putrescine biosynthetic process from ornithine; GO:0042177|negative regulation of protein catabolic process; GO:0043085|positive regulation of catalytic activity; GO:0097055|agmatine biosynthetic process; GO:0098629|trans-Golgi network membrane organization; GO:1902269|positive regulation of polyamine transmembrane transport	GO:0005634|nucleus; GO:0005739|mitochondrion; GO:0005801|cis-Golgi network; GO:0005802|trans-Golgi network; GO:0005829|cytosol; GO:0030133|transport vesicle; GO:0030424|axon; GO:0030425|dendrite; GO:0031410|cytoplasmic vesicle; GO:0033116|endoplasmic reticulum-Golgi intermediate compartment membrane; GO:0043204|perikaryon; GO:0048471|perinuclear region of cytoplasm; GO:1990005|granular vesicle	GO:0008792|arginine decarboxylase activity; GO:0015489|putrescine transmembrane transporter activity; GO:0042978|ornithine decarboxylase activator activity	ko:K01583|E4.1.1.19	ko00330|Arginine and proline metabolism; ko01100|Metabolic pathways	3101	XP_007977714.1	XP_007977714.1 PREDICTED: arginine decarboxylase isoform X7 [Chlorocebus sabaeus]	sp|Q96A70|AZIN2_HUMAN	sp|Q96A70|AZIN2_HUMAN Antizyme inhibitor 2 OS=Homo sapiens GN=AZIN2 PE=1 SV=1	9544.ENSMMUP00000008270	arginine decarboxylase	COG0019	KOG0622	_	PF02784.13|Orn_Arg_deC_N|Pyridoxal-dependent decarboxylase, pyridoxal binding domain|XM_037996618.1|m.1728:162-395
B3GALNT2	12.8727678030014	14.4054329204378	-0.162171581014263	0.0104890936785437	0.134417106225494	down	yes	12.6479161009122	13.0865196368536	12.8838676712384	14.1684488857178	14.6222351970171	14.4256146785784	NW_023666055.1	74647067	74714036	-	B3GALNT2	--	GO:0006486|protein glycosylation; GO:0006493|protein O-linked glycosylation	GO:0000139|Golgi membrane; GO:0005783|endoplasmic reticulum; GO:0005789|endoplasmic reticulum membrane; GO:0016021|integral component of membrane	GO:0008375|acetylglucosaminyltransferase activity; GO:0008376|acetylgalactosaminyltransferase activity; GO:0008378|galactosyltransferase activity	ko:K09654|B3GALNT2	ko00515|Mannose type O-glycan biosynthesis; ko01100|Metabolic pathways	4679	XP_007988041.1	XP_007988041.1 PREDICTED: UDP-GalNAc:beta-1,3-N-acetylgalactosaminyltransferase 2 isoform X1 [Chlorocebus sabaeus]	sp|Q8NCR0|B3GL2_HUMAN	sp|Q8NCR0|B3GL2_HUMAN UDP-GalNAc:beta-1,3-N-acetylgalactosaminyltransferase 2 OS=Homo sapiens GN=B3GALNT2 PE=1 SV=1	_	_	_	_	_	PF01762.18|Galactosyl_T|Galactosyltransferase|XM_007989850.2|m.8783:308-455
B3GALT1	0.755747076735785	1.19082323500702	-0.649083937969507	0.00116636001596323	0.0308135566388884	down	yes	0.940917702192788	0.645910688303636	0.680412839710931	1.19032677088141	1.20434248326695	1.17780045087269	NW_023666040.1	146179848	146733016	-	B3GALT1	--	GO:0006486|protein glycosylation; GO:0006682|galactosylceramide biosynthetic process; GO:0009312|oligosaccharide biosynthetic process; GO:0030259|lipid glycosylation	GO:0000139|Golgi membrane; GO:0016021|integral component of membrane	GO:0008499|UDP-galactose:beta-N-acetylglucosamine beta-1,3-galactosyltransferase activity; GO:0047275|glucosaminylgalactosylglucosylceramide beta-galactosyltransferase activity	ko:K07819|B3GALT1	ko00601|Glycosphingolipid biosynthesis - lacto and neolacto series; ko01100|Metabolic pathways	5376	XP_006732944.1	XP_006732944.1 PREDICTED: beta-1,3-galactosyltransferase 1 [Leptonychotes weddellii]	sp|Q7JK24|B3GT1_GORGO	sp|Q7JK24|B3GT1_GORGO Beta-1,3-galactosyltransferase 1 OS=Gorilla gorilla gorilla GN=B3GALT1 PE=3 SV=1	_	_	_	_	_	PF01762.18|Galactosyl_T|Galactosyltransferase|XM_007965251.2|m.3424:93-281
B3GNT7	2.0614899520796	2.75341293944279	-0.415782339129944	0.0165824898904362	0.18152892597767	down	yes	2.04969917400822	1.94444777649418	2.19032290573639	2.57491294919383	2.62277180583348	3.06255406330106	NW_023666040.1	82013921	82018409	-	B3GNT7	--	GO:0016266|O-glycan processing; GO:0018146|keratan sulfate biosynthetic process	GO:0000139|Golgi membrane; GO:0016021|integral component of membrane	GO:0008499|UDP-galactose:beta-N-acetylglucosamine beta-1,3-galactosyltransferase activity; GO:0008532|N-acetyllactosaminide beta-1,3-N-acetylglucosaminyltransferase activity	ko:K09664|B3GNT7	ko00533|Glycosaminoglycan biosynthesis - keratan sulfate	2643	XP_011928011.1	XP_011928011.1 PREDICTED: UDP-GlcNAc:betaGal beta-1,3-N-acetylglucosaminyltransferase 7 isoform X2 [Cercocebus atys]	sp|Q8NFL0|B3GN7_HUMAN	sp|Q8NFL0|B3GN7_HUMAN UDP-GlcNAc:betaGal beta-1,3-N-acetylglucosaminyltransferase 7 OS=Homo sapiens GN=B3GNT7 PE=2 SV=1	9544.ENSMMUP00000015466	UDP-GlcNAc:betaGal beta-1,3-N-acetylglucosaminyltransferase 7	_	KOG2287	_	PF01762.18|Galactosyl_T|Galactosyltransferase|XM_007966615.2|m.1057:148-342;PF02434.13|Fringe|Fringe-like|XM_007966615.2|m.1057:239-347
B4GALNT2	0.363085803871674	0.528141356396744	-0.528477716965854	0.0483170366866941	0.326539475909962	down	yes	0.310053665588685	0.388123978426269	0.391079767600067	0.510900312986356	0.550627911743121	0.522895844460756	NW_023666077.1	40643084	40682484	+	B4GALNT2	--	GO:0006047|UDP-N-acetylglucosamine metabolic process; GO:0018279|protein N-linked glycosylation via asparagine; GO:0019276|UDP-N-acetylgalactosamine metabolic process; GO:0022408|negative regulation of cell-cell adhesion; GO:0030259|lipid glycosylation	GO:0000139|Golgi membrane; GO:0016021|integral component of membrane; GO:0030173|integral component of Golgi membrane	GO:0008376|acetylgalactosaminyltransferase activity	ko:K09655|B4GALNT2	--	5266	XP_008011235.1	XP_008011235.1 PREDICTED: beta-1,4 N-acetylgalactosaminyltransferase 2 isoform X4 [Chlorocebus sabaeus]	sp|Q8NHY0|B4GN2_HUMAN	sp|Q8NHY0|B4GN2_HUMAN Beta-1,4 N-acetylgalactosaminyltransferase 2 OS=Homo sapiens GN=B4GALNT2 PE=1 SV=2	9544.ENSMMUP00000020833	beta-1,4-N-acetyl-galactosaminyl transferase 2	_	_	NOG40821	PF00535.23|Glycos_transf_2|Glycosyl transferase family 2|XM_008013044.2|m.12525:265-372
B4GALT1	9.48413715026146	12.8784437979961	-0.440969281581232	0.00288918824399197	0.0584227944512318	down	yes	9.88827070839383	6.80478599307866	11.7593547493119	13.4977557583298	12.9361360497523	12.2014395859061	NW_023666038.1	43998873	44065682	+	B4GALT1	--	GO:0002064|epithelial cell development; GO:0002526|acute inflammatory response; GO:0005989|lactose biosynthetic process; GO:0006012|galactose metabolic process; GO:0006487|protein N-linked glycosylation; GO:0007155|cell adhesion; GO:0007339|binding of sperm to zona pellucida; GO:0007341|penetration of zona pellucida; GO:0008285|negative regulation of cell population proliferation; GO:0009312|olig…	GO:0000138|Golgi trans cisterna; GO:0000139|Golgi membrane; GO:0005615|extracellular space; GO:0005794|Golgi apparatus; GO:0005886|plasma membrane; GO:0009897|external side of plasma membrane; GO:0016020|membrane; GO:0016021|integral component of membrane; GO:0016323|basolateral plasma membrane; GO:0030057|desmosome; GO:0030175|filopodium; GO:0030667|secretory granule membrane; GO:0031526|brush b…	GO:0003831|beta-N-acetylglucosaminylglycopeptide beta-1,4-galactosyltransferase activity; GO:0003945|N-acetyllactosamine synthase activity; GO:0004461|lactose synthase activity; GO:0008092|cytoskeletal protein binding; GO:0008378|galactosyltransferase activity; GO:0030145|manganese ion binding; GO:0035250|UDP-galactosyltransferase activity; GO:0042803|protein homodimerization activity; GO:0043014…	ko:K07966|B4GALT1	ko00052|Galactose metabolism; ko00510|N-Glycan biosynthesis; ko00514|Other types of O-glycan biosynthesis; ko00515|Mannose type O-glycan biosynthesis; ko00533|Glycosaminoglycan biosynthesis - keratan sulfate; ko00601|Glycosphingolipid biosynthesis - lacto and neolacto series; ko01100|Metabolic pathways	1595	XP_025215031.1	XP_025215031.1 beta-1,4-galactosyltransferase 1 isoform X1 [Theropithecus gelada]	sp|P15291|B4GT1_HUMAN	sp|P15291|B4GT1_HUMAN Beta-1,4-galactosyltransferase 1 OS=Homo sapiens GN=B4GALT1 PE=1 SV=5	9544.ENSMMUP00000002785	UDP-Gal:betaGlcNAc beta 1,4- galactosyltransferase, polypeptide 1	_	KOG3916	_	PF13733.3|Glyco_transf_7N|N-terminal region of glycosyl transferase group 7|XM_037998328.1|m.3975:130-219
BACE2	13.7498564297714	15.2743317572841	-0.151588060818802	0.00982889061337253	0.129492414762205	down	yes	13.7022221986607	13.6049971484486	13.9423499422049	15.3662140965777	15.9133157714517	14.5434654038229	NW_023666054.1	12931246	13046493	+	BACE2	--	GO:0006508|proteolysis; GO:0006509|membrane protein ectodomain proteolysis; GO:0016486|peptide hormone processing; GO:0030163|protein catabolic process; GO:0042985|negative regulation of amyloid precursor protein biosynthetic process; GO:0050435|amyloid-beta metabolic process	GO:0005768|endosome; GO:0005783|endoplasmic reticulum; GO:0005794|Golgi apparatus; GO:0009986|cell surface; GO:0016021|integral component of membrane	GO:0001540|amyloid-beta binding; GO:0004190|aspartic-type endopeptidase activity	ko:K07747|BACE2	ko05010|Alzheimer's disease	8104	XP_005548711.1	XP_005548711.1 PREDICTED: beta-secretase 2 isoform X1 [Macaca fascicularis]	sp|Q9Y5Z0|BACE2_HUMAN	sp|Q9Y5Z0|BACE2_HUMAN Beta-secretase 2 OS=Homo sapiens GN=BACE2 PE=1 SV=1	9606.ENSP00000332979	beta-site APP-cleaving enzyme 2; Responsible for the proteolytic processing of the amyloid p [...]	_	KOG1339	_	PF00026.20|Asp|Eukaryotic aspartyl protease|XM_007968559.2|m.3387:92-430;PF14541.3|TAXi_C|Xylanase inhibitor C-terminal|XM_007968559.2|m.3387:274-429
BACH2	0.791709419294927	0.983086389885037	-0.308839800565353	0.0221380889215369	0.213714173725177	down	yes	0.767981850268533	0.718163146069608	0.888983261546641	1.00874298014549	0.822161970932881	1.11835421857674	NW_023666040.1	191077385	191445395	-	BACH2	--	GO:0006366|transcription by RNA polymerase II; GO:0016567|protein ubiquitination; GO:0051170|import into nucleus	GO:0005634|nucleus; GO:0005829|cytosol; GO:0031463|Cul3-RING ubiquitin ligase complex	GO:0000980|RNA polymerase II distal enhancer sequence-specific DNA binding; GO:0001227|DNA-binding transcription repressor activity, RNA polymerase II-specific; GO:0003700|DNA-binding transcription factor activity	ko:K09042|BACH	--	11352	XP_008004814.1	XP_008004814.1 PREDICTED: transcription regulator protein BACH2 isoform X1 [Chlorocebus sabaeus]	sp|Q9BYV9|BACH2_HUMAN	sp|Q9BYV9|BACH2_HUMAN Transcription regulator protein BACH2 OS=Homo sapiens GN=BACH2 PE=1 SV=1	9544.ENSMMUP00000012739	BTB and CNC homology 1, basic leucine zipper transcription factor 2	_	KOG3863	_	PF00651.28|BTB|BTB/POZ domain|XM_038002264.1|m.4375:63-168;PF03131.14|bZIP_Maf|bZIP Maf transcription factor|XM_038002264.1|m.4375:654-732;PF00170.18|bZIP_1|bZIP transcription factor|XM_038002264.1|m.4375:687-740;PF07716.12|bZIP_2|Basic region leucine zipper|XM_038002264.1|m.4375:686-732
BAHCC1	3.40993971392037	4.29807094947051	-0.333071116004488	0.000134993821566961	0.00581823370953604	down	yes	3.1334640340514	3.81981583539877	3.27653927231094	4.03600669374726	4.28277183385242	4.57543432081185	NW_023666077.1	44718859	44789332	+	BAHCC1	--	GO:0006342|chromatin silencing; GO:0031507|heterochromatin assembly	GO:0000785|chromatin; GO:0005677|chromatin silencing complex	GO:0000976|transcription regulatory region sequence-specific DNA binding; GO:0003682|chromatin binding	--	--	11351	XP_008011428.1	XP_008011428.1 PREDICTED: BAH and coiled-coil domain-containing protein 1 isoform X1 [Chlorocebus sabaeus]	sp|Q9P281|BAHC1_HUMAN	sp|Q9P281|BAHC1_HUMAN BAH and coiled-coil domain-containing protein 1 OS=Homo sapiens GN=BAHCC1 PE=1 SV=3	_	_	_	_	_	PF01426.15|BAH|BAH domain|XM_037993727.1|m.13007:2481-2598
BBC3	1.05517265773139	6.55881378675069	-2.62454556737433	0.00184114049806178	0.0430598518035069	down	yes	1.12977159761411	1.00429205425567	1.0314543213244	10.801383758673	7.80236602656379	1.07269157501529	NW_023666073.1	20284513	20296281	-	BBC3	--	GO:0006915|apoptotic process; GO:0090200|positive regulation of release of cytochrome c from mitochondria; GO:0097193|intrinsic apoptotic signaling pathway	GO:0005739|mitochondrion	GO:0051117|ATPase binding	ko:K10132|BBC3,PUMA	ko01524|Platinum drug resistance; ko04115|p53 signaling pathway; ko04210|Apoptosis; ko04215|Apoptosis - multiple species; ko04390|Hippo signaling pathway; ko05016|Huntington's disease; ko05162|Measles	2011	PNI28930.1	PNI28930.1 BBC3 isoform 4 [Pan troglodytes]	sp|Q96PG8|BBC3B_HUMAN	sp|Q96PG8|BBC3B_HUMAN Bcl-2-binding component 3 OS=Homo sapiens GN=BBC3 PE=2 SV=2	9598.ENSPTRP00000019224	BCL2 binding component 3	_	_	NOG39678	PF15826.2|PUMA|Bcl-2-binding component 3, p53 upregulated modulator of apoptosis|XM_007997337.2|m.3482:2-193
BCAR1	27.0327153605525	30.0099442004007	-0.150681275367754	0.00932991388252603	0.125438280675495	down	yes	26.9724183044404	26.1655853784801	27.9601423987369	31.4699382191451	28.4777101151159	30.082184266941	NW_023666047.1	15305423	15350551	+	BCAR1	--	GO:0001558|regulation of cell growth; GO:0007015|actin filament organization; GO:0007155|cell adhesion; GO:0007173|epidermal growth factor receptor signaling pathway; GO:0007186|G protein-coupled receptor signaling pathway; GO:0007229|integrin-mediated signaling pathway; GO:0008283|cell population proliferation; GO:0008286|insulin receptor signaling pathway; GO:0010595|positive regulation of endo…	GO:0001726|ruffle; GO:0005737|cytoplasm; GO:0005829|cytosol; GO:0005925|focal adhesion; GO:0015629|actin cytoskeleton; GO:0030027|lamellipodium	GO:0017124|SH3 domain binding; GO:0019901|protein kinase binding	ko:K05726|BCAR1,CAS	ko04015|Rap1 signaling pathway; ko04062|Chemokine signaling pathway; ko04510|Focal adhesion; ko04670|Leukocyte transendothelial migration; ko04810|Regulation of actin cytoskeleton; ko05100|Bacterial invasion of epithelial cells	4580	XP_007992273.1	XP_007992273.1 PREDICTED: breast cancer anti-estrogen resistance protein 1 isoform X1 [Chlorocebus sabaeus]	sp|P56945|BCAR1_HUMAN	sp|P56945|BCAR1_HUMAN Breast cancer anti-estrogen resistance protein 1 OS=Homo sapiens GN=BCAR1 PE=1 SV=2	_	_	_	_	_	PF12026.5|DUF3513|Domain of unknown function (DUF3513)|XM_007994082.2|m.12886:720-929;PF08824.7|Serine_rich|Serine rich protein interaction domain|XM_007994082.2|m.12886:519-672;PF00018.25|SH3_1|SH3 domain|XM_007994082.2|m.12886:74-121;PF14604.3|SH3_9|Variant SH3 domain|XM_007994082.2|m.12886:75-123;PF07653.14|SH3_2|Variant SH3 domain|XM_007994082.2|m.12886:73-125
BCL10	10.2681063980053	11.6617374112937	-0.183444839254491	0.0321728944285105	0.263475300410832	down	yes	9.82441574095179	10.1660243611463	10.8138790919178	12.0818288880143	10.9166151272953	11.9867682185714	NW_023666033.1	69724709	69736042	-	BCL10	--	GO:0001783|B cell apoptotic process; GO:0001843|neural tube closure; GO:0002223|stimulatory C-type lectin receptor signaling pathway; GO:0002224|toll-like receptor signaling pathway; GO:0002237|response to molecule of bacterial origin; GO:0002250|adaptive immune response; GO:0002906|negative regulation of mature B cell apoptotic process; GO:0006968|cellular defense response; GO:0007249|I-kappaB k…	GO:0001772|immunological synapse; GO:0005634|nucleus; GO:0005737|cytoplasm; GO:0005764|lysosome; GO:0005829|cytosol; GO:0005881|cytoplasmic microtubule; GO:0005886|plasma membrane; GO:0032449|CBM complex; GO:0032991|protein-containing complex; GO:0045121|membrane raft; GO:0048471|perinuclear region of cytoplasm	GO:0002020|protease binding; GO:0003713|transcription coactivator activity; GO:0008022|protein C-terminus binding; GO:0008134|transcription factor binding; GO:0019899|enzyme binding; GO:0019900|kinase binding; GO:0019901|protein kinase binding; GO:0031625|ubiquitin protein ligase binding; GO:0042802|identical protein binding; GO:0043422|protein kinase B binding; GO:0043621|protein self-associatio…	ko:K07368|BCL10	ko04064|NF-kappa B signaling pathway; ko04660|T cell receptor signaling pathway; ko04662|B cell receptor signaling pathway; ko05152|Tuberculosis	3262	XP_003892185.1	XP_003892185.1 B-cell lymphoma/leukemia 10 [Papio anubis]	sp|O95999|BCL10_HUMAN	sp|O95999|BCL10_HUMAN B-cell lymphoma/leukemia 10 OS=Homo sapiens GN=BCL10 PE=1 SV=1	9544.ENSMMUP00000007544	B-cell CLL/lymphoma 10	_	_	NOG44778	PF00619.18|CARD|Caspase recruitment domain|XM_007978101.2|m.4254:19-101
BCL2	6.38256483487973	7.83108332475611	-0.294658103293817	1.87665592774367e-05	0.00108882133346205	down	yes	6.60976274186469	6.34993814050967	6.18799362226482	7.87589476286743	7.86365736017568	7.75369785122522	NW_023666060.1	9049043	9247859	-	BCL2	--	GO:0000209|protein polyubiquitination; GO:0001503|ossification; GO:0001541|ovarian follicle development; GO:0001656|metanephros development; GO:0001658|branching involved in ureteric bud morphogenesis; GO:0001662|behavioral fear response; GO:0001782|B cell homeostasis; GO:0001836|release of cytochrome c from mitochondria; GO:0001952|regulation of cell-matrix adhesion; GO:0002320|lymphoid progenit…	GO:0005634|nucleus; GO:0005654|nucleoplasm; GO:0005737|cytoplasm; GO:0005739|mitochondrion; GO:0005741|mitochondrial outer membrane; GO:0005783|endoplasmic reticulum; GO:0005789|endoplasmic reticulum membrane; GO:0005829|cytosol; GO:0016020|membrane; GO:0031965|nuclear membrane; GO:0032991|protein-containing complex; GO:0043209|myelin sheath; GO:0046930|pore complex	GO:0002020|protease binding; GO:0008134|transcription factor binding; GO:0015267|channel activity; GO:0016248|channel inhibitor activity; GO:0031625|ubiquitin protein ligase binding; GO:0042802|identical protein binding; GO:0042803|protein homodimerization activity; GO:0043565|sequence-specific DNA binding; GO:0046982|protein heterodimerization activity; GO:0051434|BH3 domain binding; GO:0051721|…	ko:K02161|BCL2	ko01521|EGFR tyrosine kinase inhibitor resistance; ko01522|Endocrine resistance; ko01524|Platinum drug resistance; ko04064|NF-kappa B signaling pathway; ko04066|HIF-1 signaling pathway; ko04071|Sphingolipid signaling pathway; ko04140|Autophagy - animal; ko04141|Protein processing in endoplasmic reticulum; ko04151|PI3K-Akt signaling pathway; ko04210|Apoptosis; ko04215|Apoptosis - multiple species;…	6908	XP_006993748.1	XP_006993748.1 PREDICTED: apoptosis regulator Bcl-2 [Peromyscus maniculatus bairdii]	sp|P10415|BCL2_HUMAN	sp|P10415|BCL2_HUMAN Apoptosis regulator Bcl-2 OS=Homo sapiens GN=BCL2 PE=1 SV=2	9598.ENSPTRP00000017121	B-cell CLL/lymphoma 2	_	KOG4728	_	PF00452.16|Bcl-2|Apoptosis regulator proteins, Bcl-2 family|XM_008013867.2|m.1890:97-195;PF02180.14|BH4|Bcl-2 homology region 4|XM_008013867.2|m.1890:9-31
BCL2L14	0.94025471123242	1.3908735366174	-0.559940544940731	0.0336504444240431	0.269292813865618	down	yes	0.869366160376118	1.03887851558765	0.912519457733491	1.70678549005072	1.35559347795806	1.11024164184342	NW_023666069.1	23320886	23350202	-	BCL2L14	--	GO:0006915|apoptotic process; GO:0042981|regulation of apoptotic process; GO:2001238|positive regulation of extrinsic apoptotic signaling pathway	GO:0005829|cytosol; GO:0012505|endomembrane system; GO:0016020|membrane; GO:0043229|intracellular organelle	GO:0019901|protein kinase binding	--	--	2252	XP_007965885.1	XP_007965885.1 PREDICTED: apoptosis facilitator Bcl-2-like protein 14 isoform X2 [Chlorocebus sabaeus]	sp|Q9BZR8|B2L14_HUMAN	sp|Q9BZR8|B2L14_HUMAN Apoptosis facilitator Bcl-2-like protein 14 OS=Homo sapiens GN=BCL2L14 PE=1 SV=1	_	_	_	_	_	_
BCOR	9.43408616209971	10.6597884284862	-0.176048460196694	0.00858599449721283	0.119703999066964	down	yes	9.82075248149685	8.85689457556547	9.62461142923681	10.9654099857677	10.3604128012635	10.6535424984273	NW_023666076.1	2405573	2532624	-	BCOR	--	GO:0000122|negative regulation of transcription by RNA polymerase II; GO:0000415|negative regulation of histone H3-K36 methylation; GO:0006351|transcription, DNA-templated; GO:0007507|heart development; GO:0030502|negative regulation of bone mineralization; GO:0035518|histone H2A monoubiquitination; GO:0042476|odontogenesis; GO:0045892|negative regulation of transcription, DNA-templated; GO:00515…	GO:0005634|nucleus	GO:0000977|RNA polymerase II regulatory region sequence-specific DNA binding; GO:0003714|transcription corepressor activity; GO:0008134|transcription factor binding; GO:0031072|heat shock protein binding; GO:0042826|histone deacetylase binding; GO:0044212|transcription regulatory region DNA binding	--	--	6951	XP_007989597.1	XP_007989597.1 PREDICTED: BCL-6 corepressor isoform X1 [Chlorocebus sabaeus]	sp|Q6W2J9|BCOR_HUMAN	sp|Q6W2J9|BCOR_HUMAN BCL-6 corepressor OS=Homo sapiens GN=BCOR PE=1 SV=1	9606.ENSP00000367705	BCL6 co-repressor; Transcriptional corepressor. May specifically inhibit gene expression whe [...]	COG0666	KOG0504	_	PF15808.2|BCOR|BCL-6 co-repressor, non-ankyrin-repeat region|XM_007991413.2|m.7999:1202-1414;PF16553.2|PUFD|BCORL-PCGF1-binding domain|XM_007991413.2|m.7999:1634-1746;PF12796.4|Ank_2|Ankyrin repeats (3 copies)|XM_007991413.2|m.7999:1467-1558;PF13606.3|Ank_3|Ankyrin repeat|XM_007991413.2|m.7999:1497-1525;PF13857.3|Ank_5|Ankyrin repeats (many copies)|XM_007991413.2|m.7999:1516-1567;PF13637.3|Ank_4|…
BDH1	2.03849748727184	2.84929601510509	-0.481093862796546	0.0390634367415501	0.291142264449744	down	yes	2.07363141334235	1.32383952606429	2.71802152240888	3.20480617015572	2.48257100845211	2.86051086670743	NW_023666041.1	63463989	63508519	+	BDH1	--	GO:0046951|ketone body biosynthetic process; GO:0046952|ketone body catabolic process	GO:0005654|nucleoplasm; GO:0005739|mitochondrion; GO:0005759|mitochondrial matrix; GO:0099617|matrix side of mitochondrial inner membrane	GO:0003858|3-hydroxybutyrate dehydrogenase activity	ko:K00019|E1.1.1.30,bdh	ko00072|Synthesis and degradation of ketone bodies; ko00650|Butanoate metabolism; ko01100|Metabolic pathways	2282	XP_008007795.1	XP_008007795.1 PREDICTED: D-beta-hydroxybutyrate dehydrogenase, mitochondrial [Chlorocebus sabaeus]	sp|Q02338|BDH_HUMAN	sp|Q02338|BDH_HUMAN D-beta-hydroxybutyrate dehydrogenase, mitochondrial OS=Homo sapiens GN=BDH1 PE=1 SV=3	_	_	_	_	_	PF00106.22|adh_short|short chain dehydrogenase|XM_038002605.1|m.6320:56-130
BDKRB2	0.85627633788251	1.47065920290874	-0.773340403704167	6.85837475036321e-05	0.00320305210864486	down	yes	0.790673670726871	0.841297904400655	0.936857438520003	1.38327971431644	1.46267351060821	1.56602438380157	NW_023666053.1	61236289	61276664	+	BDKRB2	--	GO:0006939|smooth muscle contraction; GO:0006954|inflammatory response; GO:0007166|cell surface receptor signaling pathway; GO:0007169|transmembrane receptor protein tyrosine kinase signaling pathway; GO:0007186|G protein-coupled receptor signaling pathway; GO:0007204|positive regulation of cytosolic calcium ion concentration; GO:0008015|blood circulation; GO:0009651|response to salt stress; GO:0…	GO:0005768|endosome; GO:0005886|plasma membrane; GO:0005887|integral component of plasma membrane	GO:0002020|protease binding; GO:0004435|phosphatidylinositol phospholipase C activity; GO:0004947|bradykinin receptor activity; GO:0031702|type 1 angiotensin receptor binding; GO:0046982|protein heterodimerization activity	ko:K03916|BDKRB2	ko04020|Calcium signaling pathway; ko04022|cGMP-PKG signaling pathway; ko04071|Sphingolipid signaling pathway; ko04080|Neuroactive ligand-receptor interaction; ko04610|Complement and coagulation cascades; ko04750|Inflammatory mediator regulation of TRP channels; ko04810|Regulation of actin cytoskeleton; ko04961|Endocrine and other factor-regulated calcium reabsorption; ko05142|Chagas disease (Ame…	4209	XP_007985950.1	XP_007985950.1 PREDICTED: B2 bradykinin receptor [Chlorocebus sabaeus]	sp|P30411|BKRB2_HUMAN	sp|P30411|BKRB2_HUMAN B2 bradykinin receptor OS=Homo sapiens GN=BDKRB2 PE=1 SV=2	9544.ENSMMUP00000008684	bradykinin receptor B2	_	KOG3656	_	PF00001.18|7tm_1|7 transmembrane receptor (rhodopsin family)|XM_007987759.2|m.1984:74-332
BEND4	0.571825304295963	0.80030003145766	-0.477870154197536	0.0102040316954417	0.132013566145572	down	yes	0.470711032193156	0.600191083259567	0.644573797435165	0.79913224145954	0.843096538945064	0.758671313968376	NW_023666047.1	54487981	54534568	+	BEND4	--	--	--	--	--	--	8389	XP_008015712.1	XP_008015712.1 PREDICTED: BEN domain-containing protein 4 isoform X1 [Chlorocebus sabaeus]	sp|Q6ZU67|BEND4_HUMAN	sp|Q6ZU67|BEND4_HUMAN BEN domain-containing protein 4 OS=Homo sapiens GN=BEND4 PE=2 SV=3	9544.ENSMMUP00000020771	BEN domain containing 4	_	_	NOG81111	PF10523.6|BEN|BEN domain|XM_008017522.2|m.85:490-564
BEST1	0.252936896286687	0.525198955229972	-1.02535869916108	0.0188328272275726	0.195080642601264	down	yes	0.198351576317491	0.173807014817608	0.386652097724962	0.387365705599669	0.616446025850897	0.571785134239349	NW_023666038.1	109214720	109230905	-	BEST1	--	GO:0007601|visual perception; GO:0050896|response to stimulus	GO:0016323|basolateral plasma membrane; GO:0034707|chloride channel complex	GO:0005254|chloride channel activity	ko:K13878|BEST1,VMD2	--	2797	XP_012367626.1	XP_012367626.1 PREDICTED: bestrophin-1 [Nomascus leucogenys]	sp|Q6UY87|BEST1_MACFA	sp|Q6UY87|BEST1_MACFA Bestrophin-1 OS=Macaca fascicularis GN=BEST1 PE=2 SV=1	_	_	_	_	_	PF01062.18|Bestrophin|Bestrophin, RFP-TM, chloride channel|XM_007995772.2|m.7728:9-316
BGN	0.427851050784486	1.04935350454506	-1.27467201571204	0.000216434260058713	0.00843646204905863	down	yes	0.215410350984283	0.496605128538664	0.571537672830511	0.943609080155997	1.18711866337424	1.01733277010495	NW_023666065.1	65787635	65802224	+	BGN	--	GO:0001974|blood vessel remodeling; GO:0006469|negative regulation of protein kinase activity; GO:0019221|cytokine-mediated signaling pathway; GO:0019800|peptide cross-linking via chondroitin 4-sulfate glycosaminoglycan; GO:0030198|extracellular matrix organization; GO:0030203|glycosaminoglycan metabolic process; GO:0030206|chondroitin sulfate biosynthetic process; GO:0030207|chondroitin sulfate …	GO:0005576|extracellular region; GO:0005737|cytoplasm; GO:0005796|Golgi lumen; GO:0009986|cell surface; GO:0030133|transport vesicle; GO:0031012|extracellular matrix; GO:0042383|sarcolemma; GO:0043202|lysosomal lumen; GO:0070062|extracellular exosome	GO:0004860|protein kinase inhibitor activity; GO:0005201|extracellular matrix structural constituent; GO:0005539|glycosaminoglycan binding; GO:0050840|extracellular matrix binding	ko:K08118|BGN	--	2591	XP_011857624.1	XP_011857624.1 PREDICTED: biglycan isoform X1 [Mandrillus leucophaeus]	sp|P21810|PGS1_HUMAN	sp|P21810|PGS1_HUMAN Biglycan OS=Homo sapiens GN=BGN PE=1 SV=2	_	_	_	_	_	PF13855.3|LRR_8|Leucine rich repeat|XM_007993047.2|m.6937:93-150;PF13855.3|LRR_8|Leucine rich repeat|XM_007993047.2|m.6937:160-216;PF13855.3|LRR_8|Leucine rich repeat|XM_007993047.2|m.6937:230-289;PF01462.15|LRRNT|Leucine rich repeat N-terminal domain|XM_007993047.2|m.6937:62-88
BIRC3	17.6404728051434	20.2509468750108	-0.198994768975136	0.00479800477310272	0.0821542587993809	down	yes	18.726207474567	16.9361551613825	17.2590557794808	22.2592123675812	18.9551058084486	19.5385224490027	NW_023666043.1	32150453	32171737	-	BIRC3	--	GO:0007166|cell surface receptor signaling pathway; GO:0007249|I-kappaB kinase/NF-kappaB signaling; GO:0007283|spermatogenesis; GO:0010803|regulation of tumor necrosis factor-mediated signaling pathway; GO:0016579|protein deubiquitination; GO:0031398|positive regulation of protein ubiquitination; GO:0033209|tumor necrosis factor-mediated signaling pathway; GO:0034121|regulation of toll-like recep…	GO:0005634|nucleus; GO:0005654|nucleoplasm; GO:0005737|cytoplasm; GO:0005829|cytosol; GO:0032991|protein-containing complex; GO:0045121|membrane raft	GO:0004842|ubiquitin-protein transferase activity; GO:0016740|transferase activity; GO:0043027|cysteine-type endopeptidase inhibitor activity involved in apoptotic process; GO:0046872|metal ion binding	ko:K16060|BIRC2_3	ko01524|Platinum drug resistance; ko04064|NF-kappa B signaling pathway; ko04120|Ubiquitin mediated proteolysis; ko04210|Apoptosis; ko04215|Apoptosis - multiple species; ko04510|Focal adhesion; ko04621|NOD-like receptor signaling pathway; ko04668|TNF signaling pathway; ko05145|Toxoplasmosis; ko05200|Pathways in cancer; ko05222|Small cell lung cancer	6889	XP_008018844.1	XP_008018844.1 PREDICTED: baculoviral IAP repeat-containing protein 3 [Chlorocebus sabaeus]	sp|Q13489|BIRC3_HUMAN	sp|Q13489|BIRC3_HUMAN Baculoviral IAP repeat-containing protein 3 OS=Homo sapiens GN=BIRC3 PE=1 SV=2	9544.ENSMMUP00000004533	baculoviral IAP repeat-containing 3	_	KOG1101	_	PF00653.18|BIR|Inhibitor of Apoptosis domain|XM_008020653.2|m.1131:32-97;PF00653.18|BIR|Inhibitor of Apoptosis domain|XM_008020653.2|m.1131:172-235;PF00653.18|BIR|Inhibitor of Apoptosis domain|XM_008020653.2|m.1131:258-322;PF00619.18|CARD|Caspase recruitment domain|XM_008020653.2|m.1131:446-526;PF13920.3|zf-C3HC4_3|Zinc finger, C3HC4 type (RING finger)|XM_008020653.2|m.1131:554-596;PF14447.3|Prok…
BIRC7	0.268380142454169	0.570304918123298	-1.05975485203845	0.0276724618604549	0.241853468809364	down	yes	0.253675975747609	0.15877530225516	0.392689149359739	0.758596708526971	0.579222149762311	0.373095896080611	NW_023666050.1	48703511	48708637	-	BIRC7	--	GO:0007257|activation of JUN kinase activity; GO:0009966|regulation of signal transduction; GO:0016567|protein ubiquitination; GO:0042127|regulation of cell population proliferation; GO:0043066|negative regulation of apoptotic process; GO:0070247|regulation of natural killer cell apoptotic process; GO:1990001|inhibition of cysteine-type endopeptidase activity involved in apoptotic process	GO:0005634|nucleus; GO:0005737|cytoplasm; GO:0005794|Golgi apparatus; GO:0005815|microtubule organizing center; GO:0005829|cytosol	GO:0004842|ubiquitin-protein transferase activity; GO:0004869|cysteine-type endopeptidase inhibitor activity; GO:0019899|enzyme binding; GO:0043027|cysteine-type endopeptidase inhibitor activity involved in apoptotic process; GO:0046872|metal ion binding	ko:K16061|BIRC7_8	ko04120|Ubiquitin mediated proteolysis; ko04215|Apoptosis - multiple species; ko05145|Toxoplasmosis; ko05200|Pathways in cancer; ko05222|Small cell lung cancer	2133	XP_008009505.1	XP_008009505.1 PREDICTED: baculoviral IAP repeat-containing protein 7 isoform X1 [Chlorocebus sabaeus]	sp|Q96CA5|BIRC7_HUMAN	sp|Q96CA5|BIRC7_HUMAN Baculoviral IAP repeat-containing protein 7 OS=Homo sapiens GN=BIRC7 PE=1 SV=2	9544.ENSMMUP00000012096	baculoviral IAP repeat-containing 7	_	KOG1101	_	PF00653.18|BIR|Inhibitor of Apoptosis domain|XM_008011322.2|m.10044:199-258;PF13920.3|zf-C3HC4_3|Zinc finger, C3HC4 type (RING finger)|XM_008011322.2|m.10044:471-513;PF14447.3|Prok-RING_4|Prokaryotic RING finger family 4|XM_008011322.2|m.10044:474-511
BLNK	3.24185190774403	5.20958279499583	-0.682672938470766	1.0882259331834e-06	9.77136202504264e-05	down	yes	3.56996729936385	2.69896302925223	3.45662539461602	5.19020736177053	5.15344097100057	5.28510005221638	NW_023666048.1	50221538	50310749	-	BLNK	--	GO:0006954|inflammatory response; GO:0006959|humoral immune response; GO:0030183|B cell differentiation; GO:0035556|intracellular signal transduction	GO:0005622|intracellular; GO:0005737|cytoplasm; GO:0005829|cytosol; GO:0005886|plasma membrane	GO:0005068|transmembrane receptor protein tyrosine kinase adaptor activity; GO:0005070|SH3/SH2 adaptor activity	ko:K07371|BLNK	ko04064|NF-kappa B signaling pathway; ko04380|Osteoclast differentiation; ko04662|B cell receptor signaling pathway; ko05340|Primary immunodeficiency	2502	XP_011734116.1	XP_011734116.1 B-cell linker protein isoform X1 [Macaca nemestrina]	sp|Q8WV28|BLNK_HUMAN	sp|Q8WV28|BLNK_HUMAN B-cell linker protein OS=Homo sapiens GN=BLNK PE=1 SV=2	9544.ENSMMUP00000011392	B-cell linker	_	_	NOG44661	PF00017.21|SH2|SH2 domain|XM_007963707.2|m.2948:326-409
BLOC1S3	2.83364310158575	3.33455886989695	-0.234075532029585	0.0390026991489895	0.29083327566115	down	yes	2.7440561828088	2.80852053567452	2.94835258627393	3.45021331449073	3.33209282640292	3.22137046879719	NW_023666073.1	18225491	18258815	+	BLOC1S3	--	GO:0001654|eye development; GO:0008089|anterograde axonal transport; GO:0030168|platelet activation; GO:0031175|neuron projection development; GO:0032402|melanosome transport; GO:0032438|melanosome organization; GO:0035646|endosome to melanosome transport; GO:0043473|pigmentation; GO:0048490|anterograde synaptic vesicle transport; GO:0060155|platelet dense granule organization	GO:0005829|cytosol; GO:0030133|transport vesicle; GO:0031083|BLOC-1 complex; GO:1904115|axon cytoplasm	--	ko:K20186|BLOC1S3	--	2929	NP_001253329.1	NP_001253329.1 biogenesis of lysosome-related organelles complex 1 subunit 3 [Macaca mulatta]	sp|Q6QNY0|BL1S3_HUMAN	sp|Q6QNY0|BL1S3_HUMAN Biogenesis of lysosome-related organelles complex 1 subunit 3 OS=Homo sapiens GN=BLOC1S3 PE=1 SV=1	9544.ENSMMUP00000030205	biogenesis of lysosomal organelles complex-1, subunit 3	_	_	NOG45212	PF15753.2|BLOC1S3|Biogenesis of lysosome-related organelles complex 1 subunit 3|XM_037991818.1|m.3158:16-185
BMP1	12.5371175032161	14.5776833764058	-0.217394825185555	0.0126658756093277	0.153465649451171	down	yes	11.2980240055341	11.9045354152333	14.4087930888809	14.6387076508127	14.5582685400097	14.536073938395	NW_023666052.1	21954309	22001797	-	BMP1	--	GO:0001501|skeletal system development; GO:0001502|cartilage condensation; GO:0001503|ossification; GO:0006508|proteolysis; GO:0007275|multicellular organism development; GO:0022617|extracellular matrix disassembly; GO:0030154|cell differentiation; GO:0034380|high-density lipoprotein particle assembly; GO:0061036|positive regulation of cartilage development	GO:0005576|extracellular region; GO:0005615|extracellular space; GO:0005794|Golgi apparatus; GO:0031012|extracellular matrix; GO:0031982|vesicle	GO:0004222|metalloendopeptidase activity; GO:0004252|serine-type endopeptidase activity; GO:0005125|cytokine activity; GO:0005509|calcium ion binding; GO:0008083|growth factor activity; GO:0008233|peptidase activity; GO:0008237|metallopeptidase activity; GO:0008270|zinc ion binding; GO:0042802|identical protein binding	ko:K05502|BMP1,TLD	--	4457	BAD92827.1	BAD92827.1 bone morphogenetic protein 1 isoform 1, precursor variant, partial [Homo sapiens]	sp|P13497|BMP1_HUMAN	sp|P13497|BMP1_HUMAN Bone morphogenetic protein 1 OS=Homo sapiens GN=BMP1 PE=1 SV=2	9544.ENSMMUP00000017110	bone morphogenetic protein 1	_	KOG3714	_	PF00431.17|CUB|CUB domain|XR_005235262.1|m.14030:393-502;PF00431.17|CUB|CUB domain|XR_005235262.1|m.14030:506-615;PF00431.17|CUB|CUB domain|XR_005235262.1|m.14030:662-771;PF01400.21|Astacin|Astacin (Peptidase family M12A)|XR_005235262.1|m.14030:200-391;PF14670.3|FXa_inhibition|Coagulation Factor Xa inhibitory site|XR_005235262.1|m.14030:626-658;PF07645.12|EGF_CA|Calcium-binding EGF domain|XR_0052…
BMP2	4.12486241353896	5.01951749719785	-0.282580677959502	0.0203459582559717	0.204204111970281	down	yes	3.89697507284335	3.99763736521877	4.47997480255476	4.60288841550875	5.13917778636706	5.31648628971774	NW_023666071.1	13190629	13202875	+	BMP2	--	GO:0000122|negative regulation of transcription by RNA polymerase II; GO:0000187|activation of MAPK activity; GO:0001501|skeletal system development; GO:0001649|osteoblast differentiation; GO:0001658|branching involved in ureteric bud morphogenesis; GO:0001666|response to hypoxia; GO:0001701|in utero embryonic development; GO:0001837|epithelial to mesenchymal transition; GO:0001934|positive regul…	GO:0005576|extracellular region; GO:0005615|extracellular space; GO:0009986|cell surface; GO:0043231|intracellular membrane-bounded organelle; GO:0070724|BMP receptor complex	GO:0004745|retinol dehydrogenase activity; GO:0005102|signaling receptor binding; GO:0005125|cytokine activity; GO:0005160|transforming growth factor beta receptor binding; GO:0008083|growth factor activity; GO:0019211|phosphatase activator activity; GO:0039706|co-receptor binding; GO:0046332|SMAD binding; GO:0046982|protein heterodimerization activity; GO:0070700|BMP receptor binding	ko:K21283|BMP2	ko04060|Cytokine-cytokine receptor interaction; ko04350|TGF-beta signaling pathway; ko04390|Hippo signaling pathway; ko05200|Pathways in cancer; ko05217|Basal cell carcinoma	3266	XP_008016720.1	XP_008016720.1 PREDICTED: bone morphogenetic protein 2 [Chlorocebus sabaeus]	sp|P12643|BMP2_HUMAN	sp|P12643|BMP2_HUMAN Bone morphogenetic protein 2 OS=Homo sapiens GN=BMP2 PE=1 SV=1	9544.ENSMMUP00000026102	bone morphogenetic protein 2	_	KOG3900	_	PF00688.15|TGFb_propeptide|TGF-beta propeptide|XM_008018529.2|m.13279:39-267;PF00019.17|TGF_beta|Transforming growth factor beta like domain|XM_008018529.2|m.13279:295-395
BMP4	56.0925993905655	66.6611541828611	-0.248995086173627	5.28652408018863e-06	0.000398736078748228	down	yes	55.7733971304616	56.1741594061434	56.3302416350916	67.1017500871457	66.7684185026731	66.1132939587646	NW_023666053.1	19326010	19333125	-	BMP4	--	GO:0000122|negative regulation of transcription by RNA polymerase II; GO:0000186|activation of MAPKK activity; GO:0001649|osteoblast differentiation; GO:0001657|ureteric bud development; GO:0001658|branching involved in ureteric bud morphogenesis; GO:0001822|kidney development; GO:0001823|mesonephros development; GO:0001843|neural tube closure; GO:0001934|positive regulation of protein phosphoryl…	GO:0005576|extracellular region; GO:0005615|extracellular space; GO:0005788|endoplasmic reticulum lumen; GO:0031012|extracellular matrix	GO:0005125|cytokine activity; GO:0005160|transforming growth factor beta receptor binding; GO:0008083|growth factor activity; GO:0008201|heparin binding; GO:0039706|co-receptor binding; GO:0042056|chemoattractant activity; GO:0070700|BMP receptor binding	ko:K04662|BMP4	ko04350|TGF-beta signaling pathway; ko04390|Hippo signaling pathway; ko04550|Signaling pathways regulating pluripotency of stem cells; ko04919|Thyroid hormone signaling pathway; ko05200|Pathways in cancer; ko05217|Basal cell carcinoma; ko05418|Fluid shear stress and atherosclerosis	1800	EDL20711.1	EDL20711.1 bone morphogenetic protein 4, isoform CRA_b, partial [Mus musculus]	sp|P12644|BMP4_HUMAN	sp|P12644|BMP4_HUMAN Bone morphogenetic protein 4 OS=Homo sapiens GN=BMP4 PE=1 SV=1	_	_	_	_	_	PF00688.15|TGFb_propeptide|TGF-beta propeptide|XM_007986722.2|m.404:46-275;PF00019.17|TGF_beta|Transforming growth factor beta like domain|XM_007986722.2|m.404:306-407
BMP8B	2.66579056656817	3.24590753107509	-0.283094526104257	0.0345763565521981	0.272008172325154	down	yes	2.7240757183198	2.28929355888156	2.98400242250314	3.45147135830088	3.48953266595724	2.79671856896716	NW_023666033.1	23706565	23738597	-	BMP8B	--	GO:0001501|skeletal system development; GO:0001503|ossification; GO:0010862|positive regulation of pathway-restricted SMAD protein phosphorylation; GO:0030509|BMP signaling pathway; GO:0042981|regulation of apoptotic process; GO:0043408|regulation of MAPK cascade; GO:0048468|cell development; GO:0051216|cartilage development; GO:0060395|SMAD protein signal transduction	GO:0005615|extracellular space	GO:0005125|cytokine activity; GO:0005160|transforming growth factor beta receptor binding; GO:0008083|growth factor activity; GO:0070700|BMP receptor binding	ko:K16622|BMP8	ko04350|TGF-beta signaling pathway; ko04390|Hippo signaling pathway	5415	XP_007977485.1	XP_007977485.1 PREDICTED: bone morphogenetic protein 8B-like isoform X1 [Chlorocebus sabaeus]	sp|P34820|BMP8B_HUMAN	sp|P34820|BMP8B_HUMAN Bone morphogenetic protein 8B OS=Homo sapiens GN=BMP8B PE=2 SV=2	9606.ENSP00000361915	bone morphogenetic protein 8b; Induces cartilage and bone formation. May be the osteoinducti [...]	_	KOG3900	_	PF00688.15|TGFb_propeptide|TGF-beta propeptide|XM_007979306.2|m.2301:360-578;PF00019.17|TGF_beta|Transforming growth factor beta like domain|XM_007979306.2|m.2301:627-728
BMPR2	23.1035258815379	25.5936300085864	-0.147611011553491	0.00519677665742178	0.0858356669956208	down	yes	23.6125362221417	23.9612982445882	21.7367431778838	26.262178111314	25.3772659546258	25.1414459598194	NW_023666040.1	111076327	111285567	-	BMPR2	--	GO:0001707|mesoderm formation; GO:0001893|maternal placenta development; GO:0001935|endothelial cell proliferation; GO:0001938|positive regulation of endothelial cell proliferation; GO:0001946|lymphangiogenesis; GO:0001974|blood vessel remodeling; GO:0002063|chondrocyte development; GO:0003085|negative regulation of systemic arterial blood pressure; GO:0003148|outflow tract septum morphogenesis; …	GO:0005615|extracellular space; GO:0005654|nucleoplasm; GO:0005737|cytoplasm; GO:0005886|plasma membrane; GO:0005887|integral component of plasma membrane; GO:0005901|caveola; GO:0005913|cell-cell adherens junction; GO:0009925|basal plasma membrane; GO:0009986|cell surface; GO:0014069|postsynaptic density; GO:0016324|apical plasma membrane; GO:0030425|dendrite; GO:0043025|neuronal cell body; GO:0…	GO:0005524|ATP binding; GO:0016362|activin receptor activity, type II; GO:0019838|growth factor binding; GO:0036122|BMP binding; GO:0046872|metal ion binding; GO:0098821|BMP receptor activity	ko:K04671|BMPR2	ko04060|Cytokine-cytokine receptor interaction; ko04350|TGF-beta signaling pathway; ko04360|Axon guidance; ko04390|Hippo signaling pathway; ko04550|Signaling pathways regulating pluripotency of stem cells; ko05206|MicroRNAs in cancer; ko05418|Fluid shear stress and atherosclerosis	13641	XP_003254004.1	XP_003254004.1 PREDICTED: bone morphogenetic protein receptor type-2 [Nomascus leucogenys]	sp|Q13873|BMPR2_HUMAN	sp|Q13873|BMPR2_HUMAN Bone morphogenetic protein receptor type-2 OS=Homo sapiens GN=BMPR2 PE=1 SV=2	_	_	_	_	_	PF00069.22|Pkinase|Protein kinase domain|XM_007965888.2|m.2516:205-496;PF07714.14|Pkinase_Tyr|Protein tyrosine kinase|XM_007965888.2|m.2516:203-495;PF01064.20|Activin_recp|Activin types I and II receptor domain|XM_007965888.2|m.2516:53-129
BMT2	12.00369505921	14.0008916001187	-0.221868816489087	0.00429064657515483	0.0764160609046171	down	yes	12.8834123598132	11.1110264090372	12.0166464087796	13.9158508584991	14.3909314527564	13.6958924891007	NW_023666042.1	22059990	22184770	+	BMT2	--	--	GO:0005730|nucleolus	GO:0016433|rRNA (adenine) methyltransferase activity	--	--	3944	XP_007980821.1	XP_007980821.1 PREDICTED: probable methyltransferase BTM2 homolog [Chlorocebus sabaeus]	sp|Q1RMZ1|BMT2_HUMAN	sp|Q1RMZ1|BMT2_HUMAN Probable methyltransferase BMT2 homolog OS=Homo sapiens GN=BMT2 PE=2 SV=1	_	_	_	_	_	PF11968.5|DUF3321|Putative methyltransferase (DUF3321)|XM_007982630.2|m.12191:277-371
BNC1	0.181507612698127	0.389632112426334	-1.06127077304881	0.0447201620707304	0.312667257780461	down	yes	0.189613953238909	0.313840039021852	0.0410688458336202	0.469948966855409	0.340746406695227	0.358200963728367	NW_023666059.1	44740636	44766600	-	BNC1	--	GO:0006351|transcription, DNA-templated; GO:0007283|spermatogenesis; GO:0008284|positive regulation of cell population proliferation; GO:0008544|epidermis development; GO:0030154|cell differentiation	GO:0005634|nucleus; GO:0005654|nucleoplasm; GO:0005737|cytoplasm	GO:0003677|DNA binding; GO:0003700|DNA-binding transcription factor activity; GO:0046872|metal ion binding	--	--	3098	XP_005560349.1	XP_005560349.1 PREDICTED: zinc finger protein basonuclin-1 isoform X2 [Macaca fascicularis]	sp|Q01954|BNC1_HUMAN	sp|Q01954|BNC1_HUMAN Zinc finger protein basonuclin-1 OS=Homo sapiens GN=BNC1 PE=1 SV=2	9544.ENSMMUP00000010722	basonuclin 1	_	_	NOG281787	PF12874.4|zf-met|Zinc-finger of C2H2 type|XM_037987794.1|m.1573:351-370;PF12874.4|zf-met|Zinc-finger of C2H2 type|XM_037987794.1|m.1573:922-941
BPHL	4.39082517208927	5.30089210879685	-0.271180161133532	0.0321649617388945	0.263475300410832	down	yes	4.81907937611506	4.34813210148848	4.00526403866427	5.51041642902595	4.86284523522827	5.52941466213633	NW_023666044.1	3046043	3078796	+	BPHL	--	GO:0006520|cellular amino acid metabolic process; GO:0006805|xenobiotic metabolic process; GO:0009636|response to toxic substance	GO:0005739|mitochondrion; GO:0005741|mitochondrial outer membrane; GO:0070062|extracellular exosome	GO:0016787|hydrolase activity; GO:0047658|alpha-amino-acid esterase activity	ko:K18399|BPHL	--	2377	XP_007972022.1	XP_007972022.1 PREDICTED: valacyclovir hydrolase isoform X2 [Chlorocebus sabaeus]	sp|Q86WA6|BPHL_HUMAN	sp|Q86WA6|BPHL_HUMAN Valacyclovir hydrolase OS=Homo sapiens GN=BPHL PE=1 SV=1	9544.ENSMMUP00000011122	biphenyl hydrolase-like (serine hydrolase)	COG0596	KOG2984	_	PF00561.17|Abhydrolase_1|alpha/beta hydrolase fold|XM_007973831.2|m.2556:48-167;PF12697.4|Abhydrolase_6|Alpha/beta hydrolase family|XM_007973831.2|m.2556:49-263;PF12146.5|Hydrolase_4|Serine aminopeptidase, S33|XM_007973831.2|m.2556:48-157
BTBD19	0.971540533091135	1.31938815433705	-0.437642653091909	0.0499062935557126	0.332656320626925	down	yes	0.781030948959059	1.19933863002634	0.934252020288005	1.43646360021515	1.35889580498357	1.16280505781242	NW_023666033.1	28951630	28959142	+	BTBD19	--	--	--	--	--	--	3477	XP_007977177.1	XP_007977177.1 PREDICTED: BTB/POZ domain-containing protein 19 isoform X1 [Chlorocebus sabaeus]	sp|C9JJ37|BTBDJ_HUMAN	sp|C9JJ37|BTBDJ_HUMAN BTB/POZ domain-containing protein 19 OS=Homo sapiens GN=BTBD19 PE=2 SV=1	_	_	_	_	_	PF00651.28|BTB|BTB/POZ domain|XM_007978986.2|m.2812:21-125;PF07707.12|BACK|BTB And C-terminal Kelch|XM_007978986.2|m.2812:134-234
BTBD7	9.45324434608231	10.6056617589588	-0.165787526669671	0.00660265422317248	0.100912906744232	down	yes	9.7393878076196	9.55949944269598	9.06084578793136	10.8705521932571	10.2661080071676	10.6803250764518	NW_023666053.1	58230859	58335941	-	BTBD7	--	GO:0007275|multicellular organism development	GO:0005634|nucleus	--	ko:K10479|BTBD7	--	8460	XP_007985845.1	XP_007985845.1 PREDICTED: BTB/POZ domain-containing protein 7 isoform X1 [Chlorocebus sabaeus]	sp|Q9P203|BTBD7_HUMAN	sp|Q9P203|BTBD7_HUMAN BTB/POZ domain-containing protein 7 OS=Homo sapiens GN=BTBD7 PE=1 SV=3	_	_	_	_	_	PF00651.28|BTB|BTB/POZ domain|XM_007987654.2|m.1848:134-232;PF00651.28|BTB|BTB/POZ domain|XM_007987654.2|m.1848:271-396;PF07707.12|BACK|BTB And C-terminal Kelch|XM_007987654.2|m.1848:413-478
BTG1	36.5562900746266	44.4516378442194	-0.282046832421019	6.13056997320678e-06	0.000446761584762436	down	yes	37.4162631300081	35.4097412288989	36.8428658649727	47.4038027488387	43.0248500038632	42.9262607799562	NW_023666037.1	157620806	157624624	+	BTG1	--	GO:0006355|regulation of transcription, DNA-templated; GO:0006479|protein methylation; GO:0008285|negative regulation of cell population proliferation; GO:0016477|cell migration; GO:0030308|negative regulation of cell growth; GO:0045603|positive regulation of endothelial cell differentiation; GO:0045663|positive regulation of myoblast differentiation; GO:0045766|positive regulation of angiogenesi…	GO:0005634|nucleus; GO:0005737|cytoplasm	GO:0003712|transcription coregulator activity; GO:0019899|enzyme binding; GO:0019900|kinase binding	ko:K14443|TOB	ko03018|RNA degradation	2887	XP_002752860.1	XP_002752860.1 PREDICTED: protein BTG1 [Callithrix jacchus]	sp|P62324|BTG1_HUMAN	sp|P62324|BTG1_HUMAN Protein BTG1 OS=Homo sapiens GN=BTG1 PE=1 SV=1	9544.ENSMMUP00000012492	B-cell translocation gene 1, anti-proliferative	_	KOG4006	_	PF07742.9|BTG|BTG family|XM_008004234.2|m.12376:11-123
BTG2	17.424536642695	20.2419846536898	-0.216115273983254	0.00588853408229191	0.0931465471371071	down	yes	17.3248628773889	17.2388565954158	17.7098904552803	21.3265706446065	18.3430795896206	21.0563037268423	NW_023666055.1	26808911	26813028	-	BTG2	--	GO:0006281|DNA repair; GO:0006351|transcription, DNA-templated; GO:0006479|protein methylation; GO:0006974|cellular response to DNA damage stimulus; GO:0006977|DNA damage response, signal transduction by p53 class mediator resulting in cell cycle arrest; GO:0008285|negative regulation of cell population proliferation; GO:0008306|associative learning; GO:0009612|response to mechanical stimulus; GO…	GO:0005829|cytosol; GO:0070062|extracellular exosome	GO:0001227|DNA-binding transcription repressor activity, RNA polymerase II-specific	ko:K14443|TOB	ko03018|RNA degradation	2818	NP_001253163.1	NP_001253163.1 protein BTG2 [Macaca mulatta]	sp|P78543|BTG2_HUMAN	sp|P78543|BTG2_HUMAN Protein BTG2 OS=Homo sapiens GN=BTG2 PE=1 SV=1	9544.ENSMMUP00000015714	BTG family, member 2	_	KOG4006	_	PF07742.9|BTG|BTG family|XM_007988885.2|m.7215:9-121
BTNL8	0.384626636877029	0.545786853954094	-0.494043371101301	0.0325886340698836	0.265013231775846	down	yes	0.38239083909623	0.44925678163549	0.322232289899368	0.433920333093185	0.609869385441789	0.593570843327309	NW_023666075.1	14002199	14058411	+	BTNL8	--	GO:0002250|adaptive immune response	GO:0005886|plasma membrane; GO:0016021|integral component of membrane	--	ko:K06712|BTN,CD277	--	6254	XP_008013760.1	XP_008013760.1 PREDICTED: butyrophilin-like protein 8 isoform X1 [Chlorocebus sabaeus]	sp|Q6UX41|BTNL8_HUMAN	sp|Q6UX41|BTNL8_HUMAN Butyrophilin-like protein 8 OS=Homo sapiens GN=BTNL8 PE=1 SV=1	9598.ENSPTRP00000047777	butyrophilin-like 8	_	KOG2177	_	PF00622.25|SPRY|SPRY domain|XM_037992725.1|m.7939:336-441;PF13765.3|PRY|SPRY-associated domain|XM_037992725.1|m.7939:286-328;PF07686.14|V-set|Immunoglobulin V-set domain|XM_037992725.1|m.7939:21-127
C1QTNF6	14.1410415940641	16.0765512048342	-0.184946812659557	0.019521653952599	0.198975776942538	down	yes	13.5610639564498	13.5603727702994	15.3016880554431	16.3103466448861	15.8848861425554	16.0344208270611	NW_023666045.1	105936366	105944831	+	C1QTNF6	--	GO:0070208|protein heterotrimerization	GO:0005581|collagen trimer; GO:0005615|extracellular space	GO:0042802|identical protein binding	ko:K19470|C1QTNF6	--	3037	XP_007973883.1	XP_007973883.1 PREDICTED: complement C1q tumor necrosis factor-related protein 6 isoform X1 [Chlorocebus sabaeus]	sp|Q9BXI9|C1QT6_HUMAN	sp|Q9BXI9|C1QT6_HUMAN Complement C1q tumor necrosis factor-related protein 6 OS=Homo sapiens GN=C1QTNF6 PE=1 SV=3	9544.ENSMMUP00000024807	C1q and tumor necrosis factor related protein 6	_	_	NOG44388	PF00386.18|C1q|C1q domain|XM_007975692.2|m.10388:192-320;PF01391.15|Collagen|Collagen triple helix repeat (20 copies)|XM_007975692.2|m.10388:144-185
C1R	4.29850766132724	5.3282450478441	-0.309177283492969	0.0327416228376178	0.265398914833672	down	yes	3.81769010508047	4.04811691663001	5.02971596227125	5.87294029575659	4.91123839327507	5.20055645450063	NW_023666063.1	1078052	1089520	+	C1R	--	GO:0006958|complement activation, classical pathway; GO:0045087|innate immune response	--	GO:0004252|serine-type endopeptidase activity; GO:0005509|calcium ion binding	ko:K01330|C1R	ko04145|Phagosome; ko04610|Complement and coagulation cascades; ko05133|Pertussis; ko05150|Staphylococcus aureus infection; ko05322|Systemic lupus erythematosus	2479	XP_011807858.1	XP_011807858.1 PREDICTED: complement C1r subcomponent isoform X1 [Colobus angolensis palliatus]	sp|Q4R577|C1R_MACFA	sp|Q4R577|C1R_MACFA Complement C1r subcomponent OS=Macaca fascicularis GN=C1R PE=2 SV=1	9598.ENSPTRP00000054792	Complement C1r subcomponent Precursor (EC 3.4.21.41)(Complement component 1, r subcomponent) [...]	COG5640	KOG3627	_	PF00089.23|Trypsin|Trypsin|XM_037988685.1|m.3474:119-352;PF00084.17|Sushi|Sushi repeat (SCR repeat)|XM_037988685.1|m.3474:34-102
C1S	8.08139029097217	9.99731534473979	-0.306595477348798	0.00228090103120614	0.0503032047598605	down	yes	8.55919340141652	7.96297113899959	7.72200633250041	10.9976481032612	9.05131989997182	9.94297803098635	NW_023666063.1	1100303	1110870	-	C1S	--	GO:0001867|complement activation, lectin pathway; GO:0006956|complement activation; GO:0006958|complement activation, classical pathway; GO:0030449|regulation of complement activation	GO:0005576|extracellular region; GO:0070062|extracellular exosome; GO:0072562|blood microparticle	GO:0004252|serine-type endopeptidase activity; GO:0005509|calcium ion binding; GO:0042802|identical protein binding	ko:K01331|C1S	ko04610|Complement and coagulation cascades; ko05133|Pertussis; ko05150|Staphylococcus aureus infection; ko05322|Systemic lupus erythematosus	2974	XP_026308284.1	XP_026308284.1 complement C1s subcomponent-like, partial [Piliocolobus tephrosceles]	sp|P09871|C1S_HUMAN	sp|P09871|C1S_HUMAN Complement C1s subcomponent OS=Homo sapiens GN=C1S PE=1 SV=1	9544.ENSMMUP00000016797	complement component 1, s subcomponent	COG5640	KOG3627	_	PF00089.23|Trypsin|Trypsin|XM_037988338.1|m.3477:438-675;PF00431.17|CUB|CUB domain|XM_037988338.1|m.3477:19-127;PF00431.17|CUB|CUB domain|XM_037988338.1|m.3477:175-287;PF00084.17|Sushi|Sushi repeat (SCR repeat)|XM_037988338.1|m.3477:295-354;PF00084.17|Sushi|Sushi repeat (SCR repeat)|XM_037988338.1|m.3477:359-413;PF14670.3|FXa_inhibition|Coagulation Factor Xa inhibitory site|XM_037988338.1|m.3477:…
C2CD4C	4.58752571051208	5.85339381918053	-0.350878317096895	0.0298874507691302	0.252436839223029	down	yes	4.49725254983325	3.30556360229952	5.95976097940347	5.94487903676226	5.39141342345622	6.22388899732311	NW_023666081.1	8977667	8981567	+	C2CD4C	--	--	GO:0005886|plasma membrane	GO:0005509|calcium ion binding; GO:0005544|calcium-dependent phospholipid binding	--	--	3309	XP_023051516.2	XP_023051516.2 C2 calcium-dependent domain-containing protein 4C [Piliocolobus tephrosceles]	sp|Q8TF44|C2C4C_HUMAN	sp|Q8TF44|C2C4C_HUMAN C2 calcium-dependent domain-containing protein 4C OS=Homo sapiens GN=C2CD4C PE=1 SV=2	9544.ENSMMUP00000000661	C2 calcium-dependent domain containing 4C	_	_	NOG44694	PF00168.27|C2|C2 domain|XM_007994503.2|m.16579:321-417
C3	2.49599692143092	3.23351312340126	-0.37217263369995	0.00623695470125104	0.0970943876866583	down	yes	2.65482961931478	2.20836435908005	2.62479678589792	3.7781664220251	2.99981366101295	2.92255928716572	NW_023666081.1	1706107	1746127	+	C3	--	GO:0001798|positive regulation of type IIa hypersensitivity; GO:0001934|positive regulation of protein phosphorylation; GO:0001970|positive regulation of activation of membrane attack complex; GO:0006631|fatty acid metabolic process; GO:0006911|phagocytosis, engulfment; GO:0006954|inflammatory response; GO:0006955|immune response; GO:0006956|complement activation; GO:0006957|complement activation…	GO:0005576|extracellular region; GO:0005615|extracellular space; GO:0005788|endoplasmic reticulum lumen; GO:0005886|plasma membrane; GO:0032991|protein-containing complex; GO:0034774|secretory granule lumen; GO:0035578|azurophil granule lumen; GO:0070062|extracellular exosome; GO:0072562|blood microparticle	GO:0004252|serine-type endopeptidase activity; GO:0004866|endopeptidase inhibitor activity; GO:0005102|signaling receptor binding; GO:0031715|C5L2 anaphylatoxin chemotactic receptor binding	ko:K03990|C3	ko04145|Phagosome; ko04610|Complement and coagulation cascades; ko05133|Pertussis; ko05134|Legionellosis; ko05140|Leishmaniasis; ko05142|Chagas disease (American trypanosomiasis); ko05150|Staphylococcus aureus infection; ko05152|Tuberculosis; ko05168|Herpes simplex infection; ko05203|Viral carcinogenesis; ko05322|Systemic lupus erythematosus	5126	XP_005587776.1	XP_005587776.1 PREDICTED: complement C3 [Macaca fascicularis]	sp|P01024|CO3_HUMAN	sp|P01024|CO3_HUMAN Complement C3 OS=Homo sapiens GN=C3 PE=1 SV=2	9606.ENSP00000245907	complement component 3; C3 plays a central role in the activation of the complement system. [...]	_	KOG1366	_	PF07678.11|A2M_comp|A-macroglobulin complement component|XM_037994494.1|m.15256:1080-1312;PF00207.19|A2M|Alpha-2-macroglobulin family|XM_037994494.1|m.15256:799-895;PF07677.11|A2M_recep|A-macroglobulin receptor|XM_037994494.1|m.15256:1427-1522;PF01759.18|NTR|UNC-6/NTR/C345C module|XM_037994494.1|m.15256:1563-1673;PF07703.11|A2M_N_2|Alpha-2-macroglobulin family N-terminal region|XM_037994494.1|m.1…
C5	0.133235089484682	0.286806163236585	-1.05113608526914	0.00793340561471655	0.11419410658206	down	yes	0.1506957340881	0.166758057569873	0.0822514767960738	0.29392955931628	0.246977157873346	0.31951177252013	NW_023666035.1	24390627	24506352	-	C5	--	GO:0000187|activation of MAPK activity; GO:0001701|in utero embryonic development; GO:0006935|chemotaxis; GO:0006950|response to stress; GO:0006954|inflammatory response; GO:0006956|complement activation; GO:0006957|complement activation, alternative pathway; GO:0006958|complement activation, classical pathway; GO:0007166|cell surface receptor signaling pathway; GO:0007186|G protein-coupled recep…	GO:0005576|extracellular region; GO:0005579|membrane attack complex; GO:0005615|extracellular space; GO:0070062|extracellular exosome	GO:0004866|endopeptidase inhibitor activity; GO:0005102|signaling receptor binding; GO:0008009|chemokine activity	ko:K03994|C5	ko04610|Complement and coagulation cascades; ko05020|Prion diseases; ko05133|Pertussis; ko05150|Staphylococcus aureus infection; ko05168|Herpes simplex infection; ko05322|Systemic lupus erythematosus	5414	XP_007966410.1	XP_007966410.1 PREDICTED: complement C5 isoform X1 [Chlorocebus sabaeus]	sp|P01031|CO5_HUMAN	sp|P01031|CO5_HUMAN Complement C5 OS=Homo sapiens GN=C5 PE=1 SV=4	9606.ENSP00000223642	complement component 5; Activation of C5 by a C5 convertase initiates the spontaneous assemb [...]	COG2373	KOG1366	_	PF07678.11|A2M_comp|A-macroglobulin complement component|XM_037984493.1|m.7276:1043-1292;PF00207.19|A2M|Alpha-2-macroglobulin family|XM_037984493.1|m.7276:763-850;PF07703.11|A2M_N_2|Alpha-2-macroglobulin family N-terminal region|XM_037984493.1|m.7276:461-601;PF01759.18|NTR|UNC-6/NTR/C345C module|XM_037984493.1|m.7276:1542-1649;PF07677.11|A2M_recep|A-macroglobulin receptor|XM_037984493.1|m.7276:14…
CA11	16.8722254626215	20.5456090692713	-0.284027023336197	0.00130215658847283	0.0333497998932304	down	yes	17.0361593772383	16.3104115024959	17.2701055081304	19.7071036212886	19.5896535240303	22.340070062495	NW_023666073.1	21757636	21767262	-	CA11	--	--	GO:0005576|extracellular region	--	--	--	1816	XP_005879554.1	XP_005879554.1 PREDICTED: carbonic anhydrase-related protein 11 isoform X2 [Myotis brandtii]	sp|Q866X7|CAH11_BOVIN	sp|Q866X7|CAH11_BOVIN Carbonic anhydrase-related protein 11 OS=Bos taurus GN=CA11 PE=2 SV=1	9544.ENSMMUP00000029173	carbonic anhydrase XI	COG3338	KOG0382	_	PF00194.18|Carb_anhydrase|Eukaryotic-type carbonic anhydrase|XM_007997451.2|m.3685:34-300
CA2	25.1434967021181	29.8755560897709	-0.248689418106002	0.000331737977503985	0.0120006412245746	down	yes	24.9283296935775	24.6705521082308	25.831608304546	30.0343641901247	29.7686882677636	29.8236158114244	NW_023666039.1	60251073	60269156	-	CA2	--	GO:0001822|kidney development; GO:0002009|morphogenesis of an epithelium; GO:0006730|one-carbon metabolic process; GO:0009268|response to pH; GO:0010043|response to zinc ion; GO:0015670|carbon dioxide transport; GO:0015701|bicarbonate transport; GO:0032230|positive regulation of synaptic transmission, GABAergic; GO:0032849|positive regulation of cellular pH reduction; GO:0038166|angiotensin-activ…	GO:0005737|cytoplasm; GO:0005829|cytosol; GO:0005886|plasma membrane; GO:0005902|microvillus; GO:0016323|basolateral plasma membrane; GO:0030424|axon; GO:0043209|myelin sheath; GO:0045177|apical part of cell; GO:0070062|extracellular exosome	GO:0004064|arylesterase activity; GO:0004089|carbonate dehydratase activity; GO:0008270|zinc ion binding	ko:K18245|CA2	ko00910|Nitrogen metabolism; ko04964|Proximal tubule bicarbonate reclamation; ko04966|Collecting duct acid secretion; ko04971|Gastric acid secretion; ko04972|Pancreatic secretion; ko04976|Bile secretion	1948	XP_007999199.1	XP_007999199.1 PREDICTED: carbonic anhydrase 2 [Chlorocebus sabaeus]	sp|P00918|CAH2_HUMAN	sp|P00918|CAH2_HUMAN Carbonic anhydrase 2 OS=Homo sapiens GN=CA2 PE=1 SV=2	9544.ENSMMUP00000019548	Carbonic anhydrase II Fragment	COG3338	KOG0382	_	PF00194.18|Carb_anhydrase|Eukaryotic-type carbonic anhydrase|XM_008001008.2|m.12322:4-258
CABLES1	7.27126814507662	8.46217655161159	-0.218542914066806	0.0112393410563899	0.140818488235582	down	yes	6.69285148142767	7.25411035040165	7.86684260340054	7.99213625301277	8.55481888393212	8.83957451788987	NW_023666050.1	32005982	32131029	-	CABLES1	--	GO:0007049|cell cycle; GO:0007399|nervous system development; GO:0051301|cell division; GO:0051726|regulation of cell cycle	GO:0005634|nucleus; GO:0005829|cytosol	--	--	--	5232	XP_007972654.1	XP_007972654.1 PREDICTED: CDK5 and ABL1 enzyme substrate 1 isoform X1 [Chlorocebus sabaeus]	sp|Q8TDN4|CABL1_HUMAN	sp|Q8TDN4|CABL1_HUMAN CDK5 and ABL1 enzyme substrate 1 OS=Homo sapiens GN=CABLES1 PE=1 SV=2	9606.ENSP00000256925	Cdk5 and Abl enzyme substrate 1; Cyclin-dependent kinase binding protein. Enhances cyclin-de [...]	_	KOG4164	_	PF00134.20|Cyclin_N|Cyclin, N-terminal domain|XM_007974463.2|m.9106:574-660
CABP1	0.840530490910417	1.46453446447645	-0.793824681568567	0.00475395182419155	0.0817712237946745	down	yes	0.492294774979852	0.79048413715466	1.23881256059674	1.272235646625	1.81439829194607	1.30696945485827	NW_023666037.1	129075237	129103423	-	CABP1	--	GO:0042308|negative regulation of protein import into nucleus	GO:0005794|Golgi apparatus; GO:0005856|cytoskeleton; GO:0014069|postsynaptic density; GO:0030054|cell junction; GO:0045211|postsynaptic membrane; GO:0048471|perinuclear region of cytoplasm	GO:0005509|calcium ion binding; GO:0008139|nuclear localization sequence binding; GO:0048306|calcium-dependent protein binding	--	--	2857	XP_008071745.1	XP_008071745.1 calcium-binding protein 1 isoform X1 [Carlito syrichta]	sp|Q9N1R0|CABP1_BOVIN	sp|Q9N1R0|CABP1_BOVIN Calcium-binding protein 1 OS=Bos taurus GN=CABP1 PE=1 SV=3	9544.ENSMMUP00000003417	calcium binding protein 1	COG5126	KOG0027	_	PF00036.29|EF-hand_1|EF hand|XM_008004959.2|m.11227:86-114;PF00036.29|EF-hand_1|EF hand|XM_008004959.2|m.11227:163-191;PF00036.29|EF-hand_1|EF hand|XM_008004959.2|m.11227:200-226;PF13499.3|EF-hand_7|EF-hand domain pair|XM_008004959.2|m.11227:85-147;PF13499.3|EF-hand_7|EF-hand domain pair|XM_008004959.2|m.11227:163-225;PF13405.3|EF-hand_6|EF-hand domain|XM_008004959.2|m.11227:86-114;PF13405.3|EF-h…
CABP7	0.443970121485032	0.794699451004183	-0.825852700265053	0.00824616001787021	0.116975210463032	down	yes	0.414721955616639	0.378235918219463	0.538952490618994	0.594182951556467	0.851745733084669	0.938169668371414	NW_023666045.1	113534963	113546754	-	CABP7	--	--	GO:0005886|plasma membrane; GO:0016021|integral component of membrane; GO:0032588|trans-Golgi network membrane; GO:0048471|perinuclear region of cytoplasm	GO:0005509|calcium ion binding	--	--	3305	XP_017711107.1	XP_017711107.1 PREDICTED: calcium-binding protein 7 [Rhinopithecus bieti]	sp|Q86V35|CABP7_HUMAN	sp|Q86V35|CABP7_HUMAN Calcium-binding protein 7 OS=Homo sapiens GN=CABP7 PE=1 SV=1	_	_	_	_	_	PF00036.29|EF-hand_1|EF hand|XM_007975350.2|m.11063:37-65;PF00036.29|EF-hand_1|EF hand|XM_007975350.2|m.11063:73-98;PF13499.3|EF-hand_7|EF-hand domain pair|XM_007975350.2|m.11063:36-97;PF13405.3|EF-hand_6|EF-hand domain|XM_007975350.2|m.11063:37-66;PF13833.3|EF-hand_8|EF-hand domain pair|XM_007975350.2|m.11063:36-57;PF13833.3|EF-hand_8|EF-hand domain pair|XM_007975350.2|m.11063:50-98;PF13202.3|EF…
CACNA1A	0.53122780544572	0.758942386373243	-0.506639547827971	0.00438186776684864	0.0776736256270089	down	yes	0.506284734089658	0.457387199866569	0.630011482380933	0.739997380225966	0.817122007253232	0.71970777164053	NW_023666074.1	7403914	7900327	+	CACNA1A	--	GO:0007204|positive regulation of cytosolic calcium ion concentration; GO:0008219|cell death; GO:0050796|regulation of insulin secretion; GO:0051899|membrane depolarization; GO:0070588|calcium ion transmembrane transport; GO:0086010|membrane depolarization during action potential; GO:1904645|response to amyloid-beta; GO:1904646|cellular response to amyloid-beta	GO:0005634|nucleus; GO:0005737|cytoplasm; GO:0005886|plasma membrane; GO:0005891|voltage-gated calcium channel complex; GO:0016021|integral component of membrane; GO:0042995|cell projection; GO:0043025|neuronal cell body	GO:0005245|voltage-gated calcium channel activity; GO:0005262|calcium channel activity; GO:0008331|high voltage-gated calcium channel activity; GO:0019905|syntaxin binding; GO:0046872|metal ion binding	ko:K04344|CACNA1A	ko04010|MAPK signaling pathway; ko04020|Calcium signaling pathway; ko04721|Synaptic vesicle cycle; ko04723|Retrograde endocannabinoid signaling; ko04724|Glutamatergic synapse; ko04725|Cholinergic synapse; ko04726|Serotonergic synapse; ko04727|GABAergic synapse; ko04728|Dopaminergic synapse; ko04730|Long-term depression; ko04742|Taste transduction; ko04930|Type II diabetes mellitus; ko05032|Morphi…	9344	XP_017807745.2	XP_017807745.2 voltage-dependent P/Q-type calcium channel subunit alpha-1A isoform X1 [Papio anubis]	sp|O00555|CAC1A_HUMAN	sp|O00555|CAC1A_HUMAN Voltage-dependent P/Q-type calcium channel subunit alpha-1A OS=Homo sapiens GN=CACNA1A PE=1 SV=2	9606.ENSP00000353362	calcium channel, voltage-dependent, P/Q type, alpha 1A subunit; Voltage-sensitive calcium ch [...]	COG1226	KOG2301	_	PF00520.28|Ion_trans|Ion transport protein|XM_037992111.1|m.5802:163-435;PF00520.28|Ion_trans|Ion transport protein|XM_037992111.1|m.5802:552-788;PF00520.28|Ion_trans|Ion transport protein|XM_037992111.1|m.5802:1312-1586;PF00520.28|Ion_trans|Ion transport protein|XM_037992111.1|m.5802:1634-1891;PF16905.2|GPHH|Voltage-dependent L-type calcium channel, IQ-associated|XM_037992111.1|m.5802:1893-1963;…
CACNA1D	0.291718036867923	0.43344318594927	-0.555548333765615	0.0284522833326837	0.246526533069232	down	yes	0.328053901022018	0.22083268370075	0.326267525881001	0.51400258368556	0.317624537145278	0.468702437016971	NW_023666041.1	151696363	152023286	-	CACNA1D	--	GO:0006816|calcium ion transport; GO:0007188|adenylate cyclase-modulating G protein-coupled receptor signaling pathway; GO:0007605|sensory perception of sound; GO:0050796|regulation of insulin secretion; GO:0051928|positive regulation of calcium ion transport; GO:0060372|regulation of atrial cardiac muscle cell membrane repolarization; GO:0061337|cardiac conduction; GO:0070509|calcium ion import;…	GO:0005886|plasma membrane; GO:0005891|voltage-gated calcium channel complex; GO:0030018|Z disc; GO:1990454|L-type voltage-gated calcium channel complex	GO:0005245|voltage-gated calcium channel activity; GO:0008331|high voltage-gated calcium channel activity; GO:0030506|ankyrin binding; GO:0046872|metal ion binding; GO:0051393|alpha-actinin binding; GO:0086007|voltage-gated calcium channel activity involved in cardiac muscle cell action potential; GO:0086059|voltage-gated calcium channel activity involved SA node cell action potential	ko:K04851|CACNA1D	ko04010|MAPK signaling pathway; ko04020|Calcium signaling pathway; ko04022|cGMP-PKG signaling pathway; ko04024|cAMP signaling pathway; ko04260|Cardiac muscle contraction; ko04261|Adrenergic signaling in cardiomyocytes; ko04270|Vascular smooth muscle contraction; ko04530|Tight junction; ko04713|Circadian entrainment; ko04723|Retrograde endocannabinoid signaling; ko04724|Glutamatergic synapse; ko04…	9200	XP_007982768.1	XP_007982768.1 PREDICTED: voltage-dependent L-type calcium channel subunit alpha-1D isoform X1 [Chlorocebus sabaeus]	sp|Q01668|CAC1D_HUMAN	sp|Q01668|CAC1D_HUMAN Voltage-dependent L-type calcium channel subunit alpha-1D OS=Homo sapiens GN=CACNA1D PE=1 SV=2	9606.ENSP00000288139	calcium channel, voltage-dependent, L type, alpha 1D subunit; Voltage-sensitive calcium chan [...]	COG1226	KOG2301	_	PF00520.28|Ion_trans|Ion transport protein|XM_007984577.2|m.9277:126-416;PF00520.28|Ion_trans|Ion transport protein|XM_007984577.2|m.9277:544-779;PF00520.28|Ion_trans|Ion transport protein|XM_007984577.2|m.9277:905-1182;PF00520.28|Ion_trans|Ion transport protein|XM_007984577.2|m.9277:1225-1304;PF00520.28|Ion_trans|Ion transport protein|XM_007984577.2|m.9277:1309-1522;PF16885.2|CAC1F_C|Voltage-gat…
CACNA1G	1.24690882743102	1.83736373343333	-0.555587946606729	6.89313092437126e-06	0.000490485282991228	down	yes	1.29289974650704	1.02882041065955	1.41900632512648	1.81429190597731	1.88255779378432	1.81524150053836	NW_023666077.1	13424552	13494447	-	CACNA1G	--	GO:0007268|chemical synaptic transmission; GO:0010045|response to nickel cation; GO:0019228|neuronal action potential; GO:0042391|regulation of membrane potential; GO:0045956|positive regulation of calcium ion-dependent exocytosis; GO:0060371|regulation of atrial cardiac muscle cell membrane depolarization; GO:0070509|calcium ion import; GO:0070588|calcium ion transmembrane transport; GO:0086002|…	GO:0005737|cytoplasm; GO:0005886|plasma membrane; GO:0005891|voltage-gated calcium channel complex	GO:0005248|voltage-gated sodium channel activity; GO:0008332|low voltage-gated calcium channel activity; GO:0086056|voltage-gated calcium channel activity involved in AV node cell action potential; GO:0086059|voltage-gated calcium channel activity involved SA node cell action potential; GO:0097110|scaffold protein binding	ko:K04854|CACNA1G	ko04010|MAPK signaling pathway; ko04020|Calcium signaling pathway; ko04713|Circadian entrainment; ko04925|Aldosterone synthesis and secretion; ko04930|Type II diabetes mellitus	11791	XP_008009672.1	XP_008009672.1 PREDICTED: voltage-dependent T-type calcium channel subunit alpha-1G isoform X1 [Chlorocebus sabaeus]	sp|O43497|CAC1G_HUMAN	sp|O43497|CAC1G_HUMAN Voltage-dependent T-type calcium channel subunit alpha-1G OS=Homo sapiens GN=CACNA1G PE=1 SV=3	_	_	_	_	_	PF00520.28|Ion_trans|Ion transport protein|XM_008011481.2|m.9408:80-405;PF00520.28|Ion_trans|Ion transport protein|XM_008011481.2|m.9408:743-969;PF00520.28|Ion_trans|Ion transport protein|XM_008011481.2|m.9408:1275-1547;PF00520.28|Ion_trans|Ion transport protein|XM_008011481.2|m.9408:1611-1861;PF08016.9|PKD_channel|Polycystin cation channel|XM_008011481.2|m.9408:1711-1855
CACNA1H	4.99616246414433	6.13800625124176	-0.296413520625482	0.00185134829965457	0.0431647435862274	down	yes	4.71138483301169	4.77673441959246	5.50036813982884	6.47210146653018	5.35791046717337	6.58400682002173	NW_023666068.1	29985587	30052739	-	CACNA1H	--	GO:0006810|transport; GO:0006936|muscle contraction; GO:0007517|muscle organ development; GO:0007520|myoblast fusion; GO:0008016|regulation of heart contraction; GO:0019228|neuronal action potential; GO:0032342|aldosterone biosynthetic process; GO:0032870|cellular response to hormone stimulus; GO:0034651|cortisol biosynthetic process; GO:0035865|cellular response to potassium ion; GO:0042391|regu…	GO:0005886|plasma membrane; GO:0005891|voltage-gated calcium channel complex; GO:0016021|integral component of membrane	GO:0005248|voltage-gated sodium channel activity; GO:0008332|low voltage-gated calcium channel activity; GO:0046872|metal ion binding; GO:0097110|scaffold protein binding	ko:K04855|CACNA1H	ko04010|MAPK signaling pathway; ko04020|Calcium signaling pathway; ko04713|Circadian entrainment; ko04925|Aldosterone synthesis and secretion	8081	XP_007979210.1	XP_007979210.1 PREDICTED: voltage-dependent T-type calcium channel subunit alpha-1H isoform X1 [Chlorocebus sabaeus]	sp|O95180|CAC1H_HUMAN	sp|O95180|CAC1H_HUMAN Voltage-dependent T-type calcium channel subunit alpha-1H OS=Homo sapiens GN=CACNA1H PE=1 SV=4	9606.ENSP00000334198	calcium channel, voltage-dependent, T type, alpha 1H subunit; Voltage-sensitive calcium chan [...]	COG1226	KOG2302	_	PF00520.28|Ion_trans|Ion transport protein|XM_007981019.2|m.10418:99-429;PF00520.28|Ion_trans|Ion transport protein|XM_007981019.2|m.10418:791-1018;PF00520.28|Ion_trans|Ion transport protein|XM_007981019.2|m.10418:1291-1563;PF00520.28|Ion_trans|Ion transport protein|XM_007981019.2|m.10418:1618-1891;PF08016.9|PKD_channel|Polycystin cation channel|XM_007981019.2|m.10418:1739-1886
CACNA1I	0.118653488771666	0.304542108468092	-1.28976258689811	3.48030515412267e-06	0.000279257464095428	down	yes	0.122912125219445	0.130781784193583	0.102266556901971	0.34523777248419	0.31354136716993	0.254847185750157	NW_023666045.1	103346665	103503501	-	CACNA1I	--	GO:0006810|transport; GO:0007165|signal transduction; GO:0019228|neuronal action potential; GO:0030317|flagellated sperm motility; GO:0030431|sleep; GO:0045956|positive regulation of calcium ion-dependent exocytosis; GO:0070509|calcium ion import; GO:0086010|membrane depolarization during action potential	GO:0005886|plasma membrane; GO:0005891|voltage-gated calcium channel complex	GO:0005245|voltage-gated calcium channel activity; GO:0005248|voltage-gated sodium channel activity; GO:0008332|low voltage-gated calcium channel activity	ko:K04856|CACNA1I	ko04010|MAPK signaling pathway; ko04020|Calcium signaling pathway; ko04713|Circadian entrainment; ko04925|Aldosterone synthesis and secretion	10185	XP_007974034.1	XP_007974034.1 PREDICTED: voltage-dependent T-type calcium channel subunit alpha-1I isoform X1 [Chlorocebus sabaeus]	sp|Q9P0X4|CAC1I_HUMAN	sp|Q9P0X4|CAC1I_HUMAN Voltage-dependent T-type calcium channel subunit alpha-1I OS=Homo sapiens GN=CACNA1I PE=1 SV=1	9606.ENSP00000385019	calcium channel, voltage-dependent, T type, alpha 1I subunit; Voltage-sensitive calcium chan [...]	COG1226	KOG2302	_	PF00520.28|Ion_trans|Ion transport protein|XM_007975846.2|m.9942:150-480;PF00520.28|Ion_trans|Ion transport protein|XM_007975846.2|m.9942:678-905;PF00520.28|Ion_trans|Ion transport protein|XM_007975846.2|m.9942:1210-1482;PF00520.28|Ion_trans|Ion transport protein|XM_007975846.2|m.9942:1528-1781;PF08016.9|PKD_channel|Polycystin cation channel|XM_007975846.2|m.9942:1628-1773
CACNB3	13.8846545795643	15.5847108669086	-0.166526835076457	0.0452755669854673	0.315020849478273	down	yes	13.261536095526	12.7907695047034	15.6016581384636	16.419375441857	14.6671961151855	15.6675610436832	NW_023666037.1	201075907	201090442	-	CACNB3	--	GO:0006810|transport; GO:0006816|calcium ion transport; GO:0007268|chemical synaptic transmission; GO:0007528|neuromuscular junction development; GO:0050852|T cell receptor signaling pathway; GO:0051899|membrane depolarization; GO:0060402|calcium ion transport into cytosol; GO:0061337|cardiac conduction; GO:0061577|calcium ion transmembrane transport via high voltage-gated calcium channel; GO:007…	GO:0005829|cytosol; GO:0005886|plasma membrane; GO:0005891|voltage-gated calcium channel complex; GO:0016020|membrane; GO:0016324|apical plasma membrane; GO:1990454|L-type voltage-gated calcium channel complex	GO:0005245|voltage-gated calcium channel activity; GO:0005262|calcium channel activity; GO:0008331|high voltage-gated calcium channel activity; GO:0019901|protein kinase binding	ko:K04864|CACNB3	ko04010|MAPK signaling pathway; ko04260|Cardiac muscle contraction; ko04261|Adrenergic signaling in cardiomyocytes; ko04921|Oxytocin signaling pathway; ko05410|Hypertrophic cardiomyopathy (HCM); ko05412|Arrhythmogenic right ventricular cardiomyopathy (ARVC); ko05414|Dilated cardiomyopathy	3440	NP_001253907.1	NP_001253907.1 voltage-dependent L-type calcium channel subunit beta-3 [Macaca mulatta]	sp|P54284|CACB3_HUMAN	sp|P54284|CACB3_HUMAN Voltage-dependent L-type calcium channel subunit beta-3 OS=Homo sapiens GN=CACNB3 PE=1 SV=1	9544.ENSMMUP00000011056	calcium channel, voltage-dependent, beta 3 subunit	_	KOG3812	_	PF00625.18|Guanylate_kin|Guanylate kinase|XM_008003080.2|m.420:176-354;PF12052.5|VGCC_beta4Aa_N|Voltage gated calcium channel subunit beta domain 4Aa N terminal|XM_008003080.2|m.420:16-58
CACNB4	0.17011650879164	0.242622854164997	-0.488054742858063	0.0298530629516625	0.252436839223029	down	yes	0.168540554972394	0.157982645966004	0.183826325436523	0.268534011555744	0.246627912584008	0.21270663835524	NW_023666040.1	162034798	162305942	+	CACNB4	--	GO:0006810|transport; GO:0007268|chemical synaptic transmission; GO:0007528|neuromuscular junction development; GO:0051899|membrane depolarization; GO:0061337|cardiac conduction; GO:0070588|calcium ion transmembrane transport; GO:1901385|regulation of voltage-gated calcium channel activity	GO:0005829|cytosol; GO:0005886|plasma membrane; GO:0005891|voltage-gated calcium channel complex; GO:0009898|cytoplasmic side of plasma membrane; GO:0045202|synapse	GO:0005262|calcium channel activity; GO:0008331|high voltage-gated calcium channel activity	ko:K04865|CACNB4	ko04010|MAPK signaling pathway; ko04260|Cardiac muscle contraction; ko04261|Adrenergic signaling in cardiomyocytes; ko04921|Oxytocin signaling pathway; ko05410|Hypertrophic cardiomyopathy (HCM); ko05412|Arrhythmogenic right ventricular cardiomyopathy (ARVC); ko05414|Dilated cardiomyopathy	13712	NP_001307651.1	NP_001307651.1 voltage-dependent L-type calcium channel subunit beta-4 isoform e [Homo sapiens]	sp|O00305|CACB4_HUMAN	sp|O00305|CACB4_HUMAN Voltage-dependent L-type calcium channel subunit beta-4 OS=Homo sapiens GN=CACNB4 PE=1 SV=2	_	_	_	_	_	PF00625.18|Guanylate_kin|Guanylate kinase|XM_007964971.2|m.3840:171-351;PF12052.5|VGCC_beta4Aa_N|Voltage gated calcium channel subunit beta domain 4Aa N terminal|XM_007964971.2|m.3840:3-44
CACNG7	17.0472361709819	18.9777650754923	-0.154686203462994	0.0405855188383952	0.298294633088246	down	yes	17.7337361075197	15.4985834000222	17.9093890054037	19.4113633851654	18.6567284578572	18.8652033834542	NW_023666073.1	26679331	26709584	+	CACNG7	--	GO:0006816|calcium ion transport; GO:0019226|transmission of nerve impulse; GO:0061337|cardiac conduction; GO:0070588|calcium ion transmembrane transport; GO:2000311|regulation of AMPA receptor activity	GO:0005886|plasma membrane; GO:0005891|voltage-gated calcium channel complex; GO:0032281|AMPA glutamate receptor complex	GO:0005245|voltage-gated calcium channel activity; GO:0016247|channel regulator activity	ko:K04872|CACNG7	ko04010|MAPK signaling pathway; ko04260|Cardiac muscle contraction; ko04261|Adrenergic signaling in cardiomyocytes; ko04921|Oxytocin signaling pathway; ko05410|Hypertrophic cardiomyopathy (HCM); ko05412|Arrhythmogenic right ventricular cardiomyopathy (ARVC); ko05414|Dilated cardiomyopathy	3410	EAW72165.1	EAW72165.1 calcium channel, voltage-dependent, gamma subunit 7, isoform CRA_d [Homo sapiens]	sp|P62955|CCG7_HUMAN	sp|P62955|CCG7_HUMAN Voltage-dependent calcium channel gamma-7 subunit OS=Homo sapiens GN=CACNG7 PE=2 SV=1	9544.ENSMMUP00000010460	calcium channel, voltage-dependent, gamma subunit 7	_	_	NOG43394	PF13903.3|Claudin_2|PMP-22/EMP/MP20/Claudin tight junction|XM_007997967.2|m.4588:18-195;PF00822.17|PMP22_Claudin|PMP-22/EMP/MP20/Claudin family|XM_007997967.2|m.4588:11-195
CADM1	18.2952988901301	21.1375323699041	-0.208227999974723	0.00108030763352618	0.0292575236117458	down	yes	18.6660412662574	17.0990174940017	19.1208379101312	21.340915789863	20.5661710067452	21.5055103131041	NW_023666043.1	19155896	19490046	+	CADM1	--	GO:0001889|liver development; GO:0007155|cell adhesion; GO:0007156|homophilic cell adhesion via plasma membrane adhesion molecules; GO:0007157|heterophilic cell-cell adhesion via plasma membrane cell adhesion molecules; GO:0007416|synapse assembly; GO:0007420|brain development; GO:0008037|cell recognition; GO:0009826|unidimensional cell growth; GO:0016338|calcium-independent cell-cell adhesion vi…	GO:0005886|plasma membrane; GO:0005911|cell-cell junction; GO:0008021|synaptic vesicle; GO:0014069|postsynaptic density; GO:0016021|integral component of membrane; GO:0016323|basolateral plasma membrane; GO:0030424|axon; GO:0030425|dendrite; GO:0043005|neuron projection; GO:0043196|varicosity; GO:0045202|synapse; GO:0045211|postsynaptic membrane; GO:0070062|extracellular exosome; GO:0070852|cell …	GO:0005102|signaling receptor binding; GO:0030165|PDZ domain binding; GO:0042803|protein homodimerization activity; GO:0050839|cell adhesion molecule binding	ko:K06781|CADM1,IGSF4,NECL2,TSLC1	ko04514|Cell adhesion molecules (CAMs)	5280	XP_005579768.1	XP_005579768.1 PREDICTED: cell adhesion molecule 1 isoform X1 [Macaca fascicularis]	sp|Q6AYP5|CADM1_RAT	sp|Q6AYP5|CADM1_RAT Cell adhesion molecule 1 OS=Rattus norvegicus GN=Cadm1 PE=1 SV=1	9544.ENSMMUP00000028485	cell adhesion molecule 1	_	KOG4475	_	PF13927.3|Ig_3|Immunoglobulin domain|XM_008020958.2|m.738:246-320;PF13895.3|Ig_2|Immunoglobulin domain|XM_008020958.2|m.738:260-328;PF07679.13|I-set|Immunoglobulin I-set domain|XM_008020958.2|m.738:260-332;PF00047.22|ig|Immunoglobulin domain|XM_008020958.2|m.738:161-229;PF00047.22|ig|Immunoglobulin domain|XM_008020958.2|m.738:259-325;PF07686.14|V-set|Immunoglobulin V-set domain|XM_008020958.2|m.7…
CADPS2	7.08508534497144	8.58319129978657	-0.276373974111821	0.000348047888885036	0.0125305546630806	down	yes	6.84559712567874	7.20348716681662	7.20617174241895	8.58542134088449	8.35895693385032	8.80519562462491	NW_023666042.1	11821174	12425811	+	CADPS2	--	GO:0009267|cellular response to starvation; GO:0015031|protein transport; GO:0016082|synaptic vesicle priming; GO:0045921|positive regulation of exocytosis; GO:1990504|dense core granule exocytosis	GO:0005654|nucleoplasm; GO:0030054|cell junction; GO:0030659|cytoplasmic vesicle membrane; GO:0042734|presynaptic membrane; GO:0043231|intracellular membrane-bounded organelle; GO:0045211|postsynaptic membrane	GO:0008289|lipid binding; GO:0046872|metal ion binding	ko:K19933|CADPS	--	5182	XP_007980940.1	XP_007980940.1 PREDICTED: calcium-dependent secretion activator 2 isoform X6 [Chlorocebus sabaeus]	sp|Q86UW7|CAPS2_HUMAN	sp|Q86UW7|CAPS2_HUMAN Calcium-dependent secretion activator 2 OS=Homo sapiens GN=CADPS2 PE=1 SV=2	_	_	_	_	_	PF06292.14|DUF1041|Domain of Unknown Function (DUF1041)|XM_038004433.1|m.12044:280-380
CALR	411.933176010172	453.129371489843	-0.137509502510566	0.00592149632110084	0.0933393646852729	down	yes	400.731565835593	398.577610633684	436.490351561239	457.172563824286	445.747645626459	456.467905018784	NW_023666074.1	8162943	8168575	-	CALR	--	GO:0006457|protein folding; GO:0050821|protein stabilization	GO:0033018|sarcoplasmic reticulum lumen	GO:0005509|calcium ion binding; GO:0030246|carbohydrate binding; GO:0051082|unfolded protein binding	ko:K08057|CALR	ko04141|Protein processing in endoplasmic reticulum; ko04145|Phagosome; ko04612|Antigen processing and presentation; ko05142|Chagas disease (American trypanosomiasis); ko05166|HTLV-I infection	1944	XP_007993643.1	XP_007993643.1 PREDICTED: calreticulin [Chlorocebus sabaeus]	sp|Q4VIT5|CALR_CHLAE	sp|Q4VIT5|CALR_CHLAE Calreticulin OS=Chlorocebus aethiops GN=CALR PE=2 SV=1	9544.ENSMMUP00000005869	calreticulin	_	KOG0674	_	PF00262.15|Calreticulin|Calreticulin family|XM_007995452.2|m.5885:23-257;PF00262.15|Calreticulin|Calreticulin family|XM_007995452.2|m.5885:259-332
CAMK1D	6.05056400183702	6.68986022756629	-0.144678939876013	0.0455407134801952	0.315708484765048	down	yes	6.060031514449	5.74172751672214	6.34993297433991	6.49615934645348	6.75929612048218	6.81412521576321	NW_023666051.1	17902237	18395258	+	CAMK1D	--	GO:0006954|inflammatory response; GO:0010976|positive regulation of neuron projection development; GO:0018105|peptidyl-serine phosphorylation; GO:0018107|peptidyl-threonine phosphorylation; GO:0032793|positive regulation of CREB transcription factor activity; GO:0035556|intracellular signal transduction; GO:0043065|positive regulation of apoptotic process; GO:0043066|negative regulation of apopto…	GO:0005634|nucleus; GO:0005737|cytoplasm	GO:0004683|calmodulin-dependent protein kinase activity; GO:0005516|calmodulin binding; GO:0005524|ATP binding	ko:K08794|CAMK1	ko04921|Oxytocin signaling pathway; ko04925|Aldosterone synthesis and secretion	8067	NP_705718.1	NP_705718.1 calcium/calmodulin-dependent protein kinase type 1D isoform 2 [Homo sapiens]	sp|Q8IU85|KCC1D_HUMAN	sp|Q8IU85|KCC1D_HUMAN Calcium/calmodulin-dependent protein kinase type 1D OS=Homo sapiens GN=CAMK1D PE=1 SV=1	_	_	_	_	_	PF00069.22|Pkinase|Protein kinase domain|XM_008002265.2|m.12540:23-279;PF07714.14|Pkinase_Tyr|Protein tyrosine kinase|XM_008002265.2|m.12540:24-272;PF14531.3|Kinase-like|Kinase-like|XM_008002265.2|m.12540:124-266
CAMK2N1	6.89014127636826	8.38458093567831	-0.282832405914965	0.00284736236792909	0.0578684256277695	down	yes	6.56020249056038	6.93598198286352	7.17423935568088	8.56431916592114	8.25045580126552	8.33896783984827	NW_023666033.1	4148834	4152590	-	CAMK2N1	--	GO:0006469|negative regulation of protein kinase activity; GO:0008285|negative regulation of cell population proliferation; GO:0010628|positive regulation of gene expression; GO:0045786|negative regulation of cell cycle; GO:0045861|negative regulation of proteolysis; GO:0070373|negative regulation of ERK1 and ERK2 cascade; GO:1904030|negative regulation of cyclin-dependent protein kinase activity	GO:0005622|intracellular; GO:0014069|postsynaptic density; GO:0030054|cell junction; GO:0030425|dendrite; GO:0043025|neuronal cell body; GO:0045211|postsynaptic membrane	GO:0008427|calcium-dependent protein kinase inhibitor activity; GO:0019901|protein kinase binding	--	--	2315	NP_061054.2	NP_061054.2 calcium/calmodulin-dependent protein kinase II inhibitor 1 [Homo sapiens]	sp|Q7Z7J9|CK2N1_HUMAN	sp|Q7Z7J9|CK2N1_HUMAN Calcium/calmodulin-dependent protein kinase II inhibitor 1 OS=Homo sapiens GN=CAMK2N1 PE=1 SV=1	9361.ENSDNOP00000002479	calcium/calmodulin-dependent protein kinase II inhibitor 1	_	_	NOG247096	_
CANX	254.999397094997	274.047203214022	-0.103926643057262	0.0143599364930634	0.166337041419622	down	yes	253.430863576573	256.019865371271	255.547462337148	274.204425473076	280.327880341641	267.60930382735	NW_023666075.1	12804176	12829375	+	CANX	--	GO:0006457|protein folding; GO:0048488|synaptic vesicle endocytosis; GO:0072583|clathrin-dependent endocytosis	GO:0005783|endoplasmic reticulum; GO:0005789|endoplasmic reticulum membrane; GO:0016021|integral component of membrane; GO:0042470|melanosome; GO:0045202|synapse	GO:0005509|calcium ion binding; GO:0030246|carbohydrate binding; GO:0051082|unfolded protein binding	ko:K08054|CANX	ko04141|Protein processing in endoplasmic reticulum; ko04145|Phagosome; ko04612|Antigen processing and presentation; ko04918|Thyroid hormone synthesis; ko05166|HTLV-I infection	4046	XP_002804712.2	XP_002804712.2 PREDICTED: calnexin isoform X1 [Macaca mulatta]	sp|Q5R440|CALX_PONAB	sp|Q5R440|CALX_PONAB Calnexin OS=Pongo abelii GN=CANX PE=2 SV=2	9544.ENSMMUP00000016246	calnexin	_	KOG0675	_	PF00262.15|Calreticulin|Calreticulin family|XM_008015518.2|m.7812:70-439
CAPN12	0.326519495921863	0.611837611354355	-0.885847791225239	0.00981306243890512	0.129492414762205	down	yes	0.221815926417121	0.334358933024333	0.423383628324136	0.584919061458323	0.548095725826486	0.702498046778255	NW_023666073.1	11323650	11370402	-	CAPN12	--	GO:0006508|proteolysis	GO:0005737|cytoplasm	GO:0004198|calcium-dependent cysteine-type endopeptidase activity; GO:0005509|calcium ion binding	ko:K04740|CAPN12	--	3171	XP_007994894.1	XP_007994894.1 PREDICTED: calpain-12 isoform X1 [Chlorocebus sabaeus]	sp|Q6ZSI9|CAN12_HUMAN	sp|Q6ZSI9|CAN12_HUMAN Calpain-12 OS=Homo sapiens GN=CAPN12 PE=2 SV=1	9544.ENSMMUP00000008472	calpain 12	_	KOG0045	_	PF00648.18|Peptidase_C2|Calpain family cysteine protease|XM_007996703.2|m.2091:46-339;PF01067.19|Calpain_III|Calpain large subunit, domain III|XM_007996703.2|m.2091:361-524
CAPN5	13.8329337641	15.600020618424	-0.173322713909301	0.0225668691878075	0.216140458221001	down	yes	14.5781477654923	14.1442601235045	12.7763934033031	16.3352902600615	14.548090338913	15.9166812562976	NW_023666043.1	57441383	57499094	-	CAPN5	--	GO:0006508|proteolysis; GO:0007165|signal transduction	GO:0005737|cytoplasm; GO:0005925|focal adhesion; GO:0009986|cell surface; GO:0070062|extracellular exosome	GO:0004198|calcium-dependent cysteine-type endopeptidase activity	ko:K08574|CAPN5	--	4419	XP_008018413.1	XP_008018413.1 PREDICTED: calpain-5 [Chlorocebus sabaeus]	sp|O15484|CAN5_HUMAN	sp|O15484|CAN5_HUMAN Calpain-5 OS=Homo sapiens GN=CAPN5 PE=1 SV=2	9544.ENSMMUP00000023905	calpain 5	_	KOG0045	_	PF00648.18|Peptidase_C2|Calpain family cysteine protease|XM_008020222.2|m.1834:99-412;PF01067.19|Calpain_III|Calpain large subunit, domain III|XM_008020222.2|m.1834:434-563
CAPN8	0.490500759780546	0.798930659301839	-0.692643782497993	0.00422477269891648	0.0756245832977858	down	yes	0.507307907468593	0.450963098742902	0.513231273130142	0.63958788581008	0.851651457804295	0.905552634291142	NW_023666055.1	6117601	6246167	+	CAPN8	--	GO:0006508|proteolysis; GO:0007586|digestion	GO:0005737|cytoplasm; GO:0005794|Golgi apparatus	GO:0004198|calcium-dependent cysteine-type endopeptidase activity; GO:0005509|calcium ion binding	ko:K08577|CAPN8	--	4046	XP_007986543.1	XP_007986543.1 PREDICTED: calpain-8 isoform X2 [Chlorocebus sabaeus]	sp|A6NHC0|CAN8_HUMAN	sp|A6NHC0|CAN8_HUMAN Calpain-8 OS=Homo sapiens GN=CAPN8 PE=2 SV=3	_	_	_	_	_	PF00648.18|Peptidase_C2|Calpain family cysteine protease|XM_007988352.2|m.6334:2-264;PF01067.19|Calpain_III|Calpain large subunit, domain III|XM_007988352.2|m.6334:285-430
CAPS	15.0882415831832	20.3591521737346	-0.432005396338322	4.41214067877915e-07	4.2664834704733e-05	down	yes	14.3097271289226	15.0941871001459	15.8608105204811	19.9295325223345	20.2734816101562	20.874442388713	NW_023666081.1	2484185	2507922	-	CAPS	--	GO:0035556|intracellular signal transduction	GO:0005737|cytoplasm; GO:0031982|vesicle; GO:0070062|extracellular exosome	GO:0005509|calcium ion binding	--	--	1712	XP_011822801.1	XP_011822801.1 PREDICTED: calcyphosin isoform X1 [Mandrillus leucophaeus]	sp|Q13938|CAYP1_HUMAN	sp|Q13938|CAYP1_HUMAN Calcyphosin OS=Homo sapiens GN=CAPS PE=1 SV=1	9598.ENSPTRP00000017607	calcyphosine	_	KOG0032	_	PF13499.3|EF-hand_7|EF-hand domain pair|XM_037994632.1|m.15370:124-184;PF13499.3|EF-hand_7|EF-hand domain pair|XM_037994632.1|m.15370:194-264;PF13202.3|EF-hand_5|EF hand|XM_037994632.1|m.15370:168-182;PF13202.3|EF-hand_5|EF hand|XM_037994632.1|m.15370:197-219;PF13833.3|EF-hand_8|EF-hand domain pair|XM_037994632.1|m.15370:138-184
CASK	3.76993351893113	4.44439353300083	-0.236868161057825	0.00442328503431936	0.0781326167947394	down	yes	3.65332864311113	3.9109660469842	3.74550586669805	4.17588121541875	4.60033389666021	4.55696548692354	NW_023666076.1	3886383	4287654	-	CASK	--	GO:0001953|negative regulation of cell-matrix adhesion; GO:0007155|cell adhesion; GO:0007269|neurotransmitter secretion; GO:0010839|negative regulation of keratinocyte proliferation; GO:0045944|positive regulation of transcription by RNA polymerase II; GO:0061045|negative regulation of wound healing; GO:0070509|calcium ion import; GO:0090280|positive regulation of calcium ion import; GO:0090288|n…	GO:0005604|basement membrane; GO:0005652|nuclear lamina; GO:0005730|nucleolus; GO:0005737|cytoplasm; GO:0005829|cytosol; GO:0005886|plasma membrane; GO:0005911|cell-cell junction; GO:0005925|focal adhesion; GO:0015629|actin cytoskeleton; GO:0016323|basolateral plasma membrane; GO:0016363|nuclear matrix; GO:0031982|vesicle; GO:0042734|presynaptic membrane; GO:0060170|ciliary membrane	GO:0004385|guanylate kinase activity; GO:0004674|protein serine/threonine kinase activity; GO:0005516|calmodulin binding; GO:0005524|ATP binding; GO:0042043|neurexin family protein binding	ko:K06103|CASK	--	8779	XP_004850056.1	XP_004850056.1 peripheral plasma membrane protein CASK isoform X1 [Heterocephalus glaber]	sp|O14936|CSKP_HUMAN	sp|O14936|CSKP_HUMAN Peripheral plasma membrane protein CASK OS=Homo sapiens GN=CASK PE=1 SV=3	_	_	_	_	_	PF00069.22|Pkinase|Protein kinase domain|XM_037992948.1|m.8088:12-282;PF00625.18|Guanylate_kin|Guanylate kinase|XM_037992948.1|m.8088:744-917;PF07714.14|Pkinase_Tyr|Protein tyrosine kinase|XM_037992948.1|m.8088:14-275;PF02828.13|L27|L27 domain|XM_037992948.1|m.8088:353-401;PF02828.13|L27|L27 domain|XM_037992948.1|m.8088:412-462;PF00595.21|PDZ|PDZ domain (Also known as DHR or GLGF)|XM_037992948.1|…
CAST	85.3020560464963	92.0571915488607	-0.109937505370975	0.0209778429918803	0.208328348606	down	yes	87.4924906539173	86.9974383753667	81.4162391102049	92.5900699354893	91.9829350532552	91.5985696578375	NW_023666049.1	39150544	39263306	+	CAST	--	GO:0097340|inhibition of cysteine-type endopeptidase activity; GO:2000675|negative regulation of type B pancreatic cell apoptotic process	GO:0005783|endoplasmic reticulum; GO:0005829|cytosol; GO:0016020|membrane	GO:0003723|RNA binding; GO:0004866|endopeptidase inhibitor activity; GO:0010859|calcium-dependent cysteine-type endopeptidase inhibitor activity; GO:0045296|cadherin binding	ko:K04281|CAST	--	4633	XP_007977356.1	XP_007977356.1 PREDICTED: calpastatin isoform X4 [Chlorocebus sabaeus]	sp|P20810|ICAL_HUMAN	sp|P20810|ICAL_HUMAN Calpastatin OS=Homo sapiens GN=CAST PE=1 SV=4	9544.ENSMMUP00000034298	calpastatin	_	_	NOG25116	PF00748.16|Calpain_inhib|Calpain inhibitor|XM_007979165.2|m.8105:152-278;PF00748.16|Calpain_inhib|Calpain inhibitor|XM_007979165.2|m.8105:296-422;PF00748.16|Calpain_inhib|Calpain inhibitor|XM_007979165.2|m.8105:433-563;PF00748.16|Calpain_inhib|Calpain inhibitor|XM_007979165.2|m.8105:576-700
CASZ1	0.643155199108749	0.88173169430005	-0.449183857293088	0.0132499207886444	0.157721645510309	down	yes	0.646389074973378	0.598619190983212	0.684457331369658	0.960398412957146	0.727072870286368	0.957723799656637	NW_023666054.1	24935600	25060001	+	CASZ1	--	GO:0006351|transcription, DNA-templated; GO:0045664|regulation of neuron differentiation; GO:0045893|positive regulation of transcription, DNA-templated	GO:0005654|nucleoplasm; GO:0005829|cytosol; GO:0043231|intracellular membrane-bounded organelle	GO:0003677|DNA binding; GO:0046872|metal ion binding	--	--	7866	XP_007978782.1	XP_007978782.1 PREDICTED: zinc finger protein castor homolog 1 isoform X1 [Chlorocebus sabaeus]	sp|Q86V15|CASZ1_HUMAN	sp|Q86V15|CASZ1_HUMAN Zinc finger protein castor homolog 1 OS=Homo sapiens GN=CASZ1 PE=1 SV=4	9606.ENSP00000366221	castor zinc finger 1; Probable transcription factor (By similarity)	_	KOG4377	_	_
CBX7	2.42909901889951	3.84806025103866	-0.661527346321835	2.51640379549036e-06	0.000207431427622798	down	yes	2.10952510146258	2.8224894957259	2.35528245951004	3.51158200510868	4.27752623768028	3.75507251032703	NW_023666045.1	103958387	103980295	+	CBX7	--	GO:0000122|negative regulation of transcription by RNA polymerase II; GO:0006351|transcription, DNA-templated; GO:0016569|covalent chromatin modification	GO:0000790|nuclear chromatin; GO:0005634|nucleus; GO:0005654|nucleoplasm; GO:0005829|cytosol; GO:0031519|PcG protein complex; GO:0035102|PRC1 complex	--	ko:K11454|CBX7	--	4145	XP_015312663.1	XP_015312663.1 PREDICTED: chromobox protein homolog 7 isoform X1 [Macaca fascicularis]	sp|O95931|CBX7_HUMAN	sp|O95931|CBX7_HUMAN Chromobox protein homolog 7 OS=Homo sapiens GN=CBX7 PE=1 SV=1	9544.ENSMMUP00000010301	chromobox homolog 7	_	KOG2748	_	PF00385.21|Chromo|Chromo (CHRromatin Organisation MOdifier) domain|XM_038007422.1|m.9988:104-151
CCAR1	31.6993696016419	34.2188050296318	-0.110301730722355	0.0325731789998272	0.265013231775846	down	yes	31.1691533319296	32.6652806144832	31.2636748585128	34.0227355310094	34.5105319872113	34.1231475706747	NW_023666048.1	23366000	23440682	-	CCAR1	--	GO:0000398|mRNA splicing, via spliceosome; GO:0006351|transcription, DNA-templated; GO:0006355|regulation of transcription, DNA-templated; GO:0006915|apoptotic process; GO:0007049|cell cycle; GO:0008284|positive regulation of cell population proliferation; GO:0030335|positive regulation of cell migration	GO:0005654|nucleoplasm; GO:0048471|perinuclear region of cytoplasm	GO:0001047|core promoter binding; GO:0003713|transcription coactivator activity; GO:0003714|transcription corepressor activity; GO:0003723|RNA binding; GO:0030374|nuclear receptor transcription coactivator activity	--	--	5025	NP_001247711.1	NP_001247711.1 cell division cycle and apoptosis regulator protein 1 [Macaca mulatta]	sp|Q8IX12|CCAR1_HUMAN	sp|Q8IX12|CCAR1_HUMAN Cell division cycle and apoptosis regulator protein 1 OS=Homo sapiens GN=CCAR1 PE=1 SV=2	_	_	_	_	_	PF14443.3|DBC1|DBC1|XM_038009146.1|m.2160:479-601;PF14444.3|S1-like|S1-like|XM_038009146.1|m.2160:147-204;PF02037.24|SAP|SAP domain|XM_038009146.1|m.2160:637-668
CCDC103	1.12694125712193	1.83126528170641	-0.695539783303113	0.0253907074175923	0.230734229755651	down	yes	0.97948526579893	1.20800278906097	1.19333571650589	2.28646670313918	1.24813285886708	1.95919628311296	NW_023666077.1	32251265	32254863	-	CCDC103	--	GO:0001947|heart looping; GO:0003341|cilium movement; GO:0036158|outer dynein arm assembly; GO:0036159|inner dynein arm assembly; GO:0060287|epithelial cilium movement involved in determination of left/right asymmetry; GO:0070286|axonemal dynein complex assembly; GO:0071907|determination of digestive tract left/right asymmetry	GO:0005737|cytoplasm; GO:0005930|axoneme; GO:0031514|motile cilium	GO:0042803|protein homodimerization activity	--	--	1046	XP_008010576.1	XP_008010576.1 PREDICTED: coiled-coil domain-containing protein 103 isoform X1 [Chlorocebus sabaeus]	sp|Q8IW40|CC103_HUMAN	sp|Q8IW40|CC103_HUMAN Coiled-coil domain-containing protein 103 OS=Homo sapiens GN=CCDC103 PE=1 SV=1	9544.ENSMMUP00000017229	coiled-coil domain containing 103	_	_	NOG43148	PF15867.2|Dynein_attach_N|Dynein attachment factor N-terminus|XM_008012385.2|m.11184:52-119;PF13877.3|RPAP3_C|Potential Monad-binding region of RPAP3|XM_008012385.2|m.11184:143-233
CCDC121	1.53269766993049	2.05489935881898	-0.420616110260827	0.0224920513447336	0.215560733504006	down	yes	1.59484581834956	1.51225557746664	1.49099161397526	2.22869693271412	2.05885745520566	1.87714368853717	NW_023666045.1	32146726	32150199	-	CCDC121	--	--	--	--	--	--	3008	XP_007969296.1	XP_007969296.1 PREDICTED: coiled-coil domain-containing protein 121 isoform X1 [Chlorocebus sabaeus]	sp|Q6ZUS5|CC121_HUMAN	sp|Q6ZUS5|CC121_HUMAN Coiled-coil domain-containing protein 121 OS=Homo sapiens GN=CCDC121 PE=1 SV=1	9544.ENSMMUP00000025958	coiled-coil domain-containing protein 121-like	_	_	NOG45717	PF14988.3|DUF4515|Domain of unknown function (DUF4515)|XM_007971105.2|m.7097:197-402
CCDC198	1.48847798365778	2.07793360171745	-0.47857794630301	0.0068373918133585	0.103348753010534	down	yes	1.72048878240125	1.3076042988654	1.43734086970669	2.20054583076194	2.01213050142326	2.02112447296716	NW_023666053.1	22863139	22888195	-	CCDC198	--	--	--	--	--	--	3330	XP_007984991.1	XP_007984991.1 PREDICTED: uncharacterized protein C14orf105 homolog isoform X3 [Chlorocebus sabaeus]	sp|Q9NVL8|CC198_HUMAN	sp|Q9NVL8|CC198_HUMAN Uncharacterized protein CCDC198 OS=Homo sapiens GN=CCDC198 PE=1 SV=2	_	_	_	_	_	PF15398.3|DUF4619|Domain of unknown function (DUF4619)|XM_037984042.1|m.522:14-207;PF15398.3|DUF4619|Domain of unknown function (DUF4619)|XM_037984042.1|m.523:1-102
CCDC200	0.317238220875239	0.741926907819274	-1.20025116690584	0.0319752042190757	0.263289277098666	down	yes	0.188231683772856	0.625886059899125	0.137596918953737	0.659099466501024	0.837199426630132	0.729481830326666	NW_023666077.1	33860314	33884789	+	CCDC200	--	--	--	--	--	--	1111	XP_008010730.1	XP_008010730.1 PREDICTED: activating signal cointegrator 1 complex subunit 2 homolog isoform X1 [Chlorocebus sabaeus]	_	_	_	_	_	_	_	_
CCDC40	1.23932459777874	1.80914973029204	-0.542115928327122	0.00261264209791051	0.0542860964834436	down	yes	1.14707516161358	1.43067413239456	1.14022449932807	1.98609457487847	1.8838876833226	1.55746693267505	NW_023666077.1	43303242	43367106	+	CCDC40	--	GO:0001947|heart looping; GO:0003341|cilium movement; GO:0003351|epithelial cilium movement involved in extracellular fluid movement; GO:0003356|regulation of cilium beat frequency; GO:0030317|flagellated sperm motility; GO:0030324|lung development; GO:0035469|determination of pancreatic left/right asymmetry; GO:0036159|inner dynein arm assembly; GO:0044458|motile cilium assembly; GO:0060287|epit…	GO:0005737|cytoplasm; GO:0005929|cilium; GO:0005930|axoneme	--	--	--	4296	XP_025218049.1	XP_025218049.1 coiled-coil domain-containing protein 40 [Theropithecus gelada]	sp|Q4G0X9|CCD40_HUMAN	sp|Q4G0X9|CCD40_HUMAN Coiled-coil domain-containing protein 40 OS=Homo sapiens GN=CCDC40 PE=2 SV=2	_	_	_	_	_	PF08647.8|BRE1|BRE1 E3 ubiquitin ligase|XM_037993233.1|m.12818:783-881
CCDC8	10.0826654486772	11.476523147167	-0.186634938001732	0.0260560197226597	0.23459701653481	down	yes	10.5231764707721	9.72780145819572	9.99701841706388	11.1530432875574	11.1443811987813	12.1321449551623	NW_023666073.1	19472138	19475446	-	CCDC8	--	GO:0000226|microtubule cytoskeleton organization; GO:0007088|regulation of mitotic nuclear division; GO:0010923|negative regulation of phosphatase activity; GO:0043687|post-translational protein modification	GO:0005634|nucleus; GO:0005737|cytoplasm; GO:0005813|centrosome; GO:0005829|cytosol; GO:0005886|plasma membrane; GO:1990393|3M complex	--	ko:K17561|CCDC8	--	3309	XP_007995485.1	XP_007995485.1 PREDICTED: coiled-coil domain-containing protein 8 [Chlorocebus sabaeus]	sp|Q9H0W5|CCDC8_HUMAN	sp|Q9H0W5|CCDC8_HUMAN Coiled-coil domain-containing protein 8 OS=Homo sapiens GN=CCDC8 PE=1 SV=2	9598.ENSPTRP00000019195	coiled-coil domain containing 8	_	_	NOG219856	PF14893.3|PNMA|PNMA|XM_007997294.2|m.3397:3-86
CCDC9B	4.40756199164112	5.59830104615394	-0.344313413125017	0.000548494724954979	0.0177174366722609	down	yes	4.76080937851851	4.20881348858435	4.2530631078205	6.24891786620769	5.18605653695989	5.35992873529424	NW_023666048.1	98280644	98290293	-	CCDC9B	--	--	--	--	--	--	5662	XP_008015225.1	XP_008015225.1 PREDICTED: uncharacterized protein C15orf52 homolog isoform X1 [Chlorocebus sabaeus]	sp|Q5RCJ6|CO052_PONAB	sp|Q5RCJ6|CO052_PONAB Uncharacterized protein C15orf52 homolog OS=Pongo abelii PE=2 SV=1	9544.ENSMMUP00000033839	Uncharacterized protein C15orf52	_	_	NOG47494	PF15266.3|DUF4594|Domain of unknown function (DUF4594)|XM_008017036.2|m.5068:128-293
CCN4	1.07333373380717	1.90476784411485	-0.821691732562009	3.41839316006741e-07	3.5563076427322e-05	down	yes	1.22630271513177	1.01190032739397	0.981798158895773	1.83701418491854	1.86867437320988	2.00861497421613	NW_023666039.1	12440154	12481049	-	CCN4	--	GO:0001558|regulation of cell growth; GO:0007155|cell adhesion; GO:0007165|signal transduction; GO:0007267|cell-cell signaling; GO:0016055|Wnt signaling pathway; GO:0060548|negative regulation of cell death	GO:0005615|extracellular space; GO:0005829|cytosol; GO:0031012|extracellular matrix	GO:0005178|integrin binding; GO:0005520|insulin-like growth factor binding; GO:0008201|heparin binding	--	--	5216	XP_007999777.1	XP_007999777.1 PREDICTED: WNT1-inducible-signaling pathway protein 1 isoform X2 [Chlorocebus sabaeus]	sp|O95388|WISP1_HUMAN	sp|O95388|WISP1_HUMAN WNT1-inducible-signaling pathway protein 1 OS=Homo sapiens GN=WISP1 PE=1 SV=1	9544.ENSMMUP00000013337	WNT1 inducible signaling pathway protein 1	_	_	NOG76761	PF00093.15|VWC|von Willebrand factor type C domain|XM_008001586.2|m.11304:123-185;PF00219.15|IGFBP|Insulin-like growth factor binding protein|XM_008001586.2|m.11304:49-101;PF00007.19|Cys_knot|Cystine-knot domain|XM_008001586.2|m.11304:280-361;PF00090.16|TSP_1|Thrombospondin type 1 domain|XM_008001586.2|m.11304:220-259
CCND1	106.464302941982	125.845175970129	-0.2412592655793	7.79828112494933e-06	0.000547149166371445	down	yes	101.855528536844	103.853455271206	113.683925017895	124.234409750339	129.759474579985	123.541643580064	NW_023666038.1	102182953	102196194	-	CCND1	--	GO:0000082|G1/S transition of mitotic cell cycle; GO:0000122|negative regulation of transcription by RNA polymerase II; GO:0000320|re-entry into mitotic cell cycle; GO:0001934|positive regulation of protein phosphorylation; GO:0006351|transcription, DNA-templated; GO:0006974|cellular response to DNA damage stimulus; GO:0007595|lactation; GO:0010039|response to iron ion; GO:0010165|response to X-r…	GO:0000307|cyclin-dependent protein kinase holoenzyme complex; GO:0005622|intracellular; GO:0005634|nucleus; GO:0005654|nucleoplasm; GO:0005829|cytosol; GO:0005923|bicellular tight junction; GO:0016020|membrane; GO:0017053|transcriptional repressor complex	GO:0003714|transcription corepressor activity; GO:0004693|cyclin-dependent protein serine/threonine kinase activity; GO:0008134|transcription factor binding; GO:0016538|cyclin-dependent protein serine/threonine kinase regulator activity; GO:0019899|enzyme binding; GO:0019901|protein kinase binding; GO:0042826|histone deacetylase binding; GO:0044877|protein-containing complex binding; GO:0070064|p…	ko:K04503|CCND1	ko01522|Endocrine resistance; ko04068|FoxO signaling pathway; ko04110|Cell cycle; ko04115|p53 signaling pathway; ko04151|PI3K-Akt signaling pathway; ko04152|AMPK signaling pathway; ko04310|Wnt signaling pathway; ko04340|Hedgehog signaling pathway; ko04371|Apelin signaling pathway; ko04390|Hippo signaling pathway; ko04510|Focal adhesion; ko04530|Tight junction; ko04630|Jak-STAT signaling pathway; …	4245	XP_008016385.1	XP_008016385.1 PREDICTED: G1/S-specific cyclin-D1 [Chlorocebus sabaeus]	sp|P24385|CCND1_HUMAN	sp|P24385|CCND1_HUMAN G1/S-specific cyclin-D1 OS=Homo sapiens GN=CCND1 PE=1 SV=1	9544.ENSMMUP00000003165	Cyclin D1 Fragment	COG5024	KOG0656	_	PF00134.20|Cyclin_N|Cyclin, N-terminal domain|XM_008018194.2|m.6354:28-152;PF02984.16|Cyclin_C|Cyclin, C-terminal domain|XM_008018194.2|m.6354:155-274
CD109	15.961272843533	17.8165541424371	-0.158548564121886	0.0231230056379123	0.219102098020042	down	yes	16.5315139705551	17.03852734573	14.313777214314	17.694481032062	18.0528929773877	17.7022884178616	NW_023666058.1	7225201	7365431	-	CD109	--	GO:0001933|negative regulation of protein phosphorylation; GO:0001942|hair follicle development; GO:0002576|platelet degranulation; GO:0006501|C-terminal protein lipidation; GO:0010839|negative regulation of keratinocyte proliferation; GO:0030512|negative regulation of transforming growth factor beta receptor signaling pathway; GO:0045616|regulation of keratinocyte differentiation; GO:0061045|neg…	GO:0005576|extracellular region; GO:0005615|extracellular space; GO:0005886|plasma membrane; GO:0009986|cell surface; GO:0031092|platelet alpha granule membrane; GO:0031225|anchored component of membrane	GO:0004867|serine-type endopeptidase inhibitor activity; GO:0050431|transforming growth factor beta binding	ko:K06530|CD109	--	6171	XP_008011669.1	XP_008011669.1 PREDICTED: CD109 antigen isoform X1 [Chlorocebus sabaeus]	sp|Q6YHK3|CD109_HUMAN	sp|Q6YHK3|CD109_HUMAN CD109 antigen OS=Homo sapiens GN=CD109 PE=1 SV=2	9544.ENSMMUP00000023413	CD109 molecule	COG2373	KOG1366	_	PF07678.11|A2M_comp|A-macroglobulin complement component|XM_037987090.1|m.12514:414-650;PF00207.19|A2M|Alpha-2-macroglobulin family|XM_037987090.1|m.12514:148-238;PF07677.11|A2M_recep|A-macroglobulin receptor|XM_037987090.1|m.12514:766-850;PF10569.6|Thiol-ester_cl|Alpha-macro-globulin thiol-ester bond-forming region|XM_037987090.1|m.12514:365-394;PF01835.16|A2M_N|MG2 domain|XM_037987090.1|m.12515…
CD163	1.84095510284219	2.28693106366078	-0.31143765735445	0.033856780062001	0.270329148273022	down	yes	2.03829693767163	1.81122206280421	1.67334630805073	2.33452441933331	2.1662480500261	2.36002072162292	NW_023666063.1	667595	702654	+	CD163	--	GO:0006953|acute-phase response	GO:0005576|extracellular region; GO:0005886|plasma membrane; GO:0016021|integral component of membrane	GO:0005044|scavenger receptor activity	ko:K06545|CD163	--	4460	XP_007965663.1	XP_007965663.1 PREDICTED: scavenger receptor cysteine-rich type 1 protein M130 isoform X1 [Chlorocebus sabaeus]	sp|Q2VLG4|C163A_CHLAE	sp|Q2VLG4|C163A_CHLAE Scavenger receptor cysteine-rich type 1 protein M130 OS=Chlorocebus aethiops GN=CD163 PE=2 SV=1	9544.ENSMMUP00000006821	CD163 molecule	_	KOG3627	_	PF00530.15|SRCR|Scavenger receptor cysteine-rich domain|XM_007967472.2|m.3424:54-152;PF00530.15|SRCR|Scavenger receptor cysteine-rich domain|XM_007967472.2|m.3424:163-259;PF00530.15|SRCR|Scavenger receptor cysteine-rich domain|XM_007967472.2|m.3424:270-366;PF00530.15|SRCR|Scavenger receptor cysteine-rich domain|XM_007967472.2|m.3424:377-473;PF00530.15|SRCR|Scavenger receptor cysteine-rich domain|…
CD163L1	0.264238335861638	0.474420299012121	-0.820829060586878	0.00410449250559471	0.0742466152671611	down	yes	0.261033839752992	0.271960582294711	0.259720585537211	0.445725131261559	0.580501052192631	0.397034713582173	NW_023666063.1	737922	813630	+	CD163L1	--	--	GO:0005576|extracellular region; GO:0005886|plasma membrane; GO:0016021|integral component of membrane	GO:0005044|scavenger receptor activity	ko:K06545|CD163	--	6001	XP_007965661.1	XP_007965661.1 PREDICTED: scavenger receptor cysteine-rich type 1 protein M160 isoform X2 [Chlorocebus sabaeus]	sp|Q9NR16|C163B_HUMAN	sp|Q9NR16|C163B_HUMAN Scavenger receptor cysteine-rich type 1 protein M160 OS=Homo sapiens GN=CD163L1 PE=1 SV=2	9544.ENSMMUP00000040296	CD163 molecule-like 1	_	_	NOG83796	PF00530.15|SRCR|Scavenger receptor cysteine-rich domain|XM_007967470.2|m.3430:79-174;PF00530.15|SRCR|Scavenger receptor cysteine-rich domain|XM_007967470.2|m.3430:185-281;PF00530.15|SRCR|Scavenger receptor cysteine-rich domain|XM_007967470.2|m.3430:292-389;PF00530.15|SRCR|Scavenger receptor cysteine-rich domain|XM_007967470.2|m.3430:400-496;PF00530.15|SRCR|Scavenger receptor cysteine-rich domain|…
CD44	13.5030186169901	14.8733188478007	-0.139346282183833	0.0289774439884305	0.249299756064999	down	yes	13.766294954389	13.656419722704	13.0863411738774	14.1573261839844	15.434154744271	15.0284756151468	NW_023666038.1	127154654	127246994	-	CD44	--	GO:0007160|cell-matrix adhesion; GO:0022617|extracellular matrix disassembly; GO:0030198|extracellular matrix organization; GO:0030214|hyaluronan catabolic process; GO:0033138|positive regulation of peptidyl-serine phosphorylation; GO:0034116|positive regulation of heterotypic cell-cell adhesion; GO:0043066|negative regulation of apoptotic process; GO:0043154|negative regulation of cysteine-type …	GO:0005794|Golgi apparatus; GO:0005829|cytosol; GO:0005886|plasma membrane; GO:0005887|integral component of plasma membrane; GO:0005925|focal adhesion; GO:0009986|cell surface; GO:0016324|apical plasma membrane; GO:0030667|secretory granule membrane; GO:0031258|lamellipodium membrane; GO:0035692|macrophage migration inhibitory factor receptor complex; GO:0042995|cell projection; GO:0070062|extra…	GO:0005518|collagen binding; GO:0005540|hyaluronic acid binding	ko:K06256|CD44	ko04512|ECM-receptor interaction; ko04640|Hematopoietic cell lineage; ko05131|Shigellosis; ko05169|Epstein-Barr virus infection; ko05205|Proteoglycans in cancer; ko05206|MicroRNAs in cancer	5952	XP_008000288.1	XP_008000288.1 PREDICTED: CD44 antigen isoform X5 [Chlorocebus sabaeus]	sp|P16070|CD44_HUMAN	sp|P16070|CD44_HUMAN CD44 antigen OS=Homo sapiens GN=CD44 PE=1 SV=3	9544.ENSMMUP00000005783	CD44 molecule (Indian blood group)	_	KOG1218	_	PF00193.14|Xlink|Extracellular link domain|XM_008002097.2|m.8977:33-119
CD68	15.4309097005226	17.6117287309679	-0.190597711383198	0.0176694210929601	0.187149392466744	down	yes	15.5479941323485	15.0622079976177	15.6825269716015	16.9975075807227	18.2653946615886	17.5722839505923	NW_023666059.1	14448764	14451756	-	CD68	--	GO:0043312|neutrophil degranulation; GO:0071310|cellular response to organic substance	GO:0005886|plasma membrane; GO:0010008|endosome membrane; GO:0016020|membrane; GO:0016021|integral component of membrane; GO:0035577|azurophil granule membrane	--	ko:K06501|CD68	ko04142|Lysosome	2227	XP_008008365.1	XP_008008365.1 PREDICTED: macrosialin [Chlorocebus sabaeus]	sp|P34810|CD68_HUMAN	sp|P34810|CD68_HUMAN Macrosialin OS=Homo sapiens GN=CD68 PE=1 SV=2	_	_	_	_	_	PF01299.14|Lamp|Lysosome-associated membrane glycoprotein (Lamp)|XM_008010174.2|m.13819:38-354
CD81	161.881927992237	175.285737998138	-0.114759865998596	0.0296439443875617	0.251931775259926	down	yes	163.573493477634	154.106194345961	167.966096153115	177.36337376839	176.897522148287	171.596318077738	NW_023666038.1	99392792	99413678	+	CD81	--	GO:0000187|activation of MAPK activity; GO:0008104|protein localization; GO:0008284|positive regulation of cell population proliferation; GO:0031623|receptor internalization; GO:0043128|positive regulation of 1-phosphatidylinositol 4-kinase activity; GO:0050731|positive regulation of peptidyl-tyrosine phosphorylation; GO:0071404|cellular response to low-density lipoprotein particle stimulus	GO:0005887|integral component of plasma membrane; GO:0016020|membrane; GO:0016323|basolateral plasma membrane	--	ko:K06508|CD81,TAPA1,TSPAN28	ko04662|B cell receptor signaling pathway; ko05144|Malaria; ko05160|Hepatitis C	1468	NP_001253178.1	NP_001253178.1 CD81 antigen [Macaca mulatta]	sp|O97703|CD81_CHLAE	sp|O97703|CD81_CHLAE CD81 antigen OS=Chlorocebus aethiops GN=CD81 PE=2 SV=1	9544.ENSMMUP00000002734	CD81 molecule	_	KOG3882	_	PF00335.17|Tetraspannin|Tetraspanin family|XM_008007267.2|m.6130:10-228
CD83	3.01625591368305	4.43978698737944	-0.556202282059489	0.000270006654932522	0.010106824788231	down	yes	2.92595530621278	2.60806696547852	3.51474546935785	4.30050858699881	4.55240593856149	4.46644643657801	NW_023666044.1	14155232	14174626	+	CD83	--	GO:0001817|regulation of cytokine production; GO:0006952|defense response; GO:0006959|humoral immune response; GO:0007165|signal transduction; GO:0014070|response to organic cyclic compound; GO:0032713|negative regulation of interleukin-4 production; GO:0032733|positive regulation of interleukin-10 production; GO:0032743|positive regulation of interleukin-2 production; GO:0043372|positive regulat…	GO:0005886|plasma membrane; GO:0005887|integral component of plasma membrane; GO:0009897|external side of plasma membrane	--	ko:K06510|CD83	--	2543	NP_001248264.1	NP_001248264.1 CD83 antigen precursor [Macaca mulatta]	sp|Q01151|CD83_HUMAN	sp|Q01151|CD83_HUMAN CD83 antigen OS=Homo sapiens GN=CD83 PE=1 SV=1	9544.ENSMMUP00000026702	CD83 molecule	_	_	NOG44884	PF07686.14|V-set|Immunoglobulin V-set domain|XM_007973640.2|m.2877:21-127;PF00047.22|ig|Immunoglobulin domain|XM_007973640.2|m.2877:19-119
CD9	181.656642055379	196.68000199469	-0.114630091719846	0.0295033932473935	0.251795936407497	down	yes	187.159067710432	173.139256147868	184.671602307838	192.219534455061	201.285832870261	196.534638658747	NW_023666063.1	1962866	1999271	-	CD9	--	GO:0006928|movement of cell or subcellular component; GO:0007155|cell adhesion; GO:0007342|fusion of sperm to egg plasma membrane involved in single fertilization; GO:0030913|paranodal junction assembly; GO:0090331|negative regulation of platelet aggregation	GO:0005886|plasma membrane; GO:0016021|integral component of membrane	--	ko:K06460|CD9,TSPAN29	ko04640|Hematopoietic cell lineage	1298	XP_007965517.1	XP_007965517.1 PREDICTED: CD9 antigen [Chlorocebus sabaeus]	sp|P30409|CD9_CHLAE	sp|P30409|CD9_CHLAE CD9 antigen OS=Chlorocebus aethiops GN=CD9 PE=2 SV=2	9544.ENSMMUP00000005958	CD9 molecule	_	KOG3882	_	PF00335.17|Tetraspannin|Tetraspanin family|XM_007967326.2|m.3692:10-220
CDC42BPG	1.35522101496412	2.11535472329152	-0.638569120977947	1.16590448258767e-06	0.0001034568771755	down	yes	1.41456452594726	1.26774746318605	1.38335105575906	2.13737479680013	2.26225215335894	1.9464372197155	NW_023666038.1	106777274	106798728	+	CDC42BPG	--	GO:0006468|protein phosphorylation; GO:0031532|actin cytoskeleton reorganization; GO:0035556|intracellular signal transduction	GO:0005815|microtubule organizing center; GO:0005829|cytosol; GO:0031252|cell leading edge	GO:0000287|magnesium ion binding; GO:0004674|protein serine/threonine kinase activity; GO:0005524|ATP binding	ko:K16307|CDC42BP	--	6202	XP_011897178.1	XP_011897178.1 PREDICTED: serine/threonine-protein kinase MRCK gamma isoform X4 [Cercocebus atys]	sp|Q6DT37|MRCKG_HUMAN	sp|Q6DT37|MRCKG_HUMAN Serine/threonine-protein kinase MRCK gamma OS=Homo sapiens GN=CDC42BPG PE=1 SV=2	9544.ENSMMUP00000005298	CDC42 binding protein kinase gamma (DMPK-like)	COG0515	KOG0612	_	PF00780.19|CNH|CNH domain|XM_037999101.1|m.7258:1000-1262;PF00069.22|Pkinase|Protein kinase domain|XM_037999101.1|m.7258:2-239;PF07714.14|Pkinase_Tyr|Protein tyrosine kinase|XM_037999101.1|m.7258:10-205;PF08826.7|DMPK_coil|DMPK coiled coil domain like|XM_037999101.1|m.7258:646-702;PF00130.19|C1_1|Phorbol esters/diacylglycerol binding domain (C1 domain)|XM_037999101.1|m.7258:781-828
CDC42EP5	19.495068803845	23.8052253465231	-0.288035112505505	0.0137560946011697	0.161612684625113	down	yes	19.6921345272402	16.9548663542294	21.8382055300655	25.2312051277662	24.1587507091161	22.025720202687	NW_023666073.1	27395587	27402689	-	CDC42EP5	--	GO:0007254|JNK cascade; GO:0007266|Rho protein signal transduction; GO:0008360|regulation of cell shape; GO:0030838|positive regulation of actin filament polymerization; GO:0031274|positive regulation of pseudopodium assembly	GO:0005737|cytoplasm; GO:0005829|cytosol; GO:0005856|cytoskeleton; GO:0005886|plasma membrane; GO:0012505|endomembrane system; GO:0016020|membrane	GO:0005096|GTPase activator activity; GO:0017049|GTP-Rho binding	--	--	938	XP_007996241.1	XP_007996241.1 PREDICTED: cdc42 effector protein 5 [Chlorocebus sabaeus]	sp|Q6NZY7|BORG3_HUMAN	sp|Q6NZY7|BORG3_HUMAN Cdc42 effector protein 5 OS=Homo sapiens GN=CDC42EP5 PE=2 SV=1	_	_	_	_	_	PF14957.3|BORG_CEP|Cdc42 effector|XM_037992043.1|m.4713:82-109;PF00786.25|PBD|P21-Rho-binding domain|XM_037992043.1|m.4713:23-49
CDH16	14.1703622077447	21.8634192617389	-0.625284377005962	1.036891416832e-11	2.44398547232981e-09	down	yes	13.3609402234381	12.8376268709875	16.3125195288086	22.1654175606772	20.5115086952991	22.9133315292404	NW_023666047.1	23295627	23306554	+	CDH16	--	GO:0007155|cell adhesion; GO:0007156|homophilic cell adhesion via plasma membrane adhesion molecules; GO:0007267|cell-cell signaling; GO:0007399|nervous system development; GO:0016339|calcium-dependent cell-cell adhesion via plasma membrane cell adhesion molecules	GO:0005887|integral component of plasma membrane; GO:0016323|basolateral plasma membrane; GO:0070062|extracellular exosome	GO:0005509|calcium ion binding	ko:K06810|CDH16	--	2976	XP_007991803.1	XP_007991803.1 PREDICTED: cadherin-16 isoform X2 [Chlorocebus sabaeus]	sp|O75309|CAD16_HUMAN	sp|O75309|CAD16_HUMAN Cadherin-16 OS=Homo sapiens GN=CDH16 PE=2 SV=1	9544.ENSMMUP00000021985	cadherin 16, KSP-cadherin	_	KOG3594	_	PF00028.14|Cadherin|Cadherin domain|XM_007993614.2|m.13721:149-248;PF00028.14|Cadherin|Cadherin domain|XM_007993614.2|m.13721:359-457;PF00028.14|Cadherin|Cadherin domain|XM_007993614.2|m.13721:474-572
CDH17	26.2343023896759	30.2171842149917	-0.203842343117755	0.000705343290233908	0.0210695119468881	down	yes	26.2059746283326	25.1238961111111	27.373036429584	29.7633730008402	30.9042624397013	29.9839172044335	NW_023666039.1	51669207	51747510	+	CDH17	--	GO:0002314|germinal center B cell differentiation; GO:0002315|marginal zone B cell differentiation; GO:0006810|transport; GO:0006857|oligopeptide transport; GO:0007155|cell adhesion; GO:0007156|homophilic cell adhesion via plasma membrane adhesion molecules; GO:0007229|integrin-mediated signaling pathway; GO:0016339|calcium-dependent cell-cell adhesion via plasma membrane cell adhesion molecules;…	GO:0005634|nucleus; GO:0005886|plasma membrane; GO:0009986|cell surface; GO:0016021|integral component of membrane; GO:0016323|basolateral plasma membrane; GO:0030054|cell junction	GO:0005178|integrin binding; GO:0005215|transporter activity; GO:0005427|proton-dependent oligopeptide secondary active transmembrane transporter activity; GO:0005509|calcium ion binding	ko:K06811|CDH17	--	3787	XP_007999291.1	XP_007999291.1 PREDICTED: cadherin-17 [Chlorocebus sabaeus]	sp|Q12864|CAD17_HUMAN	sp|Q12864|CAD17_HUMAN Cadherin-17 OS=Homo sapiens GN=CDH17 PE=2 SV=3	9544.ENSMMUP00000026310	cadherin 17, LI cadherin (liver-intestine)	_	KOG3594	_	PF00028.14|Cadherin|Cadherin domain|XM_008001100.2|m.12131:38-116;PF00028.14|Cadherin|Cadherin domain|XM_008001100.2|m.12131:131-234;PF00028.14|Cadherin|Cadherin domain|XM_008001100.2|m.12131:267-331;PF00028.14|Cadherin|Cadherin domain|XM_008001100.2|m.12131:346-428;PF00028.14|Cadherin|Cadherin domain|XM_008001100.2|m.12131:458-536;PF00028.14|Cadherin|Cadherin domain|XM_008001100.2|m.12131:571-654
CDH22	0.172733753216709	0.406930783630231	-1.19006475344234	0.0097532353716709	0.128946148625465	down	yes	0.11832729577273	0.0923291623483777	0.307544801529019	0.507422622604402	0.263674187464315	0.449695540821976	NW_023666050.1	66209735	66344425	+	CDH22	--	GO:0007156|homophilic cell adhesion via plasma membrane adhesion molecules; GO:0007420|brain development; GO:0016339|calcium-dependent cell-cell adhesion via plasma membrane cell adhesion molecules	GO:0005886|plasma membrane; GO:0016021|integral component of membrane	GO:0005509|calcium ion binding	ko:K06812|CDH22	--	4134	XP_015004395.1	XP_015004395.1 PREDICTED: cadherin-22 isoform X1 [Macaca mulatta]	sp|Q9UJ99|CAD22_HUMAN	sp|Q9UJ99|CAD22_HUMAN Cadherin-22 OS=Homo sapiens GN=CDH22 PE=2 SV=2	9606.ENSP00000361336	cadherin 22, type 2; Cadherins are calcium dependent cell adhesion proteins. They preferenti [...]	_	KOG3594	_	PF00028.14|Cadherin|Cadherin domain|XM_008015408.2|m.10847:72-159;PF00028.14|Cadherin|Cadherin domain|XM_008015408.2|m.10847:175-269;PF00028.14|Cadherin|Cadherin domain|XM_008015408.2|m.10847:283-368;PF00028.14|Cadherin|Cadherin domain|XM_008015408.2|m.10847:403-491;PF00028.14|Cadherin|Cadherin domain|XM_008015408.2|m.10847:504-601;PF01049.14|Cadherin_C|Cadherin cytoplasmic region|XM_008015408.2|…
CDH6	92.551642366274	105.871161797814	-0.193959562007115	7.71864398801131e-06	0.000544092264295096	down	yes	91.8976471546517	93.0741486383273	92.6831313058429	108.459560218826	103.394941809066	105.758983365551	NW_023666071.1	20688543	20828480	+	CDH6	--	GO:0007155|cell adhesion; GO:0007156|homophilic cell adhesion via plasma membrane adhesion molecules; GO:0007219|Notch signaling pathway; GO:0034332|adherens junction organization	GO:0005886|plasma membrane; GO:0016021|integral component of membrane; GO:0070062|extracellular exosome	GO:0005509|calcium ion binding	ko:K06798|CDH6	--	8224	XP_011724867.1	XP_011724867.1 cadherin-6 [Macaca nemestrina]	sp|P55285|CADH6_HUMAN	sp|P55285|CADH6_HUMAN Cadherin-6 OS=Homo sapiens GN=CDH6 PE=1 SV=1	_	_	_	_	_	PF00028.14|Cadherin|Cadherin domain|XM_007961271.2|m.13350:74-149;PF00028.14|Cadherin|Cadherin domain|XM_007961271.2|m.13350:164-258;PF00028.14|Cadherin|Cadherin domain|XM_007961271.2|m.13350:273-357;PF00028.14|Cadherin|Cadherin domain|XM_007961271.2|m.13350:390-479;PF00028.14|Cadherin|Cadherin domain|XM_007961271.2|m.13350:492-589;PF01049.14|Cadherin_C|Cadherin cytoplasmic region|XM_007961271.2|…
CDHR2	4.8421002113442	6.9461687322141	-0.519683580762041	1.07878167961273e-05	0.000704477127141039	down	yes	4.18979166567819	4.52289460798029	5.81361436037411	6.87596167680016	7.32667345319091	6.63587106665122	NW_023666075.1	9688711	9736431	+	CDHR2	--	GO:0007156|homophilic cell adhesion via plasma membrane adhesion molecules; GO:0030855|epithelial cell differentiation; GO:0032532|regulation of microvillus length; GO:0044331|cell-cell adhesion mediated by cadherin; GO:0060243|negative regulation of cell growth involved in contact inhibition; GO:0090675|intermicrovillar adhesion	GO:0005903|brush border; GO:0016324|apical plasma membrane; GO:0030054|cell junction; GO:0031526|brush border membrane; GO:0031528|microvillus membrane; GO:0044214|spanning component of plasma membrane; GO:0070062|extracellular exosome	GO:0005509|calcium ion binding; GO:0050839|cell adhesion molecule binding	ko:K16502|CDHR2,PCDH24,PCLKC	--	4244	XP_008013574.1	XP_008013574.1 PREDICTED: cadherin-related family member 2 isoform X6 [Chlorocebus sabaeus]	sp|Q9BYE9|CDHR2_HUMAN	sp|Q9BYE9|CDHR2_HUMAN Cadherin-related family member 2 OS=Homo sapiens GN=CDHR2 PE=1 SV=2	9606.ENSP00000261944	protocadherin 24; Role in contact inhibition at the lateral surface of epithelial cells	_	KOG3594	_	PF00028.14|Cadherin|Cadherin domain|XM_008015383.2|m.7393:33-109;PF00028.14|Cadherin|Cadherin domain|XM_008015383.2|m.7393:130-211;PF00028.14|Cadherin|Cadherin domain|XM_008015383.2|m.7393:246-340;PF00028.14|Cadherin|Cadherin domain|XM_008015383.2|m.7393:486-576;PF00028.14|Cadherin|Cadherin domain|XM_008015383.2|m.7393:590-686;PF00028.14|Cadherin|Cadherin domain|XM_008015383.2|m.7393:700-796;PF00…
CDK18	3.04751966351743	3.6432892089552	-0.256834190677077	0.0345847977805532	0.272008172325154	down	yes	3.12667479512516	2.78476464418334	3.23111955124379	3.62766253982905	3.96577030157781	3.33643478545873	NW_023666055.1	24508636	24537341	-	CDK18	--	GO:0006468|protein phosphorylation	GO:0005634|nucleus; GO:0005737|cytoplasm	GO:0004674|protein serine/threonine kinase activity; GO:0005524|ATP binding	ko:K15596|CDK18,PCTK3	--	3321	XP_011894806.1	XP_011894806.1 PREDICTED: cyclin-dependent kinase 18 isoform X2 [Cercocebus atys]	sp|Q07002|CDK18_HUMAN	sp|Q07002|CDK18_HUMAN Cyclin-dependent kinase 18 OS=Homo sapiens GN=CDK18 PE=1 SV=3	_	_	_	_	_	PF00069.22|Pkinase|Protein kinase domain|XM_037985645.1|m.6876:252-533;PF07714.14|Pkinase_Tyr|Protein tyrosine kinase|XM_037985645.1|m.6876:256-457;PF14531.3|Kinase-like|Kinase-like|XM_037985645.1|m.6876:352-444
CDK19	6.4348491422401	7.18647388881461	-0.159143602279824	0.0342382828284451	0.271167224137889	down	yes	6.49855140729193	6.52932896812373	6.27666705130465	7.33619365029656	6.83810440772024	7.38512360842704	NW_023666040.1	35373637	35589878	+	CDK19	--	GO:0006468|protein phosphorylation; GO:0007346|regulation of mitotic cell cycle; GO:0043065|positive regulation of apoptotic process; GO:0050729|positive regulation of inflammatory response; GO:0071222|cellular response to lipopolysaccharide	GO:0005634|nucleus; GO:0005829|cytosol	GO:0004693|cyclin-dependent protein serine/threonine kinase activity; GO:0005524|ATP binding; GO:0019899|enzyme binding	ko:K02208|CDK8_11	--	6453	XP_017352925.1	XP_017352925.1 PREDICTED: cyclin-dependent kinase 19 isoform X1 [Cebus capucinus imitator]	sp|Q9BWU1|CDK19_HUMAN	sp|Q9BWU1|CDK19_HUMAN Cyclin-dependent kinase 19 OS=Homo sapiens GN=CDK19 PE=1 SV=1	10141.ENSCPOP00000011406	cyclin-dependent kinase 19	COG0515	KOG0666	_	PF00069.22|Pkinase|Protein kinase domain|XM_008007334.2|m.13879:26-335;PF07714.14|Pkinase_Tyr|Protein tyrosine kinase|XM_008007334.2|m.13879:26-240
CDKL1	1.49023882086819	2.01485522273674	-0.432626579348484	0.00741290456235225	0.108777884555529	down	yes	1.4663435020764	1.34252232844151	1.66185063208667	2.20768094377893	1.74284131802305	2.09404340640825	NW_023666053.1	15723170	15789575	-	CDKL1	--	GO:0006468|protein phosphorylation; GO:0007507|heart development	GO:0005634|nucleus; GO:0005654|nucleoplasm; GO:0005737|cytoplasm; GO:0043231|intracellular membrane-bounded organelle; GO:0070062|extracellular exosome	GO:0004693|cyclin-dependent protein serine/threonine kinase activity; GO:0005524|ATP binding	ko:K08824|CDKL	--	3731	XP_023078395.2	XP_023078395.2 cyclin-dependent kinase-like 1 isoform X1 [Piliocolobus tephrosceles]	sp|Q00532|CDKL1_HUMAN	sp|Q00532|CDKL1_HUMAN Cyclin-dependent kinase-like 1 OS=Homo sapiens GN=CDKL1 PE=1 SV=5	_	_	_	_	_	PF00069.22|Pkinase|Protein kinase domain|XM_037983940.1|m.247:5-288;PF07714.14|Pkinase_Tyr|Protein tyrosine kinase|XM_037983940.1|m.247:9-208
CDKN1C	7.33674786191399	9.3104869284726	-0.343299564667632	0.00222290728053725	0.0496926086758532	down	yes	7.11401232155396	7.23879285167311	7.6574384125149	9.06467775384444	9.42063453577702	9.44614849579635	NW_023666038.1	99897211	99899861	-	CDKN1C	--	GO:0000122|negative regulation of transcription by RNA polymerase II; GO:0001501|skeletal system development; GO:0001822|kidney development; GO:0007050|cell cycle arrest; GO:0007096|regulation of exit from mitosis; GO:0007568|aging; GO:0030099|myeloid cell differentiation; GO:0030325|adrenal gland development; GO:0030511|positive regulation of transforming growth factor beta receptor signaling pa…	GO:0005634|nucleus; GO:0005737|cytoplasm	GO:0004860|protein kinase inhibitor activity; GO:0004861|cyclin-dependent protein serine/threonine kinase inhibitor activity; GO:0044877|protein-containing complex binding	ko:K09993|CDKN1C,P57,KIP2	ko04110|Cell cycle	1867	XP_008006634.1	XP_008006634.1 PREDICTED: cyclin-dependent kinase inhibitor 1C isoform X1 [Chlorocebus sabaeus]	sp|P49918|CDN1C_HUMAN	sp|P49918|CDN1C_HUMAN Cyclin-dependent kinase inhibitor 1C OS=Homo sapiens GN=CDKN1C PE=1 SV=1	_	_	_	_	_	PF02234.16|CDI|Cyclin-dependent kinase inhibitor|XM_008008460.2|m.6156:78-128
CDV3	11.5277799404554	13.6934853728134	-0.248177225580273	0.00982650350861696	0.129492414762205	down	yes	11.3576461932922	11.5691747585763	11.6565188694976	11.8564466052249	13.1901369726861	16.0338725405292	NW_023666041.1	29737913	29754449	-	CDV3	--	GO:0008283|cell population proliferation	GO:0005737|cytoplasm	--	--	--	4171	XP_008007288.1	XP_008007288.1 PREDICTED: protein CDV3 homolog isoform X3 [Chlorocebus sabaeus]	sp|Q9UKY7|CDV3_HUMAN	sp|Q9UKY7|CDV3_HUMAN Protein CDV3 homolog OS=Homo sapiens GN=CDV3 PE=1 SV=1	9544.ENSMMUP00000000075	annotation not avaliable	_	_	NOG74324	PF15359.3|CDV3|Carnitine deficiency-associated protein 3|XM_038002876.1|m.5301:81-202
CEACAM20	2.57559623821823	3.36437299441398	-0.384122449969179	0.00149586037365485	0.0371747178526911	down	yes	2.80908837849926	2.31613472164715	2.60156561450827	3.16985053205913	3.17365469557266	3.74961375561014	NW_023666073.1	17519737	17603174	-	CEACAM20	--	GO:0002376|immune system process	GO:0016021|integral component of membrane; GO:0016324|apical plasma membrane; GO:0031528|microvillus membrane	--	ko:K06499|CEACAM,CD66	--	4240	XP_007995309.1	XP_007995309.1 PREDICTED: carcinoembryonic antigen-related cell adhesion molecule 20 isoform X6 [Chlorocebus sabaeus]	sp|Q6UY09|CEA20_HUMAN	sp|Q6UY09|CEA20_HUMAN Carcinoembryonic antigen-related cell adhesion molecule 20 OS=Homo sapiens GN=CEACAM20 PE=2 SV=1	_	_	_	_	_	PF13927.3|Ig_3|Immunoglobulin domain|XM_007997118.2|m.3025:69-141;PF13927.3|Ig_3|Immunoglobulin domain|XM_007997118.2|m.3025:176-234;PF13927.3|Ig_3|Immunoglobulin domain|XM_007997118.2|m.3025:260-328;PF13927.3|Ig_3|Immunoglobulin domain|XM_007997118.2|m.3025:362-420;PF13895.3|Ig_2|Immunoglobulin domain|XM_007997118.2|m.3025:69-152;PF13895.3|Ig_2|Immunoglobulin domain|XM_007997118.2|m.3025:260-342…
CEBPB	36.4315995621272	45.5919138809335	-0.323508088607972	0.000385798313471154	0.0135029409714904	down	yes	34.0346301072317	34.1283198473811	41.1318487317687	49.6575935464747	39.7161971287927	47.4019509675332	NW_023666050.1	62211871	62213968	-	CEBPB	--	GO:0001541|ovarian follicle development; GO:0001892|embryonic placenta development; GO:0002432|granuloma formation; GO:0006355|regulation of transcription, DNA-templated; GO:0006366|transcription by RNA polymerase II; GO:0006953|acute-phase response; GO:0006954|inflammatory response; GO:0006955|immune response; GO:0007613|memory; GO:0030182|neuron differentiation; GO:0032753|positive regulation o…	GO:0000779|condensed chromosome, centromeric region; GO:0000790|nuclear chromatin; GO:0005634|nucleus; GO:0005654|nucleoplasm; GO:0005737|cytoplasm; GO:0016363|nuclear matrix; GO:0036488|CHOP-C/EBP complex	GO:0000977|RNA polymerase II regulatory region sequence-specific DNA binding; GO:0000978|RNA polymerase II proximal promoter sequence-specific DNA binding; GO:0000979|RNA polymerase II core promoter sequence-specific DNA binding; GO:0000981|DNA-binding transcription factor activity, RNA polymerase II-specific; GO:0001228|DNA-binding transcription activator activity, RNA polymerase II-specific; GO…	ko:K10048|CEBPB	ko04657|IL-17 signaling pathway; ko04668|TNF signaling pathway; ko05152|Tuberculosis; ko05202|Transcriptional misregulation in cancer	2098	XP_008012469.1	XP_008012469.1 PREDICTED: CCAAT/enhancer-binding protein beta [Chlorocebus sabaeus]	sp|P17676|CEBPB_HUMAN	sp|P17676|CEBPB_HUMAN CCAAT/enhancer-binding protein beta OS=Homo sapiens GN=CEBPB PE=1 SV=2	_	_	_	_	_	PF07716.12|bZIP_2|Basic region leucine zipper|XM_008014278.2|m.10530:269-322
CFAP44	0.719623742947496	0.946540603071731	-0.390673531620737	0.00693380047309767	0.104007748395578	down	yes	0.701960598049161	0.627031211582775	0.829879419210553	1.06993928457902	0.829293612647643	0.940388911988529	NW_023666041.1	98919628	99063202	-	CFAP44	--	GO:0060285|cilium-dependent cell motility	GO:0042995|cell projection	--	--	--	12855	XP_003893984.2	XP_003893984.2 cilia- and flagella-associated protein 44 isoform X1 [Papio anubis]	sp|Q96MT7|CFA44_HUMAN	sp|Q96MT7|CFA44_HUMAN Cilia- and flagella-associated protein 44 OS=Homo sapiens GN=CFAP44 PE=1 SV=1	_	_	_	_	_	PF00400.29|WD40|WD domain, G-beta repeat|XM_038003328.1|m.7349:568-601
CFAP58	0.235704989890395	0.543257097234118	-1.17102289625809	0.00127009493002775	0.0327263780410586	down	yes	0.252702076569505	0.278484679063302	0.175928214038378	0.430718044920706	0.603329708816301	0.595723537965348	NW_023666048.1	58507377	58634452	+	CFAP58	--	--	GO:0005615|extracellular space; GO:0005929|cilium	--	--	--	3616	XP_003904277.1	XP_003904277.1 cilia- and flagella-associated protein 58 isoform X1 [Papio anubis]	sp|Q5T655|CFA58_HUMAN	sp|Q5T655|CFA58_HUMAN Cilia- and flagella-associated protein 58 OS=Homo sapiens GN=CFAP58 PE=1 SV=1	9598.ENSPTRP00000005162	coiled-coil domain containing 147	_	_	NOG114912	_
CFB	17.9210105594015	23.7905990331915	-0.40854108674707	9.30703061703985e-07	8.45762390711122e-05	down	yes	18.9244757019235	16.2165685050732	18.6219874712077	25.2994377446477	22.307016784144	23.7653425707828	NW_023666044.1	31862788	31868803	+	CFB	--	GO:0006957|complement activation, alternative pathway	GO:0005576|extracellular region	GO:0004252|serine-type endopeptidase activity	ko:K01335|CFB	ko04610|Complement and coagulation cascades; ko05150|Staphylococcus aureus infection	2516	NP_001316888.1	NP_001316888.1 complement factor B precursor [Chlorocebus sabaeus]	sp|Q864W1|CFAB_PONPY	sp|Q864W1|CFAB_PONPY Complement factor B OS=Pongo pygmaeus GN=CFB PE=3 SV=1	9544.ENSMMUP00000000985	complement factor B	_	KOG3627	_	PF00089.23|Trypsin|Trypsin|NM_001329959.1|m.3940:488-741;PF00092.25|VWA|von Willebrand factor type A domain|NM_001329959.1|m.3940:270-465;PF00084.17|Sushi|Sushi repeat (SCR repeat)|NM_001329959.1|m.3940:53-84;PF00084.17|Sushi|Sushi repeat (SCR repeat)|NM_001329959.1|m.3940:103-158;PF00084.17|Sushi|Sushi repeat (SCR repeat)|NM_001329959.1|m.3940:179-218;PF13519.3|VWA_2|von Willebrand factor type A…
CFD	2.47839183332153	4.04014635147209	-0.702760363944715	0.0015902813288504	0.0385681573082128	down	yes	2.35479354397292	2.29922272584879	2.78115923014287	4.42628208028943	4.09229299400193	3.6018639801249	NW_023666081.1	8304252	8308149	-	CFD	--	GO:0002576|platelet degranulation; GO:0006508|proteolysis; GO:0006956|complement activation; GO:0006957|complement activation, alternative pathway; GO:0043312|neutrophil degranulation	GO:0005576|extracellular region; GO:0031093|platelet alpha granule lumen; GO:0034774|secretory granule lumen; GO:0070062|extracellular exosome; GO:1904813|ficolin-1-rich granule lumen	GO:0004252|serine-type endopeptidase activity; GO:0008236|serine-type peptidase activity	ko:K01334|CFD	ko04610|Complement and coagulation cascades; ko05150|Staphylococcus aureus infection	1178	XP_007992718.1	XP_007992718.1 PREDICTED: complement factor D [Chlorocebus sabaeus]	sp|P00746|CFAD_HUMAN	sp|P00746|CFAD_HUMAN Complement factor D OS=Homo sapiens GN=CFD PE=1 SV=5	9544.ENSMMUP00000012662	complement factor D (adipsin)	COG5640	KOG3627	_	PF00089.23|Trypsin|Trypsin|XM_007994527.2|m.16491:26-248;PF09342.8|DUF1986|Domain of unknown function (DUF1986)|XM_007994527.2|m.16491:38-133;PF13365.3|Trypsin_2|Trypsin-like peptidase domain|XM_007994527.2|m.16491:53-214
CGNL1	11.7982208245982	13.1351871419597	-0.154743074596903	0.0174588819289398	0.186388700564796	down	yes	12.0706603420437	11.8011199164921	11.5228822152589	12.679572463309	12.6899571533347	14.0360318092354	NW_023666048.1	115199655	115356715	+	CGNL1	--	GO:0007015|actin filament organization; GO:0051058|negative regulation of small GTPase mediated signal transduction	GO:0005923|bicellular tight junction; GO:0016459|myosin complex	GO:0003774|motor activity	ko:K21110|CGNL1	ko04530|Tight junction	7307	XP_008014660.1	XP_008014660.1 PREDICTED: cingulin-like protein 1 isoform X1 [Chlorocebus sabaeus]	sp|Q0VF96|CGNL1_HUMAN	sp|Q0VF96|CGNL1_HUMAN Cingulin-like protein 1 OS=Homo sapiens GN=CGNL1 PE=1 SV=2	9544.ENSMMUP00000006853	cingulin-like 1	_	KOG0161	_	PF01576.16|Myosin_tail_1|Myosin tail|XM_038010024.1|m.5892:603-1038;PF01576.16|Myosin_tail_1|Myosin tail|XM_038010024.1|m.5892:1020-1257
CHD3	44.0598467764045	52.9057746266449	-0.263905985076477	4.47441191028457e-09	6.74965036666427e-07	down	yes	44.60985453493	43.5312026492413	44.0384831450422	53.1151873478713	52.2395102716303	53.3626262604331	NW_023666059.1	14106880	14135184	-	CHD3	--	GO:0006333|chromatin assembly or disassembly; GO:0006351|transcription, DNA-templated; GO:0006355|regulation of transcription, DNA-templated; GO:0006357|regulation of transcription by RNA polymerase II; GO:0007051|spindle organization; GO:0007098|centrosome cycle; GO:1901796|regulation of signal transduction by p53 class mediator	GO:0005634|nucleus; GO:0005654|nucleoplasm; GO:0005730|nucleolus; GO:0005737|cytoplasm; GO:0005813|centrosome; GO:0005815|microtubule organizing center; GO:0016581|NuRD complex	GO:0003677|DNA binding; GO:0003678|DNA helicase activity; GO:0003723|RNA binding; GO:0004386|helicase activity; GO:0004407|histone deacetylase activity; GO:0005524|ATP binding; GO:0008270|zinc ion binding	ko:K11642|CHD3,MI2A	--	7428	XP_023049039.1	XP_023049039.1 chromodomain-helicase-DNA-binding protein 3 isoform X1 [Piliocolobus tephrosceles]	sp|Q12873|CHD3_HUMAN	sp|Q12873|CHD3_HUMAN Chromodomain-helicase-DNA-binding protein 3 OS=Homo sapiens GN=CHD3 PE=1 SV=3	9598.ENSPTRP00000014854	chromodomain helicase DNA binding protein 3	COG0553	KOG0383	_	PF08074.8|CHDCT2|CHDCT2 (NUC038) domain|XM_037987836.1|m.13712:1806-1932;PF06461.8|DUF1086|Domain of Unknown Function (DUF1086)|XM_037987836.1|m.13712:1447-1584;PF00176.20|SNF2_N|SNF2 family N-terminal domain|XM_037987836.1|m.13712:820-1102;PF08073.9|CHDNT|CHDNT (NUC034) domain|XM_037987836.1|m.13712:216-269;PF06465.10|DUF1087|Domain of Unknown Function (DUF1087)|XM_037987836.1|m.13712:1365-1424;…
CHD6	8.43279478272455	9.25789476781966	-0.134521015990912	0.0393902524572819	0.292422223581741	down	yes	8.60759161959089	8.66058536472137	8.03020736386138	9.61544260730294	8.52504217677194	9.63319951938409	NW_023666050.1	70981245	71189656	+	CHD6	--	GO:0006351|transcription, DNA-templated; GO:0016032|viral process; GO:0016569|covalent chromatin modification; GO:0036091|positive regulation of transcription from RNA polymerase II promoter in response to oxidative stress	GO:0005654|nucleoplasm	GO:0001221|transcription cofactor binding; GO:0003677|DNA binding; GO:0004386|helicase activity; GO:0005524|ATP binding; GO:0008094|DNA-dependent ATPase activity	ko:K14436|CHD6	--	12878	XP_008015345.1	XP_008015345.1 PREDICTED: chromodomain-helicase-DNA-binding protein 6 isoform X1 [Chlorocebus sabaeus]	sp|Q8TD26|CHD6_HUMAN	sp|Q8TD26|CHD6_HUMAN Chromodomain-helicase-DNA-binding protein 6 OS=Homo sapiens GN=CHD6 PE=1 SV=4	_	_	_	_	_	PF00176.20|SNF2_N|SNF2 family N-terminal domain|XM_008017162.2|m.11106:475-751;PF00385.21|Chromo|Chromo (CHRromatin Organisation MOdifier) domain|XM_008017162.2|m.11106:293-353;PF00385.21|Chromo|Chromo (CHRromatin Organisation MOdifier) domain|XM_008017162.2|m.11106:376-428;PF00271.28|Helicase_C|Helicase conserved C-terminal domain|XM_008017162.2|m.11106:786-897;PF04851.12|ResIII|Type III restric…
CHD7	3.8267799053694	4.3165588473308	-0.173324017535313	0.0221435368599571	0.213714173725177	down	yes	4.16836943483026	3.73585059574082	3.57611968553712	4.24623301852495	4.28950200742725	4.41394151604021	NW_023666039.1	84886490	85079954	-	CHD7	--	GO:0001501|skeletal system development; GO:0001701|in utero embryonic development; GO:0001974|blood vessel remodeling; GO:0003007|heart morphogenesis; GO:0003222|ventricular trabecula myocardium morphogenesis; GO:0003226|right ventricular compact myocardium morphogenesis; GO:0006338|chromatin remodeling; GO:0006351|transcription, DNA-templated; GO:0006355|regulation of transcription, DNA-template…	GO:0005634|nucleus; GO:0005730|nucleolus	GO:0000978|RNA polymerase II proximal promoter sequence-specific DNA binding; GO:0003682|chromatin binding; GO:0004386|helicase activity; GO:0005524|ATP binding; GO:1990841|promoter-specific chromatin binding	ko:K14437|CHD7	--	11535	XP_011913970.1	XP_011913970.1 PREDICTED: chromodomain-helicase-DNA-binding protein 7 isoform X1 [Cercocebus atys]	sp|Q9P2D1|CHD7_HUMAN	sp|Q9P2D1|CHD7_HUMAN Chromodomain-helicase-DNA-binding protein 7 OS=Homo sapiens GN=CHD7 PE=1 SV=3	_	_	_	_	_	PF00176.20|SNF2_N|SNF2 family N-terminal domain|XM_038000462.1|m.12791:937-1258;PF07533.13|BRK|BRK domain|XM_038000462.1|m.12791:2593-2635;PF07533.13|BRK|BRK domain|XM_038000462.1|m.12791:2671-2714;PF00385.21|Chromo|Chromo (CHRromatin Organisation MOdifier) domain|XM_038000462.1|m.12791:801-861;PF00385.21|Chromo|Chromo (CHRromatin Organisation MOdifier) domain|XM_038000462.1|m.12791:883-934;PF002…
CHRD	1.14144346138101	1.5480942853524	-0.436338965105964	0.0387152775113122	0.289980119790538	down	yes	1.02182914048122	1.07754587781817	1.32495536584364	1.31570800531308	1.48542062770677	1.84315422303736	NW_023666063.1	13808558	13818236	-	CHRD	--	GO:0001501|skeletal system development; GO:0001649|osteoblast differentiation; GO:0001702|gastrulation with mouth forming second; GO:0001707|mesoderm formation; GO:0002053|positive regulation of mesenchymal cell proliferation; GO:0021919|BMP signaling pathway involved in spinal cord dorsal/ventral patterning; GO:0030336|negative regulation of cell migration; GO:0030514|negative regulation of BMP …	GO:0005615|extracellular space	GO:0008201|heparin binding; GO:0019955|cytokine binding; GO:0045545|syndecan binding	ko:K04657|CHRD	ko04350|TGF-beta signaling pathway	3576	XP_007970065.1	XP_007970065.1 PREDICTED: chordin isoform X1 [Chlorocebus sabaeus]	sp|Q9H2X0|CHRD_HUMAN	sp|Q9H2X0|CHRD_HUMAN Chordin OS=Homo sapiens GN=CHRD PE=1 SV=2	9544.ENSMMUP00000009881	chordin	_	_	NOG85639	PF07452.9|CHRD|CHRD domain|XM_007971874.2|m.4419:407-519;PF07452.9|CHRD|CHRD domain|XM_007971874.2|m.4419:536-645;PF00093.15|VWC|von Willebrand factor type C domain|XM_007971874.2|m.4419:51-125;PF00093.15|VWC|von Willebrand factor type C domain|XM_007971874.2|m.4419:705-762;PF00093.15|VWC|von Willebrand factor type C domain|XM_007971874.2|m.4419:792-850
CHRDL1	23.8902550687387	26.5083206672569	-0.149963401366269	0.0167336538588694	0.182439456099082	down	yes	23.0898878035075	25.4365741373798	23.1443032653288	27.1346904956797	26.5611837941721	25.829087711919	NW_023666065.1	23707581	23829077	-	CHRDL1	--	GO:0001503|ossification; GO:0001654|eye development; GO:0007399|nervous system development; GO:0030154|cell differentiation; GO:0030509|BMP signaling pathway; GO:0030514|negative regulation of BMP signaling pathway; GO:0043687|post-translational protein modification; GO:0044267|cellular protein metabolic process; GO:0048749|compound eye development	GO:0005576|extracellular region; GO:0005788|endoplasmic reticulum lumen	--	--	--	4021	XP_007990759.1	XP_007990759.1 PREDICTED: chordin-like protein 1 isoform X1 [Chlorocebus sabaeus]	sp|Q9BU40|CRDL1_HUMAN	sp|Q9BU40|CRDL1_HUMAN Chordin-like protein 1 OS=Homo sapiens GN=CHRDL1 PE=1 SV=1	_	_	_	_	_	PF00093.15|VWC|von Willebrand factor type C domain|XM_037989032.1|m.6013:68-130;PF00093.15|VWC|von Willebrand factor type C domain|XM_037989032.1|m.6013:165-228;PF00093.15|VWC|von Willebrand factor type C domain|XM_037989032.1|m.6013:310-372
CHST3	3.51727260442236	4.30598385766831	-0.291136390556772	0.0106985670897943	0.135392520595258	down	yes	3.75200132372851	3.35557011523623	3.44424637430235	3.87806202489059	4.66791707135616	4.37197247675817	NW_023666048.1	19934549	19979113	-	CHST3	--	GO:0005975|carbohydrate metabolic process; GO:0006790|sulfur compound metabolic process; GO:0030206|chondroitin sulfate biosynthetic process	GO:0000139|Golgi membrane; GO:0016021|integral component of membrane	GO:0001517|N-acetylglucosamine 6-O-sulfotransferase activity; GO:0008146|sulfotransferase activity; GO:0008459|chondroitin 6-sulfotransferase activity	ko:K01020|CHST3	ko00532|Glycosaminoglycan biosynthesis - chondroitin sulfate / dermatan sulfate	4319	XP_007961316.1	XP_007961316.1 PREDICTED: carbohydrate sulfotransferase 3 [Chlorocebus sabaeus]	sp|Q7LGC8|CHST3_HUMAN	sp|Q7LGC8|CHST3_HUMAN Carbohydrate sulfotransferase 3 OS=Homo sapiens GN=CHST3 PE=1 SV=3	9544.ENSMMUP00000019405	carbohydrate (chondroitin 6) sulfotransferase 3	_	_	NOG80862	PF00685.24|Sulfotransfer_1|Sulfotransferase domain|XM_038009087.1|m.1879:140-459;PF13469.3|Sulfotransfer_3|Sulfotransferase family|XM_038009087.1|m.1879:302-401
CIDEC	1.62566204905591	2.58532630724577	-0.666041240452115	0.00374022234692118	0.0697419704614413	down	yes	1.65215328071478	1.34314151593734	1.88169135051561	2.44595525059387	2.82222532953727	2.48779834160618	NW_023666041.1	120646801	120668336	+	CIDEC	--	GO:0006351|transcription, DNA-templated; GO:0006355|regulation of transcription, DNA-templated; GO:0006915|apoptotic process; GO:0034389|lipid droplet organization; GO:0042981|regulation of apoptotic process; GO:0097194|execution phase of apoptosis	GO:0005634|nucleus; GO:0005783|endoplasmic reticulum; GO:0005811|lipid droplet; GO:0005829|cytosol	--	--	--	1339	XP_007983358.1	XP_007983358.1 PREDICTED: cell death activator CIDE-3 isoform X1 [Chlorocebus sabaeus]	sp|Q96AQ7|CIDEC_HUMAN	sp|Q96AQ7|CIDEC_HUMAN Cell death activator CIDE-3 OS=Homo sapiens GN=CIDEC PE=1 SV=1	9598.ENSPTRP00000025186	cell death-inducing DFFA-like effector c	_	_	NOG41423	PF02017.12|CIDE-N|CIDE-N domain|XM_007985170.2|m.8485:43-117
CITED2	64.2885472845998	76.3003976833914	-0.247093502356666	1.13420822618285e-05	0.000729540406711207	down	yes	63.7965923485852	67.3292531685705	61.7397963366438	76.0159632106674	76.9799603699106	75.9052694695963	NW_023666040.1	6152738	6155148	+	CITED2	--	GO:0001570|vasculogenesis; GO:0001666|response to hypoxia; GO:0001829|trophectodermal cell differentiation; GO:0001843|neural tube closure; GO:0001889|liver development; GO:0001892|embryonic placenta development; GO:0001947|heart looping; GO:0002089|lens morphogenesis in camera-type eye; GO:0002244|hematopoietic progenitor cell differentiation; GO:0003151|outflow tract morphogenesis; GO:0003156|r…	GO:0000790|nuclear chromatin; GO:0005634|nucleus	GO:0001102|RNA polymerase II activating transcription factor binding; GO:0003682|chromatin binding; GO:0003700|DNA-binding transcription factor activity; GO:0003713|transcription coactivator activity; GO:0003714|transcription corepressor activity; GO:0046332|SMAD binding	ko:K21361|CITED2	ko04137|Mitophagy - animal	1950	XP_008993415.1	XP_008993415.1 PREDICTED: cbp/p300-interacting transactivator 2 [Callithrix jacchus]	sp|Q0VCT9|CITE2_BOVIN	sp|Q0VCT9|CITE2_BOVIN Cbp/p300-interacting transactivator 2 OS=Bos taurus GN=CITED2 PE=2 SV=1	_	_	_	_	_	PF04487.9|CITED|CITED|XM_008006844.2|m.13180:1-273
CLDN16	1.05161566080314	2.03474293915076	-0.945657923523481	4.01855952705164e-07	3.9881559516825e-05	down	yes	1.18301827422464	0.95390636774589	1.01792234043888	2.0328334594945	1.97314461297535	2.09825074498242	NW_023666041.1	58118538	58210830	+	CLDN16	--	GO:0006811|ion transport; GO:0016338|calcium-independent cell-cell adhesion via plasma membrane cell-adhesion molecules; GO:0051928|positive regulation of calcium ion transport; GO:0070633|transepithelial transport	GO:0005886|plasma membrane; GO:0005923|bicellular tight junction; GO:0016021|integral component of membrane	GO:0005198|structural molecule activity; GO:0042802|identical protein binding	ko:K06087|CLDN	ko04514|Cell adhesion molecules (CAMs); ko04530|Tight junction; ko04670|Leukocyte transendothelial migration; ko05160|Hepatitis C	3531	XP_008007706.1	XP_008007706.1 PREDICTED: claudin-16 isoform X1 [Chlorocebus sabaeus]	sp|Q91Y55|CLD16_RAT	sp|Q91Y55|CLD16_RAT Claudin-16 OS=Rattus norvegicus GN=Cldn16 PE=2 SV=1	9544.ENSMMUP00000024570	similar to claudin 16	_	_	NOG38970	PF00822.17|PMP22_Claudin|PMP-22/EMP/MP20/Claudin family|XM_008009515.2|m.6182:65-206
CLDN2	18.3434115707025	33.1013888490292	-0.85127926631038	5.01955732122795e-39	1.26200036984539e-35	down	yes	17.8834260187601	17.9835284498694	19.163280243478	33.4291918304424	34.0842971298285	31.7906775868167	NW_023666065.1	19835977	19848312	+	CLDN2	--	GO:0016338|calcium-independent cell-cell adhesion via plasma membrane cell-adhesion molecules	GO:0005886|plasma membrane; GO:0005923|bicellular tight junction; GO:0016021|integral component of membrane; GO:0070062|extracellular exosome	GO:0005198|structural molecule activity; GO:0042802|identical protein binding	ko:K06087|CLDN	ko04514|Cell adhesion molecules (CAMs); ko04530|Tight junction; ko04670|Leukocyte transendothelial migration; ko05160|Hepatitis C	3052	XP_007990665.1	XP_007990665.1 PREDICTED: claudin-2 [Chlorocebus sabaeus]	sp|P57739|CLD2_HUMAN	sp|P57739|CLD2_HUMAN Claudin-2 OS=Homo sapiens GN=CLDN2 PE=1 SV=1	9544.ENSMMUP00000017273	claudin 2	_	_	NOG41549	PF00822.17|PMP22_Claudin|PMP-22/EMP/MP20/Claudin family|XM_007992474.2|m.5848:5-181
CLDN3	3.31622042019946	4.5156554653305	-0.444242981983544	0.0354274555558903	0.276187683235455	down	yes	3.78134694208934	2.3615926505957	3.80572166791334	4.07236340533286	5.38452278358229	4.09008020707634	NW_023666070.1	7203761	7205348	-	CLDN3	--	GO:0001666|response to hypoxia; GO:0003382|epithelial cell morphogenesis; GO:0016338|calcium-independent cell-cell adhesion via plasma membrane cell-adhesion molecules; GO:0045471|response to ethanol; GO:0051260|protein homooligomerization; GO:0051291|protein heterooligomerization; GO:0070830|bicellular tight junction assembly	GO:0005737|cytoplasm; GO:0005887|integral component of plasma membrane; GO:0005923|bicellular tight junction; GO:0016021|integral component of membrane; GO:0016327|apicolateral plasma membrane; GO:0016328|lateral plasma membrane; GO:0070062|extracellular exosome	GO:0004888|transmembrane signaling receptor activity; GO:0005198|structural molecule activity; GO:0042802|identical protein binding	ko:K06087|CLDN	ko04514|Cell adhesion molecules (CAMs); ko04530|Tight junction; ko04670|Leukocyte transendothelial migration; ko05160|Hepatitis C	1588	XP_008016524.1	XP_008016524.1 PREDICTED: claudin-3 [Chlorocebus sabaeus]	sp|O15551|CLD3_HUMAN	sp|O15551|CLD3_HUMAN Claudin-3 OS=Homo sapiens GN=CLDN3 PE=1 SV=1	9544.ENSMMUP00000001516	claudin 3	_	_	NOG260982	PF00822.17|PMP22_Claudin|PMP-22/EMP/MP20/Claudin family|XM_008018333.2|m.12407:3-180;PF13903.3|Claudin_2|PMP-22/EMP/MP20/Claudin tight junction|XM_008018333.2|m.12407:14-180
CLDN4	36.0745195456938	41.9353525132431	-0.217130925064991	0.00028611497762408	0.0105526758862084	down	yes	35.5574128536214	34.3945790983301	38.2715666851298	40.2853882049386	43.1518739519655	42.3687953828253	NW_023666070.1	7261229	7265337	+	CLDN4	--	GO:0016338|calcium-independent cell-cell adhesion via plasma membrane cell-adhesion molecules	GO:0005886|plasma membrane; GO:0005923|bicellular tight junction; GO:0016021|integral component of membrane	GO:0005198|structural molecule activity; GO:0042802|identical protein binding	ko:K06087|CLDN	ko04514|Cell adhesion molecules (CAMs); ko04530|Tight junction; ko04670|Leukocyte transendothelial migration; ko05160|Hepatitis C	4109	NP_001181493.1	NP_001181493.1 claudin-4 [Macaca mulatta]	sp|O19005|CLD4_CHLAE	sp|O19005|CLD4_CHLAE Claudin-4 OS=Chlorocebus aethiops GN=CLDN4 PE=2 SV=1	9544.ENSMMUP00000012601	claudin 4	_	_	NOG46413	PF00822.17|PMP22_Claudin|PMP-22/EMP/MP20/Claudin family|XM_008018331.2|m.12408:4-180;PF13903.3|Claudin_2|PMP-22/EMP/MP20/Claudin tight junction|XM_008018331.2|m.12408:15-181
CLIP2	20.8874159655376	23.0348958845301	-0.141122690347943	0.0130352542181902	0.156309069858028	down	yes	20.8493172598608	20.6897138684857	21.1232167682664	21.9896038420796	23.3441230884241	23.7709607230866	NW_023666070.1	7796058	7901737	+	CLIP2	--	--	GO:0005875|microtubule associated complex; GO:0005881|cytoplasmic microtubule; GO:0035371|microtubule plus-end	GO:0008017|microtubule binding; GO:0051010|microtubule plus-end binding	ko:K10422|CLIP2,CYLN2	--	5650	XP_005549435.1	XP_005549435.1 PREDICTED: CAP-Gly domain-containing linker protein 2 isoform X1 [Macaca fascicularis]	sp|Q9UDT6|CLIP2_HUMAN	sp|Q9UDT6|CLIP2_HUMAN CAP-Gly domain-containing linker protein 2 OS=Homo sapiens GN=CLIP2 PE=1 SV=1	_	_	_	_	_	PF01302.22|CAP_GLY|CAP-Gly domain|XM_008018317.2|m.12456:81-145;PF01302.22|CAP_GLY|CAP-Gly domain|XM_008018317.2|m.12456:221-285
CLMN	1.73374979070197	2.21024137147825	-0.348523482573958	0.0342855414285612	0.271209959333951	down	yes	1.51159239467806	1.95236233110381	1.73729464632405	2.10310538676747	2.18569129283802	2.34192743482927	NW_023666053.1	60221222	60352620	-	CLMN	--	GO:0008285|negative regulation of cell population proliferation; GO:0031175|neuron projection development	GO:0005737|cytoplasm; GO:0016021|integral component of membrane	GO:0003779|actin binding	--	--	3529	XP_007985922.1	XP_007985922.1 PREDICTED: calmin isoform X2 [Chlorocebus sabaeus]	sp|Q96JQ2|CLMN_HUMAN	sp|Q96JQ2|CLMN_HUMAN Calmin OS=Homo sapiens GN=CLMN PE=1 SV=1	9606.ENSP00000298912	calmin (calponin-like, transmembrane)	COG5069	KOG0516	_	PF00307.28|CH|Calponin homology (CH) domain|XM_037984458.1|m.1959:57-163;PF00307.28|CH|Calponin homology (CH) domain|XM_037984458.1|m.1959:215-315
CLSTN1	64.2584047768536	69.6749769285095	-0.116738002162612	0.0374815520865059	0.284958089046317	down	yes	61.8511174383605	63.3710934859073	67.5530034062929	66.2268910369045	69.5713530373382	73.2266867112858	NW_023666054.1	25876783	26005018	+	CLSTN1	--	GO:0001558|regulation of cell growth; GO:0007155|cell adhesion; GO:0007156|homophilic cell adhesion via plasma membrane adhesion molecules; GO:0050806|positive regulation of synaptic transmission; GO:0051965|positive regulation of synapse assembly	GO:0000139|Golgi membrane; GO:0005634|nucleus; GO:0005789|endoplasmic reticulum membrane; GO:0009986|cell surface; GO:0014069|postsynaptic density; GO:0016021|integral component of membrane; GO:0030054|cell junction; GO:0042995|cell projection; GO:0045211|postsynaptic membrane; GO:0070062|extracellular exosome	GO:0001540|amyloid-beta binding; GO:0005509|calcium ion binding; GO:0019894|kinesin binding; GO:0042988|X11-like protein binding	--	--	5251	EAW71629.1	EAW71629.1 calsyntenin 1, isoform CRA_a [Homo sapiens]	sp|O94985|CSTN1_HUMAN	sp|O94985|CSTN1_HUMAN Calsyntenin-1 OS=Homo sapiens GN=CLSTN1 PE=1 SV=1	9544.ENSMMUP00000008185	calsyntenin 1	_	KOG1834	_	PF00028.14|Cadherin|Cadherin domain|XM_007980636.2|m.4366:169-257;PF13385.3|Laminin_G_3|Concanavalin A-like lectin/glucanases superfamily|XM_007980636.2|m.4366:366-487
CNN1	5.13720026681534	9.83775426323913	-0.936006845971736	2.21970168104615e-11	4.92414703802664e-09	down	yes	4.4338410860798	5.7802760955149	5.19748361885132	10.4848475855361	10.0997874452205	8.92862775896078	NW_023666074.1	9379569	9390583	-	CNN1	--	GO:0031032|actomyosin structure organization; GO:1904706|negative regulation of vascular smooth muscle cell proliferation	GO:0005856|cytoskeleton; GO:0005925|focal adhesion	GO:0003779|actin binding; GO:0005516|calmodulin binding	--	--	1634	XP_007993519.1	XP_007993519.1 PREDICTED: calponin-1 [Chlorocebus sabaeus]	sp|Q7YRL2|CNN1_SHEEP	sp|Q7YRL2|CNN1_SHEEP Calponin-1 OS=Ovis aries GN=CNN1 PE=2 SV=1	_	_	_	_	_	PF00402.15|Calponin|Calponin family repeat|XM_007995328.2|m.6135:232-255;PF00402.15|Calponin|Calponin family repeat|XM_007995328.2|m.6135:272-296;PF00402.15|Calponin|Calponin family repeat|XM_007995328.2|m.6135:312-334;PF00307.28|CH|Calponin homology (CH) domain|XM_007995328.2|m.6135:97-200
CNOT11	55.6841116966629	76.5262435674405	-0.458618289064616	2.20147088546365e-11	4.92414703802664e-09	down	yes	54.3742022784484	51.1887810267978	61.4893517847425	79.3357907337247	76.5432616060412	73.6996783625557	NW_023666041.1	172621343	172639169	+	CNOT11	--	GO:0000289|nuclear-transcribed mRNA poly(A) tail shortening; GO:0006351|transcription, DNA-templated; GO:0006355|regulation of transcription, DNA-templated; GO:0006417|regulation of translation; GO:0006977|DNA damage response, signal transduction by p53 class mediator resulting in cell cycle arrest; GO:0008283|cell population proliferation; GO:0031047|gene silencing by RNA	GO:0005634|nucleus; GO:0005829|cytosol; GO:0030014|CCR4-NOT complex	--	--	--	2573	XP_011368399.1	XP_011368399.1 CCR4-NOT transcription complex subunit 11 [Pteropus vampyrus]	sp|Q9UKZ1|CNO11_HUMAN	sp|Q9UKZ1|CNO11_HUMAN CCR4-NOT transcription complex subunit 11 OS=Homo sapiens GN=CNOT11 PE=1 SV=1	_	_	_	_	_	PF10155.6|DUF2363|Uncharacterized conserved protein (DUF2363)|XM_008008205.2|m.11372:431-555
CNTNAP2	16.0148699907748	18.0302432872549	-0.170906142276923	0.00320894365074116	0.0629478738250071	down	yes	16.6356572800994	16.1000575030887	15.3088951891363	17.52174578965	18.1956942095796	18.3732898625351	NW_023666072.1	12636077	12937176	+	CNTNAP2	--	GO:0007155|cell adhesion; GO:0007420|brain development; GO:0007612|learning; GO:0008038|neuron recognition; GO:0019226|transmission of nerve impulse; GO:0021756|striatum development; GO:0021761|limbic system development; GO:0021794|thalamus development; GO:0021987|cerebral cortex development; GO:0030534|adult behavior; GO:0031175|neuron projection development; GO:0035176|social behavior; GO:00422…	GO:0005769|early endosome; GO:0005794|Golgi apparatus; GO:0008076|voltage-gated potassium channel complex; GO:0009986|cell surface; GO:0016020|membrane; GO:0016021|integral component of membrane; GO:0030424|axon; GO:0030425|dendrite; GO:0030673|axolemma; GO:0033010|paranodal junction; GO:0043025|neuronal cell body; GO:0043204|perikaryon; GO:0044224|juxtaparanode region of axon	GO:0019899|enzyme binding	ko:K07380|CNTNAP2	ko04514|Cell adhesion molecules (CAMs)	7242	XP_007981526.1	XP_007981526.1 PREDICTED: contactin-associated protein-like 2 [Chlorocebus sabaeus]	sp|Q9UHC6|CNTP2_HUMAN	sp|Q9UHC6|CNTP2_HUMAN Contactin-associated protein-like 2 OS=Homo sapiens GN=CNTNAP2 PE=1 SV=1	9544.ENSMMUP00000020716	Contactin associated protein-like protein 2 Fragment	_	KOG3516	_	PF02210.21|Laminin_G_2|Laminin G domain|XM_037991095.1|m.53:3-105;PF02210.21|Laminin_G_2|Laminin G domain|XM_037991095.1|m.53:216-347;PF00054.20|Laminin_G_1|Laminin G domain|XM_037991095.1|m.53:4-108;PF00054.20|Laminin_G_1|Laminin G domain|XM_037991095.1|m.53:216-347
COL12A1	1.51254325123557	1.7938850311233	-0.244624181060229	0.0253446268130346	0.23052693084718	down	yes	1.40051167694384	1.69179466772592	1.44532340903694	1.87467896987014	1.74102948600299	1.76594663749678	NW_023666058.1	5895568	6019042	+	COL12A1	--	GO:0001501|skeletal system development; GO:0007155|cell adhesion; GO:0030199|collagen fibril organization; GO:0030574|collagen catabolic process; GO:0035987|endodermal cell differentiation	GO:0005576|extracellular region; GO:0005595|collagen type XII trimer; GO:0005615|extracellular space; GO:0005788|endoplasmic reticulum lumen; GO:0031012|extracellular matrix; GO:0070062|extracellular exosome; GO:1903561|extracellular vesicle	GO:0030020|extracellular matrix structural constituent conferring tensile strength	ko:K08132|COL12A	ko04974|Protein digestion and absorption	11558	XP_008011664.1	XP_008011664.1 PREDICTED: collagen alpha-1(XII) chain isoform X2 [Chlorocebus sabaeus]	sp|Q99715|COCA1_HUMAN	sp|Q99715|COCA1_HUMAN Collagen alpha-1(XII) chain OS=Homo sapiens GN=COL12A1 PE=1 SV=2	9606.ENSP00000325146	collagen, type XII, alpha 1; Type XII collagen interacts with type I collagen- containing fi [...]	_	KOG3544	_	PF00041.18|fn3|Fibronectin type III domain|XM_008013473.2|m.12510:26-100;PF00041.18|fn3|Fibronectin type III domain|XM_008013473.2|m.12510:336-414;PF00041.18|fn3|Fibronectin type III domain|XM_008013473.2|m.12510:634-708;PF00041.18|fn3|Fibronectin type III domain|XM_008013473.2|m.12510:725-793;PF00041.18|fn3|Fibronectin type III domain|XM_008013473.2|m.12510:816-892;PF00041.18|fn3|Fibronectin typ…
COL14A1	1.80294756114051	2.25394448431456	-0.320501385073089	0.0153254413966864	0.172339660261261	down	yes	1.9954956335767	1.56295575878538	1.85039129105946	2.31472083928512	2.01713191326461	2.42998070039396	NW_023666039.1	25334593	25585541	-	COL14A1	--	GO:0030198|extracellular matrix organization; GO:0030199|collagen fibril organization; GO:0098609|cell-cell adhesion	GO:0005576|extracellular region; GO:0005581|collagen trimer; GO:0005596|collagen type XIV trimer; GO:0005615|extracellular space; GO:0005788|endoplasmic reticulum lumen; GO:0031012|extracellular matrix; GO:0070062|extracellular exosome	GO:0003723|RNA binding; GO:0005201|extracellular matrix structural constituent; GO:0005518|collagen binding; GO:0030674|protein binding, bridging	ko:K08133|COL14A	ko04974|Protein digestion and absorption	6482	XP_007999636.1	XP_007999636.1 PREDICTED: collagen alpha-1(XIV) chain isoform X1 [Chlorocebus sabaeus]	sp|Q05707|COEA1_HUMAN	sp|Q05707|COEA1_HUMAN Collagen alpha-1(XIV) chain OS=Homo sapiens GN=COL14A1 PE=1 SV=3	_	_	_	_	_	PF00092.25|VWA|von Willebrand factor type A domain|XM_008001445.2|m.11679:158-327;PF00092.25|VWA|von Willebrand factor type A domain|XM_008001445.2|m.11679:1032-1203;PF00041.18|fn3|Fibronectin type III domain|XM_008001445.2|m.11679:32-108;PF00041.18|fn3|Fibronectin type III domain|XM_008001445.2|m.11679:355-430;PF00041.18|fn3|Fibronectin type III domain|XM_008001445.2|m.11679:449-520;PF00041.18|f…
COL15A1	4.65804952648091	5.61242381695984	-0.268372340173993	0.010556990317774	0.134731132778021	down	yes	4.27528404027758	4.42071081982335	5.27815371934181	6.15861823187639	5.14755230364639	5.53110091535674	NW_023666038.1	37390340	37518839	-	COL15A1	--	GO:0001525|angiogenesis; GO:0007155|cell adhesion; GO:0007165|signal transduction; GO:0030154|cell differentiation; GO:0030574|collagen catabolic process	GO:0005576|extracellular region; GO:0005582|collagen type XV trimer; GO:0005615|extracellular space; GO:0005788|endoplasmic reticulum lumen; GO:0016021|integral component of membrane; GO:0031012|extracellular matrix; GO:0070062|extracellular exosome	GO:0005201|extracellular matrix structural constituent	ko:K08135|COL15A	ko04974|Protein digestion and absorption	5616	XP_007966795.1	XP_007966795.1 PREDICTED: collagen alpha-1(XV) chain [Chlorocebus sabaeus]	sp|P39059|COFA1_HUMAN	sp|P39059|COFA1_HUMAN Collagen alpha-1(XV) chain OS=Homo sapiens GN=COL15A1 PE=1 SV=2	9544.ENSMMUP00000015216	collagen, type XV, alpha 1	_	KOG3546	_	PF06482.8|Endostatin|Collagenase NC10 and Endostatin|XM_007968605.2|m.3359:1135-1383;PF01391.15|Collagen|Collagen triple helix repeat (20 copies)|XM_007968605.2|m.3359:619-676;PF01391.15|Collagen|Collagen triple helix repeat (20 copies)|XM_007968605.2|m.3359:673-731;PF01391.15|Collagen|Collagen triple helix repeat (20 copies)|XM_007968605.2|m.3359:823-865;PF01391.15|Collagen|Collagen triple helix…
COL16A1	5.23507460384957	7.19735649251346	-0.458506912875178	9.88714528422561e-07	8.93099321033194e-05	down	yes	5.3594466042081	4.61547769057593	5.73029951676467	7.09149801512291	7.31199034306089	7.18858111935657	NW_023666033.1	15473077	15524662	-	COL16A1	--	GO:0007155|cell adhesion; GO:0007229|integrin-mediated signaling pathway; GO:0007565|female pregnancy; GO:0030198|extracellular matrix organization; GO:0033622|integrin activation; GO:0033627|cell adhesion mediated by integrin; GO:0051894|positive regulation of focal adhesion assembly; GO:0071230|cellular response to amino acid stimulus	GO:0005576|extracellular region; GO:0005597|collagen type XVI trimer; GO:0005788|endoplasmic reticulum lumen; GO:0031012|extracellular matrix	GO:0005178|integrin binding	--	--	5379	XP_007977827.1	XP_007977827.1 PREDICTED: collagen alpha-1(XVI) chain isoform X1 [Chlorocebus sabaeus]	sp|Q07092|COGA1_HUMAN	sp|Q07092|COGA1_HUMAN Collagen alpha-1(XVI) chain OS=Homo sapiens GN=COL16A1 PE=1 SV=2	9544.ENSMMUP00000030805	collagen, type XVI, alpha 1	_	KOG3544	_	PF01391.15|Collagen|Collagen triple helix repeat (20 copies)|XM_007979637.2|m.1536:375-423;PF01391.15|Collagen|Collagen triple helix repeat (20 copies)|XM_007979637.2|m.1536:585-645;PF01391.15|Collagen|Collagen triple helix repeat (20 copies)|XM_007979637.2|m.1536:682-734;PF01391.15|Collagen|Collagen triple helix repeat (20 copies)|XM_007979637.2|m.1536:800-852;PF01391.15|Collagen|Collagen triple…
COL1A1	9.75422853767477	14.8775046046561	-0.608523986533359	5.1679125581618e-13	1.62412418624731e-10	down	yes	8.94226783302128	9.16283879393272	11.1575789860703	15.3031338779982	14.1382467358109	15.1911332001592	NW_023666077.1	13850099	13867746	+	COL1A1	--	GO:0001501|skeletal system development; GO:0001568|blood vessel development; GO:0001649|osteoblast differentiation; GO:0001957|intramembranous ossification; GO:0001958|endochondral ossification; GO:0007596|blood coagulation; GO:0007601|visual perception; GO:0007605|sensory perception of sound; GO:0010718|positive regulation of epithelial to mesenchymal transition; GO:0010812|negative regulation o…	GO:0005576|extracellular region; GO:0005584|collagen type I trimer; GO:0005615|extracellular space; GO:0005788|endoplasmic reticulum lumen; GO:0005794|Golgi apparatus; GO:0030141|secretory granule; GO:0031012|extracellular matrix	GO:0002020|protease binding; GO:0005201|extracellular matrix structural constituent; GO:0042802|identical protein binding; GO:0046872|metal ion binding; GO:0048407|platelet-derived growth factor binding	ko:K06236|COL1A	ko04151|PI3K-Akt signaling pathway; ko04510|Focal adhesion; ko04512|ECM-receptor interaction; ko04611|Platelet activation; ko04933|AGE-RAGE signaling pathway in diabetic complications; ko04974|Protein digestion and absorption; ko05146|Amoebiasis	6018	XP_008009716.1	XP_008009716.1 PREDICTED: collagen alpha-1(I) chain isoform X1 [Chlorocebus sabaeus]	sp|P02452|CO1A1_HUMAN	sp|P02452|CO1A1_HUMAN Collagen alpha-1(I) chain OS=Homo sapiens GN=COL1A1 PE=1 SV=5	9544.ENSMMUP00000001955	Collagen type I alpha 1 Fragment	_	KOG3544	_	PF01391.15|Collagen|Collagen triple helix repeat (20 copies)|XM_037993536.1|m.9476:145-192;PF01391.15|Collagen|Collagen triple helix repeat (20 copies)|XM_037993536.1|m.9476:213-271;PF01391.15|Collagen|Collagen triple helix repeat (20 copies)|XM_037993536.1|m.9476:270-329;PF01391.15|Collagen|Collagen triple helix repeat (20 copies)|XM_037993536.1|m.9476:330-388;PF01391.15|Collagen|Collagen triple…
COL27A1	4.82730650267699	5.62722868169079	-0.220782140412744	0.00122875049830761	0.0321800369218235	down	yes	5.0019441276078	4.65442987194485	4.82554550847833	5.75711555603157	5.41928297590115	5.70528751313966	NW_023666035.1	17388410	17548127	+	COL27A1	--	GO:0003431|growth plate cartilage chondrocyte development; GO:0030198|extracellular matrix organization	GO:0005576|extracellular region; GO:0005583|fibrillar collagen trimer; GO:0005788|endoplasmic reticulum lumen	GO:0005201|extracellular matrix structural constituent; GO:0046872|metal ion binding	ko:K19721|COL5AS	ko04974|Protein digestion and absorption	11110	XP_007966504.1	XP_007966504.1 PREDICTED: collagen alpha-1(XXVII) chain isoform X2 [Chlorocebus sabaeus]	sp|Q8IZC6|CORA1_HUMAN	sp|Q8IZC6|CORA1_HUMAN Collagen alpha-1(XXVII) chain OS=Homo sapiens GN=COL27A1 PE=1 SV=1	_	_	_	_	_	PF01391.15|Collagen|Collagen triple helix repeat (20 copies)|XM_037984065.1|m.7101:475-529;PF01391.15|Collagen|Collagen triple helix repeat (20 copies)|XM_037984065.1|m.7101:685-739;PF01391.15|Collagen|Collagen triple helix repeat (20 copies)|XM_037984065.1|m.7101:730-784;PF01391.15|Collagen|Collagen triple helix repeat (20 copies)|XM_037984065.1|m.7101:928-985;PF01391.15|Collagen|Collagen triple…
COL4A1	148.8905105607	165.990314014709	-0.156837269906483	0.000716619608429617	0.0213640450457723	down	yes	148.127605320795	145.347615728605	153.1963106327	171.22742193515	160.935213863882	165.808306245094	NW_023666046.1	45126545	45280009	-	COL4A1	--	GO:0001569|branching involved in blood vessel morphogenesis; GO:0007420|brain development; GO:0007528|neuromuscular junction development; GO:0030198|extracellular matrix organization; GO:0030574|collagen catabolic process; GO:0030855|epithelial cell differentiation; GO:0038063|collagen-activated tyrosine kinase receptor signaling pathway; GO:0048514|blood vessel morphogenesis; GO:0061304|retinal …	GO:0005576|extracellular region; GO:0005587|collagen type IV trimer; GO:0005604|basement membrane; GO:0005615|extracellular space; GO:0005788|endoplasmic reticulum lumen; GO:0031012|extracellular matrix	GO:0005201|extracellular matrix structural constituent; GO:0030023|extracellular matrix constituent conferring elasticity; GO:0048407|platelet-derived growth factor binding	ko:K06237|COL4A	ko04151|PI3K-Akt signaling pathway; ko04510|Focal adhesion; ko04512|ECM-receptor interaction; ko04933|AGE-RAGE signaling pathway in diabetic complications; ko04974|Protein digestion and absorption; ko05146|Amoebiasis; ko05200|Pathways in cancer; ko05222|Small cell lung cancer	6518	XP_007959074.1	XP_007959074.1 PREDICTED: collagen alpha-1(IV) chain isoform X1 [Chlorocebus sabaeus]	sp|P02462|CO4A1_HUMAN	sp|P02462|CO4A1_HUMAN Collagen alpha-1(IV) chain OS=Homo sapiens GN=COL4A1 PE=1 SV=3	9544.ENSMMUP00000009481	collagen, type IV, alpha 1	_	KOG3544	_	PF01391.15|Collagen|Collagen triple helix repeat (20 copies)|XM_007960883.2|m.11763:94-150;PF01391.15|Collagen|Collagen triple helix repeat (20 copies)|XM_007960883.2|m.11763:112-167;PF01391.15|Collagen|Collagen triple helix repeat (20 copies)|XM_007960883.2|m.11763:151-208;PF01391.15|Collagen|Collagen triple helix repeat (20 copies)|XM_007960883.2|m.11763:220-269;PF01391.15|Collagen|Collagen tri…
COL4A2	147.749070549597	161.631318013754	-0.129549323870011	0.00927816692706727	0.124965310798937	down	yes	145.94663394556	141.291026961335	156.009550741895	164.920057278794	159.535876177352	160.438020585115	NW_023666046.1	45280036	45477365	+	COL4A2	--	GO:0001525|angiogenesis; GO:0006351|transcription, DNA-templated; GO:0016525|negative regulation of angiogenesis; GO:0030198|extracellular matrix organization; GO:0030574|collagen catabolic process; GO:0035987|endodermal cell differentiation; GO:0038063|collagen-activated tyrosine kinase receptor signaling pathway; GO:0071560|cellular response to transforming growth factor beta stimulus	GO:0005576|extracellular region; GO:0005587|collagen type IV trimer; GO:0005788|endoplasmic reticulum lumen; GO:0031012|extracellular matrix; GO:0070062|extracellular exosome	GO:0005201|extracellular matrix structural constituent	ko:K06237|COL4A	ko04151|PI3K-Akt signaling pathway; ko04510|Focal adhesion; ko04512|ECM-receptor interaction; ko04933|AGE-RAGE signaling pathway in diabetic complications; ko04974|Protein digestion and absorption; ko05146|Amoebiasis; ko05200|Pathways in cancer; ko05222|Small cell lung cancer	6352	XP_003832131.1	XP_003832131.1 LOW QUALITY PROTEIN: collagen alpha-2(IV) chain [Pan paniscus]	sp|P08572|CO4A2_HUMAN	sp|P08572|CO4A2_HUMAN Collagen alpha-2(IV) chain OS=Homo sapiens GN=COL4A2 PE=1 SV=4	_	_	_	_	_	PF01391.15|Collagen|Collagen triple helix repeat (20 copies)|XM_007960882.2|m.11771:61-116;PF01391.15|Collagen|Collagen triple helix repeat (20 copies)|XM_007960882.2|m.11771:115-170;PF01391.15|Collagen|Collagen triple helix repeat (20 copies)|XM_007960882.2|m.11771:293-347;PF01391.15|Collagen|Collagen triple helix repeat (20 copies)|XM_007960882.2|m.11771:494-549;PF01391.15|Collagen|Collagen tri…
COL4A3	0.108042680181527	0.212708159703369	-0.91584583442406	0.0140543402761863	0.163840589695727	down	yes	0.104287914731263	0.0673716841194315	0.152468441693886	0.185481946797924	0.180717707362785	0.271924824949398	NW_023666040.1	86112929	86269658	-	COL4A3	--	GO:0006919|activation of cysteine-type endopeptidase activity involved in apoptotic process; GO:0007155|cell adhesion; GO:0007166|cell surface receptor signaling pathway; GO:0007605|sensory perception of sound; GO:0008015|blood circulation; GO:0008283|cell population proliferation; GO:0008285|negative regulation of cell population proliferation; GO:0016525|negative regulation of angiogenesis; GO:…	GO:0005576|extracellular region; GO:0005587|collagen type IV trimer; GO:0005604|basement membrane; GO:0005783|endoplasmic reticulum; GO:0005788|endoplasmic reticulum lumen; GO:0043231|intracellular membrane-bounded organelle	GO:0005178|integrin binding; GO:0005198|structural molecule activity; GO:0005201|extracellular matrix structural constituent; GO:0008191|metalloendopeptidase inhibitor activity	ko:K06237|COL4A	ko04151|PI3K-Akt signaling pathway; ko04510|Focal adhesion; ko04512|ECM-receptor interaction; ko04933|AGE-RAGE signaling pathway in diabetic complications; ko04974|Protein digestion and absorption; ko05146|Amoebiasis; ko05200|Pathways in cancer; ko05222|Small cell lung cancer	8266	XP_007964681.1	XP_007964681.1 PREDICTED: collagen alpha-3(IV) chain isoform X1 [Chlorocebus sabaeus]	sp|Q01955|CO4A3_HUMAN	sp|Q01955|CO4A3_HUMAN Collagen alpha-3(IV) chain OS=Homo sapiens GN=COL4A3 PE=1 SV=3	9544.ENSMMUP00000017406	Alpha-3 type IV collagen Fragment	_	KOG3544	_	PF01391.15|Collagen|Collagen triple helix repeat (20 copies)|XM_038001449.1|m.1231:100-149;PF01391.15|Collagen|Collagen triple helix repeat (20 copies)|XM_038001449.1|m.1231:150-203;PF01391.15|Collagen|Collagen triple helix repeat (20 copies)|XM_038001449.1|m.1231:219-268;PF01391.15|Collagen|Collagen triple helix repeat (20 copies)|XM_038001449.1|m.1231:335-390;PF01391.15|Collagen|Collagen triple…
COL6A1	35.2129961865307	40.3580344856588	-0.196695709013126	0.000408838572268395	0.0140806617869149	down	yes	34.8168341345742	34.3718729268048	36.450281498213	41.376152556347	38.7738612435164	40.9240896571129	NW_023666054.1	17903578	17927870	+	COL6A1	--	GO:0001649|osteoblast differentiation; GO:0007155|cell adhesion; GO:0030198|extracellular matrix organization; GO:0030574|collagen catabolic process; GO:0035987|endodermal cell differentiation; GO:0070208|protein heterotrimerization; GO:0071230|cellular response to amino acid stimulus	GO:0005576|extracellular region; GO:0005589|collagen type VI trimer; GO:0005765|lysosomal membrane; GO:0005788|endoplasmic reticulum lumen; GO:0016020|membrane; GO:0031012|extracellular matrix; GO:0032991|protein-containing complex; GO:0042383|sarcolemma; GO:0070062|extracellular exosome	GO:0048407|platelet-derived growth factor binding	ko:K06238|COL6A	ko04151|PI3K-Akt signaling pathway; ko04510|Focal adhesion; ko04512|ECM-receptor interaction; ko04974|Protein digestion and absorption	4147	XP_003895409.1	XP_003895409.1 collagen alpha-1(VI) chain [Papio anubis]	sp|P12109|CO6A1_HUMAN	sp|P12109|CO6A1_HUMAN Collagen alpha-1(VI) chain OS=Homo sapiens GN=COL6A1 PE=1 SV=3	_	_	_	_	_	PF00092.25|VWA|von Willebrand factor type A domain|XM_037984962.1|m.3796:37-222;PF00092.25|VWA|von Willebrand factor type A domain|XM_037984962.1|m.3796:615-761;PF00092.25|VWA|von Willebrand factor type A domain|XM_037984962.1|m.3796:829-1012;PF01391.15|Collagen|Collagen triple helix repeat (20 copies)|XM_037984962.1|m.3796:257-311;PF01391.15|Collagen|Collagen triple helix repeat (20 copies)|XM_0…
COL6A3	0.0553387316951015	0.157193542133073	-1.35550876857712	0.000984210834780079	0.0272418723718486	down	yes	0.0486087032941633	0.0581860784637556	0.0592214133273856	0.179660814670364	0.212921566177055	0.0789982455517992	NW_023666040.1	75975426	76067621	+	COL6A3	--	GO:0007155|cell adhesion; GO:0007517|muscle organ development; GO:0030198|extracellular matrix organization; GO:0030574|collagen catabolic process	GO:0005576|extracellular region; GO:0005589|collagen type VI trimer; GO:0005615|extracellular space; GO:0005788|endoplasmic reticulum lumen; GO:0031012|extracellular matrix; GO:0042383|sarcolemma; GO:0070062|extracellular exosome; GO:1903561|extracellular vesicle	GO:0004867|serine-type endopeptidase inhibitor activity	ko:K06238|COL6A	ko04151|PI3K-Akt signaling pathway; ko04510|Focal adhesion; ko04512|ECM-receptor interaction; ko04974|Protein digestion and absorption	10742	XP_015288504.1	XP_015288504.1 PREDICTED: collagen alpha-3(VI) chain isoform X1 [Macaca fascicularis]	sp|P12111|CO6A3_HUMAN	sp|P12111|CO6A3_HUMAN Collagen alpha-3(VI) chain OS=Homo sapiens GN=COL6A3 PE=1 SV=5	_	_	_	_	_	PF00092.25|VWA|von Willebrand factor type A domain|XM_007966764.2|m.799:39-210;PF00092.25|VWA|von Willebrand factor type A domain|XM_007966764.2|m.799:242-413;PF00092.25|VWA|von Willebrand factor type A domain|XM_007966764.2|m.799:445-609;PF00092.25|VWA|von Willebrand factor type A domain|XM_007966764.2|m.799:639-808;PF00092.25|VWA|von Willebrand factor type A domain|XM_007966764.2|m.799:837-1004…
COL7A1	56.4029188625294	65.2853760910687	-0.210955245165381	6.55899123127709e-05	0.00308231721881043	down	yes	56.3489876219788	54.9388014023108	57.9209675632986	69.2416071349891	62.0350214469542	64.5794996912629	NW_023666041.1	157089010	157121213	+	COL7A1	--	GO:0006888|endoplasmic reticulum to Golgi vesicle-mediated transport; GO:0007155|cell adhesion; GO:0008544|epidermis development; GO:0030198|extracellular matrix organization; GO:0030574|collagen catabolic process; GO:0035987|endodermal cell differentiation; GO:0048208|COPII vesicle coating	GO:0000139|Golgi membrane; GO:0005576|extracellular region; GO:0005590|collagen type VII trimer; GO:0005604|basement membrane; GO:0005615|extracellular space; GO:0005788|endoplasmic reticulum lumen; GO:0030134|COPII-coated ER to Golgi transport vesicle; GO:0033116|endoplasmic reticulum-Golgi intermediate compartment membrane	GO:0004867|serine-type endopeptidase inhibitor activity; GO:0042802|identical protein binding	ko:K16628|COL7A	ko04974|Protein digestion and absorption	9407	XP_007982323.1	XP_007982323.1 PREDICTED: collagen alpha-1(VII) chain isoform X1 [Chlorocebus sabaeus]	sp|Q02388|CO7A1_HUMAN	sp|Q02388|CO7A1_HUMAN Collagen alpha-1(VII) chain OS=Homo sapiens GN=COL7A1 PE=1 SV=2	9606.ENSP00000332371	collagen, type VII, alpha 1; Stratified squamous epithelial basement membrane protein that f [...]	_	KOG3544	_	PF01391.15|Collagen|Collagen triple helix repeat (20 copies)|XM_038003980.1|m.10187:1281-1338;PF01391.15|Collagen|Collagen triple helix repeat (20 copies)|XM_038003980.1|m.10187:1325-1383;PF01391.15|Collagen|Collagen triple helix repeat (20 copies)|XM_038003980.1|m.10187:1489-1545;PF01391.15|Collagen|Collagen triple helix repeat (20 copies)|XM_038003980.1|m.10187:1748-1803;PF01391.15|Collagen|Col…
COL8A1	0.873146796114861	1.18041330886414	-0.430737394234792	0.0181203429579948	0.19005268917252	down	yes	0.952597259234472	0.786405202387598	0.880437926722514	1.04511085417431	1.35178556315313	1.14434350926498	NW_023666041.1	85334932	85484882	+	COL8A1	--	GO:0001525|angiogenesis; GO:0007155|cell adhesion; GO:0010811|positive regulation of cell-substrate adhesion; GO:0030198|extracellular matrix organization; GO:0030574|collagen catabolic process; GO:0035987|endodermal cell differentiation; GO:0048593|camera-type eye morphogenesis; GO:0050673|epithelial cell proliferation	GO:0005576|extracellular region; GO:0005591|collagen type VIII trimer; GO:0005788|endoplasmic reticulum lumen; GO:0031012|extracellular matrix; GO:0070062|extracellular exosome	--	--	--	5849	XP_007984266.1	XP_007984266.1 PREDICTED: collagen alpha-1(VIII) chain isoform X1 [Chlorocebus sabaeus]	sp|P27658|CO8A1_HUMAN	sp|P27658|CO8A1_HUMAN Collagen alpha-1(VIII) chain OS=Homo sapiens GN=COL8A1 PE=1 SV=2	_	_	_	_	_	PF01391.15|Collagen|Collagen triple helix repeat (20 copies)|XM_038003230.1|m.6908:212-270;PF01391.15|Collagen|Collagen triple helix repeat (20 copies)|XM_038003230.1|m.6908:471-529;PF00386.18|C1q|C1q domain|XM_038003230.1|m.6908:620-744
COLEC12	27.7048629489094	30.5358566756262	-0.140316828715827	0.012057837969526	0.148604972034558	down	yes	27.2222667336344	27.4072823260999	28.485039786994	31.008957085247	29.6503883108656	30.9482246307661	NW_023666050.1	34490498	34675112	-	COLEC12	--	GO:0006898|receptor-mediated endocytosis; GO:0006910|phagocytosis, recognition; GO:0006952|defense response; GO:0009756|carbohydrate mediated signaling; GO:0034138|toll-like receptor 3 signaling pathway; GO:0045087|innate immune response; GO:0050776|regulation of immune response; GO:0051260|protein homooligomerization; GO:0060355|positive regulation of cell adhesion molecule production; GO:007136…	GO:0005581|collagen trimer; GO:0005886|plasma membrane; GO:0016021|integral component of membrane; GO:0030666|endocytic vesicle membrane; GO:0070062|extracellular exosome	GO:0005044|scavenger receptor activity; GO:0005534|galactose binding; GO:0008329|signaling pattern recognition receptor activity; GO:0030169|low-density lipoprotein particle binding; GO:0046872|metal ion binding	ko:K10062|COLEC12	ko04145|Phagosome	3972	XP_007972682.1	XP_007972682.1 PREDICTED: collectin-12 isoform X2 [Chlorocebus sabaeus]	sp|Q5KU26|COL12_HUMAN	sp|Q5KU26|COL12_HUMAN Collectin-12 OS=Homo sapiens GN=COLEC12 PE=1 SV=3	9544.ENSMMUP00000006201	collectin sub-family member 12	_	KOG4297	NOG121196	PF01391.15|Collagen|Collagen triple helix repeat (20 copies)|XM_037982459.1|m.9168:379-433;PF01391.15|Collagen|Collagen triple helix repeat (20 copies)|XM_037982459.1|m.9168:424-477;PF01391.15|Collagen|Collagen triple helix repeat (20 copies)|XM_037982459.1|m.9168:466-524;PF00059.18|Lectin_C|Lectin C-type domain|XM_037982459.1|m.9168:561-668
COTL1	105.02396052492	127.689977251032	-0.281902399576911	8.698734591396e-09	1.21500380843712e-06	down	yes	104.704354281518	104.489506258727	105.878021034514	124.922514529451	128.505193376375	129.642223847271	NW_023666047.1	5730731	5784025	+	COTL1	--	GO:0043312|neutrophil degranulation; GO:0050832|defense response to fungus	GO:0005576|extracellular region; GO:0005634|nucleus; GO:0005856|cytoskeleton; GO:0034774|secretory granule lumen; GO:0070062|extracellular exosome; GO:1904813|ficolin-1-rich granule lumen	GO:0003779|actin binding; GO:0019899|enzyme binding	--	--	1862	NP_001248084.1	NP_001248084.1 coactosin-like protein [Macaca mulatta]	sp|Q14019|COTL1_HUMAN	sp|Q14019|COTL1_HUMAN Coactosin-like protein OS=Homo sapiens GN=COTL1 PE=1 SV=3	9544.ENSMMUP00000009234	coactosin-like 1 (Dictyostelium)	_	KOG3655	_	PF00241.17|Cofilin_ADF|Cofilin/tropomyosin-type actin-binding protein|XM_007994234.2|m.12659:10-127
COX15	3.31908629679299	3.85800391143029	-0.21646298510956	0.0283136479462326	0.246173705630501	down	yes	3.21467744638746	3.53009718690374	3.21248425708777	3.8188881620836	3.84610242583451	3.90902114637276	NW_023666048.1	53774517	53798795	-	COX15	--	GO:0006123|mitochondrial electron transport, cytochrome c to oxygen; GO:0006783|heme biosynthetic process; GO:0006784|heme a biosynthetic process; GO:0007585|respiratory gaseous exchange by respiratory system; GO:0008535|respiratory chain complex IV assembly; GO:0045333|cellular respiration; GO:0055114|oxidation-reduction process; GO:1902600|proton transmembrane transport	GO:0005634|nucleus; GO:0005739|mitochondrion; GO:0005743|mitochondrial inner membrane; GO:0005746|mitochondrial respirasome; GO:0016021|integral component of membrane; GO:0070069|cytochrome complex	GO:0004129|cytochrome-c oxidase activity; GO:0016627|oxidoreductase activity, acting on the CH-CH group of donors	ko:K02259|COX15	ko00190|Oxidative phosphorylation; ko00860|Porphyrin and chlorophyll metabolism; ko01100|Metabolic pathways	5368	XP_005566226.1	XP_005566226.1 PREDICTED: cytochrome c oxidase assembly protein COX15 homolog isoform X4 [Macaca fascicularis]	sp|Q7KZN9|COX15_HUMAN	sp|Q7KZN9|COX15_HUMAN Cytochrome c oxidase assembly protein COX15 homolog OS=Homo sapiens GN=COX15 PE=1 SV=1	_	_	_	_	_	PF02628.12|COX15-CtaA|Cytochrome oxidase assembly protein|XM_007963819.2|m.3231:112-408
CPEB4	8.08059744567619	9.49898814444321	-0.233045589844343	0.000579396622681463	0.0183617606158611	down	yes	8.11807666022858	8.48724172518662	7.63647395161338	9.54110572834572	9.29631600122249	9.65954270376142	NW_023666034.1	2494613	2566116	-	CPEB4	--	GO:0002931|response to ischemia; GO:0035235|ionotropic glutamate receptor signaling pathway; GO:0036294|cellular response to decreased oxygen levels; GO:0042149|cellular response to glucose starvation; GO:0043524|negative regulation of neuron apoptotic process; GO:0071230|cellular response to amino acid stimulus; GO:2000766|negative regulation of cytoplasmic translation	GO:0005634|nucleus; GO:0005737|cytoplasm; GO:0005783|endoplasmic reticulum; GO:0014069|postsynaptic density; GO:0030054|cell junction; GO:0030424|axon; GO:0030425|dendrite; GO:0030426|growth cone; GO:0043005|neuron projection; GO:0043197|dendritic spine; GO:0045202|synapse; GO:0045211|postsynaptic membrane; GO:0048471|perinuclear region of cytoplasm; GO:1990124|messenger ribonucleoprotein complex	GO:0000900|translation repressor activity, mRNA regulatory element binding; GO:0003723|RNA binding; GO:0003730|mRNA 3'-UTR binding; GO:0008135|translation factor activity, RNA binding; GO:0043022|ribosome binding; GO:0046872|metal ion binding	ko:K02602|CPEB,ORB	ko04114|Oocyte meiosis; ko04320|Dorso-ventral axis formation; ko04914|Progesterone-mediated oocyte maturation	7839	NP_085130.2	NP_085130.2 cytoplasmic polyadenylation element-binding protein 4 isoform a [Homo sapiens]	sp|Q17RY0|CPEB4_HUMAN	sp|Q17RY0|CPEB4_HUMAN Cytoplasmic polyadenylation element-binding protein 4 OS=Homo sapiens GN=CPEB4 PE=1 SV=1	_	_	_	_	_	PF16367.2|RRM_7|RNA recognition motif|XM_008015323.2|m.4579:471-560;PF16366.2|CEBP_ZZ|Cytoplasmic polyadenylation element-binding protein ZZ domain|XM_008015323.2|m.4579:653-715;PF00076.19|RRM_1|RNA recognition motif. (a.k.a. RRM, RBD, or RNP domain)|XM_008015323.2|m.4579:474-535
CPM	10.565057212683	15.0721638271636	-0.512177957304536	1.18487731875439e-14	4.83077685227296e-12	down	yes	10.3428546953228	10.2778661415416	11.0744508011845	14.8077850549578	15.6103401937643	14.7983662327687	NW_023666037.1	181146800	181226452	+	CPM	--	GO:0006501|C-terminal protein lipidation; GO:0006518|peptide metabolic process; GO:0009653|anatomical structure morphogenesis; GO:0016485|protein processing	GO:0005576|extracellular region; GO:0005615|extracellular space; GO:0005886|plasma membrane; GO:0009986|cell surface; GO:0031225|anchored component of membrane; GO:0070062|extracellular exosome	GO:0004180|carboxypeptidase activity; GO:0004181|metallocarboxypeptidase activity; GO:0004185|serine-type carboxypeptidase activity; GO:0008270|zinc ion binding	ko:K01296|CPM	--	5730	XP_008002165.1	XP_008002165.1 PREDICTED: carboxypeptidase M [Chlorocebus sabaeus]	sp|P14384|CBPM_HUMAN	sp|P14384|CBPM_HUMAN Carboxypeptidase M OS=Homo sapiens GN=CPM PE=1 SV=2	9606.ENSP00000339157	carboxypeptidase M; Specifically removes C-terminal basic residues (Arg or Lys) from peptide [...]	COG2866	KOG2649	_	PF00246.21|Peptidase_M14|Zinc carboxypeptidase|XM_008003974.2|m.12755:46-320;PF13620.3|CarboxypepD_reg|Carboxypeptidase regulatory-like domain|XM_008003974.2|m.12755:333-395;PF04952.11|AstE_AspA|Succinylglutamate desuccinylase / Aspartoacylase family|XM_008003974.2|m.12755:97-182
CPNE7	10.046554153389	11.8358571507946	-0.236246538986478	0.0213017663601293	0.209875030010492	down	yes	8.94237367495948	10.6312004908392	10.5660882943683	12.9575903961237	11.6080507866544	10.9419302696056	NW_023666047.1	557511	572149	-	CPNE7	--	GO:0006629|lipid metabolic process; GO:0046474|glycerophospholipid biosynthetic process; GO:0071277|cellular response to calcium ion	GO:0005634|nucleus; GO:0005737|cytoplasm; GO:0005886|plasma membrane; GO:0070062|extracellular exosome	GO:0005215|transporter activity	--	--	1970	XP_009195338.1	XP_009195338.1 copine-7 [Papio anubis]	sp|Q9UBL6|CPNE7_HUMAN	sp|Q9UBL6|CPNE7_HUMAN Copine-7 OS=Homo sapiens GN=CPNE7 PE=1 SV=1	9606.ENSP00000268720	copine VII; May function in membrane trafficking. Exhibits calcium- dependent phospholipid b [...]	_	KOG1327	_	PF07002.13|Copine|Copine|XM_038008115.1|m.12238:378-481;PF00168.27|C2|C2 domain|XM_038008115.1|m.12238:80-179;PF00168.27|C2|C2 domain|XM_038008115.1|m.12238:214-305
CRACDL	1.35467216393312	1.93713939312284	-0.512801755161486	6.30465807240912e-05	0.0029907473906381	down	yes	1.34203825446603	1.3147121876142	1.40726604971913	2.00210757303101	1.85618850857607	1.95312209776143	NW_023666041.1	170050550	170250521	-	CRACDL	--	--	--	--	--	--	6063	XP_008006307.1	XP_008006307.1 PREDICTED: uncharacterized protein KIAA1211-like homolog isoform X1 [Chlorocebus sabaeus]	sp|Q6NV74|K121L_HUMAN	sp|Q6NV74|K121L_HUMAN Uncharacterized protein KIAA1211-like OS=Homo sapiens GN=KIAA1211L PE=1 SV=3	9606.ENSP00000380996	Uncharacterized protein C2orf55	_	_	NOG134798	PF15262.3|DUF4592|Domain of unknown function (DUF4592)|XM_038004186.1|m.11245:131-239
CRB2	0.320478803495265	0.786103923220745	-1.26839903012534	8.38952251715461e-06	0.000575254305323988	down	yes	0.288751266803388	0.436279465727738	0.236405677954668	1.03054461109047	0.628908565812086	0.69885859275968	NW_023666079.1	1290401	1312970	+	CRB2	--	GO:0001707|mesoderm formation; GO:0001756|somitogenesis; GO:0010470|regulation of gastrulation; GO:0010718|positive regulation of epithelial to mesenchymal transition; GO:0010951|negative regulation of endopeptidase activity; GO:0014028|notochord formation; GO:0030513|positive regulation of BMP signaling pathway; GO:0045199|maintenance of epithelial cell apical/basal polarity; GO:0055111|ingressi…	GO:0016021|integral component of membrane; GO:0016324|apical plasma membrane; GO:0032991|protein-containing complex; GO:0045121|membrane raft; GO:0070062|extracellular exosome	GO:0005509|calcium ion binding; GO:0019899|enzyme binding	ko:K16681|CRB	ko04390|Hippo signaling pathway	5651	XP_008004514.1	XP_008004514.1 PREDICTED: protein crumbs homolog 2 isoform X1 [Chlorocebus sabaeus]	sp|Q5IJ48|CRUM2_HUMAN	sp|Q5IJ48|CRUM2_HUMAN Protein crumbs homolog 2 OS=Homo sapiens GN=CRB2 PE=1 SV=2	9544.ENSMMUP00000008370	crumbs homolog 2 (Drosophila)	_	KOG1217	_	PF00008.24|EGF|EGF-like domain|XM_008006323.2|m.13706:142-171;PF00008.24|EGF|EGF-like domain|XM_008006323.2|m.13706:180-209;PF00008.24|EGF|EGF-like domain|XM_008006323.2|m.13706:218-248;PF00008.24|EGF|EGF-like domain|XM_008006323.2|m.13706:257-286;PF00008.24|EGF|EGF-like domain|XM_008006323.2|m.13706:354-384;PF00008.24|EGF|EGF-like domain|XM_008006323.2|m.13706:392-420;PF00008.24|EGF|EGF-like dom…
CREB3L4	6.83822870683821	8.10132391095746	-0.244206523405757	0.0416474016562497	0.301608763314703	down	yes	6.14163306960781	6.73522295144249	7.63783009946432	8.59604131349342	8.05897768690598	7.64895273247297	NW_023666038.1	9208543	9218600	-	CREB3L4	--	GO:0006351|transcription, DNA-templated; GO:0030968|endoplasmic reticulum unfolded protein response; GO:0045944|positive regulation of transcription by RNA polymerase II	GO:0005634|nucleus; GO:0005789|endoplasmic reticulum membrane; GO:0016021|integral component of membrane	GO:0003700|DNA-binding transcription factor activity; GO:0035497|cAMP response element binding	ko:K09048|CREB3	ko04022|cGMP-PKG signaling pathway; ko04024|cAMP signaling pathway; ko04151|PI3K-Akt signaling pathway; ko04152|AMPK signaling pathway; ko04211|Longevity regulating pathway; ko04261|Adrenergic signaling in cardiomyocytes; ko04668|TNF signaling pathway; ko04725|Cholinergic synapse; ko04728|Dopaminergic synapse; ko04911|Insulin secretion; ko04915|Estrogen signaling pathway; ko04916|Melanogenesis; k…	2093	XP_007975222.1	XP_007975222.1 PREDICTED: cyclic AMP-responsive element-binding protein 3-like protein 4 isoform X3 [Chlorocebus sabaeus]	sp|Q5UEM8|CR3L4_MACFA	sp|Q5UEM8|CR3L4_MACFA Cyclic AMP-responsive element-binding protein 3-like protein 4 OS=Macaca fascicularis GN=CREB3L4 PE=2 SV=1	9544.ENSMMUP00000006633	cyclic AMP-responsive element-binding protein 3-like protein 4-like	_	KOG0709	_	PF00170.18|bZIP_1|bZIP transcription factor|XM_007977032.2|m.1905:215-273;PF07716.12|bZIP_2|Basic region leucine zipper|XM_007977032.2|m.1905:219-268;PF03131.14|bZIP_Maf|bZIP Maf transcription factor|XM_007977032.2|m.1905:210-281
CRLF1	20.0180636047856	23.3821165672239	-0.223999463407839	0.00921632984128094	0.124689090274191	down	yes	18.8311586095827	19.4616349984824	21.7613972062916	24.6037381313493	22.8885501460603	22.6540614242621	NW_023666074.1	2261781	2275479	+	CRLF1	--	GO:0001657|ureteric bud development; GO:0008284|positive regulation of cell population proliferation; GO:0010469|regulation of signaling receptor activity; GO:0035722|interleukin-12-mediated signaling pathway; GO:0042531|positive regulation of tyrosine phosphorylation of STAT protein; GO:0043524|negative regulation of neuron apoptotic process; GO:2000672|negative regulation of motor neuron apopto…	GO:0005576|extracellular region; GO:0005615|extracellular space; GO:0005829|cytosol; GO:0097058|CRLF-CLCF1 complex	GO:0019955|cytokine binding; GO:0046982|protein heterodimerization activity	--	--	1806	XP_007994014.1	XP_007994014.1 PREDICTED: cytokine receptor-like factor 1 isoform X3 [Chlorocebus sabaeus]	sp|O75462|CRLF1_HUMAN	sp|O75462|CRLF1_HUMAN Cytokine receptor-like factor 1 OS=Homo sapiens GN=CRLF1 PE=1 SV=1	9606.ENSP00000376188	cytokine receptor-like factor 1; Cytokine receptor subunit, possibly playing a regulatory ro [...]	_	_	NOG43001	PF00041.18|fn3|Fibronectin type III domain|XM_007995823.2|m.5032:235-311;PF09067.7|EpoR_lig-bind|Erythropoietin receptor, ligand binding|XM_007995823.2|m.5032:132-226;PF09240.7|IL6Ra-bind|Interleukin-6 receptor alpha chain, binding|XM_007995823.2|m.5032:139-226
CRMP1	1.19833631859216	1.61356121378939	-0.426139721502624	0.0423373210753686	0.303918300329612	down	yes	1.22466656589212	1.13916876229532	1.23117362758904	1.30254518383918	2.15926690004619	1.37887155748279	NW_023666047.1	88748217	88819471	-	CRMP1	--	GO:0000226|microtubule cytoskeleton organization; GO:0006139|nucleobase-containing compound metabolic process; GO:0007399|nervous system development; GO:0007411|axon guidance; GO:0010977|negative regulation of neuron projection development; GO:1904530|negative regulation of actin filament binding	GO:0005815|microtubule organizing center; GO:0005819|spindle; GO:0005829|cytosol; GO:0030496|midbody	GO:0016810|hydrolase activity, acting on carbon-nitrogen (but not peptide) bonds; GO:0031005|filamin binding	--	--	3164	XP_008016134.1	XP_008016134.1 PREDICTED: dihydropyrimidinase-related protein 1 isoform X1 [Chlorocebus sabaeus]	sp|Q14194|DPYL1_HUMAN	sp|Q14194|DPYL1_HUMAN Dihydropyrimidinase-related protein 1 OS=Homo sapiens GN=CRMP1 PE=1 SV=1	9606.ENSP00000321606	collapsin response mediator protein 1; Necessary for signaling by class 3 semaphorins and su [...]	COG0044	KOG2584	_	PF01979.17|Amidohydro_1|Amidohydrolase family|XM_008017943.2|m.686:216-605;PF07969.8|Amidohydro_3|Amidohydrolase family|XM_008017943.2|m.686:527-604
CRNN	2.58721471143203	4.24090672012508	-0.710805315136379	0.000263920818014395	0.00990359587001777	down	yes	2.21742206205239	2.23971677844395	3.30450529379975	3.83426009461662	4.90306844128562	3.98539162447301	NW_023666038.1	10772390	10775555	+	CRNN	--	GO:0009408|response to heat; GO:0098609|cell-cell adhesion	GO:0005737|cytoplasm; GO:0016020|membrane; GO:0070062|extracellular exosome	GO:0005509|calcium ion binding; GO:0046914|transition metal ion binding	--	--	2031	XP_011767708.1	XP_011767708.1 cornulin [Macaca nemestrina]	sp|Q9UBG3|CRNN_HUMAN	sp|Q9UBG3|CRNN_HUMAN Cornulin OS=Homo sapiens GN=CRNN PE=1 SV=1	9544.ENSMMUP00000011846	cornulin	_	_	NOG44717	PF01023.16|S_100|S-100/ICaBP type calcium binding domain|XM_007977138.2|m.2008:10-51
CRYBG1	5.80735152408844	6.4705734563252	-0.155758996419001	0.0279093471578226	0.243359827673846	down	yes	5.95930675818234	5.81692570161779	5.64582211246518	6.33156482734727	6.6470851254504	6.43307041617794	NW_023666040.1	39581257	39783653	-	CRYBG1	--	--	--	GO:0030246|carbohydrate binding	--	--	8417	XP_008005647.1	XP_008005647.1 PREDICTED: absent in melanoma 1 protein isoform X2 [Chlorocebus sabaeus]	sp|Q9Y4K1|CRBG1_HUMAN	sp|Q9Y4K1|CRBG1_HUMAN Beta/gamma crystallin domain-containing protein 1 OS=Homo sapiens GN=CRYBG1 PE=1 SV=3	9544.ENSMMUP00000010631	absent in melanoma 1	_	_	NOG44674	PF00030.16|Crystall|Beta/Gamma crystallin|XM_008007456.2|m.14066:1468-1538;PF00030.16|Crystall|Beta/Gamma crystallin|XM_008007456.2|m.14066:1570-1649;PF00030.16|Crystall|Beta/Gamma crystallin|XM_008007456.2|m.14066:1664-1757;PF00030.16|Crystall|Beta/Gamma crystallin|XM_008007456.2|m.14066:1766-1848;PF00030.16|Crystall|Beta/Gamma crystallin|XM_008007456.2|m.14066:1861-1940;PF00030.16|Crystall|Beta…
CRYZ	27.0027027468551	30.1962905236272	-0.161211029685835	0.0177165181782189	0.18741492055991	down	yes	28.4865521156706	27.4280318928028	25.093524232092	29.1044244494629	31.5023883256306	29.9820587957881	NW_023666033.1	58998854	59027683	-	CRYZ	--	GO:0007601|visual perception; GO:0042178|xenobiotic catabolic process; GO:0051289|protein homotetramerization	GO:0005829|cytosol; GO:0070062|extracellular exosome	GO:0003730|mRNA 3'-UTR binding; GO:0003960|NADPH:quinone reductase activity; GO:0008270|zinc ion binding; GO:0070402|NADPH binding	ko:K00344|qor,CRYZ	--	2955	XP_007976469.1	XP_007976469.1 PREDICTED: quinone oxidoreductase isoform X1 [Chlorocebus sabaeus]	sp|Q08257|QOR_HUMAN	sp|Q08257|QOR_HUMAN Quinone oxidoreductase OS=Homo sapiens GN=CRYZ PE=1 SV=1	9544.ENSMMUP00000039909	annotation not avaliable	COG0604	KOG1198	_	PF00107.23|ADH_zinc_N|Zinc-binding dehydrogenase|XM_007978280.2|m.4007:160-285;PF13602.3|ADH_zinc_N_2|Zinc-binding dehydrogenase|XM_007978280.2|m.4007:193-327;PF08240.9|ADH_N|Alcohol dehydrogenase GroES-like domain|XM_007978280.2|m.4007:36-110
CSKMT	59.0294599707262	68.0087867239982	-0.204253747154465	0.00192139537271285	0.0445026629713268	down	yes	57.1342265723987	59.5223546412949	60.4317986984851	67.6186055707628	69.5288178179192	66.8789367833125	NW_023666038.1	108573621	108575422	-	CSKMT	--	--	GO:0005739|mitochondrion	GO:0008168|methyltransferase activity	--	--	1039	XP_005274289.1	XP_005274289.1 citrate synthase-lysine N-methyltransferase CSKMT, mitochondrial isoform X1 [Homo sapiens]	sp|A8MUP2|MET12_HUMAN	sp|A8MUP2|MET12_HUMAN Methyltransferase-like protein 12, mitochondrial OS=Homo sapiens GN=METTL12 PE=2 SV=1	_	_	_	_	_	PF13847.3|Methyltransf_31|Methyltransferase domain|XM_037999195.1|m.7656:76-195;PF13649.3|Methyltransf_25|Methyltransferase domain|XM_037999195.1|m.7656:79-192;PF08241.9|Methyltransf_11|Methyltransferase domain|XM_037999195.1|m.7656:80-195;PF13489.3|Methyltransf_23|Methyltransferase domain|XM_037999195.1|m.7656:57-134
CSNK1A1	30.5324991588116	36.9050868918365	-0.273392438004639	0.000797447133344407	0.0233129651288767	down	yes	29.8690932076916	30.6956485283496	31.0327557403935	43.5614157212665	33.896845495573	33.25699945867	NW_023666034.1	25552342	25611260	+	CSNK1A1	--	GO:0000902|cell morphogenesis; GO:0006468|protein phosphorylation; GO:0006909|phagocytosis; GO:0007030|Golgi organization; GO:0007049|cell cycle; GO:0007165|signal transduction; GO:0007166|cell surface receptor signaling pathway; GO:0008360|regulation of cell shape; GO:0016055|Wnt signaling pathway; GO:0018105|peptidyl-serine phosphorylation; GO:0032436|positive regulation of proteasomal ubiquiti…	GO:0000777|condensed chromosome kinetochore; GO:0005813|centrosome; GO:0005829|cytosol; GO:0005929|cilium; GO:0016020|membrane; GO:0016607|nuclear speck; GO:0030877|beta-catenin destruction complex; GO:0036064|ciliary basal body; GO:1990904|ribonucleoprotein complex	GO:0004672|protein kinase activity; GO:0004674|protein serine/threonine kinase activity; GO:0005524|ATP binding; GO:0016301|kinase activity	ko:K08957|CSNK1A	ko04310|Wnt signaling pathway; ko04340|Hedgehog signaling pathway; ko05224|Breast cancer	5572	NP_001020276.1	NP_001020276.1 casein kinase I isoform alpha isoform 1 [Homo sapiens]	sp|P48729|KC1A_HUMAN	sp|P48729|KC1A_HUMAN Casein kinase I isoform alpha OS=Homo sapiens GN=CSNK1A1 PE=1 SV=2	_	_	_	_	_	PF00069.22|Pkinase|Protein kinase domain|XM_008014939.2|m.5262:17-263;PF07714.14|Pkinase_Tyr|Protein tyrosine kinase|XM_008014939.2|m.5262:18-272
CTBP2	16.3939610272309	19.1928237794186	-0.227274253960162	0.00123892009980099	0.032278255104487	down	yes	17.654494933139	15.5589586925916	15.9684294559622	19.4358336481443	20.0491637697671	18.0934739203443	NW_023666048.1	78992159	79163189	-	CTBP2	--	GO:0006351|transcription, DNA-templated; GO:0008285|negative regulation of cell population proliferation; GO:0019079|viral genome replication; GO:0035563|positive regulation of chromatin binding; GO:0045892|negative regulation of transcription, DNA-templated; GO:0045944|positive regulation of transcription by RNA polymerase II; GO:0048386|positive regulation of retinoic acid receptor signaling pa…	GO:0005634|nucleus; GO:0005829|cytosol; GO:0017053|transcriptional repressor complex; GO:0030054|cell junction; GO:0097470|ribbon synapse	GO:0003682|chromatin binding; GO:0003713|transcription coactivator activity; GO:0003714|transcription corepressor activity; GO:0016618|hydroxypyruvate reductase activity; GO:0019901|protein kinase binding; GO:0030267|glyoxylate reductase (NADP) activity; GO:0042803|protein homodimerization activity; GO:0042974|retinoic acid receptor binding; GO:0044877|protein-containing complex binding; GO:00512…	ko:K04496|CTBP	ko04310|Wnt signaling pathway; ko04330|Notch signaling pathway; ko05200|Pathways in cancer; ko05220|Chronic myeloid leukemia	3620	XP_007962541.1	XP_007962541.1 PREDICTED: C-terminal-binding protein 2 isoform X1 [Chlorocebus sabaeus]	sp|P56545|CTBP2_HUMAN	sp|P56545|CTBP2_HUMAN C-terminal-binding protein 2 OS=Homo sapiens GN=CTBP2 PE=1 SV=1	9544.ENSMMUP00000029015	C-terminal binding protein 2	COG0111	KOG0067	_	PF02826.16|2-Hacid_dh_C|D-isomer specific 2-hydroxyacid dehydrogenase, NAD binding domain|XM_007964350.2|m.4456:687-870;PF00389.27|2-Hacid_dh|D-isomer specific 2-hydroxyacid dehydrogenase, catalytic domain|XM_007964350.2|m.4456:591-905
CTDP1	11.9902924702605	14.0535642394536	-0.228892706755691	0.0121211115783767	0.149201574541674	down	yes	12.3695919692225	12.5455024630929	11.055782978466	15.6457574701659	14.0561800964295	12.4587551517654	NW_023666060.1	25723426	25796410	+	CTDP1	--	GO:0006366|transcription by RNA polymerase II; GO:0006368|transcription elongation from RNA polymerase II promoter; GO:0006470|protein dephosphorylation; GO:0010458|exit from mitosis; GO:0043923|positive regulation by host of viral transcription; GO:0050434|positive regulation of viral transcription; GO:0051301|cell division; GO:0061052|negative regulation of cell growth involved in cardiac muscl…	GO:0000922|spindle pole; GO:0005634|nucleus; GO:0005654|nucleoplasm; GO:0005737|cytoplasm; GO:0005813|centrosome; GO:0005819|spindle; GO:0015629|actin cytoskeleton; GO:0016591|RNA polymerase II, holoenzyme; GO:0016607|nuclear speck; GO:0030496|midbody; GO:0032991|protein-containing complex; GO:0051233|spindle midzone	GO:0001096|TFIIF-class transcription factor complex binding; GO:0004721|phosphoprotein phosphatase activity; GO:0008420|RNA polymerase II CTD heptapeptide repeat phosphatase activity; GO:0030957|Tat protein binding	ko:K15732|CTDP1,FCP1	--	3719	XP_008011906.1	XP_008011906.1 PREDICTED: RNA polymerase II subunit A C-terminal domain phosphatase isoform X1 [Chlorocebus sabaeus]	sp|Q9Y5B0|CTDP1_HUMAN	sp|Q9Y5B0|CTDP1_HUMAN RNA polymerase II subunit A C-terminal domain phosphatase OS=Homo sapiens GN=CTDP1 PE=1 SV=3	9544.ENSMMUP00000011999	CTD (carboxy-terminal domain, RNA polymerase II, polypeptide A) phosphatase, subunit 1	COG5190	KOG0323	_	PF09309.7|FCP1_C|FCP1, C-terminal|XM_008013715.2|m.2117:770-1015;PF03031.15|NIF|NLI interacting factor-like phosphatase|XM_008013715.2|m.2117:233-370
CTTNBP2	1.44856174595889	2.06230665538034	-0.506691043864979	5.4925128525349e-06	0.000408150524041817	down	yes	1.32562125890101	1.54850977554826	1.47155420342741	2.30655512203863	1.8488950588488	2.03146978525359	NW_023666042.1	17181391	17344562	+	CTTNBP2	--	--	GO:0005938|cell cortex; GO:0043197|dendritic spine	--	--	--	9000	XP_007980887.1	XP_007980887.1 PREDICTED: cortactin-binding protein 2 isoform X1 [Chlorocebus sabaeus]	sp|Q2IBA2|CTTB2_CHLAE	sp|Q2IBA2|CTTB2_CHLAE Cortactin-binding protein 2 OS=Chlorocebus aethiops GN=CTTNBP2 PE=3 SV=1	9544.ENSMMUP00000013484	cortactin binding protein 2	COG0666	KOG1103;KOG4177	_	PF12796.4|Ank_2|Ankyrin repeats (3 copies)|XM_038004442.1|m.12102:15-106;PF12796.4|Ank_2|Ankyrin repeats (3 copies)|XM_038004442.1|m.12102:105-166;PF13637.3|Ank_4|Ankyrin repeats (many copies)|XM_038004442.1|m.12102:13-65;PF13637.3|Ank_4|Ankyrin repeats (many copies)|XM_038004442.1|m.12102:56-98;PF13637.3|Ank_4|Ankyrin repeats (many copies)|XM_038004442.1|m.12102:80-131;PF13857.3|Ank_5|Ankyrin re…
CUBN	0.0704300731477785	0.177241286184136	-1.2190916430262	0.000660701270808254	0.0202130163471967	down	yes	0.0969426565119465	0.0802274478826386	0.0341201150487503	0.170422411585885	0.191632247666638	0.169669199299885	NW_023666051.1	22409233	22718741	-	CUBN	--	GO:0001894|tissue homeostasis; GO:0006898|receptor-mediated endocytosis; GO:0008203|cholesterol metabolic process; GO:0009235|cobalamin metabolic process; GO:0015889|cobalamin transport; GO:0034384|high-density lipoprotein particle clearance; GO:0042359|vitamin D metabolic process; GO:0042953|lipoprotein transport	GO:0005765|lysosomal membrane; GO:0005783|endoplasmic reticulum; GO:0005794|Golgi apparatus; GO:0005829|cytosol; GO:0005886|plasma membrane; GO:0005905|clathrin-coated pit; GO:0010008|endosome membrane; GO:0016020|membrane; GO:0016324|apical plasma membrane; GO:0030139|endocytic vesicle; GO:0031232|extrinsic component of external side of plasma membrane; GO:0031526|brush border membrane; GO:00432…	GO:0005215|transporter activity; GO:0005509|calcium ion binding; GO:0008144|drug binding; GO:0031419|cobalamin binding; GO:0038023|signaling receptor activity; GO:0042803|protein homodimerization activity	ko:K14616|CUBN	ko04977|Vitamin digestion and absorption	12119	XP_008000576.1	XP_008000576.1 PREDICTED: cubilin [Chlorocebus sabaeus]	sp|O60494|CUBN_HUMAN	sp|O60494|CUBN_HUMAN Cubilin OS=Homo sapiens GN=CUBN PE=1 SV=5	_	_	_	_	_	PF00431.17|CUB|CUB domain|XM_008002385.2|m.12712:473-581;PF00431.17|CUB|CUB domain|XM_008002385.2|m.12712:589-698;PF00431.17|CUB|CUB domain|XM_008002385.2|m.12712:707-812;PF00431.17|CUB|CUB domain|XM_008002385.2|m.12712:816-924;PF00431.17|CUB|CUB domain|XM_008002385.2|m.12712:931-1038;PF00431.17|CUB|CUB domain|XM_008002385.2|m.12712:1047-1157;PF00431.17|CUB|CUB domain|XM_008002385.2|m.12712:1165-…
CUNH11orf86	0.752986909088646	1.56426433287754	-1.04494759300323	0.00788924778783537	0.113884500363155	down	yes	0.529861771092705	0.743173874164503	0.985925082008731	1.19940429361138	2.33719343455752	1.15619527046371	NW_023666038.1	104578938	104580836	-	CUNH11orf86	--	--	--	--	--	--	1355	XP_007967895.1	XP_007967895.1 PREDICTED: uncharacterized protein C11orf86 homolog isoform X1 [Chlorocebus sabaeus]	sp|A6NJI1|CK086_HUMAN	sp|A6NJI1|CK086_HUMAN Uncharacterized protein C11orf86 OS=Homo sapiens GN=C11orf86 PE=4 SV=2	9544.ENSMMUP00000019393	Uncharacterized protein C11orf86	_	_	NOG42922	PF15464.3|DUF4633|Domain of unknown function (DUF4633)|XM_007969704.2|m.6705:1-115
CUNH16orf86	0.32700352973765	0.725050991691143	-1.12508063342403	0.0290670305485329	0.249631797525272	down	yes	0.171560755588242	0.567918481828094	0.241531351796615	0.810856034992941	0.411071794369864	0.953225145710625	NW_023666047.1	22529467	22531428	-	CUNH16orf86	--	--	--	--	--	--	1712	XP_015298579.1	XP_015298579.1 PREDICTED: uncharacterized protein C16orf86 homolog isoform X1 [Macaca fascicularis]	sp|Q6ZW13|CP086_HUMAN	sp|Q6ZW13|CP086_HUMAN Uncharacterized protein C16orf86 OS=Homo sapiens GN=C16orf86 PE=2 SV=2	_	_	_	_	_	PF15762.2|DUF4691|Domain of unknown function (DUF4691)|XM_038008026.1|m.13535:120-192
CUNH16orf95	1.05115053841421	1.66082594923521	-0.654932118588279	0.00323497570311885	0.0632119280849065	down	yes	1.35064390493103	1.11358081761086	0.689226892700733	1.8708205514178	1.36481180109487	1.74684549519297	NW_023666047.1	3012509	3032020	+	CUNH16orf95	--	--	--	--	--	--	3811	XP_007992473.1	XP_007992473.1 PREDICTED: uncharacterized protein C16orf95 homolog isoform X1 [Chlorocebus sabaeus]	sp|Q9H693|CP095_HUMAN	sp|Q9H693|CP095_HUMAN Uncharacterized protein C16orf95 OS=Homo sapiens GN=C16orf95 PE=2 SV=1	9544.ENSMMUP00000023173	hypothetical LOC703488	_	_	NOG84596	PF15132.3|DUF4568|Domain of unknown function (DUF4568)|XM_038008185.1|m.12579:29-68
CUNH19orf33	17.4167129957309	20.0024287262402	-0.199595788794423	0.0440577110702231	0.310352360090993	down	yes	17.216932658441	17.5240664706582	17.5091398580934	20.676753407677	18.6235396549531	20.7069931160904	NW_023666073.1	10892513	10894006	+	CUNH19orf33	--	--	GO:0005634|nucleus; GO:0005829|cytosol; GO:0005886|plasma membrane	--	--	--	1076	BAC41238.1	BAC41238.1 hypothetical protein, partial [Macaca fascicularis]	sp|Q9GZP8|IMUP_HUMAN	sp|Q9GZP8|IMUP_HUMAN Immortalization up-regulated protein OS=Homo sapiens GN=IMUP PE=1 SV=1	9544.ENSMMUP00000016435	Immortalization up-regulated protein (Hepatocyte growth factor activator inhibitor type 2-re [...]	_	_	NOG48037	PF15761.2|IMUP|Immortalisation up-regulated protein|XM_007996664.2|m.1995:1-99
CUNH1orf116	0.638115951562513	1.25189796030735	-0.961271408204624	5.00632431715798e-05	0.00246798700406301	down	yes	0.705875785692053	0.586452456409659	0.622019612585826	1.23394269502926	1.3032498369652	1.21850134892759	NW_023666055.1	22968546	22979640	+	CUNH1orf116	--	--	GO:0005737|cytoplasm; GO:0005829|cytosol; GO:0005886|plasma membrane; GO:0070062|extracellular exosome	--	--	--	3375	XP_001166144.2	XP_001166144.2 specifically androgen-regulated gene protein isoform X1 [Pan troglodytes]	sp|Q9BW04|SARG_HUMAN	sp|Q9BW04|SARG_HUMAN Specifically androgen-regulated gene protein OS=Homo sapiens GN=SARG PE=1 SV=2	9544.ENSMMUP00000029189	Specifically androgen-regulated gene protein	_	_	NOG28428	PF15385.3|SARG|Specifically androgen-regulated gene protein|XM_007988651.2|m.6752:33-611
CUNH3orf80	3.559877136622	4.61369975117497	-0.373173294395066	0.00374985283554392	0.0697817285350076	down	yes	3.51400215633583	3.38124907635049	3.78438017717969	4.90600468441708	4.30345310072656	4.63164146838128	NW_023666041.1	3134107	3137115	-	CUNH3orf80	--	--	GO:0016021|integral component of membrane	--	--	--	3009	NP_001253896.1	NP_001253896.1 uncharacterized membrane protein C3orf80 homolog precursor [Macaca mulatta]	sp|F5H4A9|CC080_HUMAN	sp|F5H4A9|CC080_HUMAN Uncharacterized membrane protein C3orf80 OS=Homo sapiens GN=C3orf80 PE=2 SV=1	_	_	_	_	_	PF15843.2|DUF4719|Domain of unknown function (DUF4719)|XM_008008545.2|m.4586:46-247
CUNH6orf132	1.69307824285811	2.68411924516338	-0.661668990874695	1.53582951380306e-05	0.000949507713758983	down	yes	1.44830584147362	1.76788912915611	1.8630397579446	2.7229942740956	2.92504575933415	2.4043177020604	NW_023666044.1	42125540	42164562	-	CUNH6orf132	--	--	--	--	--	--	4439	XP_007970770.1	XP_007970770.1 PREDICTED: uncharacterized protein C6orf132 homolog [Chlorocebus sabaeus]	sp|Q5T0Z8|CF132_HUMAN	sp|Q5T0Z8|CF132_HUMAN Uncharacterized protein C6orf132 OS=Homo sapiens GN=C6orf132 PE=1 SV=4	9606.ENSP00000341368	Uncharacterized protein C6orf132	_	_	NOG117634	_
CUNH8orf37	1.21990005149685	1.58132950534736	-0.371691516337677	0.022322136527859	0.21461404048614	down	yes	1.2924621059057	1.24891902028091	1.11831902830393	1.53247790461425	1.63531652607676	1.57619408535108	NW_023666039.1	50596515	50621942	+	CUNH8orf37	--	--	GO:0005737|cytoplasm; GO:0005829|cytosol; GO:0005886|plasma membrane; GO:0030054|cell junction; GO:0097546|ciliary base	--	--	--	4925	XP_011730078.1	XP_011730078.1 protein C8orf37 homolog isoform X2 [Macaca nemestrina]	sp|Q96NL8|CH037_HUMAN	sp|Q96NL8|CH037_HUMAN Protein C8orf37 OS=Homo sapiens GN=C8orf37 PE=1 SV=1	_	_	_	_	_	PF14996.3|RMP|Retinal Maintenance|XM_008001149.2|m.12071:74-207
CXCL12	9.02955996328457	13.6441678284319	-0.595016939284308	1.49772855476726e-13	5.13482619287821e-11	down	yes	8.58981051552446	8.80561982475293	9.69324954957633	14.8683329084737	12.4698764157232	13.5942941610988	NW_023666056.1	46393964	46408906	+	CXCL12	--	GO:0001666|response to hypoxia; GO:0001764|neuron migration; GO:0001938|positive regulation of endothelial cell proliferation; GO:0006874|cellular calcium ion homeostasis; GO:0006935|chemotaxis; GO:0006952|defense response; GO:0006955|immune response; GO:0007155|cell adhesion; GO:0007165|signal transduction; GO:0007186|G protein-coupled receptor signaling pathway; GO:0007411|axon guidance; GO:000…	GO:0005576|extracellular region; GO:0005737|cytoplasm; GO:0009897|external side of plasma membrane; GO:0070062|extracellular exosome	GO:0005102|signaling receptor binding; GO:0008009|chemokine activity; GO:0008083|growth factor activity; GO:0042056|chemoattractant activity; GO:0042379|chemokine receptor binding; GO:0045236|CXCR chemokine receptor binding	ko:K10031|CXCL12	ko04060|Cytokine-cytokine receptor interaction; ko04062|Chemokine signaling pathway; ko04064|NF-kappa B signaling pathway; ko04360|Axon guidance; ko04670|Leukocyte transendothelial migration; ko04672|Intestinal immune network for IgA production; ko05200|Pathways in cancer; ko05323|Rheumatoid arthritis	3552	XP_003903642.1	XP_003903642.1 stromal cell-derived factor 1 isoform X2 [Papio anubis]	sp|P48061|SDF1_HUMAN	sp|P48061|SDF1_HUMAN Stromal cell-derived factor 1 OS=Homo sapiens GN=CXCL12 PE=1 SV=1	_	_	_	_	_	PF00048.17|IL8|Small cytokines (intecrine/chemokine), interleukin-8 like|XM_007962484.2|m.10308:62-118
CYP1A1	5.49969807382779	6.82605121722651	-0.311189943391444	0.0128313306579684	0.154601136561863	down	yes	4.86815492100116	5.26937508085445	6.36156421962776	7.22058503323616	6.44136632126557	6.8162022971778	NW_023666048.1	132870282	132876394	-	CYP1A1	--	GO:0002933|lipid hydroxylation; GO:0008202|steroid metabolic process; GO:0009308|amine metabolic process; GO:0009404|toxin metabolic process; GO:0009636|response to toxic substance; GO:0017144|drug metabolic process; GO:0046483|heterocycle metabolic process; GO:0050665|hydrogen peroxide biosynthetic process; GO:0071407|cellular response to organic cyclic compound	GO:0005789|endoplasmic reticulum membrane; GO:0031090|organelle membrane; GO:0043231|intracellular membrane-bounded organelle	GO:0004497|monooxygenase activity; GO:0005506|iron ion binding; GO:0020037|heme binding; GO:0070330|aromatase activity; GO:0070576|vitamin D 24-hydroxylase activity; GO:0101020|estrogen 16-alpha-hydroxylase activity	ko:K07408|CYP1A1	ko00140|Steroid hormone biosynthesis; ko00380|Tryptophan metabolism; ko00830|Retinol metabolism; ko00980|Metabolism of xenobiotics by cytochrome P450; ko01100|Metabolic pathways; ko04913|Ovarian steroidogenesis; ko05204|Chemical carcinogenesis	2715	XP_011946220.1	XP_011946220.1 PREDICTED: cytochrome P450 1A1 isoform X1 [Cercocebus atys]	sp|Q6GUR1|CP1A1_MACMU	sp|Q6GUR1|CP1A1_MACMU Cytochrome P450 1A1 OS=Macaca mulatta GN=CYP1A1 PE=2 SV=1	9544.ENSMMUP00000029575	Cytochrome P450 1A1 (EC 1.14.14.1)(CYPIA1); Cytochromes P450 are a group of heme-thiolate mo [...]	COG2124	KOG0156	_	PF00067.19|p450|Cytochrome P450|XM_008015874.2|m.6850:40-492
CYP1B1	2.23721355113933	2.66132419042433	-0.249417841931359	0.0496572893086134	0.331891984590356	down	yes	2.16795246337187	2.51352766964015	2.03016052040596	2.72805983332635	2.6322057555676	2.62370698237904	NW_023666045.1	42635474	42644623	-	CYP1B1	--	GO:0001525|angiogenesis; GO:0002930|trabecular meshwork development; GO:0006725|cellular aromatic compound metabolic process; GO:0006805|xenobiotic metabolic process; GO:0006809|nitric oxide biosynthetic process; GO:0007155|cell adhesion; GO:0007601|visual perception; GO:0008202|steroid metabolic process; GO:0008210|estrogen metabolic process; GO:0008285|negative regulation of cell population pro…	GO:0005739|mitochondrion; GO:0005789|endoplasmic reticulum membrane; GO:0031090|organelle membrane; GO:0043231|intracellular membrane-bounded organelle	GO:0004497|monooxygenase activity; GO:0005506|iron ion binding; GO:0016712|oxidoreductase activity, acting on paired donors, with incorporation or reduction of molecular oxygen, reduced flavin or flavoprotein as one donor, and incorporation of one atom of oxygen; GO:0019825|oxygen binding; GO:0020037|heme binding; GO:0070330|aromatase activity	ko:K07410|CYP1B1	ko00140|Steroid hormone biosynthesis; ko00380|Tryptophan metabolism; ko00980|Metabolism of xenobiotics by cytochrome P450; ko04913|Ovarian steroidogenesis; ko05204|Chemical carcinogenesis; ko05206|MicroRNAs in cancer	5148	XP_007969104.1	XP_007969104.1 PREDICTED: cytochrome P450 1B1 isoform X1 [Chlorocebus sabaeus]	sp|Q16678|CP1B1_HUMAN	sp|Q16678|CP1B1_HUMAN Cytochrome P450 1B1 OS=Homo sapiens GN=CYP1B1 PE=1 SV=2	9544.ENSMMUP00000018330	cytochrome P450, family 1, subfamily B, polypeptide 1	COG2124	KOG0156	_	PF00067.19|p450|Cytochrome P450|XM_007970914.2|m.7396:51-518
CYP24A1	7.87555278177845	11.269086470123	-0.516366426483215	1.06996278825188e-09	1.89886925420936e-07	down	yes	8.15639633185604	7.53822535777866	7.93203665570064	11.7886411953921	10.7727581847666	11.2458600302102	NW_023666050.1	57988669	58009485	+	CYP24A1	--	GO:0001649|osteoblast differentiation; GO:0006766|vitamin metabolic process; GO:0033280|response to vitamin D; GO:0042359|vitamin D metabolic process; GO:0042369|vitamin D catabolic process; GO:0055114|oxidation-reduction process; GO:0070561|vitamin D receptor signaling pathway	GO:0005634|nucleus; GO:0005654|nucleoplasm; GO:0005739|mitochondrion; GO:0005741|mitochondrial outer membrane; GO:0005886|plasma membrane	GO:0005506|iron ion binding; GO:0008403|25-hydroxycholecalciferol-24-hydroxylase activity; GO:0016491|oxidoreductase activity; GO:0020037|heme binding; GO:0030342|1-alpha,25-dihydroxyvitamin D3 24-hydroxylase activity	ko:K07436|CYP24A1	ko00100|Steroid biosynthesis; ko01100|Metabolic pathways; ko05206|MicroRNAs in cancer	3527	XP_009214176.2	XP_009214176.2 1,25-dihydroxyvitamin D(3) 24-hydroxylase, mitochondrial [Papio anubis]	sp|Q07973|CP24A_HUMAN	sp|Q07973|CP24A_HUMAN 1,25-dihydroxyvitamin D(3) 24-hydroxylase, mitochondrial OS=Homo sapiens GN=CYP24A1 PE=1 SV=2	9606.ENSP00000216862	cytochrome P450, family 24, subfamily A, polypeptide 1; Has a role in maintaining calcium ho [...]	COG2124	KOG0159	_	PF00067.19|p450|Cytochrome P450|XM_037982629.1|m.10431:59-503
CYREN	1.38292022907567	2.0661412769345	-0.575791980486106	0.0168924206016243	0.183533278476036	down	yes	1.58771747860598	1.30466491861747	1.25637829000356	2.47901923081446	1.64412876831014	2.0752758316789	NW_023666072.1	755218	760240	-	CYREN	--	GO:0006303|double-strand break repair via nonhomologous end joining	GO:0005634|nucleus; GO:0005737|cytoplasm	--	--	--	1833	XP_015303561.1	XP_015303561.1 PREDICTED: modulator of retrovirus infection homolog isoform X3 [Macaca fascicularis]	sp|Q9BWK5|MRI_HUMAN	sp|Q9BWK5|MRI_HUMAN Modulator of retrovirus infection homolog OS=Homo sapiens GN=MRI PE=1 SV=2	_	_	_	_	_	PF15325.3|MRI|Modulator of retrovirus infection|XM_037991093.1|m.13746:1-104
CYTH3	42.941179103519	49.1409145854843	-0.194520525020498	9.43175281170111e-05	0.00422189884761161	down	yes	43.0992702629048	42.9174169808499	42.8068500668024	48.6917014499628	50.7524138030326	47.9786285034576	NW_023666102.1	604064	717566	+	CYTH3	--	GO:0032012|regulation of ARF protein signal transduction; GO:0045785|positive regulation of cell adhesion; GO:0048193|Golgi vesicle transport; GO:0090162|establishment of epithelial cell polarity	GO:0001726|ruffle; GO:0005654|nucleoplasm; GO:0005737|cytoplasm; GO:0005829|cytosol; GO:0005886|plasma membrane; GO:0005912|adherens junction; GO:0005923|bicellular tight junction; GO:0031234|extrinsic component of cytoplasmic side of plasma membrane	GO:0005085|guanyl-nucleotide exchange factor activity; GO:0005086|ARF guanyl-nucleotide exchange factor activity; GO:0005547|phosphatidylinositol-3,4,5-trisphosphate binding	ko:K18441|CYTH	ko04072|Phospholipase D signaling pathway; ko04144|Endocytosis	4538	XP_008016916.1	XP_008016916.1 PREDICTED: cytohesin-3 isoform X1 [Chlorocebus sabaeus]	sp|O08967|CYH3_MOUSE	sp|O08967|CYH3_MOUSE Cytohesin-3 OS=Mus musculus GN=Cyth3 PE=1 SV=1	_	_	_	_	_	PF01369.17|Sec7|Sec7 domain|XM_037995464.1|m.2064:75-256;PF00169.26|PH|PH domain|XM_037995464.1|m.2064:274-387
CYTH4	0.181369508669525	0.416626652714927	-1.15661311789405	0.00879172685932073	0.120786156350504	down	yes	0.135111683523422	0.165879738550335	0.243117103934819	0.323485831577113	0.448251536281024	0.478142590286644	NW_023666045.1	105806480	105839003	-	CYTH4	--	GO:0032012|regulation of ARF protein signal transduction	GO:0000139|Golgi membrane; GO:0005829|cytosol; GO:0005886|plasma membrane	GO:0005086|ARF guanyl-nucleotide exchange factor activity; GO:0008289|lipid binding	ko:K18441|CYTH	ko04072|Phospholipase D signaling pathway; ko04144|Endocytosis	3140	NP_001244978.1	NP_001244978.1 cytohesin-4 [Macaca mulatta]	sp|Q9UIA0|CYH4_HUMAN	sp|Q9UIA0|CYH4_HUMAN Cytohesin-4 OS=Homo sapiens GN=CYTH4 PE=1 SV=1	9598.ENSPTRP00000024686	cytohesin 4	COG5307	KOG0930	_	PF01369.17|Sec7|Sec7 domain|XM_007975697.2|m.10380:62-242;PF00169.26|PH|PH domain|XM_007975697.2|m.10380:261-374
DAAM2	6.1718655040391	8.21861385278322	-0.412607156114814	4.92652275464515e-05	0.0024446248603231	down	yes	7.25709071055841	5.59926147323621	5.65924432832267	7.2167841761805	9.17508107594634	8.26397630622283	NW_023666044.1	39782378	39898330	+	DAAM2	--	GO:0007368|determination of left/right symmetry; GO:0030036|actin cytoskeleton organization	GO:0070062|extracellular exosome	GO:0003779|actin binding; GO:0017048|Rho GTPase binding	ko:K04512|DAAM	ko04310|Wnt signaling pathway	8766	XP_007970886.1	XP_007970886.1 PREDICTED: disheveled-associated activator of morphogenesis 2 isoform X1 [Chlorocebus sabaeus]	sp|Q86T65|DAAM2_HUMAN	sp|Q86T65|DAAM2_HUMAN Disheveled-associated activator of morphogenesis 2 OS=Homo sapiens GN=DAAM2 PE=1 SV=3	_	_	_	_	_	PF02181.20|FH2|Formin Homology 2 Domain|XM_007972700.2|m.4681:596-978;PF06367.13|Drf_FH3|Diaphanous FH3 Domain|XM_007972700.2|m.4681:231-434;PF06371.10|Drf_GBD|Diaphanous GTPase-binding Domain|XM_007972700.2|m.4681:43-228
DAB1	1.9538702579505	2.55626035655385	-0.385967922655802	2.87575845222736e-05	0.00157748422733999	down	yes	1.97285551901508	1.90860792871321	1.9801473261232	2.47360422883901	2.48323740586552	2.71193943495702	NW_023666033.1	41328263	42605152	-	DAB1	--	GO:0007162|negative regulation of cell adhesion; GO:0007264|small GTPase mediated signal transduction; GO:0007411|axon guidance; GO:0007494|midgut development; GO:0007628|adult walking behavior; GO:0016358|dendrite development; GO:0021517|ventral spinal cord development; GO:0021589|cerebellum structural organization; GO:0021813|cell-cell adhesion involved in neuronal-glial interactions involved i…	GO:0005829|cytosol; GO:0005903|brush border; GO:0014069|postsynaptic density; GO:0016020|membrane; GO:0043005|neuron projection; GO:0043025|neuronal cell body; GO:0043231|intracellular membrane-bounded organelle; GO:0045177|apical part of cell; GO:0048471|perinuclear region of cytoplasm	GO:0043548|phosphatidylinositol 3-kinase binding	ko:K20054|DAB1	--	9724	XP_007976763.1	XP_007976763.1 PREDICTED: disabled homolog 1 isoform X4 [Chlorocebus sabaeus]	sp|O75553|DAB1_HUMAN	sp|O75553|DAB1_HUMAN Disabled homolog 1 OS=Homo sapiens GN=DAB1 PE=1 SV=3	9544.ENSMMUP00000040096	disabled homolog 1 (Drosophila)	_	KOG3535	_	PF00640.20|PID|Phosphotyrosine interaction domain (PTB/PID)|XM_038003807.1|m.3518:61-167
DCDC2	64.0011624746394	77.6644456476443	-0.279116531155058	3.00791280187541e-08	3.87815082190518e-06	down	yes	62.9850968087986	64.2287362803947	64.7896543347249	80.271543964767	73.8814800002113	78.8403129779545	NW_023666044.1	24107394	24298206	-	DCDC2	--	GO:0001764|neuron migration; GO:0006968|cellular defense response; GO:0007605|sensory perception of sound; GO:0030111|regulation of Wnt signaling pathway; GO:0035556|intracellular signal transduction; GO:0045880|positive regulation of smoothened signaling pathway; GO:0060271|cilium assembly; GO:1902017|regulation of cilium assembly	GO:0005634|nucleus; GO:0005737|cytoplasm; GO:0005829|cytosol; GO:0005929|cilium; GO:0005930|axoneme; GO:0060091|kinocilium	GO:0019894|kinesin binding	--	--	5004	XP_012364243.1	XP_012364243.1 PREDICTED: doublecortin domain-containing protein 2 isoform X1 [Nomascus leucogenys]	sp|Q9UHG0|DCDC2_HUMAN	sp|Q9UHG0|DCDC2_HUMAN Doublecortin domain-containing protein 2 OS=Homo sapiens GN=DCDC2 PE=1 SV=2	9544.ENSMMUP00000011082	doublecortin domain containing 2	_	KOG3757	_	PF03607.14|DCX|Doublecortin|XM_007973558.2|m.3047:35-94;PF03607.14|DCX|Doublecortin|XM_007973558.2|m.3047:157-215
DCLK1	0.952420979689155	1.28206858422291	-0.424942654592053	0.000258358648768113	0.00971905290939398	down	yes	0.888713975211066	1.01816901880127	0.95037994505513	1.38894485320288	1.22291997864829	1.23434092081756	NW_023666057.1	29580519	29932214	+	DCLK1	--	GO:0001764|neuron migration; GO:0006468|protein phosphorylation; GO:0007399|nervous system development; GO:0007417|central nervous system development; GO:0009615|response to virus; GO:0016197|endosomal transport; GO:0018105|peptidyl-serine phosphorylation; GO:0018107|peptidyl-threonine phosphorylation; GO:0021952|central nervous system projection neuron axonogenesis; GO:0030900|forebrain developm…	GO:0005622|intracellular; GO:0005887|integral component of plasma membrane; GO:0014069|postsynaptic density	GO:0004672|protein kinase activity; GO:0004674|protein serine/threonine kinase activity; GO:0005524|ATP binding	ko:K08805|DCLK1_2	--	8198	XP_007958308.1	XP_007958308.1 PREDICTED: serine/threonine-protein kinase DCLK1 isoform X3 [Chlorocebus sabaeus]	sp|O15075|DCLK1_HUMAN	sp|O15075|DCLK1_HUMAN Serine/threonine-protein kinase DCLK1 OS=Homo sapiens GN=DCLK1 PE=1 SV=2	9606.ENSP00000255448	doublecortin-like kinase 1; Probable kinase that may be involved in a calcium- signaling pat [...]	COG0515	KOG0032;KOG3757	_	PF00069.22|Pkinase|Protein kinase domain|XM_007960118.2|m.11034:390-647;PF03607.14|DCX|Doublecortin|XM_007960118.2|m.11034:75-137;PF03607.14|DCX|Doublecortin|XM_007960118.2|m.11034:204-263;PF07714.14|Pkinase_Tyr|Protein tyrosine kinase|XM_007960118.2|m.11034:391-637
DDR1	17.9339069293394	20.9323936688222	-0.222932305864488	0.00574681234161933	0.0917751254401573	down	yes	17.2559553283424	16.5325252034364	20.0132402562395	22.2295438828123	19.0410735033162	21.526563620338	NW_023666044.1	30581668	30601055	+	DDR1	--	GO:0001558|regulation of cell growth; GO:0001952|regulation of cell-matrix adhesion; GO:0007155|cell adhesion; GO:0007566|embryo implantation; GO:0007595|lactation; GO:0008285|negative regulation of cell population proliferation; GO:0010715|regulation of extracellular matrix disassembly; GO:0014909|smooth muscle cell migration; GO:0030198|extracellular matrix organization; GO:0038063|collagen-act…	GO:0005615|extracellular space; GO:0005886|plasma membrane; GO:0005887|integral component of plasma membrane; GO:0043235|receptor complex; GO:0070062|extracellular exosome	GO:0004714|transmembrane receptor protein tyrosine kinase activity; GO:0005518|collagen binding; GO:0005524|ATP binding; GO:0038062|protein tyrosine kinase collagen receptor activity; GO:0046872|metal ion binding	ko:K05124|DDR1,NEP,CD167a	--	4021	XP_007971380.1	XP_007971380.1 PREDICTED: epithelial discoidin domain-containing receptor 1 isoform X1 [Chlorocebus sabaeus]	sp|Q08345|DDR1_HUMAN	sp|Q08345|DDR1_HUMAN Epithelial discoidin domain-containing receptor 1 OS=Homo sapiens GN=DDR1 PE=1 SV=1	9544.ENSMMUP00000034147	discoidin domain receptor tyrosine kinase 1	COG0515	KOG1094	_	PF07714.14|Pkinase_Tyr|Protein tyrosine kinase|XM_007973189.2|m.3658:625-920;PF00069.22|Pkinase|Protein kinase domain|XM_007973189.2|m.3658:628-916;PF00754.22|F5_F8_type_C|F5/8 type C domain|XM_007973189.2|m.3658:62-197
DENND2A	1.97050634184258	2.46414620959077	-0.321061437900801	0.0378270268382885	0.286456174626296	down	yes	1.78552053716371	1.72417126285346	2.40182722551058	2.76600488952801	2.40650686589695	2.21992687334736	NW_023666072.1	5939628	6065679	-	DENND2A	--	GO:0015031|protein transport; GO:0042147|retrograde transport, endosome to Golgi; GO:0061024|membrane organization	GO:0005829|cytosol; GO:0015629|actin cytoskeleton	GO:0017112|Rab guanyl-nucleotide exchange factor activity	ko:K20161|DENND2	--	4732	XP_023040657.1	XP_023040657.1 DENN domain-containing protein 2A [Piliocolobus tephrosceles]	sp|Q9ULE3|DEN2A_HUMAN	sp|Q9ULE3|DEN2A_HUMAN DENN domain-containing protein 2A OS=Homo sapiens GN=DENND2A PE=2 SV=4	_	_	_	_	_	PF02141.18|DENN|DENN (AEX-3) domain|XM_037991170.1|m.13933:661-842;PF03456.15|uDENN|uDENN domain|XM_037991170.1|m.13933:584-651;PF03455.16|dDENN|dDENN domain|XM_037991170.1|m.13933:929-974
DENND2B	9.87191800360287	11.7921991495405	-0.256192717584882	8.38364130235871e-05	0.00380925388693015	down	yes	10.1838330726376	9.49648748367749	9.93543345449352	12.0559922011401	11.5606993554662	11.7599058920151	NW_023666038.1	153617798	153794427	+	DENND2B	--	GO:0070374|positive regulation of ERK1 and ERK2 cascade	--	GO:0017112|Rab guanyl-nucleotide exchange factor activity	ko:K20161|DENND2	--	4704	XP_008005692.1	XP_008005692.1 PREDICTED: suppression of tumorigenicity 5 protein isoform X1 [Chlorocebus sabaeus]	sp|P78524|ST5_HUMAN	sp|P78524|ST5_HUMAN Suppression of tumorigenicity 5 protein OS=Homo sapiens GN=ST5 PE=1 SV=3	9544.ENSMMUP00000028745	suppression of tumorigenicity 5	_	KOG3569	_	PF02141.18|DENN|DENN (AEX-3) domain|XM_037999747.1|m.9853:792-973;PF03456.15|uDENN|uDENN domain|XM_037999747.1|m.9853:716-782;PF03455.16|dDENN|dDENN domain|XM_037999747.1|m.9853:1055-1103
DENND3	2.93321679570408	3.41220984839188	-0.217534413657915	0.048401576906638	0.326539475909962	down	yes	2.91251441047872	2.88526946164419	3.00186651498934	3.29956654332203	3.17044656012615	3.76661644172747	NW_023666039.1	4695279	4765143	-	DENND3	--	GO:0008333|endosome to lysosome transport; GO:0044257|cellular protein catabolic process; GO:0061024|membrane organization	GO:0005829|cytosol	GO:0017112|Rab guanyl-nucleotide exchange factor activity	ko:K20162|DENND3	--	5607	XP_007999829.1	XP_007999829.1 PREDICTED: DENN domain-containing protein 3 isoform X1 [Chlorocebus sabaeus]	sp|A2RUS2|DEND3_HUMAN	sp|A2RUS2|DEND3_HUMAN DENN domain-containing protein 3 OS=Homo sapiens GN=DENND3 PE=1 SV=2	9544.ENSMMUP00000017851	DENN/MADD domain containing 3	_	KOG2127	_	PF02141.18|DENN|DENN (AEX-3) domain|XM_038000093.1|m.11201:311-449;PF03456.15|uDENN|uDENN domain|XM_038000093.1|m.11201:154-206
DEPDC5	3.78637845963272	4.41690268045533	-0.221673836770966	0.0114901448389995	0.143010589848438	down	yes	3.7691136270593	3.80769041932023	3.78233133251864	4.21901320733939	4.43479846970713	4.59689636431948	NW_023666045.1	111310353	111477738	-	DEPDC5	--	GO:0010506|regulation of autophagy; GO:0032007|negative regulation of TOR signaling; GO:0034198|cellular response to amino acid starvation; GO:0035556|intracellular signal transduction; GO:1904262|negative regulation of TORC1 signaling	GO:0005764|lysosome; GO:0005765|lysosomal membrane; GO:0005829|cytosol; GO:0048471|perinuclear region of cytoplasm; GO:1990130|GATOR1 complex	GO:0005096|GTPase activator activity; GO:0044877|protein-containing complex binding	ko:K20404|DEPDC5	ko04150|mTOR signaling pathway	5871	XP_007973721.1	XP_007973721.1 PREDICTED: DEP domain-containing protein 5 isoform X2 [Chlorocebus sabaeus]	sp|O75140|DEPD5_HUMAN	sp|O75140|DEPD5_HUMAN GATOR complex protein DEPDC5 OS=Homo sapiens GN=DEPDC5 PE=1 SV=2	9606.ENSP00000371546	DEP domain containing 5	_	KOG3572	_	PF12257.5|DUF3608|Protein of unknown function (DUF3608)|XR_005243502.1|m.10623:100-381;PF00610.18|DEP|Domain found in Dishevelled, Egl-10, and Pleckstrin (DEP)|XR_005243502.1|m.10623:1199-1259
DEPP1	18.4584268759388	27.3372236285543	-0.566333389680279	9.50435228020118e-06	0.000637214018430377	down	yes	15.8369252662222	17.8379941657066	21.7003611958876	26.5365663150405	24.3277713221108	31.1473332485116	NW_023666056.1	45800538	45802078	+	DEPP1	--	--	GO:0005739|mitochondrion	--	--	--	985	XP_007960684.1	XP_007960684.1 PREDICTED: protein DEPP [Chlorocebus sabaeus]	sp|Q9NTK1|DEPP_HUMAN	sp|Q9NTK1|DEPP_HUMAN Protein DEPP OS=Homo sapiens GN=DEPP PE=1 SV=2	9544.ENSMMUP00000023018	Protein DEPP (Decidual protein induced by progesterone)(Fasting-induced gene protein)(FIG)	_	_	NOG41160	PF15343.3|DEPP|Decidual protein induced by progesterone family|XM_007962493.2|m.10284:130-317
DEPTOR	13.0688859771655	15.0980597544523	-0.208078733608226	0.0112712060097713	0.140866729625021	down	yes	13.4522709052321	12.2594335385085	13.494953487756	15.2706276921515	15.3399478737588	14.6836036974466	NW_023666039.1	25660666	25847582	-	DEPTOR	--	GO:0006469|negative regulation of protein kinase activity; GO:0032007|negative regulation of TOR signaling; GO:0035556|intracellular signal transduction; GO:0045792|negative regulation of cell size; GO:2001236|regulation of extrinsic apoptotic signaling pathway	GO:0005622|intracellular; GO:0005737|cytoplasm	--	ko:K20402|DEPTOR	ko04140|Autophagy - animal; ko04150|mTOR signaling pathway	2654	XP_007999633.1	XP_007999633.1 PREDICTED: DEP domain-containing mTOR-interacting protein isoform X1 [Chlorocebus sabaeus]	sp|Q8TB45|DPTOR_HUMAN	sp|Q8TB45|DPTOR_HUMAN DEP domain-containing mTOR-interacting protein OS=Homo sapiens GN=DEPTOR PE=1 SV=2	_	_	_	_	_	PF00610.18|DEP|Domain found in Dishevelled, Egl-10, and Pleckstrin (DEP)|XM_008001442.2|m.11683:111-178;PF00610.18|DEP|Domain found in Dishevelled, Egl-10, and Pleckstrin (DEP)|XM_008001442.2|m.11683:213-278
DGKG	0.367814312889051	0.586565809991107	-0.659003940252517	0.00377375957240403	0.070021110885258	down	yes	0.332492760032702	0.293030874288637	0.477919304345813	0.606290415218933	0.481627062317797	0.671779952436592	NW_023666063.1	11812850	12027263	+	DGKG	--	GO:0007165|signal transduction; GO:0007205|protein kinase C-activating G protein-coupled receptor signaling pathway; GO:0030168|platelet activation; GO:0035556|intracellular signal transduction; GO:0046486|glycerolipid metabolic process; GO:0046834|lipid phosphorylation; GO:0048666|neuron development	GO:0005737|cytoplasm; GO:0005886|plasma membrane	GO:0003951|NAD+ kinase activity; GO:0004143|diacylglycerol kinase activity; GO:0005509|calcium ion binding; GO:0005524|ATP binding	ko:K00901|dgkA,DGK	ko00561|Glycerolipid metabolism; ko00564|Glycerophospholipid metabolism; ko01100|Metabolic pathways; ko04070|Phosphatidylinositol signaling system; ko04072|Phospholipase D signaling pathway; ko05231|Choline metabolism in cancer	6171	XP_007970018.1	XP_007970018.1 PREDICTED: diacylglycerol kinase gamma isoform X1 [Chlorocebus sabaeus]	sp|P49619|DGKG_HUMAN	sp|P49619|DGKG_HUMAN Diacylglycerol kinase gamma OS=Homo sapiens GN=DGKG PE=2 SV=3	9598.ENSPTRP00000027031	diacylglycerol kinase, gamma 90kDa	_	KOG1169	_	PF00609.16|DAGK_acc|Diacylglycerol kinase accessory domain|XM_037988477.1|m.4369:578-752;PF14513.3|DAG_kinase_N|Diacylglycerol kinase N-terminus|XM_037988477.1|m.4369:6-175;PF00781.21|DAGK_cat|Diacylglycerol kinase catalytic domain|XM_037988477.1|m.4369:434-543;PF00130.19|C1_1|Phorbol esters/diacylglycerol binding domain (C1 domain)|XM_037988477.1|m.4369:272-321;PF13499.3|EF-hand_7|EF-hand domain…
DISC1	0.663533553646881	1.02987472853574	-0.626588016663084	0.00225418576345077	0.0500123195425012	down	yes	0.525384422393034	0.759094468702466	0.706121769845143	1.04999959634435	1.12700964548948	0.912614943773386	NW_023666055.1	70799188	71196506	+	DISC1	--	GO:0000226|microtubule cytoskeleton organization; GO:0001764|neuron migration; GO:0001954|positive regulation of cell-matrix adhesion; GO:0002052|positive regulation of neuroblast proliferation; GO:0021846|cell proliferation in forebrain; GO:0021852|pyramidal neuron migration; GO:0030177|positive regulation of Wnt signaling pathway; GO:0031929|TOR signaling; GO:0032091|negative regulation of prot…	GO:0005634|nucleus; GO:0005739|mitochondrion; GO:0005783|endoplasmic reticulum; GO:0005813|centrosome; GO:0005829|cytosol; GO:0005871|kinesin complex; GO:0005874|microtubule; GO:0008021|synaptic vesicle; GO:0014069|postsynaptic density; GO:0030054|cell junction; GO:0030286|dynein complex; GO:0030424|axon; GO:0036064|ciliary basal body; GO:0044297|cell body; GO:0045211|postsynaptic membrane; GO:00…	GO:0019894|kinesin binding; GO:0044877|protein-containing complex binding; GO:0060090|molecular adaptor activity	ko:K16534|DISC1	--	5901	XP_007987990.1	XP_007987990.1 PREDICTED: disrupted in schizophrenia 1 protein isoform X1 [Chlorocebus sabaeus]	sp|Q9NRI5|DISC1_HUMAN	sp|Q9NRI5|DISC1_HUMAN Disrupted in schizophrenia 1 protein OS=Homo sapiens GN=DISC1 PE=1 SV=3	9544.ENSMMUP00000017235	disrupted in schizophrenia 1	_	_	NOG76097	_
DIXDC1	4.99577518244296	5.95563400789553	-0.253081972251038	0.00511124679959869	0.0851028233685941	down	yes	4.58792268805953	5.55968232191875	4.8397205373506	5.6756775982322	5.96471475859514	6.22650966685925	NW_023666043.1	22605417	22704493	-	DIXDC1	--	GO:0007049|cell cycle; GO:0021799|cerebral cortex radially oriented cell migration; GO:0021869|forebrain ventricular zone progenitor cell division; GO:0032956|regulation of actin cytoskeleton organization; GO:0045665|negative regulation of neuron differentiation; GO:0060070|canonical Wnt signaling pathway; GO:0070507|regulation of microtubule cytoskeleton organization; GO:0090263|positive regulat…	GO:0005829|cytosol; GO:0005925|focal adhesion	GO:0003779|actin binding; GO:0019904|protein domain specific binding; GO:0043015|gamma-tubulin binding	--	--	6121	XP_008019027.1	XP_008019027.1 PREDICTED: dixin isoform X1 [Chlorocebus sabaeus]	sp|Q155Q3|DIXC1_HUMAN	sp|Q155Q3|DIXC1_HUMAN Dixin OS=Homo sapiens GN=DIXDC1 PE=1 SV=2	9544.ENSMMUP00000023129	DIX domain containing 1 Fragment	_	KOG0035;KOG3571	_	PF00778.14|DIX|DIX domain|XM_008020836.2|m.917:622-700;PF00307.28|CH|Calponin homology (CH) domain|XM_008020836.2|m.917:22-127;PF11971.5|CAMSAP_CH|CAMSAP CH domain|XM_008020836.2|m.917:35-109
DKK1	1.9980786700156	3.2657734769591	-0.706019806097664	4.82693696518243e-05	0.00240311366731937	down	yes	1.7703056061531	2.40328071140765	1.82064969248606	3.36935161449641	3.10673698508876	3.32123183129213	NW_023666048.1	39790339	39794538	-	DKK1	--	GO:0000122|negative regulation of transcription by RNA polymerase II; GO:0000904|cell morphogenesis involved in differentiation; GO:0001706|endoderm formation; GO:0001707|mesoderm formation; GO:0001942|hair follicle development; GO:0002090|regulation of receptor internalization; GO:0007611|learning or memory; GO:0010628|positive regulation of gene expression; GO:0010942|positive regulation of cel…	GO:0005576|extracellular region; GO:0005615|extracellular space; GO:0005886|plasma membrane; GO:0031901|early endosome membrane	GO:0008083|growth factor activity; GO:0039706|co-receptor binding; GO:0048019|receptor antagonist activity; GO:0050750|low-density lipoprotein particle receptor binding	ko:K02165|DKK	ko04310|Wnt signaling pathway	2673	XP_007961635.1	XP_007961635.1 PREDICTED: dickkopf-related protein 1 [Chlorocebus sabaeus]	sp|O94907|DKK1_HUMAN	sp|O94907|DKK1_HUMAN Dickkopf-related protein 1 OS=Homo sapiens GN=DKK1 PE=1 SV=1	9544.ENSMMUP00000014218	dickkopf homolog 1 (Xenopus laevis)	_	KOG1218	_	PF04706.9|Dickkopf_N|Dickkopf N-terminal cysteine-rich region|XM_007963444.2|m.2517:85-139
DLG5	33.9811218290023	37.3156785451416	-0.135010510635423	0.00335221469204152	0.064665164487783	down	yes	34.2675515006604	33.7086176715383	33.9671963148083	37.8786938913322	37.1095569326972	36.9587848113953	NW_023666048.1	13933918	14070588	+	DLG5	--	GO:0001837|epithelial to mesenchymal transition; GO:0007165|signal transduction; GO:0008285|negative regulation of cell population proliferation; GO:0030011|maintenance of cell polarity; GO:0030336|negative regulation of cell migration; GO:0030859|polarized epithelial cell differentiation; GO:0030901|midbrain development; GO:0035331|negative regulation of hippo signaling; GO:0035332|positive regu…	GO:0005737|cytoplasm; GO:0005886|plasma membrane; GO:0005913|cell-cell adherens junction; GO:0014069|postsynaptic density; GO:0030054|cell junction; GO:0036064|ciliary basal body; GO:0045211|postsynaptic membrane	GO:0008013|beta-catenin binding; GO:0008092|cytoskeletal protein binding; GO:0030159|receptor signaling complex adaptor activity	--	--	8514	XP_007961039.1	XP_007961039.1 PREDICTED: disks large homolog 5 isoform X1 [Chlorocebus sabaeus]	sp|Q8TDM6|DLG5_HUMAN	sp|Q8TDM6|DLG5_HUMAN Disks large homolog 5 OS=Homo sapiens GN=DLG5 PE=1 SV=4	9606.ENSP00000361467	discs, large homolog 5 (Drosophila); May play a role at the plasma membrane in the maintenan [...]	_	KOG0708	_	PF00595.21|PDZ|PDZ domain (Also known as DHR or GLGF)|XM_007962848.2|m.1396:633-706;PF00595.21|PDZ|PDZ domain (Also known as DHR or GLGF)|XM_007962848.2|m.1396:722-792;PF00595.21|PDZ|PDZ domain (Also known as DHR or GLGF)|XM_007962848.2|m.1396:1351-1424;PF04822.10|Takusan|Takusan|XM_007962848.2|m.1396:130-213;PF16610.2|dbPDZ_assoc|Unstructured region between two PDZ domains on Dlg5|XM_007962848.2…
DLGAP4	13.3937722125114	15.1488978977801	-0.177525794304451	0.0190255832007197	0.196710707733281	down	yes	13.2224437012755	13.1445887798617	13.814284156397	14.4446635382827	13.9306187539871	17.0714114010704	NW_023666087.1	3647596	3879333	+	DLGAP4	--	GO:0023052|signaling; GO:0065003|protein-containing complex assembly	GO:0005886|plasma membrane; GO:0045202|synapse	GO:0019904|protein domain specific binding	--	--	5118	XP_007962259.1	XP_007962259.1 PREDICTED: disks large-associated protein 4 isoform X1 [Chlorocebus sabaeus]	sp|Q9Y2H0|DLGP4_HUMAN	sp|Q9Y2H0|DLGP4_HUMAN Disks large-associated protein 4 OS=Homo sapiens GN=DLGAP4 PE=1 SV=3	9544.ENSMMUP00000021606	discs, large (Drosophila) homolog-associated protein 4	_	KOG3971	_	PF03359.10|GKAP|Guanylate-kinase-associated protein (GKAP) protein|XM_037995024.1|m.659:660-992
DLX4	3.74617476024338	4.88519349495347	-0.382101699583018	0.00473192839696649	0.0814853194842917	down	yes	3.67699559767179	4.07118645935665	3.49034222370171	4.67733889851244	5.60797513123889	4.37026645510909	NW_023666077.1	14077061	14082917	-	DLX4	--	GO:0000122|negative regulation of transcription by RNA polymerase II; GO:0006355|regulation of transcription, DNA-templated; GO:0007275|multicellular organism development	GO:0005634|nucleus	GO:0000978|RNA polymerase II proximal promoter sequence-specific DNA binding; GO:0001227|DNA-binding transcription repressor activity, RNA polymerase II-specific; GO:0003700|DNA-binding transcription factor activity; GO:0043565|sequence-specific DNA binding	ko:K09314|DLX1_4_6	--	2058	XP_008009740.1	XP_008009740.1 PREDICTED: homeobox protein DLX-4 isoform X1 [Chlorocebus sabaeus]	sp|Q92988|DLX4_HUMAN	sp|Q92988|DLX4_HUMAN Homeobox protein DLX-4 OS=Homo sapiens GN=DLX4 PE=1 SV=4	_	_	_	_	_	PF00046.26|Homeobox|Homeobox domain|XM_008011549.2|m.9527:118-174
DLX5	1.55165509955251	2.35563633754709	-0.599152448153284	0.0249555224494533	0.228986652159369	down	yes	1.86979492787332	1.62032399861375	1.16484637217047	1.81990237280654	2.97214862405354	2.27485801578119	NW_023666042.1	52323709	52328385	-	DLX5	--	GO:0001501|skeletal system development; GO:0001649|osteoblast differentiation; GO:0001958|endochondral ossification; GO:0007399|nervous system development; GO:0008283|cell population proliferation; GO:0021889|olfactory bulb interneuron differentiation; GO:0030326|embryonic limb morphogenesis; GO:0030509|BMP signaling pathway; GO:0030855|epithelial cell differentiation; GO:0042472|inner ear morpho…	GO:0000790|nuclear chromatin; GO:0005737|cytoplasm	GO:0000978|RNA polymerase II proximal promoter sequence-specific DNA binding; GO:0001228|DNA-binding transcription activator activity, RNA polymerase II-specific; GO:0044212|transcription regulatory region DNA binding; GO:0071837|HMG box domain binding	ko:K18489|DLX5	ko04550|Signaling pathways regulating pluripotency of stem cells	1693	XP_001090332.1	XP_001090332.1 PREDICTED: homeobox protein DLX-5 [Macaca mulatta]	sp|P56178|DLX5_HUMAN	sp|P56178|DLX5_HUMAN Homeobox protein DLX-5 OS=Homo sapiens GN=DLX5 PE=1 SV=2	9544.ENSMMUP00000019575	distal-less homeobox 5	_	KOG0850	_	PF12413.5|DLL_N|Homeobox protein distal-less-like N terminal|XM_007982093.2|m.12849:32-117;PF00046.26|Homeobox|Homeobox domain|XM_007982093.2|m.12849:138-194
DMBX1	0.83269729497158	1.27311428495629	-0.606563275406245	0.00157011761174725	0.038300012472064	down	yes	0.746072797490918	1.03071340986647	0.721305677557352	1.21100435818285	1.28450841231858	1.32383008436744	NW_023666033.1	30676140	30700662	+	DMBX1	--	GO:0006351|transcription, DNA-templated; GO:0007417|central nervous system development; GO:0007420|brain development; GO:0008343|adult feeding behavior; GO:0008344|adult locomotory behavior; GO:0045892|negative regulation of transcription, DNA-templated; GO:0048589|developmental growth	GO:0005634|nucleus; GO:0005667|transcription factor complex	GO:0000977|RNA polymerase II regulatory region sequence-specific DNA binding; GO:0001227|DNA-binding transcription repressor activity, RNA polymerase II-specific; GO:0003677|DNA binding; GO:0003700|DNA-binding transcription factor activity; GO:0042803|protein homodimerization activity; GO:0043565|sequence-specific DNA binding; GO:0046982|protein heterodimerization activity	--	--	5332	XP_011762361.1	XP_011762361.1 diencephalon/mesencephalon homeobox protein 1 [Macaca nemestrina]	sp|Q8NFW5|DMBX1_HUMAN	sp|Q8NFW5|DMBX1_HUMAN Diencephalon/mesencephalon homeobox protein 1 OS=Homo sapiens GN=DMBX1 PE=1 SV=1	9544.ENSMMUP00000019207	DMBX1 Fragment	_	KOG0490	_	PF00046.26|Homeobox|Homeobox domain|XM_007978897.2|m.2987:67-123;PF03826.14|OAR|OAR domain|XM_007978897.2|m.2987:352-368
DMPK	4.38763527859399	5.06849925946729	-0.207674273007555	0.0455389630592154	0.315708484765048	down	yes	4.46921916400041	3.81133115367819	4.88235551810338	5.25425039259716	4.83668100587997	5.11456637992474	NW_023666073.1	18852196	18865776	-	DMPK	--	GO:0002028|regulation of sodium ion transport; GO:0006468|protein phosphorylation; GO:0006874|cellular calcium ion homeostasis; GO:0006998|nuclear envelope organization; GO:0008016|regulation of heart contraction; GO:0010657|muscle cell apoptotic process; GO:0010830|regulation of myotube differentiation; GO:0014722|regulation of skeletal muscle contraction by calcium ion signaling; GO:0014853|reg…	GO:0005640|nuclear outer membrane; GO:0005789|endoplasmic reticulum membrane; GO:0005829|cytosol; GO:0005886|plasma membrane; GO:0031307|integral component of mitochondrial outer membrane; GO:0031965|nuclear membrane; GO:0033017|sarcoplasmic reticulum membrane	GO:0004674|protein serine/threonine kinase activity; GO:0005524|ATP binding; GO:0017020|myosin phosphatase regulator activity; GO:0031072|heat shock protein binding; GO:0046872|metal ion binding	ko:K08788|DMPK	--	4742	XP_007995439.1	XP_007995439.1 PREDICTED: myotonin-protein kinase isoform X3 [Chlorocebus sabaeus]	sp|Q09013|DMPK_HUMAN	sp|Q09013|DMPK_HUMAN Myotonin-protein kinase OS=Homo sapiens GN=DMPK PE=1 SV=3	9606.ENSP00000345997	dystrophia myotonica-protein kinase; Critical to the modulation of cardiac contractility and [...]	COG0515	KOG0612	_	PF00069.22|Pkinase|Protein kinase domain|XM_037991851.1|m.3285:2-250;PF07714.14|Pkinase_Tyr|Protein tyrosine kinase|XM_037991851.1|m.3285:8-211;PF08826.7|DMPK_coil|DMPK coiled coil domain like|XM_037991851.1|m.3285:381-441;PF14531.3|Kinase-like|Kinase-like|XM_037991851.1|m.3285:79-229
DNAH2	0.231853151592517	0.404772569571853	-0.778189148912631	0.00191694790476229	0.0444879371435987	down	yes	0.328350901529747	0.190567706956036	0.176640846291768	0.455689653942549	0.287368888001931	0.471259166771079	NW_023666059.1	14188931	14310178	-	DNAH2	--	GO:0007018|microtubule-based movement; GO:0060285|cilium-dependent cell motility	GO:0005737|cytoplasm; GO:0005858|axonemal dynein complex; GO:0005874|microtubule; GO:0030286|dynein complex; GO:0031514|motile cilium	GO:0003777|microtubule motor activity; GO:0005524|ATP binding; GO:0008569|ATP-dependent microtubule motor activity, minus-end-directed; GO:0045503|dynein light chain binding; GO:0045505|dynein intermediate chain binding; GO:0051959|dynein light intermediate chain binding	ko:K10408|DNAH	ko05016|Huntington's disease	15306	XP_021784383.1	XP_021784383.1 LOW QUALITY PROTEIN: dynein heavy chain 2, axonemal [Papio anubis]	sp|Q9P225|DYH2_HUMAN	sp|Q9P225|DYH2_HUMAN Dynein heavy chain 2, axonemal OS=Homo sapiens GN=DNAH2 PE=2 SV=3	9598.ENSPTRP00000014844	dynein, axonemal, heavy chain 2	COG5245	KOG3595	_	PF03028.12|Dynein_heavy|Dynein heavy chain and region D6 of dynein motor|XM_037987835.1|m.13781:3809-4505;PF08385.9|DHC_N1|Dynein heavy chain, N-terminal region 1|XM_037987835.1|m.13781:242-806;PF08393.10|DHC_N2|Dynein heavy chain, N-terminal region 2|XM_037987835.1|m.13781:1302-1710;PF12774.4|AAA_6|Hydrolytic ATP binding site of dynein motor region D1|XM_037987835.1|m.13781:1847-2076;PF12781.4|A…
DNAH5	1.26065148900754	1.52963144916362	-0.277016659714672	0.00313325567525019	0.0621018517060073	down	yes	1.30551225698947	1.33400340051734	1.1424388095158	1.57423135122626	1.45163408612058	1.56302891014402	NW_023666064.1	14822926	15141477	+	DNAH5	--	GO:0003341|cilium movement; GO:0007368|determination of left/right symmetry; GO:0007507|heart development; GO:0021670|lateral ventricle development; GO:0030317|flagellated sperm motility; GO:0036158|outer dynein arm assembly; GO:0060271|cilium assembly	GO:0005737|cytoplasm; GO:0005874|microtubule; GO:0005930|axoneme; GO:0036157|outer dynein arm	GO:0003777|microtubule motor activity; GO:0005524|ATP binding; GO:0008569|ATP-dependent microtubule motor activity, minus-end-directed; GO:0045503|dynein light chain binding; GO:0045505|dynein intermediate chain binding; GO:0051959|dynein light intermediate chain binding	ko:K10408|DNAH	ko05016|Huntington's disease	20111	XP_007959419.1	XP_007959419.1 PREDICTED: dynein heavy chain 5, axonemal isoform X4 [Chlorocebus sabaeus]	sp|Q8TE73|DYH5_HUMAN	sp|Q8TE73|DYH5_HUMAN Dynein heavy chain 5, axonemal OS=Homo sapiens GN=DNAH5 PE=1 SV=3	9606.ENSP00000265104	dynein, axonemal, heavy chain 5; Force generating protein of respiratory cilia. Produces for [...]	COG5245	KOG3595	_	PF03028.12|Dynein_heavy|Dynein heavy chain and region D6 of dynein motor|XM_007961228.2|m.5064:3951-4638;PF08385.9|DHC_N1|Dynein heavy chain, N-terminal region 1|XM_007961228.2|m.5064:268-819;PF08393.10|DHC_N2|Dynein heavy chain, N-terminal region 2|XM_007961228.2|m.5064:1421-1824;PF12774.4|AAA_6|Hydrolytic ATP binding site of dynein motor region D1|XM_007961228.2|m.5064:1959-2190;PF12781.4|AAA_9…
DNAJB13	29.0526235001005	40.0135563863906	-0.461684425191733	2.32054631501121e-09	3.84675177603782e-07	down	yes	27.2027993035931	27.2684055076422	32.6866656890661	42.367813764102	38.6784074450051	38.9944479500646	NW_023666043.1	60651238	60672126	-	DNAJB13	--	GO:0006457|protein folding; GO:1904158|axonemal central apparatus assembly	GO:0005737|cytoplasm; GO:0005930|axoneme; GO:0031514|motile cilium; GO:0036126|sperm flagellum	GO:0051082|unfolded protein binding	ko:K09519|DNAJB13	--	2144	XP_005595958.1	XP_005595958.1 PREDICTED: dnaJ homolog subfamily B member 13 isoform X2 [Macaca fascicularis]	sp|P59910|DJB13_HUMAN	sp|P59910|DJB13_HUMAN DnaJ homolog subfamily B member 13 OS=Homo sapiens GN=DNAJB13 PE=1 SV=1	9606.ENSP00000344431	DnaJ (Hsp40) related, subfamily B, member 13; May be involved in inhibiting testis spermatog [...]	COG0484	KOG0714	_	PF01556.15|DnaJ_C|DnaJ C terminal domain|XM_008020121.2|m.2001:140-299;PF00226.28|DnaJ|DnaJ domain|XM_008020121.2|m.2001:4-65
DNAJC12	32.6789817622438	48.0252173944825	-0.555288077975006	7.57924523288032e-12	1.84407926351612e-09	down	yes	31.3825625380506	30.9257608457918	35.728621902889	45.8260151698024	48.7457994121702	49.503837601475	NW_023666048.1	24318123	24361132	+	DNAJC12	--	--	GO:0005737|cytoplasm	--	ko:K09532|DNAJC12	--	1225	XP_007961487.1	XP_007961487.1 PREDICTED: dnaJ homolog subfamily C member 12 [Chlorocebus sabaeus]	sp|Q9UKB3|DJC12_HUMAN	sp|Q9UKB3|DJC12_HUMAN DnaJ homolog subfamily C member 12 OS=Homo sapiens GN=DNAJC12 PE=1 SV=1	9544.ENSMMUP00000025535	DnaJ (Hsp40) homolog, subfamily C, member 12	COG2214	KOG0691	_	PF00226.28|DnaJ|DnaJ domain|XM_007963296.2|m.2258:14-76
DNAJC6	7.89979362530958	8.9881730157893	-0.185992053366033	0.0217256124634517	0.211849298003341	down	yes	7.78149304657558	7.45051938504213	8.46736844431104	8.01747133258536	9.48301672334506	9.46403099143747	NW_023666033.1	49732881	49896207	+	DNAJC6	--	GO:0006898|receptor-mediated endocytosis; GO:0072318|clathrin coat disassembly	GO:0031982|vesicle	GO:0004725|protein tyrosine phosphatase activity; GO:0017124|SH3 domain binding; GO:0019904|protein domain specific binding; GO:0030276|clathrin binding; GO:0032050|clathrin heavy chain binding	ko:K09526|DNAJC6	ko04144|Endocytosis	6018	XP_001090057.1	XP_001090057.1 PREDICTED: putative tyrosine-protein phosphatase auxilin isoform X1 [Macaca mulatta]	sp|Q27974|AUXI_BOVIN	sp|Q27974|AUXI_BOVIN Putative tyrosine-protein phosphatase auxilin OS=Bos taurus GN=DNAJC6 PE=1 SV=1	9544.ENSMMUP00000040016	DnaJ (Hsp40) homolog, subfamily C, member 6	_	KOG0431;KOG2283	_	PF10409.6|PTEN_C2|C2 domain of PTEN tumour-suppressor protein|XM_007978440.2|m.3730:214-350;PF00226.28|DnaJ|DnaJ domain|XM_007978440.2|m.3730:846-900
DNM1	10.8383732320149	12.9297713892083	-0.25433340950266	0.0134482272681227	0.158737486963718	down	yes	9.23380917908198	11.0265180938762	12.2547924230866	14.1581214805991	11.5277645088124	13.1034281782134	NW_023666079.1	6308667	6359204	+	DNM1	--	GO:0000266|mitochondrial fission; GO:0002031|G protein-coupled receptor internalization; GO:0003374|dynamin family protein polymerization involved in mitochondrial fission; GO:0006897|endocytosis; GO:0006898|receptor-mediated endocytosis; GO:0007032|endosome organization; GO:0007605|sensory perception of sound; GO:0008344|adult locomotory behavior; GO:0016185|synaptic vesicle budding from presyna…	GO:0001917|photoreceptor inner segment; GO:0005737|cytoplasm; GO:0005794|Golgi apparatus; GO:0005874|microtubule; GO:0005886|plasma membrane; GO:0008021|synaptic vesicle; GO:0030117|membrane coat; GO:0031966|mitochondrial membrane; GO:0032991|protein-containing complex; GO:0043196|varicosity; GO:0043209|myelin sheath; GO:0045202|synapse; GO:0070062|extracellular exosome	GO:0003723|RNA binding; GO:0003924|GTPase activity; GO:0005525|GTP binding; GO:0008017|microtubule binding; GO:0008022|protein C-terminus binding; GO:0019901|protein kinase binding; GO:0031749|D2 dopamine receptor binding; GO:0042802|identical protein binding; GO:0044877|protein-containing complex binding; GO:0046983|protein dimerization activity; GO:0050998|nitric-oxide synthase binding	ko:K01528|DNM	ko04072|Phospholipase D signaling pathway; ko04144|Endocytosis; ko04721|Synaptic vesicle cycle; ko04961|Endocrine and other factor-regulated calcium reabsorption; ko05100|Bacterial invasion of epithelial cells	3921	BAD90284.1	BAD90284.1 mKIAA4093 protein, partial [Mus musculus]	sp|P21575|DYN1_RAT	sp|P21575|DYN1_RAT Dynamin-1 OS=Rattus norvegicus GN=Dnm1 PE=1 SV=2	_	_	_	_	_	PF01031.17|Dynamin_M|Dynamin central region|XR_005238987.1|m.14159:254-539;PF00350.20|Dynamin_N|Dynamin family|XR_005238987.1|m.14159:72-244;PF02212.15|GED|Dynamin GTPase effector domain|XR_005238987.1|m.14159:694-782;PF00169.26|PH|PH domain|XR_005238987.1|m.14159:558-658
DNM3	0.730791088941237	1.14454410483943	-0.640184637207696	6.67564094889057e-05	0.00312739266192591	down	yes	0.660526745997728	0.635714864582651	0.896131656243333	1.09508771544066	1.16672142646132	1.17182317261631	NW_023666055.1	58341839	58908030	-	DNM3	--	GO:0000266|mitochondrial fission; GO:0003374|dynamin family protein polymerization involved in mitochondrial fission; GO:0006897|endocytosis; GO:0007416|synapse assembly; GO:0016185|synaptic vesicle budding from presynaptic endocytic zone membrane; GO:0046847|filopodium assembly; GO:0051491|positive regulation of filopodium assembly; GO:0061002|negative regulation of dendritic spine morphogenesis…	GO:0001917|photoreceptor inner segment; GO:0005794|Golgi apparatus; GO:0005874|microtubule; GO:0014069|postsynaptic density; GO:0030424|axon; GO:0031966|mitochondrial membrane; GO:0043083|synaptic cleft; GO:0043197|dendritic spine; GO:0044327|dendritic spine head; GO:0048471|perinuclear region of cytoplasm; GO:0070062|extracellular exosome; GO:0098844|postsynaptic endocytic zone membrane	GO:0003924|GTPase activity; GO:0005525|GTP binding; GO:0008017|microtubule binding; GO:0031798|type 1 metabotropic glutamate receptor binding; GO:0031802|type 5 metabotropic glutamate receptor binding; GO:0042802|identical protein binding; GO:0050998|nitric-oxide synthase binding	ko:K01528|DNM	ko04072|Phospholipase D signaling pathway; ko04144|Endocytosis; ko04721|Synaptic vesicle cycle; ko04961|Endocrine and other factor-regulated calcium reabsorption; ko05100|Bacterial invasion of epithelial cells	7627	XP_005540055.1	XP_005540055.1 PREDICTED: dynamin-3 isoform X1 [Macaca fascicularis]	sp|Q9UQ16|DYN3_HUMAN	sp|Q9UQ16|DYN3_HUMAN Dynamin-3 OS=Homo sapiens GN=DNM3 PE=1 SV=4	_	_	_	_	_	PF01031.17|Dynamin_M|Dynamin central region|XM_007989499.2|m.8276:270-555;PF00350.20|Dynamin_N|Dynamin family|XM_007989499.2|m.8276:88-260;PF02212.15|GED|Dynamin GTPase effector domain|XM_007989499.2|m.8276:714-802;PF00169.26|PH|PH domain|XM_007989499.2|m.8276:580-682
DOC2B	0.433006955704978	0.598930200305343	-0.458947515268881	0.0484653911983692	0.326821826655073	down	yes	0.493993189286424	0.376626750046665	0.428400927781846	0.706219564766084	0.662653611977776	0.427917424172169	NW_023666059.1	22046077	22087709	+	DOC2B	--	GO:0006906|vesicle fusion; GO:0008104|protein localization; GO:0017158|regulation of calcium ion-dependent exocytosis; GO:0031340|positive regulation of vesicle fusion; GO:0032024|positive regulation of insulin secretion; GO:0045956|positive regulation of calcium ion-dependent exocytosis; GO:0048791|calcium ion-regulated exocytosis of neurotransmitter	GO:0005737|cytoplasm; GO:0005886|plasma membrane; GO:0070382|exocytic vesicle; GO:0098793|presynapse	GO:0005509|calcium ion binding; GO:0005544|calcium-dependent phospholipid binding; GO:0019905|syntaxin binding; GO:0030276|clathrin binding	ko:K19917|DOC2B	--	8390	XP_008007955.1	XP_008007955.1 PREDICTED: double C2-like domain-containing protein beta isoform X2 [Chlorocebus sabaeus]	sp|Q14184|DOC2B_HUMAN	sp|Q14184|DOC2B_HUMAN Double C2-like domain-containing protein beta OS=Homo sapiens GN=DOC2B PE=1 SV=1	9544.ENSMMUP00000006914	double C2-like domains, beta	_	KOG1013	_	PF00168.27|C2|C2 domain|XM_008009764.2|m.378:142-245;PF00168.27|C2|C2 domain|XM_008009764.2|m.378:283-386
DOCK2	0.489806057028456	0.713167918197132	-0.53296229188105	0.0148068573735165	0.169712673413589	down	yes	0.465227733569166	0.483764399785437	0.520426037730766	0.696580160463961	0.649830390114836	0.793093204012599	NW_023666034.1	6363159	6797145	-	DOCK2	--	GO:0001766|membrane raft polarization; GO:0001768|establishment of T cell polarity; GO:0001771|immunological synapse formation; GO:0002277|myeloid dendritic cell activation involved in immune response; GO:0006935|chemotaxis; GO:0007264|small GTPase mediated signal transduction; GO:0030036|actin cytoskeleton organization; GO:0043312|neutrophil degranulation; GO:0044351|macropinocytosis; GO:0045059…	GO:0005576|extracellular region; GO:0005829|cytosol; GO:0005856|cytoskeleton; GO:0016020|membrane; GO:0035580|specific granule lumen; GO:0070062|extracellular exosome	GO:0005096|GTPase activator activity; GO:0030676|Rac guanyl-nucleotide exchange factor activity; GO:0042608|T cell receptor binding	ko:K12367|DOCK2	ko04062|Chemokine signaling pathway; ko04666|Fc gamma R-mediated phagocytosis	6107	XP_010363190.1	XP_010363190.1 PREDICTED: dedicator of cytokinesis protein 2 [Rhinopithecus roxellana]	sp|Q92608|DOCK2_HUMAN	sp|Q92608|DOCK2_HUMAN Dedicator of cytokinesis protein 2 OS=Homo sapiens GN=DOCK2 PE=1 SV=2	9606.ENSP00000256935	dedicator of cytokinesis 2; Involved in cytoskeletal rearrangements required for lymphocyte [...]	_	KOG1998	_	PF16172.2|DOCK_N|DOCK N-terminus|XM_008015268.2|m.4690:72-414;PF06920.10|DHR-2|Dock homology region 2|XM_008015268.2|m.4690:1118-1614;PF14429.3|DOCK-C2|C2 domain in Dock180 and Zizimin proteins|XM_008015268.2|m.4690:419-615
DOCK4	1.53558308085526	2.00533594604891	-0.382869142060031	0.000820131330178712	0.023565106887135	down	yes	1.46090769419907	1.62024141279751	1.52560013556919	1.98080799979928	2.0252539508121	2.00994588753536	NW_023666042.1	22793912	23269122	+	DOCK4	--	GO:0007264|small GTPase mediated signal transduction; GO:0060326|cell chemotaxis; GO:1904694|negative regulation of vascular smooth muscle contraction; GO:1904754|positive regulation of vascular associated smooth muscle cell migration	GO:0005730|nucleolus; GO:0005794|Golgi apparatus; GO:0005829|cytosol; GO:0005886|plasma membrane; GO:0016020|membrane; GO:0032420|stereocilium; GO:0032421|stereocilium bundle	GO:0005085|guanyl-nucleotide exchange factor activity; GO:0005096|GTPase activator activity; GO:0017124|SH3 domain binding; GO:0030165|PDZ domain binding; GO:0030971|receptor tyrosine kinase binding; GO:0048365|Rac GTPase binding	ko:K17697|DOCK4	ko04015|Rap1 signaling pathway	8444	XP_025235668.1	XP_025235668.1 dedicator of cytokinesis protein 4 isoform X2 [Theropithecus gelada]	sp|Q8N1I0|DOCK4_HUMAN	sp|Q8N1I0|DOCK4_HUMAN Dedicator of cytokinesis protein 4 OS=Homo sapiens GN=DOCK4 PE=1 SV=3	9606.ENSP00000404179	dedicator of cytokinesis 4; Involved in regulation of adherens junction between cells. Funct [...]	_	KOG1998;KOG3166	_	PF06920.10|DHR-2|Dock homology region 2|XM_007982617.2|m.12203:1093-1596;PF16172.2|DOCK_N|DOCK N-terminus|XM_007982617.2|m.12203:70-392;PF14429.3|DOCK-C2|C2 domain in Dock180 and Zizimin proteins|XM_007982617.2|m.12203:397-581;PF07653.14|SH3_2|Variant SH3 domain|XM_007982617.2|m.12203:10-62
DOCK5	6.04514299693317	6.79629702609253	-0.168709081045303	0.0323932328776629	0.264422033527893	down	yes	6.41661595763715	6.1968403153249	5.52197271783746	7.30555074100249	6.26691756088804	6.81642277638705	NW_023666052.1	18627353	18861082	-	DOCK5	--	GO:0007264|small GTPase mediated signal transduction; GO:0010634|positive regulation of epithelial cell migration; GO:1900026|positive regulation of substrate adhesion-dependent cell spreading; GO:1904694|negative regulation of vascular smooth muscle contraction; GO:1904754|positive regulation of vascular associated smooth muscle cell migration	GO:0005737|cytoplasm; GO:0005829|cytosol; GO:0005886|plasma membrane	GO:0005085|guanyl-nucleotide exchange factor activity	ko:K17707|DOCK5	--	10223	XP_007960146.1	XP_007960146.1 PREDICTED: dedicator of cytokinesis protein 5 isoform X1 [Chlorocebus sabaeus]	sp|Q9H7D0|DOCK5_HUMAN	sp|Q9H7D0|DOCK5_HUMAN Dedicator of cytokinesis protein 5 OS=Homo sapiens GN=DOCK5 PE=1 SV=3	_	_	_	_	_	PF16172.2|DOCK_N|DOCK N-terminus|XM_007961955.2|m.13877:75-434;PF06920.10|DHR-2|Dock homology region 2|XM_007961955.2|m.13877:1134-1634;PF14429.3|DOCK-C2|C2 domain in Dock180 and Zizimin proteins|XM_007961955.2|m.13877:439-635;PF14604.3|SH3_9|Variant SH3 domain|XM_007961955.2|m.13877:15-64;PF00018.25|SH3_1|SH3 domain|XM_007961955.2|m.13877:14-60;PF07653.14|SH3_2|Variant SH3 domain|XM_007961955.2|…
DOCK9	10.2844003083995	11.6818401138448	-0.183642216070836	0.000869565843919427	0.0245185060850926	down	yes	10.5733589657897	10.1104477860733	10.1693941733355	11.8772640236577	11.6647345936647	11.5035217242121	NW_023666046.1	33941887	34239789	-	DOCK9	--	GO:0007264|small GTPase mediated signal transduction; GO:0007596|blood coagulation; GO:0043547|positive regulation of GTPase activity	GO:0005829|cytosol; GO:0012505|endomembrane system; GO:0016020|membrane	GO:0005085|guanyl-nucleotide exchange factor activity; GO:0045296|cadherin binding	--	--	8274	XP_012362407.1	XP_012362407.1 PREDICTED: dedicator of cytokinesis protein 9 isoform X1 [Nomascus leucogenys]	sp|Q9BZ29|DOCK9_HUMAN	sp|Q9BZ29|DOCK9_HUMAN Dedicator of cytokinesis protein 9 OS=Homo sapiens GN=DOCK9 PE=1 SV=2	9544.ENSMMUP00000024549	dedicator of cytokinesis 9	_	KOG1997	_	PF06920.10|DHR-2|Dock homology region 2|XM_038007838.1|m.11585:1585-2141;PF14429.3|DOCK-C2|C2 domain in Dock180 and Zizimin proteins|XM_038007838.1|m.11585:648-869;PF11878.5|DUF3398|Domain of unknown function (DUF3398)|XM_038007838.1|m.11585:72-165;PF00169.26|PH|PH domain|XM_038007838.1|m.11585:187-291
DOT1L	13.2620388537138	14.9647296851871	-0.174139945703251	0.00795327604144407	0.114222769750544	down	yes	12.863653775147	12.9888195552326	13.9336432307618	15.5089828902771	13.841853754117	15.5433524111671	NW_023666081.1	6693681	6765842	-	DOT1L	--	GO:0000077|DNA damage checkpoint; GO:0006281|DNA repair; GO:0006348|chromatin silencing at telomere; GO:0008284|positive regulation of cell population proliferation; GO:0032200|telomere organization; GO:0034729|histone H3-K79 methylation; GO:0045944|positive regulation of transcription by RNA polymerase II; GO:0046425|regulation of receptor signaling pathway via JAK-STAT; GO:2000677|regulation of…	GO:0000781|chromosome, telomeric region; GO:0005634|nucleus; GO:0005654|nucleoplasm; GO:0032991|protein-containing complex; GO:0043231|intracellular membrane-bounded organelle	GO:0003677|DNA binding; GO:0008134|transcription factor binding; GO:0018024|histone-lysine N-methyltransferase activity; GO:0031151|histone methyltransferase activity (H3-K79 specific); GO:0042054|histone methyltransferase activity	ko:K11427|DOT1L,DOT1	ko00310|Lysine degradation; ko05202|Transcriptional misregulation in cancer	8122	XP_007992895.1	XP_007992895.1 PREDICTED: histone-lysine N-methyltransferase, H3 lysine-79 specific isoform X2 [Chlorocebus sabaeus]	sp|Q8TEK3|DOT1L_HUMAN	sp|Q8TEK3|DOT1L_HUMAN Histone-lysine N-methyltransferase, H3 lysine-79 specific OS=Homo sapiens GN=DOT1L PE=1 SV=2	_	_	_	_	_	PF08123.10|DOT1|Histone methylation protein DOT1|XM_007994704.2|m.16026:115-317
[truncated: 1,123 more rows]
