# Supplementary material for: PRRSV hijacks DDX3X protein and induces ferroptosis to facilitate viral replication
Source: Vet Res. 2024 Aug 18;55:103. doi: 10.1186/s13567-024-01358-y (PMC11331664; doi:10.1186/s13567-024-01358-y)
Supplement: Supplementary file 6 — Additional file 6. GO functional annotation of DEGs. [file 13567_2024_1358_MOESM6_ESM.xls]

TermID	Description	Category	GeneRatio	BgRatio	Enrich_factor	P_value	P_adjust	GeneCount	GeneIDs	GeneNames
GO:0005515	protein binding	molecular_function	890/2088	8464/25309	1.27455577012219	0	0	890	AAK1,ABCC2,ABCC9,ABCF3,ABL2,ABLIM1,ACACB,ACOT7,ACTN3,ACVR1B,ADAM15,ADAM19,ADAMTSL4,ADCY3,ADCY6,ADD1,ADD3,ADGRL1,ADH5,ADIPOR1,ADM,ADORA1,ADORA2A,AFAP1,AFAP1L2,AFG3L2,AGBL5,AGER,AGO1,AGRN,AGTPBP1,AHRR,AHSA1,AIDA,AKAP12,AKAP13,AKAP17A,ALCAM,AMOT,ANAPC11,ANAPC2,ANAPC5,ANAPC7,ANGPT1,ANGPTL2,ANK1,ANKRA2,ANLN,ANO1,ANXA3,ANXA4,ANXA8L1,AP3M1,APOH,ARHGAP18,ARHGAP6,ARHGEF1,ARHGEF28,ARHGEF9,ARL3,ARL4C,ARL6IP…	AAK1,ABCC2,ABCC9,ABCF3,ABL2,ABLIM1,ACACB,ACOT7,ACTN3,ACVR1B,ADAM15,ADAM19,ADAMTSL4,ADCY3,ADCY6,ADD1,ADD3,ADGRL1,ADH5,ADIPOR1,ADM,ADORA1,ADORA2A,AFAP1,AFAP1L2,AFG3L2,AGBL5,AGER,AGO1,AGRN,AGTPBP1,AHRR,AHSA1,AIDA,AKAP12,AKAP13,AKAP17A,ALCAM,AMOT,ANAPC11,ANAPC2,ANAPC5,ANAPC7,ANGPT1,ANGPTL2,ANK1,ANKRA2,ANLN,ANO1,ANXA3,ANXA4,ANXA8L1,AP3M1,APOH,ARHGAP18,ARHGAP6,ARHGEF1,ARHGEF28,ARHGEF9,ARL3,ARL4C,ARL6IP…
GO:0007154	cell communication	biological_process	608/2088	5720/25309	1.28840393323152	0	0	608	ABCA4,ABL2,ACVR1B,ADAM15,ADAMTS1,ADCY3,ADCY6,ADD1,ADGRB2,ADGRF1,ADGRF2,ADGRF3,ADGRF4,ADGRF5,ADGRG3,ADGRL1,ADIPOR1,ADM,ADORA1,ADORA2A,AGER,AGO1,AGRN,AKAP12,AKAP13,AKAP17A,ALCAM,AMOT,ANGPT1,ANK1,ANO1,ANXA4,APH1A,APLNR,ARHGAP18,ARHGAP24,ARHGAP26,ARHGAP35,ARHGAP45,ARHGAP6,ARHGEF1,ARHGEF28,ARID5B,ARL3,ARL4A,ARL4C,ARPC2,ARRB1,ASB2,ASIC1,ASNS,ATG14,ATP6AP1,ATP6V0A4,AXIN2,BARX1,BBC3,BCAR1,BCL10,BCL2,BDKR…	ABCA4,ABL2,ACVR1B,ADAM15,ADAMTS1,ADCY3,ADCY6,ADD1,ADGRB2,ADGRF1,ADGRF2,ADGRF3,ADGRF4,ADGRF5,ADGRG3,ADGRL1,ADIPOR1,ADM,ADORA1,ADORA2A,AGER,AGO1,AGRN,AKAP12,AKAP13,AKAP17A,ALCAM,AMOT,ANGPT1,ANK1,ANO1,ANXA4,APH1A,APLNR,ARHGAP18,ARHGAP24,ARHGAP26,ARHGAP35,ARHGAP45,ARHGAP6,ARHGEF1,ARHGEF28,ARID5B,ARL3,ARL4A,ARL4C,ARPC2,ARRB1,ASB2,ASIC1,ASNS,ATG14,ATP6AP1,ATP6V0A4,AXIN2,BARX1,BBC3,BCAR1,BCL10,BCL2,BDKR…
GO:0007155	cell adhesion	biological_process	144/2088	931/25309	1.87481017815475	0	0	144	ABL2,ADAM15,ADGRL1,ALCAM,ANGPT1,ARHGAP6,ATP1B1,B4GALT1,BCAR1,BCL2,CADM1,CASK,CCN1,CCN2,CCN4,CD44,CD9,CDH16,CDH17,CDH22,CDH6,CDHR2,CDK5,CLDN16,CLDN2,CLDN3,CLDN4,CLSTN1,CNTNAP2,COL12A1,COL14A1,COL15A1,COL16A1,COL4A3,COL6A1,COL6A3,COL7A1,COL8A1,CRNN,CXCL12,CYP1B1,DAB1,DDR1,DLG5,DSCAML1,EFNA1,EFNB1,EFNB2,EGFL6,EMILIN2,EPHA2,EPHB3,FAT2,FLOT2,FLRT1,FLRT3,FN1,FREM2,FYB2,FZD4,GPNMB,HABP2,ISLR,ITGAM,ITGB3…	ABL2,ADAM15,ADGRL1,ALCAM,ANGPT1,ARHGAP6,ATP1B1,B4GALT1,BCAR1,BCL2,CADM1,CASK,CCN1,CCN2,CCN4,CD44,CD9,CDH16,CDH17,CDH22,CDH6,CDHR2,CDK5,CLDN16,CLDN2,CLDN3,CLDN4,CLSTN1,CNTNAP2,COL12A1,COL14A1,COL15A1,COL16A1,COL4A3,COL6A1,COL6A3,COL7A1,COL8A1,CRNN,CXCL12,CYP1B1,DAB1,DDR1,DLG5,DSCAML1,EFNA1,EFNB1,EFNB2,EGFL6,EMILIN2,EPHA2,EPHB3,FAT2,FLOT2,FLRT1,FLRT3,FN1,FREM2,FYB2,FZD4,GPNMB,HABP2,ISLR,ITGAM,ITGB3…
GO:0007166	cell surface receptor signaling pathway	biological_process	309/2088	2377/25309	1.57570092215146	0	0	309	ABL2,ACVR1B,ADAM15,ADAMTS1,ADGRB2,ADGRF1,ADGRF2,ADGRF3,ADGRF4,ADGRF5,ADGRG3,ADGRL1,ADIPOR1,ADORA1,ADORA2A,AGER,AGO1,ANGPT1,ANXA4,APH1A,ARHGEF28,ARID5B,ARPC2,ATP6AP1,ATP6V0A4,AXIN2,BCAR1,BCL10,BCL2,BDKRB2,BGN,BIRC3,BLOC1S2,BMP2,BMP4,BMP8B,BMPR2,C5,CACNB3,CCL20,CCM2,CCN2,CCN4,CCND1,CD44,CDC37,CDH17,CDH6,CDK5,CHRD,CHRDL1,CITED2,CLASP2,CNPY2,COL16A1,COL1A1,COL4A1,COL4A2,COL4A3,CPEB4,CPNE3,CRLF1,CSNK1…	ABL2,ACVR1B,ADAM15,ADAMTS1,ADGRB2,ADGRF1,ADGRF2,ADGRF3,ADGRF4,ADGRF5,ADGRG3,ADGRL1,ADIPOR1,ADORA1,ADORA2A,AGER,AGO1,ANGPT1,ANXA4,APH1A,ARHGEF28,ARID5B,ARPC2,ATP6AP1,ATP6V0A4,AXIN2,BCAR1,BCL10,BCL2,BDKRB2,BGN,BIRC3,BLOC1S2,BMP2,BMP4,BMP8B,BMPR2,C5,CACNB3,CCL20,CCM2,CCN2,CCN4,CCND1,CD44,CDC37,CDH17,CDH6,CDK5,CHRD,CHRDL1,CITED2,CLASP2,CNPY2,COL16A1,COL1A1,COL4A1,COL4A2,COL4A3,CPEB4,CPNE3,CRLF1,CSNK1…
GO:0007167	enzyme linked receptor protein signaling pathway	biological_process	121/2088	716/25309	2.04840977439586	0	0	121	ABL2,ACVR1B,ANGPT1,APH1A,ARHGEF28,ARID5B,ARPC2,ATP6AP1,ATP6V0A4,BCAR1,BDKRB2,BMP2,BMP4,BMP8B,BMPR2,CCN2,CDC37,CHRD,CHRDL1,CITED2,CLASP2,CNPY2,COL1A1,COL4A1,COL4A2,COL4A3,CPNE3,DDR1,DDX5,DLX5,EFEMP1,EFNA1,EFNB1,EFNB2,EGR1,EPHA2,EPHA7,EPHB2,EPHB3,FGF1,FGF21,FGFR1,FGFR3,FLRT1,FLRT3,FOS,FOXO1,HAP1,HFE,HIPK2,IL31RA,IL6ST,INHBA,INHBE,ITGB3,ITSN1,KALRN,LOC103224057,LOC103225023,LOC103230752,LOC119619364…	ABL2,ACVR1B,ANGPT1,APH1A,ARHGEF28,ARID5B,ARPC2,ATP6AP1,ATP6V0A4,BCAR1,BDKRB2,BMP2,BMP4,BMP8B,BMPR2,CCN2,CDC37,CHRD,CHRDL1,CITED2,CLASP2,CNPY2,COL1A1,COL4A1,COL4A2,COL4A3,CPNE3,DDR1,DDX5,DLX5,EFEMP1,EFNA1,EFNB1,EFNB2,EGR1,EPHA2,EPHA7,EPHB2,EPHB3,FGF1,FGF21,FGFR1,FGFR3,FLRT1,FLRT3,FOS,FOXO1,HAP1,HFE,HIPK2,IL31RA,IL6ST,INHBA,INHBE,ITGB3,ITSN1,KALRN,LOC103224057,LOC103225023,LOC103230752,LOC119619364…
GO:0007399	nervous system development	biological_process	307/2088	2391/25309	1.5563357401879	0	0	307	AARS1,ABL2,ABT1,ACVR1B,ADCY6,ADGRB2,ADM,ADORA1,ADORA2A,AFG3L2,AGER,AGRN,AGTPBP1,ALCAM,ANAPC2,ANXA3,ARHGAP26,ARHGAP35,ARHGEF1,ARL3,ATP2B3,ATP7A,BCL10,BCL2,BLOC1S2,BLOC1S3,BLOC1S6,BMP2,BMP4,BMPR2,BTG2,CABLES1,CADM1,CAMK1D,CASZ1,CD9,CDH16,CDH22,CDK5,CDKN1C,CEBPB,CHD7,CHRD,CHRDL1,CITED2,CLASP2,CLMN,CNTNAP2,COL4A1,CRB2,CRMP1,CXCL12,DAB1,DCDC2,DCLK1,DDR1,DDX56,DDX6,DGKG,DISC1,DIXDC1,DKK1,DLG5,DLX5,DMBX…	AARS1,ABL2,ABT1,ACVR1B,ADCY6,ADGRB2,ADM,ADORA1,ADORA2A,AFG3L2,AGER,AGRN,AGTPBP1,ALCAM,ANAPC2,ANXA3,ARHGAP26,ARHGAP35,ARHGEF1,ARL3,ATP2B3,ATP7A,BCL10,BCL2,BLOC1S2,BLOC1S3,BLOC1S6,BMP2,BMP4,BMPR2,BTG2,CABLES1,CADM1,CAMK1D,CASZ1,CD9,CDH16,CDH22,CDK5,CDKN1C,CEBPB,CHD7,CHRD,CHRDL1,CITED2,CLASP2,CLMN,CNTNAP2,COL4A1,CRB2,CRMP1,CXCL12,DAB1,DCDC2,DCLK1,DDR1,DDX56,DDX6,DGKG,DISC1,DIXDC1,DKK1,DLG5,DLX5,DMBX…
GO:0009653	anatomical structure morphogenesis	biological_process	318/2088	2312/25309	1.66718495207414	0	0	318	ABLIM1,ACP5,ADAM15,ADAMTS1,ADAMTS16,ADD1,ADM,ADORA2A,AFG3L2,AGTPBP1,ALCAM,ALPL,AMOT,ANGPT1,APLNR,ARHGAP24,ARHGAP35,ARID5B,ATP5F1B,ATP7A,AXIN2,B4GALT1,BCL10,BCL2,BCOR,BMP1,BMP2,BMP4,BMPR2,CA2,CACNA1H,CADM1,CCDC103,CCDC40,CCM2,CCN1,CCN2,CD109,CD44,CD9,CDK5,CDKN1C,CEBPB,CHD7,CHRD,CITED2,CLDN3,CNTNAP2,COL12A1,COL15A1,COL1A1,COL27A1,COL4A1,COL4A2,COL6A1,COL7A1,COL8A1,CPM,CRB2,CRMP1,CSNK1A1,CUL1,CUNH2o…	ABLIM1,ACP5,ADAM15,ADAMTS1,ADAMTS16,ADD1,ADM,ADORA2A,AFG3L2,AGTPBP1,ALCAM,ALPL,AMOT,ANGPT1,APLNR,ARHGAP24,ARHGAP35,ARID5B,ATP5F1B,ATP7A,AXIN2,B4GALT1,BCL10,BCL2,BCOR,BMP1,BMP2,BMP4,BMPR2,CA2,CACNA1H,CADM1,CCDC103,CCDC40,CCM2,CCN1,CCN2,CD109,CD44,CD9,CDK5,CDKN1C,CEBPB,CHD7,CHRD,CITED2,CLDN3,CNTNAP2,COL12A1,COL15A1,COL1A1,COL27A1,COL4A1,COL4A2,COL6A1,COL7A1,COL8A1,CPM,CRB2,CRMP1,CSNK1A1,CUL1,CUNH2o…
GO:0009790	embryo development	biological_process	164/2088	1117/25309	1.77965232543382	0	0	164	ACVR1B,ADD1,ADM,AMOT,ANGPT1,APLNR,ARHGAP35,ATP7A,AXIN2,BCL10,BMP2,BMP4,BMPR2,C5,CCDC103,CCDC40,CCM2,CCN1,CCNB1,CDKN1C,CEBPB,CHD7,CHRD,CITED2,COL12A1,COL1A1,COL4A2,COL6A1,COL7A1,COL8A1,COPS3,CRB2,CUNH2orf49,DKK1,DLD,DLX5,DNMT1,DSCAML1,DUSP4,DUSP5,EFNA1,EFNB1,EIF2S2,ELF3,EPHA2,EPHB2,ERCC2,EXT1,FBN2,FBXW4,FGFR1,FLRT3,FN1,FOLR1,FOXE1,FZD2,GJB3,GREM1,HEG1,HEY1,HIF1A,HIPK2,HNF1B,HOXC5,HOXC6,HOXD8,HS6ST…	ACVR1B,ADD1,ADM,AMOT,ANGPT1,APLNR,ARHGAP35,ATP7A,AXIN2,BCL10,BMP2,BMP4,BMPR2,C5,CCDC103,CCDC40,CCM2,CCN1,CCNB1,CDKN1C,CEBPB,CHD7,CHRD,CITED2,COL12A1,COL1A1,COL4A2,COL6A1,COL7A1,COL8A1,COPS3,CRB2,CUNH2orf49,DKK1,DLD,DLX5,DNMT1,DSCAML1,DUSP4,DUSP5,EFNA1,EFNB1,EIF2S2,ELF3,EPHA2,EPHB2,ERCC2,EXT1,FBN2,FBXW4,FGFR1,FLRT3,FN1,FOLR1,FOXE1,FZD2,GJB3,GREM1,HEG1,HEY1,HIF1A,HIPK2,HNF1B,HOXC5,HOXC6,HOXD8,HS6ST…
GO:0009887	animal organ morphogenesis	biological_process	147/2088	934/25309	1.90772139358586	0	0	147	ABLIM1,ACP5,ADAM15,ADAMTS1,ADAMTS16,ADM,AGTPBP1,ALPL,ARID5B,AXIN2,BCL2,BCOR,BMP1,BMP2,BMP4,BMPR2,CA2,CCDC103,CCDC40,CCN1,CCN2,CEBPB,CHD7,CITED2,COL1A1,COL27A1,COL8A1,CRB2,CUL1,DDR1,DLG5,DLX5,DSCAML1,E2F5,EFNA1,EFNB2,ELF3,ELN,EPHA2,EPHB2,FBN2,FGF1,FGFR1,FGFR3,FHL2,FMN1,FOLR1,FOXE1,FOXJ1,FOXO1,FZD2,GMNN,GREM1,HEG1,HEY1,HIF1A,HIPK2,HNF1B,HOXD8,IGFBP5,INHBA,ITGB4,JAG1,KIF26B,LAMA5,LFNG,LGR4,LHX1,LOC1…	ABLIM1,ACP5,ADAM15,ADAMTS1,ADAMTS16,ADM,AGTPBP1,ALPL,ARID5B,AXIN2,BCL2,BCOR,BMP1,BMP2,BMP4,BMPR2,CA2,CCDC103,CCDC40,CCN1,CCN2,CEBPB,CHD7,CITED2,COL1A1,COL27A1,COL8A1,CRB2,CUL1,DDR1,DLG5,DLX5,DSCAML1,E2F5,EFNA1,EFNB2,ELF3,ELN,EPHA2,EPHB2,FBN2,FGF1,FGFR1,FGFR3,FHL2,FMN1,FOLR1,FOXE1,FOXJ1,FOXO1,FZD2,GMNN,GREM1,HEG1,HEY1,HIF1A,HIPK2,HNF1B,HOXD8,IGFBP5,INHBA,ITGB4,JAG1,KIF26B,LAMA5,LFNG,LGR4,LHX1,LOC1…
GO:0009888	tissue development	biological_process	260/2088	1818/25309	1.73350045732543	0	0	260	ACTL8,ACVR1B,ADAM15,ADAMTS16,ADAMTSL4,ADM,AKAP13,ALPL,ANXA4,ARHGAP35,ARID5B,ASB2,ATP7A,AXIN2,B4GALT1,BARX1,BCL10,BCL2,BMP1,BMP2,BMP4,BMP8B,BMPR2,BNC1,BTG2,CA2,CCDC103,CCDC40,CCM2,CCN1,CCN2,CCNB1,CCND1,CD109,CD44,CDHR2,CDK5,CEBPB,CHD7,CHRD,CITED2,CLDN3,CNPY2,COL12A1,COL1A1,COL27A1,COL4A1,COL4A2,COL6A1,COL7A1,COL8A1,CPQ,CPT1A,CRB2,CRLF1,CYP1B1,DDR1,DDX5,DKK1,DLG5,DLX5,DUSP4,DUSP5,ECM1,EFNA1,EFNB1,E…	ACTL8,ACVR1B,ADAM15,ADAMTS16,ADAMTSL4,ADM,AKAP13,ALPL,ANXA4,ARHGAP35,ARID5B,ASB2,ATP7A,AXIN2,B4GALT1,BARX1,BCL10,BCL2,BMP1,BMP2,BMP4,BMP8B,BMPR2,BNC1,BTG2,CA2,CCDC103,CCDC40,CCM2,CCN1,CCN2,CCNB1,CCND1,CD109,CD44,CDHR2,CDK5,CEBPB,CHD7,CHRD,CITED2,CLDN3,CNPY2,COL12A1,COL1A1,COL27A1,COL4A1,COL4A2,COL6A1,COL7A1,COL8A1,CPQ,CPT1A,CRB2,CRLF1,CYP1B1,DDR1,DDX5,DKK1,DLG5,DLX5,DUSP4,DUSP5,ECM1,EFNA1,EFNB1,E…
GO:0009966	regulation of signal transduction	biological_process	394/2088	3223/25309	1.48176866939371	0	0	394	AAK1,ACSL5,ACVR1B,ADGRG3,ADIPOR1,ADM,ADORA1,ADORA2A,AFAP1,AFAP1L2,AGER,AGO1,AIDA,AKAP12,AKAP13,ALOX12B,AMOT,ANGPT1,APLNR,ARHGAP18,ARHGAP24,ARHGAP26,ARHGAP35,ARHGAP45,ARHGAP6,ARHGEF1,ARHGEF28,ARHGEF9,ARRB1,ATP6AP1,AURKB,AXIN2,BARX1,BBC3,BCL10,BCL2,BCL2L14,BDKRB2,BGN,BIRC3,BIRC7,BMP2,BMP4,BMP8B,BMPR2,BUD31,C3,C5,CACNG7,CACTIN,CAMK2N1,CCL20,CCN1,CCN2,CCND1,CD109,CD44,CD81,CDC37,CDK5,CDKN1C,CGNL1,CHD…	AAK1,ACSL5,ACVR1B,ADGRG3,ADIPOR1,ADM,ADORA1,ADORA2A,AFAP1,AFAP1L2,AGER,AGO1,AIDA,AKAP12,AKAP13,ALOX12B,AMOT,ANGPT1,APLNR,ARHGAP18,ARHGAP24,ARHGAP26,ARHGAP35,ARHGAP45,ARHGAP6,ARHGEF1,ARHGEF28,ARHGEF9,ARRB1,ATP6AP1,AURKB,AXIN2,BARX1,BBC3,BCL10,BCL2,BCL2L14,BDKRB2,BGN,BIRC3,BIRC7,BMP2,BMP4,BMP8B,BMPR2,BUD31,C3,C5,CACNG7,CACTIN,CAMK2N1,CCL20,CCN1,CCN2,CCND1,CD109,CD44,CD81,CDC37,CDK5,CDKN1C,CGNL1,CHD…
GO:0010646	regulation of cell communication	biological_process	428/2088	3565/25309	1.45522023934269	0	0	428	AAK1,ACSL5,ACVR1B,ADGRG3,ADIPOR1,ADM,ADORA1,ADORA2A,AFAP1,AFAP1L2,AGER,AGO1,AIDA,AKAP12,AKAP13,ALOX12B,AMOT,ANAPC2,ANGPT1,ANO1,APLNR,ARHGAP18,ARHGAP24,ARHGAP26,ARHGAP35,ARHGAP45,ARHGAP6,ARHGEF1,ARHGEF28,ARHGEF9,ARRB1,ASIC1,ATP6AP1,AURKB,AXIN2,BARX1,BBC3,BCL10,BCL2,BCL2L14,BDKRB2,BGN,BIRC3,BIRC7,BMP2,BMP4,BMP8B,BMPR2,BUD31,C3,C5,CA2,CACNA1A,CACNA1D,CACNG7,CACTIN,CAMK2N1,CCL20,CCN1,CCN2,CCND1,CD109…	AAK1,ACSL5,ACVR1B,ADGRG3,ADIPOR1,ADM,ADORA1,ADORA2A,AFAP1,AFAP1L2,AGER,AGO1,AIDA,AKAP12,AKAP13,ALOX12B,AMOT,ANAPC2,ANGPT1,ANO1,APLNR,ARHGAP18,ARHGAP24,ARHGAP26,ARHGAP35,ARHGAP45,ARHGAP6,ARHGEF1,ARHGEF28,ARHGEF9,ARRB1,ASIC1,ATP6AP1,AURKB,AXIN2,BARX1,BBC3,BCL10,BCL2,BCL2L14,BDKRB2,BGN,BIRC3,BIRC7,BMP2,BMP4,BMP8B,BMPR2,BUD31,C3,C5,CA2,CACNA1A,CACNA1D,CACNG7,CACTIN,CAMK2N1,CCL20,CCN1,CCN2,CCND1,CD109…
GO:0016043	cellular component organization	biological_process	706/2088	6901/25309	1.24004419926925	0	0	706	A4GALT,AAK1,ABCA4,ABCA5,ABCC4,ABLIM1,ABT1,ACACB,ADAM15,ADAM19,ADAMTS2,ADAMTSL4,ADD1,ADM,ADORA2A,AFG3L2,AGER,AGO1,AGRN,AGTPBP1,AIFM2,ALCAM,AMOT,ANAPC2,ANGPT1,ANK1,ANLN,ANXA8L1,ARHGAP18,ARHGAP26,ARHGAP35,ARHGAP6,ARL3,ARL6IP1,ARPC2,ARPC3,ARRB1,ASF1B,ASIC1,ATAD2,ATG14,ATG2A,ATP11A,ATP5F1B,ATP5F1E,ATP5MC3,ATP5MG,ATP6V0A4,ATP7A,ATP8B2,ATP8B3,ATP9A,AURKB,AXIN2,AZIN2,B4GALT1,BAHCC1,BBS5,BCAR1,BCL10,BCL2,…	A4GALT,AAK1,ABCA4,ABCA5,ABCC4,ABLIM1,ABT1,ACACB,ADAM15,ADAM19,ADAMTS2,ADAMTSL4,ADD1,ADM,ADORA2A,AFG3L2,AGER,AGO1,AGRN,AGTPBP1,AIFM2,ALCAM,AMOT,ANAPC2,ANGPT1,ANK1,ANLN,ANXA8L1,ARHGAP18,ARHGAP26,ARHGAP35,ARHGAP6,ARL3,ARL6IP1,ARPC2,ARPC3,ARRB1,ASF1B,ASIC1,ATAD2,ATG14,ATG2A,ATP11A,ATP5F1B,ATP5F1E,ATP5MC3,ATP5MG,ATP6V0A4,ATP7A,ATP8B2,ATP8B3,ATP9A,AURKB,AXIN2,AZIN2,B4GALT1,BAHCC1,BBS5,BCAR1,BCL10,BCL2,…
GO:0022008	neurogenesis	biological_process	221/2088	1612/25309	1.66177311209986	0	0	221	ABL2,ABT1,ADCY6,ADM,ADORA2A,AFG3L2,AGER,AGRN,AGTPBP1,ALCAM,ANAPC2,ARHGAP35,ARHGEF1,ARL3,ATP7A,BCL2,BLOC1S2,BLOC1S3,BLOC1S6,BMP2,BMP4,BMPR2,BTG2,CAMK1D,CASZ1,CDK5,CDKN1C,CEBPB,CHD7,CLASP2,CLMN,CNTNAP2,CRMP1,CXCL12,DAB1,DCDC2,DCLK1,DDR1,DDX56,DDX6,DGKG,DISC1,DIXDC1,DKK1,DLG5,DLX5,DNM3,DPYSL3,DSCAML1,DUSP10,EFNA1,EFNB1,EFNB2,EGR2,EHD1,EIF2B1,EIF2B2,EML1,EPB41L3,EPHA2,EPHA7,EPHB2,EPHB3,ERCC2,ERCC3,ET…	ABL2,ABT1,ADCY6,ADM,ADORA2A,AFG3L2,AGER,AGRN,AGTPBP1,ALCAM,ANAPC2,ARHGAP35,ARHGEF1,ARL3,ATP7A,BCL2,BLOC1S2,BLOC1S3,BLOC1S6,BMP2,BMP4,BMPR2,BTG2,CAMK1D,CASZ1,CDK5,CDKN1C,CEBPB,CHD7,CLASP2,CLMN,CNTNAP2,CRMP1,CXCL12,DAB1,DCDC2,DCLK1,DDR1,DDX56,DDX6,DGKG,DISC1,DIXDC1,DKK1,DLG5,DLX5,DNM3,DPYSL3,DSCAML1,DUSP10,EFNA1,EFNB1,EFNB2,EGR2,EHD1,EIF2B1,EIF2B2,EML1,EPB41L3,EPHA2,EPHA7,EPHB2,EPHB3,ERCC2,ERCC3,ET…
GO:0022603	regulation of anatomical structure morphogenesis	biological_process	167/2088	1054/25309	1.92052671086974	0	0	167	ADGRB2,ADM,AKAP13,AMOT,ANAPC2,ANXA3,APLNR,APOH,ARHGAP18,ARHGAP35,ARHGEF1,ARPC2,B4GALT1,BCL2,BCOR,BMP2,BMP4,BMPR2,BTG1,C3,C5,CD44,CDC42EP5,CDK5,CITED2,CLASP2,COL4A2,COL4A3,CRB2,CSNK1A1,CXCL12,CYP1B1,DAB1,DDAH1,DDHD1,DISC1,DKK1,DNM1L,DNM3,DOCK5,DUSP6,ECM1,ECSCR,EFNA1,EFNB2,EHD1,EHD2,EPB41L3,EPHA2,EPHA7,EPHB2,EPHB3,EPS8,F3,FBLN1,FGF1,FGFR1,FMNL1,FMNL2,FMNL3,FN1,FOXJ1,FZD2,FZD4,GDI1,GOLGA4,GORASP1,GP…	ADGRB2,ADM,AKAP13,AMOT,ANAPC2,ANXA3,APLNR,APOH,ARHGAP18,ARHGAP35,ARHGEF1,ARPC2,B4GALT1,BCL2,BCOR,BMP2,BMP4,BMPR2,BTG1,C3,C5,CD44,CDC42EP5,CDK5,CITED2,CLASP2,COL4A2,COL4A3,CRB2,CSNK1A1,CXCL12,CYP1B1,DAB1,DDAH1,DDHD1,DISC1,DKK1,DNM1L,DNM3,DOCK5,DUSP6,ECM1,ECSCR,EFNA1,EFNB2,EHD1,EHD2,EPB41L3,EPHA2,EPHA7,EPHB2,EPHB3,EPS8,F3,FBLN1,FGF1,FGFR1,FMNL1,FMNL2,FMNL3,FN1,FOXJ1,FZD2,FZD4,GDI1,GOLGA4,GORASP1,GP…
GO:0022610	biological adhesion	biological_process	145/2088	943/25309	1.86380640980323	0	0	145	ABL2,ADAM15,ADGRL1,ALCAM,ANGPT1,ARHGAP6,ATP1B1,B4GALT1,BCAR1,BCL2,CADM1,CASK,CCN1,CCN2,CCN4,CD44,CD9,CDH16,CDH17,CDH22,CDH6,CDHR2,CDK5,CLDN16,CLDN2,CLDN3,CLDN4,CLSTN1,CNTNAP2,COL12A1,COL14A1,COL15A1,COL16A1,COL4A3,COL6A1,COL6A3,COL7A1,COL8A1,CRNN,CXCL12,CYP1B1,DAB1,DDR1,DLG5,DSCAML1,EFNA1,EFNB1,EFNB2,EGFL6,EMILIN2,EPHA2,EPHB3,FAT2,FLOT2,FLRT1,FLRT3,FN1,FREM2,FYB2,FZD4,GPNMB,HABP2,ISLR,ITGAM,ITGB3…	ABL2,ADAM15,ADGRL1,ALCAM,ANGPT1,ARHGAP6,ATP1B1,B4GALT1,BCAR1,BCL2,CADM1,CASK,CCN1,CCN2,CCN4,CD44,CD9,CDH16,CDH17,CDH22,CDH6,CDHR2,CDK5,CLDN16,CLDN2,CLDN3,CLDN4,CLSTN1,CNTNAP2,COL12A1,COL14A1,COL15A1,COL16A1,COL4A3,COL6A1,COL6A3,COL7A1,COL8A1,CRNN,CXCL12,CYP1B1,DAB1,DDR1,DLG5,DSCAML1,EFNA1,EFNB1,EFNB2,EGFL6,EMILIN2,EPHA2,EPHB3,FAT2,FLOT2,FLRT1,FLRT3,FN1,FREM2,FYB2,FZD4,GPNMB,HABP2,ISLR,ITGAM,ITGB3…
GO:0023051	regulation of signaling	biological_process	433/2088	3613/25309	1.45266149907794	0	0	433	AAK1,ABCC9,ACSL5,ACVR1B,ADGRG3,ADIPOR1,ADM,ADORA1,ADORA2A,AFAP1,AFAP1L2,AGER,AGO1,AIDA,AKAP12,AKAP13,ALOX12B,AMOT,ANAPC2,ANGPT1,ANO1,APLNR,ARHGAP18,ARHGAP24,ARHGAP26,ARHGAP35,ARHGAP45,ARHGAP6,ARHGEF1,ARHGEF28,ARHGEF9,ARRB1,ASIC1,ATP1B3,ATP6AP1,AURKB,AXIN2,BARX1,BBC3,BCL10,BCL2,BCL2L14,BDKRB2,BGN,BIRC3,BIRC7,BMP2,BMP4,BMP8B,BMPR2,BUD31,C3,C5,CA2,CACNA1A,CACNA1D,CACNG7,CACTIN,CAMK2N1,CCL20,CCN1,CCN…	AAK1,ABCC9,ACSL5,ACVR1B,ADGRG3,ADIPOR1,ADM,ADORA1,ADORA2A,AFAP1,AFAP1L2,AGER,AGO1,AIDA,AKAP12,AKAP13,ALOX12B,AMOT,ANAPC2,ANGPT1,ANO1,APLNR,ARHGAP18,ARHGAP24,ARHGAP26,ARHGAP35,ARHGAP45,ARHGAP6,ARHGEF1,ARHGEF28,ARHGEF9,ARRB1,ASIC1,ATP1B3,ATP6AP1,AURKB,AXIN2,BARX1,BBC3,BCL10,BCL2,BCL2L14,BDKRB2,BGN,BIRC3,BIRC7,BMP2,BMP4,BMP8B,BMPR2,BUD31,C3,C5,CA2,CACNA1A,CACNA1D,CACNG7,CACTIN,CAMK2N1,CCL20,CCN1,CCN…
GO:0030154	cell differentiation	biological_process	469/2088	3900/25309	1.45764822182926	0	0	469	ABL2,ABT1,ACTL8,ADAM15,ADAMTSL4,ADCY6,ADD1,ADGRF5,ADGRG3,ADM,ADORA2A,AFG3L2,AGER,AGRN,AGTPBP1,AKAP13,ALCAM,ALG11,ALPL,AMOT,ANAPC2,ANGPT1,ANLN,ANXA4,ARHGAP24,ARHGAP35,ARHGEF1,ARHGEF28,ARID5B,ARL3,ARL4A,ASB2,ASF1B,ATP5F1B,ATP7A,AXIN2,B4GALT1,BARX1,BCL2,BLNK,BLOC1S2,BLOC1S3,BLOC1S6,BMP1,BMP2,BMP4,BMP8B,BMPR2,BNC1,BTG2,CACNA1H,CAMK1D,CASZ1,CCM2,CCN1,CCN2,CCNB1,CCND1,CD109,CDH17,CDHR2,CDK5,CDKN1C,CEBP…	ABL2,ABT1,ACTL8,ADAM15,ADAMTSL4,ADCY6,ADD1,ADGRF5,ADGRG3,ADM,ADORA2A,AFG3L2,AGER,AGRN,AGTPBP1,AKAP13,ALCAM,ALG11,ALPL,AMOT,ANAPC2,ANGPT1,ANLN,ANXA4,ARHGAP24,ARHGAP35,ARHGEF1,ARHGEF28,ARID5B,ARL3,ARL4A,ASB2,ASF1B,ATP5F1B,ATP7A,AXIN2,B4GALT1,BARX1,BCL2,BLNK,BLOC1S2,BLOC1S3,BLOC1S6,BMP1,BMP2,BMP4,BMP8B,BMPR2,BNC1,BTG2,CACNA1H,CAMK1D,CASZ1,CCM2,CCN1,CCN2,CCNB1,CCND1,CD109,CDH17,CDHR2,CDK5,CDKN1C,CEBP…
GO:0030334	regulation of cell migration	biological_process	141/2088	782/25309	2.18553039656642	0	0	141	ACVR1B,ADAM15,ADGRG3,ADIPOR1,ADORA1,AMOT,ANGPT1,ANXA3,APOH,ATP5F1B,ATP7A,BCAR1,BCL2,BMP2,BMP4,BMPR2,C5,CAMK1D,CCAR1,CCL20,CCN1,CDK5,CHRD,CLASP2,COL1A1,CPNE3,CXCL12,CYP1B1,DLG5,DOCK4,DOCK5,DPYSL3,DUSP10,ECM1,EFNA1,EPHA2,EVL,F2R,F2RL1,F3,FBLN1,FGF1,FGFR1,FN1,GLIPR2,GPNMB,GPSM3,GREM1,GTSE1,HDAC5,HIF1A,HMOX1,IGFBP5,IL1R1,ITGB3,JAG1,KITLG,KRT16,LAMA1,LAMA5,LAMC2,LGALS3,LMNA,LOC103217858,LOC103223037,L…	ACVR1B,ADAM15,ADGRG3,ADIPOR1,ADORA1,AMOT,ANGPT1,ANXA3,APOH,ATP5F1B,ATP7A,BCAR1,BCL2,BMP2,BMP4,BMPR2,C5,CAMK1D,CCAR1,CCL20,CCN1,CDK5,CHRD,CLASP2,COL1A1,CPNE3,CXCL12,CYP1B1,DLG5,DOCK4,DOCK5,DPYSL3,DUSP10,ECM1,EFNA1,EPHA2,EVL,F2R,F2RL1,F3,FBLN1,FGF1,FGFR1,FN1,GLIPR2,GPNMB,GPSM3,GREM1,GTSE1,HDAC5,HIF1A,HMOX1,IGFBP5,IL1R1,ITGB3,JAG1,KITLG,KRT16,LAMA1,LAMA5,LAMC2,LGALS3,LMNA,LOC103217858,LOC103223037,L…
GO:0032501	multicellular organismal process	biological_process	806/2088	7374/25309	1.32487956026507	0	0	806	AARS1,ABCA4,ABCA5,ABCC2,ABL2,ABLIM1,ABT1,ACACB,ACP5,ACVR1B,ADAM15,ADAM19,ADAMTS1,ADAMTS16,ADAMTS2,ADCY3,ADCY6,ADD1,ADGRB2,ADGRF5,ADGRG3,ADH5,ADM,ADORA1,ADORA2A,AFG3L2,AGER,AGRN,AGTPBP1,AIDA,AKAP13,ALCAM,ALG11,ALOX12B,ALPL,AMOT,ANAPC2,ANGPT1,ANGPTL2,ANLN,ANO1,ANXA3,ANXA8L1,APH1A,APLNR,APOH,ARHGAP24,ARHGAP26,ARHGAP35,ARHGEF1,ARID5B,ARL3,ARRB1,ASB2,ASF1B,ASIC1,ATP2B3,ATP5F1B,ATP6V0A4,ATP7A,AURKB,AXI…	AARS1,ABCA4,ABCA5,ABCC2,ABL2,ABLIM1,ABT1,ACACB,ACP5,ACVR1B,ADAM15,ADAM19,ADAMTS1,ADAMTS16,ADAMTS2,ADCY3,ADCY6,ADD1,ADGRB2,ADGRF5,ADGRG3,ADH5,ADM,ADORA1,ADORA2A,AFG3L2,AGER,AGRN,AGTPBP1,AIDA,AKAP13,ALCAM,ALG11,ALOX12B,ALPL,AMOT,ANAPC2,ANGPT1,ANGPTL2,ANLN,ANO1,ANXA3,ANXA8L1,APH1A,APLNR,APOH,ARHGAP24,ARHGAP26,ARHGAP35,ARHGEF1,ARID5B,ARL3,ARRB1,ASB2,ASF1B,ASIC1,ATP2B3,ATP5F1B,ATP6V0A4,ATP7A,AURKB,AXI…
GO:0032502	developmental process	biological_process	735/2088	6340/25309	1.40521433880851	0	0	735	AARS1,ABL2,ABLIM1,ABT1,ACP5,ACTL8,ACVR1B,ADAM15,ADAM19,ADAMTS1,ADAMTS16,ADAMTS2,ADAMTSL4,ADCY6,ADD1,ADGRB2,ADGRF5,ADGRG3,ADM,ADORA1,ADORA2A,AFG3L2,AGER,AGRN,AGTPBP1,AIDA,AKAP13,ALCAM,ALG11,ALOX12B,ALPL,AMOT,ANAPC2,ANGPT1,ANGPTL2,ANLN,ANO1,ANXA3,ANXA4,APH1A,APLNR,ARHGAP24,ARHGAP26,ARHGAP35,ARHGEF1,ARHGEF28,ARID5B,ARL3,ARL4A,ARRB1,ASB2,ASF1B,ATP2B3,ATP5F1B,ATP7A,AURKB,AXIN2,B4GALT1,BARX1,BCL10,BCL2…	AARS1,ABL2,ABLIM1,ABT1,ACP5,ACTL8,ACVR1B,ADAM15,ADAM19,ADAMTS1,ADAMTS16,ADAMTS2,ADAMTSL4,ADCY6,ADD1,ADGRB2,ADGRF5,ADGRG3,ADM,ADORA1,ADORA2A,AFG3L2,AGER,AGRN,AGTPBP1,AIDA,AKAP13,ALCAM,ALG11,ALOX12B,ALPL,AMOT,ANAPC2,ANGPT1,ANGPTL2,ANLN,ANO1,ANXA3,ANXA4,APH1A,APLNR,ARHGAP24,ARHGAP26,ARHGAP35,ARHGEF1,ARHGEF28,ARID5B,ARL3,ARL4A,ARRB1,ASB2,ASF1B,ATP2B3,ATP5F1B,ATP7A,AURKB,AXIN2,B4GALT1,BARX1,BCL10,BCL2…
GO:0032879	regulation of localization	biological_process	329/2088	2726/25309	1.46289965649359	0	0	329	AAK1,ABL2,ACACB,ACVR1B,ADAM15,ADGRG3,ADIPOR1,ADORA1,ADORA2A,ALOX12B,AMOT,ANGPT1,ANO1,ANXA3,ANXA4,APLNR,APOH,ARHGAP18,ARL6IP1,ARRB1,ASIC1,ATP1B3,ATP5F1B,ATP6AP1,ATP7A,AZIN2,B4GALT1,BCAR1,BCL2,BMP2,BMP4,BMPR2,C3,C5,CA2,CABP1,CACNA1A,CACNA1D,CACNA1G,CACNA1H,CACNA1I,CACNA2D1,CACNB3,CACNB4,CACNG7,CADM1,CADPS2,CAMK1D,CASK,CCAR1,CCDC40,CCL20,CCN1,CDK5,CFAP20,CHD7,CHRD,CLASP2,CLDN16,COL1A1,CPNE3,CPT1A,CR…	AAK1,ABL2,ACACB,ACVR1B,ADAM15,ADGRG3,ADIPOR1,ADORA1,ADORA2A,ALOX12B,AMOT,ANGPT1,ANO1,ANXA3,ANXA4,APLNR,APOH,ARHGAP18,ARL6IP1,ARRB1,ASIC1,ATP1B3,ATP5F1B,ATP6AP1,ATP7A,AZIN2,B4GALT1,BCAR1,BCL2,BMP2,BMP4,BMPR2,C3,C5,CA2,CABP1,CACNA1A,CACNA1D,CACNA1G,CACNA1H,CACNA1I,CACNA2D1,CACNB3,CACNB4,CACNG7,CADM1,CADPS2,CAMK1D,CASK,CCAR1,CCDC40,CCL20,CCN1,CDK5,CFAP20,CHD7,CHRD,CLASP2,CLDN16,COL1A1,CPNE3,CPT1A,CR…
GO:0035295	tube development	biological_process	156/2088	922/25309	2.05087017228913	0	0	156	ADAM15,ADAMTS16,ADAMTS2,ADM,AMOT,ANGPT1,ARHGAP24,ARHGAP35,ATP5F1B,ATP7A,B4GALT1,BCL10,BCL2,BMP2,BMP4,BMPR2,CCDC103,CCDC40,CCM2,CCN1,CCN2,CCNB1,CHD7,CHRD,CITED2,COL15A1,COL4A1,COL4A2,COL8A1,CRLF1,CYP1B1,DAB1,DDR1,DLG5,ECM1,ECSCR,EFNA1,EFNB2,ELK3,EPHA2,EPHA7,EPHB2,EPHB3,FGF1,FGFR1,FMN1,FMNL3,FN1,FOLR1,FOXE1,FOXJ1,FZD2,FZD4,GREM1,HEG1,HEY1,HIF1A,HMGB1,HMOX1,HNF1B,HS6ST1,IGFBP5,ITGB3,ITGB4,ITPK1,JAG1…	ADAM15,ADAMTS16,ADAMTS2,ADM,AMOT,ANGPT1,ARHGAP24,ARHGAP35,ATP5F1B,ATP7A,B4GALT1,BCL10,BCL2,BMP2,BMP4,BMPR2,CCDC103,CCDC40,CCM2,CCN1,CCN2,CCNB1,CHD7,CHRD,CITED2,COL15A1,COL4A1,COL4A2,COL8A1,CRLF1,CYP1B1,DAB1,DDR1,DLG5,ECM1,ECSCR,EFNA1,EFNB2,ELK3,EPHA2,EPHA7,EPHB2,EPHB3,FGF1,FGFR1,FMN1,FMNL3,FN1,FOLR1,FOXE1,FOXJ1,FZD2,FZD4,GREM1,HEG1,HEY1,HIF1A,HMGB1,HMOX1,HNF1B,HS6ST1,IGFBP5,ITGB3,ITGB4,ITPK1,JAG1…
GO:0040012	regulation of locomotion	biological_process	158/2088	903/25309	2.12086892139017	0	0	158	ABL2,ACVR1B,ADAM15,ADGRG3,ADIPOR1,ADORA1,ADORA2A,AGER,AMOT,ANGPT1,ANXA3,APOH,ARHGAP18,ATP5F1B,ATP7A,BCAR1,BCL2,BMP2,BMP4,BMPR2,C5,CAMK1D,CCAR1,CCL20,CCN1,CDK5,CFAP20,CHRD,CLASP2,COL1A1,CPNE3,CXCL12,CXCL8,CYP1B1,DEFB1,DLG5,DOCK4,DOCK5,DPYSL3,DUSP10,ECM1,EFNA1,EFNB2,EPHA2,EVL,F2R,F2RL1,F3,FBLN1,FGF1,FGFR1,FN1,GLIPR2,GPNMB,GPSM3,GREM1,GTSE1,HDAC5,HIF1A,HMOX1,HTR1D,IGFBP5,IL1R1,ITGB3,JAG1,KITLG,KRT16…	ABL2,ACVR1B,ADAM15,ADGRG3,ADIPOR1,ADORA1,ADORA2A,AGER,AMOT,ANGPT1,ANXA3,APOH,ARHGAP18,ATP5F1B,ATP7A,BCAR1,BCL2,BMP2,BMP4,BMPR2,C5,CAMK1D,CCAR1,CCL20,CCN1,CDK5,CFAP20,CHRD,CLASP2,COL1A1,CPNE3,CXCL12,CXCL8,CYP1B1,DEFB1,DLG5,DOCK4,DOCK5,DPYSL3,DUSP10,ECM1,EFNA1,EFNB2,EPHA2,EVL,F2R,F2RL1,F3,FBLN1,FGF1,FGFR1,FN1,GLIPR2,GPNMB,GPSM3,GREM1,GTSE1,HDAC5,HIF1A,HMOX1,HTR1D,IGFBP5,IL1R1,ITGB3,JAG1,KITLG,KRT16…
GO:0044459	plasma membrane part	cellular_component	350/2088	2976/25309	1.42554065988959	0	0	350	AAK1,ABCA4,ABCC2,ABCC4,ABCC5,ABCC9,ABL2,ACVR1B,ADCY3,ADCY6,ADGRL1,ADIPOR1,ADORA1,ADORA2A,AGER,AHNAK2,ALCAM,AMOT,ANK1,ANO1,APH1A,ARHGAP45,ARPC2,ARRB1,ASIC1,ATP13A4,ATP1B1,ATP1B3,ATP2B3,ATP6V0A4,ATP7A,B4GALT1,BBS5,BCL10,BDKRB2,BEST1,BMP2,BMPR2,C5,CA2,CABP1,CACNA1A,CACNA1D,CACNA1G,CACNA1H,CACNA1I,CACNA2D1,CACNB3,CACNB4,CACNG7,CADM1,CADPS2,CAMK2N1,CASK,CD44,CD81,CD83,CDH16,CDH17,CDHR2,CDK5,CEACAM20,C…	AAK1,ABCA4,ABCC2,ABCC4,ABCC5,ABCC9,ABL2,ACVR1B,ADCY3,ADCY6,ADGRL1,ADIPOR1,ADORA1,ADORA2A,AGER,AHNAK2,ALCAM,AMOT,ANK1,ANO1,APH1A,ARHGAP45,ARPC2,ARRB1,ASIC1,ATP13A4,ATP1B1,ATP1B3,ATP2B3,ATP6V0A4,ATP7A,B4GALT1,BBS5,BCL10,BDKRB2,BEST1,BMP2,BMPR2,C5,CA2,CABP1,CACNA1A,CACNA1D,CACNA1G,CACNA1H,CACNA1I,CACNA2D1,CACNB3,CACNB4,CACNG7,CADM1,CADPS2,CAMK2N1,CASK,CD44,CD81,CD83,CDH16,CDH17,CDHR2,CDK5,CEACAM20,C…
GO:0045595	regulation of cell differentiation	biological_process	246/2088	1834/25309	1.62584922097294	0	0	246	ABCA5,ABL2,ACVR1B,ADCY6,ADD1,ADIPOR1,ADM,AGER,AGO1,AKAP13,ANAPC2,ARHGAP35,ARHGEF1,ARPC2,ATP6AP1,AXIN2,BCL2,BLOC1S6,BMP2,BMP4,BMPR2,BTG1,CA2,CAMK1D,CASZ1,CCN1,CCN2,CCND1,CD109,CD83,CDK5,CDKN1C,CEBPB,CHD7,CHRD,CLASP2,COL1A1,CRB2,CRMP1,CTDP1,CXCL12,DAB1,DDX5,DDX56,DDX6,DISC1,DIXDC1,DKK1,DLG5,DMPK,DNM3,DOCK5,DPYSL3,DUSP10,DUSP6,E2F1,EFEMP1,EFNA1,EFNB2,EHD1,EHD2,EIF6,EPHA7,EPHB2,EPHB3,FAM210B,FBLN1,FB…	ABCA5,ABL2,ACVR1B,ADCY6,ADD1,ADIPOR1,ADM,AGER,AGO1,AKAP13,ANAPC2,ARHGAP35,ARHGEF1,ARPC2,ATP6AP1,AXIN2,BCL2,BLOC1S6,BMP2,BMP4,BMPR2,BTG1,CA2,CAMK1D,CASZ1,CCN1,CCN2,CCND1,CD109,CD83,CDK5,CDKN1C,CEBPB,CHD7,CHRD,CLASP2,COL1A1,CRB2,CRMP1,CTDP1,CXCL12,DAB1,DDX5,DDX56,DDX6,DISC1,DIXDC1,DKK1,DLG5,DMPK,DNM3,DOCK5,DPYSL3,DUSP10,DUSP6,E2F1,EFEMP1,EFNA1,EFNB2,EHD1,EHD2,EIF6,EPHA7,EPHB2,EPHB3,FAM210B,FBLN1,FB…
GO:0048513	animal organ development	biological_process	422/2088	3292/25309	1.55380715120366	0	0	422	AARS1,ABLIM1,ABT1,ACP5,ACVR1B,ADAM15,ADAM19,ADAMTS1,ADAMTS16,ADAMTS2,ADD1,ADGRG3,ADM,AGTPBP1,AKAP13,ALOX12B,ALPL,ANGPT1,ANLN,ANXA3,APH1A,APLNR,ARHGAP35,ARID5B,ARL3,ARRB1,ASB2,ATP2B3,ATP7A,AXIN2,B4GALT1,BARX1,BCL2,BCOR,BLNK,BLOC1S3,BMI1,BMP1,BMP2,BMP4,BMP8B,BMPR2,BTG2,CA2,CACNA1H,CADM1,CCDC103,CCDC40,CCM2,CCN1,CCN2,CCNB1,CCND1,CD109,CD44,CDH17,CDH22,CDK5,CDKL1,CDKN1C,CEBPB,CHD7,CHRD,CHRDL1,CITED2,…	AARS1,ABLIM1,ABT1,ACP5,ACVR1B,ADAM15,ADAM19,ADAMTS1,ADAMTS16,ADAMTS2,ADD1,ADGRG3,ADM,AGTPBP1,AKAP13,ALOX12B,ALPL,ANGPT1,ANLN,ANXA3,APH1A,APLNR,ARHGAP35,ARID5B,ARL3,ARRB1,ASB2,ATP2B3,ATP7A,AXIN2,B4GALT1,BARX1,BCL2,BCOR,BLNK,BLOC1S3,BMI1,BMP1,BMP2,BMP4,BMP8B,BMPR2,BTG2,CA2,CACNA1H,CADM1,CCDC103,CCDC40,CCM2,CCN1,CCN2,CCNB1,CCND1,CD109,CD44,CDH17,CDH22,CDK5,CDKL1,CDKN1C,CEBPB,CHD7,CHRD,CHRDL1,CITED2,…
GO:0048522	positive regulation of cellular process	biological_process	636/2088	5697/25309	1.35317943099716	0	0	636	AAK1,ABCC4,ABHD14B,ABL2,ACACB,ACVR1B,ADAMTSL4,ADCY3,ADCY6,ADD1,ADGRB2,ADGRF5,ADGRL1,ADIPOR1,ADM,ADORA1,ADORA2A,AFAP1L2,AGER,AGO1,AGRN,AIFM2,AKAP12,AKAP13,ALOX12B,AMOT,ANAPC11,ANAPC2,ANGPT1,ANK1,ANLN,ANO1,ANXA3,APH1A,APLF,APLNR,ARHGAP35,ARHGEF1,ARHGEF9,ARMCX3,ARPC2,ARPC3,ARRB1,ASNS,ATAD2,ATG14,ATP1B3,ATP5F1B,ATP6AP1,ATP7A,AURKB,AXIN2,B4GALT1,BBC3,BCAR1,BCL10,BCL2,BCL2L14,BIRC3,BIRC7,BLOC1S2,BLOC1S…	AAK1,ABCC4,ABHD14B,ABL2,ACACB,ACVR1B,ADAMTSL4,ADCY3,ADCY6,ADD1,ADGRB2,ADGRF5,ADGRL1,ADIPOR1,ADM,ADORA1,ADORA2A,AFAP1L2,AGER,AGO1,AGRN,AIFM2,AKAP12,AKAP13,ALOX12B,AMOT,ANAPC11,ANAPC2,ANGPT1,ANK1,ANLN,ANO1,ANXA3,APH1A,APLF,APLNR,ARHGAP35,ARHGEF1,ARHGEF9,ARMCX3,ARPC2,ARPC3,ARRB1,ASNS,ATAD2,ATG14,ATP1B3,ATP5F1B,ATP6AP1,ATP7A,AURKB,AXIN2,B4GALT1,BBC3,BCAR1,BCL10,BCL2,BCL2L14,BIRC3,BIRC7,BLOC1S2,BLOC1S…
GO:0048583	regulation of response to stimulus	biological_process	494/2088	4435/25309	1.35013692890496	0	0	494	AAK1,ACP5,ACSL5,ACVR1B,ADGRG3,ADIPOR1,ADM,ADORA1,ADORA2A,AFAP1,AFAP1L2,AGER,AGO1,AIDA,AKAP12,AKAP13,ALOX12B,AMOT,ANGPT1,ANO1,APLF,APLNR,APOH,ARHGAP18,ARHGAP24,ARHGAP26,ARHGAP35,ARHGAP45,ARHGAP6,ARHGEF1,ARHGEF28,ARHGEF9,ARL6IP1,ARPC2,ARRB1,ATP6AP1,ATP7A,AURKB,AXIN2,BARX1,BBC3,BCAR1,BCL10,BCL2,BCL2L14,BDKRB2,BGN,BIRC3,BIRC7,BMP2,BMP4,BMP8B,BMPR2,BUD31,C1R,C1S,C3,C5,CACNB3,CACNG7,CACTIN,CADM1,CAMK1D…	AAK1,ACP5,ACSL5,ACVR1B,ADGRG3,ADIPOR1,ADM,ADORA1,ADORA2A,AFAP1,AFAP1L2,AGER,AGO1,AIDA,AKAP12,AKAP13,ALOX12B,AMOT,ANGPT1,ANO1,APLF,APLNR,APOH,ARHGAP18,ARHGAP24,ARHGAP26,ARHGAP35,ARHGAP45,ARHGAP6,ARHGEF1,ARHGEF28,ARHGEF9,ARL6IP1,ARPC2,ARRB1,ATP6AP1,ATP7A,AURKB,AXIN2,BARX1,BBC3,BCAR1,BCL10,BCL2,BCL2L14,BDKRB2,BGN,BIRC3,BIRC7,BMP2,BMP4,BMP8B,BMPR2,BUD31,C1R,C1S,C3,C5,CACNB3,CACNG7,CACTIN,CADM1,CAMK1D…
GO:0048646	anatomical structure formation involved in morphogenesis	biological_process	161/2088	1029/25309	1.89650937003154	0	0	161	ADAM15,ADAMTS1,ADM,AGTPBP1,ANGPT1,ARHGAP24,ARHGAP35,ATP5F1B,ATP7A,AXIN2,B4GALT1,BCL10,BMP4,BMPR2,CACNA1H,CCN1,CCN2,CD109,CD9,CDK5,CHRD,CITED2,COL12A1,COL15A1,COL1A1,COL4A1,COL4A2,COL6A1,COL7A1,COL8A1,CRB2,CYP1B1,DKK1,DLX5,DUSP4,DUSP5,ECM1,ECSCR,EFNA1,EFNB2,EGR2,ELK3,EPB41L3,EPHA2,EPHB2,EPHB3,ERCC2,FBN2,FGF1,FGFR1,FHL2,FHOD3,FMN1,FMNL3,FN1,FOLR1,FOXO1,FZD2,GNPAT,GPC1,GREM1,HEY1,HIF1A,HIPK2,HMOX1,H…	ADAM15,ADAMTS1,ADM,AGTPBP1,ANGPT1,ARHGAP24,ARHGAP35,ATP5F1B,ATP7A,AXIN2,B4GALT1,BCL10,BMP4,BMPR2,CACNA1H,CCN1,CCN2,CD109,CD9,CDK5,CHRD,CITED2,COL12A1,COL15A1,COL1A1,COL4A1,COL4A2,COL6A1,COL7A1,COL8A1,CRB2,CYP1B1,DKK1,DLX5,DUSP4,DUSP5,ECM1,ECSCR,EFNA1,EFNB2,EGR2,ELK3,EPB41L3,EPHA2,EPHB2,EPHB3,ERCC2,FBN2,FGF1,FGFR1,FHL2,FHOD3,FMN1,FMNL3,FN1,FOLR1,FOXO1,FZD2,GNPAT,GPC1,GREM1,HEY1,HIF1A,HIPK2,HMOX1,H…
GO:0048699	generation of neurons	biological_process	207/2088	1504/25309	1.66827253760088	0	0	207	ABL2,ABT1,ADCY6,ADM,ADORA2A,AFG3L2,AGER,AGRN,AGTPBP1,ALCAM,ANAPC2,ARHGAP35,ARHGEF1,ARL3,ATP7A,BCL2,BLOC1S2,BLOC1S3,BLOC1S6,BMP2,BMP4,BMPR2,BTG2,CAMK1D,CASZ1,CDK5,CDKN1C,CEBPB,CHD7,CLASP2,CLMN,CNTNAP2,CRMP1,CXCL12,DAB1,DCDC2,DCLK1,DDR1,DDX56,DDX6,DGKG,DISC1,DIXDC1,DKK1,DLG5,DLX5,DNM3,DPYSL3,DSCAML1,DUSP10,EFNA1,EFNB1,EFNB2,EGR2,EHD1,EML1,EPB41L3,EPHA2,EPHA7,EPHB2,EPHB3,ERCC2,ERCC3,EXT1,FBXO38,FGFR…	ABL2,ABT1,ADCY6,ADM,ADORA2A,AFG3L2,AGER,AGRN,AGTPBP1,ALCAM,ANAPC2,ARHGAP35,ARHGEF1,ARL3,ATP7A,BCL2,BLOC1S2,BLOC1S3,BLOC1S6,BMP2,BMP4,BMPR2,BTG2,CAMK1D,CASZ1,CDK5,CDKN1C,CEBPB,CHD7,CLASP2,CLMN,CNTNAP2,CRMP1,CXCL12,DAB1,DCDC2,DCLK1,DDR1,DDX56,DDX6,DGKG,DISC1,DIXDC1,DKK1,DLG5,DLX5,DNM3,DPYSL3,DSCAML1,DUSP10,EFNA1,EFNB1,EFNB2,EGR2,EHD1,EML1,EPB41L3,EPHA2,EPHA7,EPHB2,EPHB3,ERCC2,ERCC3,EXT1,FBXO38,FGFR…
GO:0048731	system development	biological_process	585/2088	4650/25309	1.52492120875046	0	0	585	AARS1,ABL2,ABLIM1,ABT1,ACP5,ACVR1B,ADAM15,ADAM19,ADAMTS1,ADAMTS16,ADAMTS2,ADCY6,ADD1,ADGRB2,ADGRG3,ADM,ADORA1,ADORA2A,AFG3L2,AGER,AGRN,AGTPBP1,AKAP13,ALCAM,ALOX12B,ALPL,AMOT,ANAPC2,ANGPT1,ANLN,ANXA3,APH1A,APLNR,ARHGAP24,ARHGAP26,ARHGAP35,ARHGEF1,ARID5B,ARL3,ARRB1,ASB2,ATP2B3,ATP5F1B,ATP7A,AXIN2,B4GALT1,BARX1,BCL10,BCL2,BCOR,BLNK,BLOC1S2,BLOC1S3,BLOC1S6,BMI1,BMP1,BMP2,BMP4,BMP8B,BMPR2,BTG2,CA2,CAB…	AARS1,ABL2,ABLIM1,ABT1,ACP5,ACVR1B,ADAM15,ADAM19,ADAMTS1,ADAMTS16,ADAMTS2,ADCY6,ADD1,ADGRB2,ADGRG3,ADM,ADORA1,ADORA2A,AFG3L2,AGER,AGRN,AGTPBP1,AKAP13,ALCAM,ALOX12B,ALPL,AMOT,ANAPC2,ANGPT1,ANLN,ANXA3,APH1A,APLNR,ARHGAP24,ARHGAP26,ARHGAP35,ARHGEF1,ARID5B,ARL3,ARRB1,ASB2,ATP2B3,ATP5F1B,ATP7A,AXIN2,B4GALT1,BARX1,BCL10,BCL2,BCOR,BLNK,BLOC1S2,BLOC1S3,BLOC1S6,BMI1,BMP1,BMP2,BMP4,BMP8B,BMPR2,BTG2,CA2,CAB…
GO:0048869	cellular developmental process	biological_process	481/2088	4015/25309	1.4521250530816	0	0	481	ABL2,ABT1,ACTL8,ADAM15,ADAMTSL4,ADCY6,ADD1,ADGRF5,ADGRG3,ADM,ADORA2A,AFG3L2,AGER,AGRN,AGTPBP1,AKAP13,ALCAM,ALG11,ALPL,AMOT,ANAPC2,ANGPT1,ANLN,ANXA4,ARHGAP24,ARHGAP35,ARHGEF1,ARHGEF28,ARID5B,ARL3,ARL4A,ASB2,ASF1B,ATP5F1B,ATP7A,AXIN2,B4GALT1,BARX1,BCL2,BLNK,BLOC1S2,BLOC1S3,BLOC1S6,BMP1,BMP2,BMP4,BMP8B,BMPR2,BNC1,BTG2,CACNA1H,CADM1,CAMK1D,CASZ1,CCM2,CCN1,CCN2,CCNB1,CCND1,CD109,CD9,CDH17,CDHR2,CDK5,C…	ABL2,ABT1,ACTL8,ADAM15,ADAMTSL4,ADCY6,ADD1,ADGRF5,ADGRG3,ADM,ADORA2A,AFG3L2,AGER,AGRN,AGTPBP1,AKAP13,ALCAM,ALG11,ALPL,AMOT,ANAPC2,ANGPT1,ANLN,ANXA4,ARHGAP24,ARHGAP35,ARHGEF1,ARHGEF28,ARID5B,ARL3,ARL4A,ASB2,ASF1B,ATP5F1B,ATP7A,AXIN2,B4GALT1,BARX1,BCL2,BLNK,BLOC1S2,BLOC1S3,BLOC1S6,BMP1,BMP2,BMP4,BMP8B,BMPR2,BNC1,BTG2,CACNA1H,CADM1,CAMK1D,CASZ1,CCM2,CCN1,CCN2,CCNB1,CCND1,CD109,CD9,CDH17,CDHR2,CDK5,C…
GO:0050793	regulation of developmental process	biological_process	351/2088	2605/25309	1.63321695678073	0	0	351	ABCA5,ABL2,ACACB,ACVR1B,ADCY6,ADD1,ADGRB2,ADGRL1,ADIPOR1,ADM,AFG3L2,AGER,AGO1,AGRN,AKAP13,AMOT,ANAPC2,ANXA3,APLF,APLNR,APOH,ARHGAP18,ARHGAP35,ARHGEF1,ARPC2,ATP6AP1,AXIN2,B4GALT1,BCL2,BCOR,BLOC1S6,BMP1,BMP2,BMP4,BMPR2,BTG1,C3,C5,CA2,CAMK1D,CASZ1,CCN1,CCN2,CCNB1,CCND1,CD109,CD44,CD83,CDC42EP5,CDK5,CDKN1C,CEBPB,CHD7,CHRD,CITED2,CLASP2,CLSTN1,COL1A1,COL4A2,COL4A3,CRB2,CRMP1,CSNK1A1,CTDP1,CXCL12,CYP1B…	ABCA5,ABL2,ACACB,ACVR1B,ADCY6,ADD1,ADGRB2,ADGRL1,ADIPOR1,ADM,AFG3L2,AGER,AGO1,AGRN,AKAP13,AMOT,ANAPC2,ANXA3,APLF,APLNR,APOH,ARHGAP18,ARHGAP35,ARHGEF1,ARPC2,ATP6AP1,AXIN2,B4GALT1,BCL2,BCOR,BLOC1S6,BMP1,BMP2,BMP4,BMPR2,BTG1,C3,C5,CA2,CAMK1D,CASZ1,CCN1,CCN2,CCNB1,CCND1,CD109,CD44,CD83,CDC42EP5,CDK5,CDKN1C,CEBPB,CHD7,CHRD,CITED2,CLASP2,CLSTN1,COL1A1,COL4A2,COL4A3,CRB2,CRMP1,CSNK1A1,CTDP1,CXCL12,CYP1B…
GO:0051094	positive regulation of developmental process	biological_process	194/2088	1290/25309	1.82287341471383	0	0	194	ABL2,ACACB,ACVR1B,ADD1,ADGRB2,ADGRL1,ADM,AGER,AGRN,AMOT,ANAPC2,ANXA3,APLNR,ARHGAP35,ARPC2,ATP6AP1,AXIN2,B4GALT1,BCL2,BLOC1S6,BMP1,BMP2,BMP4,BMPR2,BTG1,C3,C5,CA2,CAMK1D,CCN1,CCN2,CCNB1,CCND1,CD83,CEBPB,CHD7,CITED2,CLASP2,CLSTN1,COL1A1,CRB2,CXCL12,CYP1B1,DAB1,DDAH1,DDHD1,DDX56,DISC1,DKK1,DLG5,DNM1L,DOCK5,DPYSL3,DUSP10,ECM1,EFNB2,EGR1,EHD1,EHD2,EPHB2,EPHB3,EXOSC3,F3,FAM210B,FBN2,FBXO38,FGF1,FGFR1,FL…	ABL2,ACACB,ACVR1B,ADD1,ADGRB2,ADGRL1,ADM,AGER,AGRN,AMOT,ANAPC2,ANXA3,APLNR,ARHGAP35,ARPC2,ATP6AP1,AXIN2,B4GALT1,BCL2,BLOC1S6,BMP1,BMP2,BMP4,BMPR2,BTG1,C3,C5,CA2,CAMK1D,CCN1,CCN2,CCNB1,CCND1,CD83,CEBPB,CHD7,CITED2,CLASP2,CLSTN1,COL1A1,CRB2,CXCL12,CYP1B1,DAB1,DDAH1,DDHD1,DDX56,DISC1,DKK1,DLG5,DNM1L,DOCK5,DPYSL3,DUSP10,ECM1,EFNB2,EGR1,EHD1,EHD2,EPHB2,EPHB3,EXOSC3,F3,FAM210B,FBN2,FBXO38,FGF1,FGFR1,FL…
GO:0051128	regulation of cellular component organization	biological_process	319/2088	2715/25309	1.42418150194393	0	0	319	AAK1,ABL2,ACVR1B,ADAM15,ADAMTS16,ADCY6,ADD1,ADGRB2,ADGRL1,ADIPOR1,AFAP1,AGRN,AKAP13,AMOT,ANAPC11,ANAPC2,ANGPT1,ANK1,ANKRA2,ANLN,ARHGAP18,ARHGAP35,ARHGAP6,ARHGEF1,ARPC2,ARPC3,ARRB1,ATAD2,ATAT1,ATP7A,AURKB,AXIN2,BBC3,BCAR1,BCL2,BCOR,BMP4,BMPR2,BTG1,BUB1B,CAMK1D,CCDC8,CCN1,CCN2,CCN4,CCNB1,CD44,CDC25C,CDC37,CDC42EP5,CDC45,CDC6,CDH17,CDHR2,CDK5,CDKN1C,CENPE,CENPJ,CENPV,CLASP2,CLSTN1,COL16A1,CRIPT,CRMP…	AAK1,ABL2,ACVR1B,ADAM15,ADAMTS16,ADCY6,ADD1,ADGRB2,ADGRL1,ADIPOR1,AFAP1,AGRN,AKAP13,AMOT,ANAPC11,ANAPC2,ANGPT1,ANK1,ANKRA2,ANLN,ARHGAP18,ARHGAP35,ARHGAP6,ARHGEF1,ARPC2,ARPC3,ARRB1,ATAD2,ATAT1,ATP7A,AURKB,AXIN2,BBC3,BCAR1,BCL2,BCOR,BMP4,BMPR2,BTG1,BUB1B,CAMK1D,CCDC8,CCN1,CCN2,CCN4,CCNB1,CD44,CDC25C,CDC37,CDC42EP5,CDC45,CDC6,CDH17,CDHR2,CDK5,CDKN1C,CENPE,CENPJ,CENPV,CLASP2,CLSTN1,COL16A1,CRIPT,CRMP…
GO:0051239	regulation of multicellular organismal process	biological_process	404/2088	3056/25309	1.60240579426692	0	0	404	ABCC9,ABL2,ACACB,ACP5,ACVR1B,ADCY6,ADD1,ADGRB2,ADGRL1,ADIPOR1,ADM,ADORA1,ADORA2A,AFAP1L2,AFG3L2,AGER,AGO1,AGRN,AKAP13,ALOX12B,AMOT,ANAPC2,ANGPT1,ANXA3,ANXA4,APLF,APLNR,APOH,ARHGAP35,ARHGEF1,ARRB1,ATP1B3,ATP5F1B,ATP6AP1,AXIN2,B4GALT1,BCAR1,BCL10,BCL2,BCOR,BDKRB2,BIRC3,BMP1,BMP2,BMP4,BMPR2,BTG1,C3,C5,CA2,CACNA1D,CACNA1G,CACNA1H,CACNA2D1,CACNB3,CACNB4,CACNG7,CACTIN,CADM1,CAMK1D,CASZ1,CCL20,CCN1,CCN2…	ABCC9,ABL2,ACACB,ACP5,ACVR1B,ADCY6,ADD1,ADGRB2,ADGRL1,ADIPOR1,ADM,ADORA1,ADORA2A,AFAP1L2,AFG3L2,AGER,AGO1,AGRN,AKAP13,ALOX12B,AMOT,ANAPC2,ANGPT1,ANXA3,ANXA4,APLF,APLNR,APOH,ARHGAP35,ARHGEF1,ARRB1,ATP1B3,ATP5F1B,ATP6AP1,AXIN2,B4GALT1,BCAR1,BCL10,BCL2,BCOR,BDKRB2,BIRC3,BMP1,BMP2,BMP4,BMPR2,BTG1,C3,C5,CA2,CACNA1D,CACNA1G,CACNA1H,CACNA2D1,CACNB3,CACNB4,CACNG7,CACTIN,CADM1,CAMK1D,CASZ1,CCL20,CCN1,CCN2…
GO:0051240	positive regulation of multicellular organismal process	biological_process	224/2088	1617/25309	1.67912292050223	0	0	224	ABL2,ACACB,ACVR1B,ADGRB2,ADGRL1,ADM,ADORA2A,AFAP1L2,AGER,AGRN,ALOX12B,AMOT,ANAPC2,ANGPT1,ANXA3,APLNR,APOH,ARHGAP35,ATP5F1B,ATP6AP1,AXIN2,B4GALT1,BCAR1,BCL10,BCL2,BMP1,BMP2,BMP4,BMPR2,BTG1,C3,C5,CA2,CADM1,CAMK1D,CCL20,CCN1,CCN2,CCNB1,CCND1,CD83,CEBPB,CHD7,CITED2,CLASP2,CLSTN1,COL1A1,CRB2,CXCL12,CYP1B1,DAB1,DDAH1,DDX41,DDX56,DHX36,DISC1,DKK1,DLG5,DOCK5,DPYSL3,DUSP10,ECM1,EFNB2,EGR1,EPHB2,EPHB3,EXOS…	ABL2,ACACB,ACVR1B,ADGRB2,ADGRL1,ADM,ADORA2A,AFAP1L2,AGER,AGRN,ALOX12B,AMOT,ANAPC2,ANGPT1,ANXA3,APLNR,APOH,ARHGAP35,ATP5F1B,ATP6AP1,AXIN2,B4GALT1,BCAR1,BCL10,BCL2,BMP1,BMP2,BMP4,BMPR2,BTG1,C3,C5,CA2,CADM1,CAMK1D,CCL20,CCN1,CCN2,CCNB1,CCND1,CD83,CEBPB,CHD7,CITED2,CLASP2,CLSTN1,COL1A1,CRB2,CXCL12,CYP1B1,DAB1,DDAH1,DDX41,DDX56,DHX36,DISC1,DKK1,DLG5,DOCK5,DPYSL3,DUSP10,ECM1,EFNB2,EGR1,EPHB2,EPHB3,EXOS…
GO:0051270	regulation of cellular component movement	biological_process	159/2088	917/25309	2.10170752955038	0	0	159	ABL2,ACVR1B,ADAM15,ADGRG3,ADIPOR1,ADORA1,AMOT,ANGPT1,ANXA3,APOH,ARHGAP18,ATP5F1B,ATP7A,B4GALT1,BCAR1,BCL2,BMP2,BMP4,BMPR2,C5,CAMK1D,CCAR1,CCDC40,CCL20,CCN1,CDK5,CFAP20,CHRD,CLASP2,COL1A1,CPNE3,CXCL12,CYP1B1,DEFB1,DLG5,DOCK4,DOCK5,DPYSL3,DUSP10,ECM1,EFNA1,EPHA2,EVL,F2R,F2RL1,F3,FBLN1,FGF1,FGFR1,FN1,GLIPR2,GPNMB,GPSM3,GREM1,GTSE1,HAP1,HDAC5,HIF1A,HMOX1,IGFBP5,IL1R1,ITGB3,JAG1,KITLG,KRT16,LAMA1,LAMA…	ABL2,ACVR1B,ADAM15,ADGRG3,ADIPOR1,ADORA1,AMOT,ANGPT1,ANXA3,APOH,ARHGAP18,ATP5F1B,ATP7A,B4GALT1,BCAR1,BCL2,BMP2,BMP4,BMPR2,C5,CAMK1D,CCAR1,CCDC40,CCL20,CCN1,CDK5,CFAP20,CHRD,CLASP2,COL1A1,CPNE3,CXCL12,CYP1B1,DEFB1,DLG5,DOCK4,DOCK5,DPYSL3,DUSP10,ECM1,EFNA1,EPHA2,EVL,F2R,F2RL1,F3,FBLN1,FGF1,FGFR1,FN1,GLIPR2,GPNMB,GPSM3,GREM1,GTSE1,HAP1,HDAC5,HIF1A,HMOX1,IGFBP5,IL1R1,ITGB3,JAG1,KITLG,KRT16,LAMA1,LAMA…
GO:0060429	epithelium development	biological_process	174/2088	1164/25309	1.81192726231386	0	0	174	ACTL8,ACVR1B,ADAMTS16,ADAMTSL4,ADM,ANXA4,ARHGAP35,ATP7A,AXIN2,B4GALT1,BARX1,BCL10,BCL2,BMP2,BMP4,BMPR2,CA2,CCDC103,CCDC40,CCM2,CCN1,CCND1,CD109,CD44,CDHR2,CEBPB,CHD7,CHRD,CITED2,CLDN3,COL4A1,CPT1A,CRB2,CRLF1,DDR1,DKK1,DLG5,DLX5,EFNB2,EHF,ELF3,EPHA2,EPHA7,ERCC2,ERCC3,EXPH5,F2RL1,FGF1,FGFR1,FLRT3,FMN1,FOLR1,FOSL2,FOXE1,FOXJ1,FREM2,FZD2,GREM1,HEG1,HEY1,HIF1A,HNF1B,IGFBP5,IL31RA,INHBA,ITPK1,JAG1,KAZN…	ACTL8,ACVR1B,ADAMTS16,ADAMTSL4,ADM,ANXA4,ARHGAP35,ATP7A,AXIN2,B4GALT1,BARX1,BCL10,BCL2,BMP2,BMP4,BMPR2,CA2,CCDC103,CCDC40,CCM2,CCN1,CCND1,CD109,CD44,CDHR2,CEBPB,CHD7,CHRD,CITED2,CLDN3,COL4A1,CPT1A,CRB2,CRLF1,DDR1,DKK1,DLG5,DLX5,EFNB2,EHF,ELF3,EPHA2,EPHA7,ERCC2,ERCC3,EXPH5,F2RL1,FGF1,FGFR1,FLRT3,FMN1,FOLR1,FOSL2,FOXE1,FOXJ1,FREM2,FZD2,GREM1,HEG1,HEY1,HIF1A,HNF1B,IGFBP5,IL31RA,INHBA,ITPK1,JAG1,KAZN…
GO:0065008	regulation of biological quality	biological_process	461/2088	4175/25309	1.33840927340721	0	0	461	AAK1,ABCA4,ABCC2,ABL2,ACACB,ACP5,ACVR1B,ADAMTS16,ADCY3,ADCY6,ADD1,ADGRB2,ADGRF5,ADGRL1,ADH5,ADIPOR1,ADM,ADORA1,ADORA2A,AFG3L2,AGER,AGRN,ALOX12B,AMOT,ANAPC2,ANGPT1,ANO1,ANXA8L1,APLNR,APOH,ARHGAP18,ARHGAP35,ARL6IP1,ARPC2,ARPC3,ARRB1,ASIC1,ATG14,ATP11A,ATP13A4,ATP1B3,ATP2B3,ATP5F1B,ATP6AP1,ATP6V0A4,ATP7A,ATP9A,AURKB,AXIN2,BACE2,BCL10,BCL2,BDKRB2,BLOC1S2,BLOC1S3,BLOC1S6,BMP2,BMP4,BMPR2,C3,CA2,CACNA1A…	AAK1,ABCA4,ABCC2,ABL2,ACACB,ACP5,ACVR1B,ADAMTS16,ADCY3,ADCY6,ADD1,ADGRB2,ADGRF5,ADGRL1,ADH5,ADIPOR1,ADM,ADORA1,ADORA2A,AFG3L2,AGER,AGRN,ALOX12B,AMOT,ANAPC2,ANGPT1,ANO1,ANXA8L1,APLNR,APOH,ARHGAP18,ARHGAP35,ARL6IP1,ARPC2,ARPC3,ARRB1,ASIC1,ATG14,ATP11A,ATP13A4,ATP1B3,ATP2B3,ATP5F1B,ATP6AP1,ATP6V0A4,ATP7A,ATP9A,AURKB,AXIN2,BACE2,BCL10,BCL2,BDKRB2,BLOC1S2,BLOC1S3,BLOC1S6,BMP2,BMP4,BMPR2,C3,CA2,CACNA1A…
GO:0072359	circulatory system development	biological_process	146/2088	863/25309	2.05062643456178	0	0	146	ADAM15,ADAM19,ADAMTS1,ADM,AKAP13,AMOT,ANGPT1,APLNR,ARHGAP24,ATP5F1B,ATP7A,AXIN2,B4GALT1,BCOR,BMP2,BMP4,BMPR2,CCDC103,CCDC40,CCM2,CCN1,CCN2,CCNB1,CDKL1,CHD7,CITED2,COL15A1,COL1A1,COL4A1,COL4A2,COL8A1,CRB2,CYP1B1,DCTN5,DNAH5,ECM1,ECSCR,EFNA1,EFNB2,EGR1,ELK3,EPHA2,EPHB2,EPHB3,FGF1,FGFR1,FHL2,FHOD3,FLRT3,FMNL3,FN1,FOLR1,FOXJ1,FOXO1,FOXS1,FREM2,FZD2,FZD4,GJA1,GREM1,HEG1,HEY1,HIF1A,HMOX1,HS6ST1,ITGB3,J…	ADAM15,ADAM19,ADAMTS1,ADM,AKAP13,AMOT,ANGPT1,APLNR,ARHGAP24,ATP5F1B,ATP7A,AXIN2,B4GALT1,BCOR,BMP2,BMP4,BMPR2,CCDC103,CCDC40,CCM2,CCN1,CCN2,CCNB1,CDKL1,CHD7,CITED2,COL15A1,COL1A1,COL4A1,COL4A2,COL8A1,CRB2,CYP1B1,DCTN5,DNAH5,ECM1,ECSCR,EFNA1,EFNB2,EGR1,ELK3,EPHA2,EPHB2,EPHB3,FGF1,FGFR1,FHL2,FHOD3,FLRT3,FMNL3,FN1,FOLR1,FOXJ1,FOXO1,FOXS1,FREM2,FZD2,FZD4,GJA1,GREM1,HEG1,HEY1,HIF1A,HMOX1,HS6ST1,ITGB3,J…
GO:0098590	plasma membrane region	cellular_component	165/2088	1164/25309	1.71820688667694	0	0	165	ABCC2,ABCC4,ADGRL1,ADORA1,ADORA2A,AGER,ANK1,ANO1,ARHGAP45,ARPC2,ARRB1,ATP1B3,ATP6V0A4,ATP7A,B4GALT1,BBS5,BEST1,BMPR2,CA2,CABP1,CACNB3,CADM1,CADPS2,CAMK2N1,CASK,CD44,CD81,CDH16,CDH17,CDHR2,CDK5,CEACAM20,CLASP2,CLDN3,CLSTN1,CLTB,CNTNAP2,CPEB4,CRB2,CUBN,DISC1,DLG5,DNM3,DRP2,EFCAB7,EHD1,EHD2,EPB41L3,EPHA2,EPHA7,EPS8,EPS8L1,F2R,F2RL2,FLOT2,FLRT3,FN1,FOLR1,FXYD2,GPIHBP1,GRID1,GRIN2D,GRIP1,HIP1,HMCN1,HM…	ABCC2,ABCC4,ADGRL1,ADORA1,ADORA2A,AGER,ANK1,ANO1,ARHGAP45,ARPC2,ARRB1,ATP1B3,ATP6V0A4,ATP7A,B4GALT1,BBS5,BEST1,BMPR2,CA2,CABP1,CACNB3,CADM1,CADPS2,CAMK2N1,CASK,CD44,CD81,CDH16,CDH17,CDHR2,CDK5,CEACAM20,CLASP2,CLDN3,CLSTN1,CLTB,CNTNAP2,CPEB4,CRB2,CUBN,DISC1,DLG5,DNM3,DRP2,EFCAB7,EHD1,EHD2,EPB41L3,EPHA2,EPHA7,EPS8,EPS8L1,F2R,F2RL2,FLOT2,FLRT3,FN1,FOLR1,FXYD2,GPIHBP1,GRID1,GRIN2D,GRIP1,HIP1,HMCN1,HM…
GO:2000026	regulation of multicellular organismal development	biological_process	279/2088	1935/25309	1.74770337699367	0	0	279	ABL2,ACACB,ACVR1B,ADCY6,ADD1,ADGRB2,ADGRL1,ADIPOR1,ADM,AGER,AGO1,AGRN,AMOT,ANAPC2,ANXA3,APLF,APLNR,APOH,ARHGAP35,ARHGEF1,ATP6AP1,AXIN2,B4GALT1,BCL2,BCOR,BMP1,BMP2,BMP4,BMPR2,BTG1,C3,C5,CA2,CAMK1D,CASZ1,CCN1,CCN2,CCNB1,CCND1,CD109,CD83,CDK5,CDKN1C,CEBPB,CHD7,CITED2,CLASP2,CLSTN1,COL1A1,COL4A2,COL4A3,CRB2,CRMP1,CTDP1,CXCL12,CYP1B1,DAB1,DDAH1,DDX5,DDX56,DDX6,DISC1,DIXDC1,DKK1,DLG5,DNM3,DPYSL3,DUSP10…	ABL2,ACACB,ACVR1B,ADCY6,ADD1,ADGRB2,ADGRL1,ADIPOR1,ADM,AGER,AGO1,AGRN,AMOT,ANAPC2,ANXA3,APLF,APLNR,APOH,ARHGAP35,ARHGEF1,ATP6AP1,AXIN2,B4GALT1,BCL2,BCOR,BMP1,BMP2,BMP4,BMPR2,BTG1,C3,C5,CA2,CAMK1D,CASZ1,CCN1,CCN2,CCNB1,CCND1,CD109,CD83,CDK5,CDKN1C,CEBPB,CHD7,CITED2,CLASP2,CLSTN1,COL1A1,COL4A2,COL4A3,CRB2,CRMP1,CTDP1,CXCL12,CYP1B1,DAB1,DDAH1,DDX5,DDX56,DDX6,DISC1,DIXDC1,DKK1,DLG5,DNM3,DPYSL3,DUSP10…
GO:2000145	regulation of cell motility	biological_process	148/2088	834/25309	2.1509987412369	0	0	148	ABL2,ACVR1B,ADAM15,ADGRG3,ADIPOR1,ADORA1,AMOT,ANGPT1,ANXA3,APOH,ARHGAP18,ATP5F1B,ATP7A,BCAR1,BCL2,BMP2,BMP4,BMPR2,C5,CAMK1D,CCAR1,CCL20,CCN1,CDK5,CFAP20,CHRD,CLASP2,COL1A1,CPNE3,CXCL12,CYP1B1,DEFB1,DLG5,DOCK4,DOCK5,DPYSL3,DUSP10,ECM1,EFNA1,EPHA2,EVL,F2R,F2RL1,F3,FBLN1,FGF1,FGFR1,FN1,GLIPR2,GPNMB,GPSM3,GREM1,GTSE1,HDAC5,HIF1A,HMOX1,IGFBP5,IL1R1,ITGB3,JAG1,KITLG,KRT16,LAMA1,LAMA5,LAMC2,LGALS3,LMNA,…	ABL2,ACVR1B,ADAM15,ADGRG3,ADIPOR1,ADORA1,AMOT,ANGPT1,ANXA3,APOH,ARHGAP18,ATP5F1B,ATP7A,BCAR1,BCL2,BMP2,BMP4,BMPR2,C5,CAMK1D,CCAR1,CCL20,CCN1,CDK5,CFAP20,CHRD,CLASP2,COL1A1,CPNE3,CXCL12,CYP1B1,DEFB1,DLG5,DOCK4,DOCK5,DPYSL3,DUSP10,ECM1,EFNA1,EPHA2,EVL,F2R,F2RL1,F3,FBLN1,FGF1,FGFR1,FN1,GLIPR2,GPNMB,GPSM3,GREM1,GTSE1,HDAC5,HIF1A,HMOX1,IGFBP5,IL1R1,ITGB3,JAG1,KITLG,KRT16,LAMA1,LAMA5,LAMC2,LGALS3,LMNA,…
GO:0001822	kidney development	biological_process	62/2088	269/25309	2.7937265877594	3.59712259978551e-13	9.48310994947802e-11	62	ADAMTS1,ADAMTS16,ANGPT1,APH1A,ARID5B,ARL3,BCL2,BMP2,BMP4,CA2,CDKN1C,COL4A3,CRLF1,DLG5,EFNB2,EGR1,EPHA7,FGF1,FGFR1,FMN1,FOXJ1,GREM1,HNF1B,JAG1,KCNJ8,KIF26B,LAMA5,LGR4,LHX1,MEF2C,MTSS1,MYO1E,NID1,NOTCH1,NOTCH3,NRP1,ODC1,PCSK5,PDGFB,PDGFRA,PDGFRB,PECAM1,PKHD1,PLCE1,PODXL,RDH10,SALL1,SDC1,SERPINF1,SFRP1,SGPL1,SLC34A1,STAT1,STRA6,TFAP2A,TGFB2,TGFBR1,VANGL2,WNK4,WNT11,WNT7B,WWTR1	ADAMTS1,ADAMTS16,ANGPT1,APH1A,ARID5B,ARL3,BCL2,BMP2,BMP4,CA2,CDKN1C,COL4A3,CRLF1,DLG5,EFNB2,EGR1,EPHA7,FGF1,FGFR1,FMN1,FOXJ1,GREM1,HNF1B,JAG1,KCNJ8,KIF26B,LAMA5,LGR4,LHX1,MEF2C,MTSS1,MYO1E,NID1,NOTCH1,NOTCH3,NRP1,ODC1,PCSK5,PDGFB,PDGFRA,PDGFRB,PECAM1,PKHD1,PLCE1,PODXL,RDH10,SALL1,SDC1,SERPINF1,SFRP1,SGPL1,SLC34A1,STAT1,STRA6,TFAP2A,TGFB2,TGFBR1,VANGL2,WNK4,WNT11,WNT7B,WWTR1
GO:0035239	tube morphogenesis	biological_process	126/2088	680/25309	2.24598123732252	5.6976645623763e-13	1.47011868399867e-10	126	ADAM15,ADAMTS16,ADM,AMOT,ANGPT1,ARHGAP24,ARHGAP35,ATP5F1B,B4GALT1,BCL10,BCL2,BMP2,BMP4,BMPR2,CCDC103,CCDC40,CCM2,CCN1,CCN2,CHD7,CITED2,COL15A1,COL4A1,COL4A2,COL8A1,CYP1B1,DDR1,DLG5,ECM1,ECSCR,EFNA1,EFNB2,ELK3,EPHA2,EPHA7,EPHB2,EPHB3,FGF1,FGFR1,FMN1,FMNL3,FN1,FOLR1,FZD2,FZD4,GREM1,HEG1,HEY1,HIF1A,HMOX1,HNF1B,HS6ST1,ITGB3,JAG1,KIF26B,KLF5,LAMA5,LGR4,LHX1,LOC103217194,LOC103217858,LOC103219294,LOC10…	ADAM15,ADAMTS16,ADM,AMOT,ANGPT1,ARHGAP24,ARHGAP35,ATP5F1B,B4GALT1,BCL10,BCL2,BMP2,BMP4,BMPR2,CCDC103,CCDC40,CCM2,CCN1,CCN2,CHD7,CITED2,COL15A1,COL4A1,COL4A2,COL8A1,CYP1B1,DDR1,DLG5,ECM1,ECSCR,EFNA1,EFNB2,ELK3,EPHA2,EPHA7,EPHB2,EPHB3,FGF1,FGFR1,FMN1,FMNL3,FN1,FOLR1,FZD2,FZD4,GREM1,HEG1,HEY1,HIF1A,HMOX1,HNF1B,HS6ST1,ITGB3,JAG1,KIF26B,KLF5,LAMA5,LGR4,LHX1,LOC103217194,LOC103217858,LOC103219294,LOC10…
GO:0048518	positive regulation of biological process	biological_process	704/2088	6450/25309	1.32299266387478	8.95172824755264e-13	2.26161684287648e-10	704	AAK1,ABCC4,ABHD14B,ABL2,ACACB,ACVR1B,ADAMTSL4,ADCY3,ADCY6,ADD1,ADGRB2,ADGRF5,ADGRL1,ADIPOR1,ADM,ADORA1,ADORA2A,AFAP1L2,AGER,AGO1,AGRN,AIFM2,AKAP12,AKAP13,ALOX12B,AMOT,ANAPC11,ANAPC2,ANGPT1,ANK1,ANLN,ANO1,ANXA3,APH1A,APLF,APLNR,APOH,ARHGAP35,ARHGEF1,ARHGEF9,ARID5B,ARL6IP1,ARMCX3,ARPC2,ARPC3,ARRB1,ASNS,ATAD2,ATG14,ATP1B3,ATP5F1B,ATP6AP1,ATP7A,AURKB,AXIN2,AZIN2,B4GALT1,BBC3,BCAR1,BCL10,BCL2,BCL2L14,…	AAK1,ABCC4,ABHD14B,ABL2,ACACB,ACVR1B,ADAMTSL4,ADCY3,ADCY6,ADD1,ADGRB2,ADGRF5,ADGRL1,ADIPOR1,ADM,ADORA1,ADORA2A,AFAP1L2,AGER,AGO1,AGRN,AIFM2,AKAP12,AKAP13,ALOX12B,AMOT,ANAPC11,ANAPC2,ANGPT1,ANK1,ANLN,ANO1,ANXA3,APH1A,APLF,APLNR,APOH,ARHGAP35,ARHGEF1,ARHGEF9,ARID5B,ARL6IP1,ARMCX3,ARPC2,ARPC3,ARRB1,ASNS,ATAD2,ATG14,ATP1B3,ATP5F1B,ATP6AP1,ATP7A,AURKB,AXIN2,AZIN2,B4GALT1,BBC3,BCAR1,BCL10,BCL2,BCL2L14,…
GO:0032835	glomerulus development	biological_process	23/2088	49/25309	5.68952811009461	9.89985871058252e-13	2.45011401190274e-10	23	ANGPT1,BCL2,BMP4,COL4A3,EGR1,FOXJ1,JAG1,LGR4,LHX1,MEF2C,MTSS1,MYO1E,NID1,NOTCH1,NOTCH3,PDGFB,PDGFRA,PDGFRB,PECAM1,PLCE1,PODXL,VANGL2,WWTR1	ANGPT1,BCL2,BMP4,COL4A3,EGR1,FOXJ1,JAG1,LGR4,LHX1,MEF2C,MTSS1,MYO1E,NID1,NOTCH1,NOTCH3,PDGFB,PDGFRA,PDGFRB,PECAM1,PLCE1,PODXL,VANGL2,WWTR1
GO:0072001	renal system development	biological_process	65/2088	284/25309	2.77421111920566	1.11766151889015e-12	2.71077624791617e-10	65	ADAMTS1,ADAMTS16,ANGPT1,APH1A,ARID5B,ARL3,BCL2,BMP2,BMP4,CA2,CDKN1C,COL4A1,COL4A3,CRLF1,DLG5,EFNB2,EGR1,EPHA7,FGF1,FGFR1,FMN1,FOXJ1,GREM1,HNF1B,ITGB4,JAG1,KCNJ8,KIF26B,LAMA5,LGR4,LHX1,MEF2C,MTSS1,MYO1E,NID1,NOTCH1,NOTCH3,NRP1,ODC1,PCSK5,PDGFB,PDGFRA,PDGFRB,PECAM1,PKHD1,PLCE1,PODXL,RDH10,SALL1,SDC1,SERPINF1,SFRP1,SGPL1,SLC34A1,STAT1,STRA6,TFAP2A,TGFB2,TGFBR1,VANGL2,WNK4,WNT11,WNT5A,WNT7B,WWTR1	ADAMTS1,ADAMTS16,ANGPT1,APH1A,ARID5B,ARL3,BCL2,BMP2,BMP4,CA2,CDKN1C,COL4A1,COL4A3,CRLF1,DLG5,EFNB2,EGR1,EPHA7,FGF1,FGFR1,FMN1,FOXJ1,GREM1,HNF1B,ITGB4,JAG1,KCNJ8,KIF26B,LAMA5,LGR4,LHX1,MEF2C,MTSS1,MYO1E,NID1,NOTCH1,NOTCH3,NRP1,ODC1,PCSK5,PDGFB,PDGFRA,PDGFRB,PECAM1,PKHD1,PLCE1,PODXL,RDH10,SALL1,SDC1,SERPINF1,SFRP1,SGPL1,SLC34A1,STAT1,STRA6,TFAP2A,TGFB2,TGFBR1,VANGL2,WNK4,WNT11,WNT5A,WNT7B,WWTR1
GO:0048729	tissue morphogenesis	biological_process	102/2088	579/25309	2.13533539793143	1.17161835788693e-12	2.78592467178329e-10	102	ADAMTS16,ADM,ARHGAP35,ATP7A,B4GALT1,BCL10,BCL2,BMP2,BMP4,BMPR2,CA2,CCDC103,CCDC40,CCM2,CCN1,CD44,CHD7,CHRD,CITED2,COL4A1,CRB2,DDR1,DKK1,DLG5,EFNB2,EPHA2,EPHA7,FGF1,FGFR1,FLRT3,FMN1,FOLR1,FOXE1,FREM2,FZD2,GREM1,HEG1,HEY1,HIF1A,HNF1B,IGFBP5,INHBA,ITGB3,ITGB4,JAG1,KDM6B,KIF26B,KRT16,KRT17,LAMA5,LGR4,LHX1,LOC103219294,LOC103222210,LOC103224743,LOC103234868,LOC103239557,LOC103240067,LOC119623363,LRP5,…	ADAMTS16,ADM,ARHGAP35,ATP7A,B4GALT1,BCL10,BCL2,BMP2,BMP4,BMPR2,CA2,CCDC103,CCDC40,CCM2,CCN1,CD44,CHD7,CHRD,CITED2,COL4A1,CRB2,DDR1,DKK1,DLG5,EFNB2,EPHA2,EPHA7,FGF1,FGFR1,FLRT3,FMN1,FOLR1,FOXE1,FREM2,FZD2,GREM1,HEG1,HEY1,HIF1A,HNF1B,IGFBP5,INHBA,ITGB3,ITGB4,JAG1,KDM6B,KIF26B,KRT16,KRT17,LAMA5,LGR4,LHX1,LOC103219294,LOC103222210,LOC103224743,LOC103234868,LOC103239557,LOC103240067,LOC119623363,LRP5,…
GO:0030198	extracellular matrix organization	biological_process	78/2088	320/25309	2.95453484195402	1.71718195218773e-12	4.00466644888088e-10	78	ADAM15,ADAM19,ADAMTS2,ADAMTSL4,AGRN,ATP7A,B4GALT1,BGN,BMP1,CCN1,CCN2,CD44,COL12A1,COL14A1,COL16A1,COL1A1,COL27A1,COL4A1,COL4A2,COL4A3,COL6A1,COL6A3,COL7A1,COL8A1,CYP1B1,DDR1,EGFL6,ELF3,ELN,ERCC2,FBLN1,FBN2,FN1,GREM1,ITGAM,ITGB3,ITGB4,ITGB6,LAMA1,LAMA5,LAMB3,LAMC2,LOC103219294,LOC103224063,LOC119623118,LOC119623363,LOXL1,LOXL3,MMP1,MMP10,MMP11,MMP13,MMP16,MMP19,MMP7,MYO1E,NCAN,NID1,NID2,PDGFB,PDGF…	ADAM15,ADAM19,ADAMTS2,ADAMTSL4,AGRN,ATP7A,B4GALT1,BGN,BMP1,CCN1,CCN2,CD44,COL12A1,COL14A1,COL16A1,COL1A1,COL27A1,COL4A1,COL4A2,COL4A3,COL6A1,COL6A3,COL7A1,COL8A1,CYP1B1,DDR1,EGFL6,ELF3,ELN,ERCC2,FBLN1,FBN2,FN1,GREM1,ITGAM,ITGB3,ITGB4,ITGB6,LAMA1,LAMA5,LAMB3,LAMC2,LOC103219294,LOC103224063,LOC119623118,LOC119623363,LOXL1,LOXL3,MMP1,MMP10,MMP11,MMP13,MMP16,MMP19,MMP7,MYO1E,NCAN,NID1,NID2,PDGFB,PDGF…
GO:0001655	urogenital system development	biological_process	68/2088	318/25309	2.59194799874696	1.92124094411383e-12	4.39601677910725e-10	68	ADAMTS1,ADAMTS16,ANGPT1,APH1A,ARID5B,ARL3,BCL2,BMP2,BMP4,CA2,CDKN1C,COL4A1,COL4A3,CRLF1,DLG5,EFNB2,EGR1,EPHA7,EPHB2,EPHB3,FGF1,FGFR1,FMN1,FOXJ1,GREM1,HNF1B,ITGB4,JAG1,KCNJ8,KIF26B,LAMA5,LGR4,LHX1,MEF2C,MTSS1,MYO1E,NID1,NOTCH1,NOTCH3,NRP1,ODC1,PCSK5,PDGFB,PDGFRA,PDGFRB,PECAM1,PKHD1,PLCE1,PODXL,RDH10,SALL1,SDC1,SERPINF1,SFRP1,SGPL1,SLC34A1,STAT1,STRA6,TFAP2A,TGFB2,TGFBR1,TNC,VANGL2,WNK4,WNT11,WNT5A…	ADAMTS1,ADAMTS16,ANGPT1,APH1A,ARID5B,ARL3,BCL2,BMP2,BMP4,CA2,CDKN1C,COL4A1,COL4A3,CRLF1,DLG5,EFNB2,EGR1,EPHA7,EPHB2,EPHB3,FGF1,FGFR1,FMN1,FOXJ1,GREM1,HNF1B,ITGB4,JAG1,KCNJ8,KIF26B,LAMA5,LGR4,LHX1,MEF2C,MTSS1,MYO1E,NID1,NOTCH1,NOTCH3,NRP1,ODC1,PCSK5,PDGFB,PDGFRA,PDGFRB,PECAM1,PKHD1,PLCE1,PODXL,RDH10,SALL1,SDC1,SERPINF1,SFRP1,SGPL1,SLC34A1,STAT1,STRA6,TFAP2A,TGFB2,TGFBR1,TNC,VANGL2,WNK4,WNT11,WNT5A…
GO:0048856	anatomical structure development	biological_process	699/2088	5823/25309	1.45503981437068	2.03992378544626e-12	4.58113995298274e-10	699	AARS1,ABL2,ABLIM1,ABT1,ACP5,ACTL8,ACVR1B,ADAM15,ADAM19,ADAMTS1,ADAMTS16,ADAMTS2,ADAMTSL4,ADCY6,ADD1,ADGRB2,ADGRG3,ADM,ADORA1,ADORA2A,AFG3L2,AGER,AGRN,AGTPBP1,AIDA,AKAP13,ALCAM,ALG11,ALOX12B,ALPL,AMOT,ANAPC2,ANGPT1,ANGPTL2,ANLN,ANO1,ANXA3,ANXA4,APH1A,APLNR,ARHGAP24,ARHGAP26,ARHGAP35,ARHGEF1,ARID5B,ARL3,ARRB1,ASB2,ASF1B,ATP2B3,ATP5F1B,ATP7A,AURKB,AXIN2,B4GALT1,BARX1,BCL10,BCL2,BCOR,BLNK,BLOC1S2,BLO…	AARS1,ABL2,ABLIM1,ABT1,ACP5,ACTL8,ACVR1B,ADAM15,ADAM19,ADAMTS1,ADAMTS16,ADAMTS2,ADAMTSL4,ADCY6,ADD1,ADGRB2,ADGRG3,ADM,ADORA1,ADORA2A,AFG3L2,AGER,AGRN,AGTPBP1,AIDA,AKAP13,ALCAM,ALG11,ALOX12B,ALPL,AMOT,ANAPC2,ANGPT1,ANGPTL2,ANLN,ANO1,ANXA3,ANXA4,APH1A,APLNR,ARHGAP24,ARHGAP26,ARHGAP35,ARHGEF1,ARID5B,ARL3,ARRB1,ASB2,ASF1B,ATP2B3,ATP5F1B,ATP7A,AURKB,AXIN2,B4GALT1,BARX1,BCL10,BCL2,BCOR,BLNK,BLOC1S2,BLO…
GO:0048514	blood vessel morphogenesis	biological_process	84/2088	418/25309	2.43583292086014	2.24642526802654e-12	4.95316349551961e-10	84	ADAM15,ADM,AMOT,ANGPT1,ARHGAP24,ATP5F1B,B4GALT1,BMP4,BMPR2,CCM2,CCN1,CCN2,CHD7,CITED2,COL15A1,COL4A1,COL4A2,COL8A1,CYP1B1,ECM1,ECSCR,EFNA1,EFNB2,ELK3,EPHA2,EPHB2,EPHB3,FGF1,FGFR1,FMNL3,FN1,FOLR1,FZD4,GREM1,HEG1,HEY1,HIF1A,HMOX1,HS6ST1,ITGB3,JAG1,KLF5,LAMA5,LOC103217194,LOC103217858,LOC103219294,LOC103239557,LOC119623363,LRP5,MAPK14,MMP19,MYLK,MYO1E,NOTCH1,NOTCH3,NOTCH4,NR2F2,NRP1,NRP2,PDGFRA,PDGF…	ADAM15,ADM,AMOT,ANGPT1,ARHGAP24,ATP5F1B,B4GALT1,BMP4,BMPR2,CCM2,CCN1,CCN2,CHD7,CITED2,COL15A1,COL4A1,COL4A2,COL8A1,CYP1B1,ECM1,ECSCR,EFNA1,EFNB2,ELK3,EPHA2,EPHB2,EPHB3,FGF1,FGFR1,FMNL3,FN1,FOLR1,FZD4,GREM1,HEG1,HEY1,HIF1A,HMOX1,HS6ST1,ITGB3,JAG1,KLF5,LAMA5,LOC103217194,LOC103217858,LOC103219294,LOC103239557,LOC119623363,LRP5,MAPK14,MMP19,MYLK,MYO1E,NOTCH1,NOTCH3,NOTCH4,NR2F2,NRP1,NRP2,PDGFRA,PDGF…
GO:0043062	extracellular structure organization	biological_process	83/2088	352/25309	2.85811645550331	2.73470135425669e-12	5.92209345054837e-10	83	ABCA5,ADAM15,ADAM19,ADAMTS2,ADAMTSL4,AGRN,ATP7A,B4GALT1,BGN,BMP1,CCN1,CCN2,CD44,COL12A1,COL14A1,COL16A1,COL1A1,COL27A1,COL4A1,COL4A2,COL4A3,COL6A1,COL6A3,COL7A1,COL8A1,CYP1B1,DDR1,EGFL6,ELF3,ELN,ERCC2,FBLN1,FBN2,FN1,GPIHBP1,GREM1,ITGAM,ITGB3,ITGB4,ITGB6,LAMA1,LAMA5,LAMB3,LAMC2,LIPC,LIPG,LOC103219294,LOC103224063,LOC103236027,LOC119623118,LOC119623363,LOXL1,LOXL3,MMP1,MMP10,MMP11,MMP13,MMP16,MMP19…	ABCA5,ADAM15,ADAM19,ADAMTS2,ADAMTSL4,AGRN,ATP7A,B4GALT1,BGN,BMP1,CCN1,CCN2,CD44,COL12A1,COL14A1,COL16A1,COL1A1,COL27A1,COL4A1,COL4A2,COL4A3,COL6A1,COL6A3,COL7A1,COL8A1,CYP1B1,DDR1,EGFL6,ELF3,ELN,ERCC2,FBLN1,FBN2,FN1,GPIHBP1,GREM1,ITGAM,ITGB3,ITGB4,ITGB6,LAMA1,LAMA5,LAMB3,LAMC2,LIPC,LIPG,LOC103219294,LOC103224063,LOC103236027,LOC119623118,LOC119623363,LOXL1,LOXL3,MMP1,MMP10,MMP11,MMP13,MMP16,MMP19…
GO:0001944	vasculature development	biological_process	105/2088	523/25309	2.43350420869871	3.27526894494667e-12	6.96827833252075e-10	105	ADAM15,ADM,AMOT,ANGPT1,ARHGAP24,ATP5F1B,ATP7A,B4GALT1,BMP4,BMPR2,CCM2,CCN1,CCN2,CHD7,CITED2,COL15A1,COL1A1,COL4A1,COL4A2,COL8A1,CYP1B1,DCTN5,ECM1,ECSCR,EFNA1,EFNB2,EGR1,ELK3,EPHA2,EPHB2,EPHB3,FGF1,FGFR1,FMNL3,FN1,FOLR1,FOXO1,FOXS1,FZD4,GREM1,HEG1,HEY1,HIF1A,HMOX1,HS6ST1,ITGB3,JAG1,KLF5,LAMA5,LOC103217194,LOC103217858,LOC103219294,LOC103239557,LOC119623363,LOXL1,LRP5,LTBP1,MAP2K1,MAPK14,MDM2,MEF2C…	ADAM15,ADM,AMOT,ANGPT1,ARHGAP24,ATP5F1B,ATP7A,B4GALT1,BMP4,BMPR2,CCM2,CCN1,CCN2,CHD7,CITED2,COL15A1,COL1A1,COL4A1,COL4A2,COL8A1,CYP1B1,DCTN5,ECM1,ECSCR,EFNA1,EFNB2,EGR1,ELK3,EPHA2,EPHB2,EPHB3,FGF1,FGFR1,FMNL3,FN1,FOLR1,FOXO1,FOXS1,FZD4,GREM1,HEG1,HEY1,HIF1A,HMOX1,HS6ST1,ITGB3,JAG1,KLF5,LAMA5,LOC103217194,LOC103217858,LOC103219294,LOC103239557,LOC119623363,LOXL1,LRP5,LTBP1,MAP2K1,MAPK14,MDM2,MEF2C…
GO:0001568	blood vessel development	biological_process	102/2088	502/25309	2.46286692311215	3.5420555377641e-12	7.40594957008021e-10	102	ADAM15,ADM,AMOT,ANGPT1,ARHGAP24,ATP5F1B,ATP7A,B4GALT1,BMP4,BMPR2,CCM2,CCN1,CCN2,CHD7,CITED2,COL15A1,COL1A1,COL4A1,COL4A2,COL8A1,CYP1B1,DCTN5,ECM1,ECSCR,EFNA1,EFNB2,EGR1,ELK3,EPHA2,EPHB2,EPHB3,FGF1,FGFR1,FMNL3,FN1,FOLR1,FOXO1,FOXS1,FZD4,GREM1,HEG1,HEY1,HIF1A,HMOX1,HS6ST1,ITGB3,JAG1,KLF5,LAMA5,LOC103217194,LOC103217858,LOC103219294,LOC103239557,LOC119623363,LOXL1,LRP5,LTBP1,MAP2K1,MAPK14,MDM2,MEF2C…	ADAM15,ADM,AMOT,ANGPT1,ARHGAP24,ATP5F1B,ATP7A,B4GALT1,BMP4,BMPR2,CCM2,CCN1,CCN2,CHD7,CITED2,COL15A1,COL1A1,COL4A1,COL4A2,COL8A1,CYP1B1,DCTN5,ECM1,ECSCR,EFNA1,EFNB2,EGR1,ELK3,EPHA2,EPHB2,EPHB3,FGF1,FGFR1,FMNL3,FN1,FOLR1,FOXO1,FOXS1,FZD4,GREM1,HEG1,HEY1,HIF1A,HMOX1,HS6ST1,ITGB3,JAG1,KLF5,LAMA5,LOC103217194,LOC103217858,LOC103219294,LOC103239557,LOC119623363,LOXL1,LRP5,LTBP1,MAP2K1,MAPK14,MDM2,MEF2C…
GO:0072358	cardiovascular system development	biological_process	106/2088	532/25309	2.41512005588684	4.59987603562695e-12	9.45469435322848e-10	106	ADAM15,ADM,AMOT,ANGPT1,ARHGAP24,ATP5F1B,ATP7A,B4GALT1,BMP4,BMPR2,CCM2,CCN1,CCN2,CHD7,CITED2,COL15A1,COL1A1,COL4A1,COL4A2,COL8A1,CRB2,CYP1B1,DCTN5,ECM1,ECSCR,EFNA1,EFNB2,EGR1,ELK3,EPHA2,EPHB2,EPHB3,FGF1,FGFR1,FMNL3,FN1,FOLR1,FOXO1,FOXS1,FZD4,GREM1,HEG1,HEY1,HIF1A,HMOX1,HS6ST1,ITGB3,JAG1,KLF5,LAMA5,LOC103217194,LOC103217858,LOC103219294,LOC103239557,LOC119623363,LOXL1,LRP5,LTBP1,MAP2K1,MAPK14,MDM2,…	ADAM15,ADM,AMOT,ANGPT1,ARHGAP24,ATP5F1B,ATP7A,B4GALT1,BMP4,BMPR2,CCM2,CCN1,CCN2,CHD7,CITED2,COL15A1,COL1A1,COL4A1,COL4A2,COL8A1,CRB2,CYP1B1,DCTN5,ECM1,ECSCR,EFNA1,EFNB2,EGR1,ELK3,EPHA2,EPHB2,EPHB3,FGF1,FGFR1,FMNL3,FN1,FOLR1,FOXO1,FOXS1,FZD4,GREM1,HEG1,HEY1,HIF1A,HMOX1,HS6ST1,ITGB3,JAG1,KLF5,LAMA5,LOC103217194,LOC103217858,LOC103219294,LOC103239557,LOC119623363,LOXL1,LRP5,LTBP1,MAP2K1,MAPK14,MDM2,…
GO:0002009	morphogenesis of an epithelium	biological_process	84/2088	456/25309	2.2328468441218	6.24966745021993e-12	1.26316195281362e-09	84	ADAMTS16,ADM,ARHGAP35,ATP7A,B4GALT1,BCL10,BCL2,BMP2,BMP4,CA2,CCDC103,CCDC40,CCM2,CCN1,CD44,CITED2,COL4A1,DDR1,DLG5,EFNB2,EPHA2,EPHA7,FGF1,FGFR1,FLRT3,FMN1,FOLR1,FOXE1,FREM2,FZD2,GREM1,HIF1A,HNF1B,IGFBP5,JAG1,KIF26B,KRT16,KRT17,LAMA5,LGR4,LHX1,LOC103219294,LOC103224743,LOC103234868,LOC103239557,LOC103240067,LOC119623363,LRP5,MEF2C,MKKS,MTSS1,MYCN,NOTCH1,NOTCH4,NRP1,PFN1,PHACTR4,PLXNA1,PLXND1,PML,P…	ADAMTS16,ADM,ARHGAP35,ATP7A,B4GALT1,BCL10,BCL2,BMP2,BMP4,CA2,CCDC103,CCDC40,CCM2,CCN1,CD44,CITED2,COL4A1,DDR1,DLG5,EFNB2,EPHA2,EPHA7,FGF1,FGFR1,FLRT3,FMN1,FOLR1,FOXE1,FREM2,FZD2,GREM1,HIF1A,HNF1B,IGFBP5,JAG1,KIF26B,KRT16,KRT17,LAMA5,LGR4,LHX1,LOC103219294,LOC103224743,LOC103234868,LOC103239557,LOC103240067,LOC119623363,LRP5,MEF2C,MKKS,MTSS1,MYCN,NOTCH1,NOTCH4,NRP1,PFN1,PHACTR4,PLXNA1,PLXND1,PML,P…
GO:2000147	positive regulation of cell motility	biological_process	84/2088	462/25309	2.20384883315918	8.17401701880272e-12	1.62502138339378e-09	84	ACVR1B,AMOT,ANGPT1,ANXA3,ATP5F1B,ATP7A,BCAR1,BCL2,BMP2,BMP4,BMPR2,CAMK1D,CCAR1,CCL20,CCN1,CFAP20,CLASP2,COL1A1,CPNE3,CXCL12,DEFB1,DOCK4,DOCK5,F2R,F2RL1,F3,FBLN1,FGF1,FGFR1,FN1,GLIPR2,GPNMB,GPSM3,GTSE1,HIF1A,IL1R1,ITGB3,KITLG,LAMC2,LGALS3,LOC103217858,LOC103235798,LPAR1,LRRC15,MAPK14,MDM2,MET,MMP14,MYLK,NOTCH1,NRP1,NRP2,NTF3,PDGFB,PDGFC,PDGFRA,PDGFRB,PFN1,PLPP3,PODXL,PRKCE,PTP4A1,ROR2,RTN4,SEMA4D,…	ACVR1B,AMOT,ANGPT1,ANXA3,ATP5F1B,ATP7A,BCAR1,BCL2,BMP2,BMP4,BMPR2,CAMK1D,CCAR1,CCL20,CCN1,CFAP20,CLASP2,COL1A1,CPNE3,CXCL12,DEFB1,DOCK4,DOCK5,F2R,F2RL1,F3,FBLN1,FGF1,FGFR1,FN1,GLIPR2,GPNMB,GPSM3,GTSE1,HIF1A,IL1R1,ITGB3,KITLG,LAMC2,LGALS3,LOC103217858,LOC103235798,LPAR1,LRRC15,MAPK14,MDM2,MET,MMP14,MYLK,NOTCH1,NRP1,NRP2,NTF3,PDGFB,PDGFC,PDGFRA,PDGFRB,PFN1,PLPP3,PODXL,PRKCE,PTP4A1,ROR2,RTN4,SEMA4D,…
GO:0040017	positive regulation of locomotion	biological_process	88/2088	499/25309	2.13760087224257	1.02321484618528e-11	2.00137523220789e-09	88	ACVR1B,AGER,AMOT,ANGPT1,ANXA3,ATP5F1B,ATP7A,BCAR1,BCL2,BMP2,BMP4,BMPR2,CAMK1D,CCAR1,CCL20,CCN1,CFAP20,CLASP2,COL1A1,CPNE3,CXCL12,CXCL8,DEFB1,DOCK4,DOCK5,F2R,F2RL1,F3,FBLN1,FGF1,FGFR1,FN1,GLIPR2,GPNMB,GPSM3,GTSE1,HIF1A,IL1R1,ITGB3,KITLG,LAMC2,LGALS3,LOC103217858,LOC103235798,LPAR1,LRRC15,MAPK14,MDM2,MET,MMP14,MYLK,NOTCH1,NRP1,NRP2,NTF3,PDGFB,PDGFC,PDGFRA,PDGFRB,PFN1,PLPP3,PODXL,PRKCE,PTP4A1,ROR2,R…	ACVR1B,AGER,AMOT,ANGPT1,ANXA3,ATP5F1B,ATP7A,BCAR1,BCL2,BMP2,BMP4,BMPR2,CAMK1D,CCAR1,CCL20,CCN1,CFAP20,CLASP2,COL1A1,CPNE3,CXCL12,CXCL8,DEFB1,DOCK4,DOCK5,F2R,F2RL1,F3,FBLN1,FGF1,FGFR1,FN1,GLIPR2,GPNMB,GPSM3,GTSE1,HIF1A,IL1R1,ITGB3,KITLG,LAMC2,LGALS3,LOC103217858,LOC103235798,LPAR1,LRRC15,MAPK14,MDM2,MET,MMP14,MYLK,NOTCH1,NRP1,NRP2,NTF3,PDGFB,PDGFC,PDGFRA,PDGFRB,PFN1,PLPP3,PODXL,PRKCE,PTP4A1,ROR2,R…
GO:0023052	signaling	biological_process	595/2088	5592/25309	1.28971661418337	1.07395203841065e-11	2.04782490964561e-09	595	ABCA4,ABL2,ACVR1B,ADAM15,ADAMTS1,ADCY3,ADCY6,ADD1,ADGRB2,ADGRF1,ADGRF2,ADGRF3,ADGRF4,ADGRF5,ADGRG3,ADGRL1,ADIPOR1,ADM,ADORA1,ADORA2A,AGER,AGO1,AGRN,AKAP12,AKAP13,AKAP17A,ALCAM,AMOT,ANGPT1,ANK1,ANO1,ANXA4,APH1A,APLNR,ARHGAP18,ARHGAP24,ARHGAP26,ARHGAP35,ARHGAP45,ARHGAP6,ARHGEF1,ARHGEF28,ARID5B,ARL3,ARL4A,ARL4C,ARPC2,ARRB1,ASB2,ASIC1,ATP6AP1,ATP6V0A4,AXIN2,BARX1,BBC3,BCAR1,BCL10,BCL2,BDKRB2,BGN,BIRC…	ABCA4,ABL2,ACVR1B,ADAM15,ADAMTS1,ADCY3,ADCY6,ADD1,ADGRB2,ADGRF1,ADGRF2,ADGRF3,ADGRF4,ADGRF5,ADGRG3,ADGRL1,ADIPOR1,ADM,ADORA1,ADORA2A,AGER,AGO1,AGRN,AKAP12,AKAP13,AKAP17A,ALCAM,AMOT,ANGPT1,ANK1,ANO1,ANXA4,APH1A,APLNR,ARHGAP18,ARHGAP24,ARHGAP26,ARHGAP35,ARHGAP45,ARHGAP6,ARHGEF1,ARHGEF28,ARID5B,ARL3,ARL4A,ARL4C,ARPC2,ARRB1,ASB2,ASIC1,ATP6AP1,ATP6V0A4,AXIN2,BARX1,BBC3,BCAR1,BCL10,BCL2,BDKRB2,BGN,BIRC…
GO:0030335	positive regulation of cell migration	biological_process	82/2088	446/25309	2.22855565864303	1.08073550109111e-11	2.04782490964561e-09	82	ACVR1B,AMOT,ANGPT1,ANXA3,ATP5F1B,ATP7A,BCAR1,BCL2,BMP2,BMP4,BMPR2,CAMK1D,CCAR1,CCL20,CCN1,CLASP2,COL1A1,CPNE3,CXCL12,DOCK4,DOCK5,F2R,F2RL1,F3,FBLN1,FGF1,FGFR1,FN1,GLIPR2,GPNMB,GPSM3,GTSE1,HIF1A,IL1R1,ITGB3,KITLG,LAMC2,LGALS3,LOC103217858,LOC103235798,LPAR1,LRRC15,MAPK14,MDM2,MET,MMP14,MYLK,NOTCH1,NRP1,NRP2,NTF3,PDGFB,PDGFC,PDGFRA,PDGFRB,PFN1,PLPP3,PODXL,PRKCE,PTP4A1,ROR2,RTN4,SEMA4D,SEMA6A,SERPIN…	ACVR1B,AMOT,ANGPT1,ANXA3,ATP5F1B,ATP7A,BCAR1,BCL2,BMP2,BMP4,BMPR2,CAMK1D,CCAR1,CCL20,CCN1,CLASP2,COL1A1,CPNE3,CXCL12,DOCK4,DOCK5,F2R,F2RL1,F3,FBLN1,FGF1,FGFR1,FN1,GLIPR2,GPNMB,GPSM3,GTSE1,HIF1A,IL1R1,ITGB3,KITLG,LAMC2,LGALS3,LOC103217858,LOC103235798,LPAR1,LRRC15,MAPK14,MDM2,MET,MMP14,MYLK,NOTCH1,NRP1,NRP2,NTF3,PDGFB,PDGFC,PDGFRA,PDGFRB,PFN1,PLPP3,PODXL,PRKCE,PTP4A1,ROR2,RTN4,SEMA4D,SEMA6A,SERPIN…
GO:0051272	positive regulation of cellular component movement	biological_process	85/2088	473/25309	2.1782226839364	1.10964570865235e-11	2.07025746289647e-09	85	ACVR1B,AMOT,ANGPT1,ANXA3,ATP5F1B,ATP7A,BCAR1,BCL2,BMP2,BMP4,BMPR2,CAMK1D,CCAR1,CCL20,CCN1,CFAP20,CLASP2,COL1A1,CPNE3,CXCL12,DEFB1,DOCK4,DOCK5,F2R,F2RL1,F3,FBLN1,FGF1,FGFR1,FN1,GLIPR2,GPNMB,GPSM3,GTSE1,HIF1A,IL1R1,ITGB3,KITLG,LAMC2,LGALS3,LOC103217858,LOC103223662,LOC103235798,LPAR1,LRRC15,MAPK14,MDM2,MET,MMP14,MYLK,NOTCH1,NRP1,NRP2,NTF3,PDGFB,PDGFC,PDGFRA,PDGFRB,PFN1,PLPP3,PODXL,PRKCE,PTP4A1,ROR2…	ACVR1B,AMOT,ANGPT1,ANXA3,ATP5F1B,ATP7A,BCAR1,BCL2,BMP2,BMP4,BMPR2,CAMK1D,CCAR1,CCL20,CCN1,CFAP20,CLASP2,COL1A1,CPNE3,CXCL12,DEFB1,DOCK4,DOCK5,F2R,F2RL1,F3,FBLN1,FGF1,FGFR1,FN1,GLIPR2,GPNMB,GPSM3,GTSE1,HIF1A,IL1R1,ITGB3,KITLG,LAMC2,LGALS3,LOC103217858,LOC103223662,LOC103235798,LPAR1,LRRC15,MAPK14,MDM2,MET,MMP14,MYLK,NOTCH1,NRP1,NRP2,NTF3,PDGFB,PDGFC,PDGFRA,PDGFRB,PFN1,PLPP3,PODXL,PRKCE,PTP4A1,ROR2…
GO:0051179	localization	biological_process	675/2088	6531/25309	1.25276202619866	1.23570043086829e-11	2.27050592805148e-09	675	AAGAB,AAK1,ABCA4,ABCA5,ABCC2,ABCC4,ABCC5,ABCC9,ACAA1,ACACB,ADCY3,ADD1,ADD3,ADGRG3,ADM,ADORA1,ADORA2A,AFG3L2,AGAP2,AGER,AGRN,AKAP12,AKAP13,AMOT,ANGPT1,ANK1,ANLN,ANO1,ANXA3,ANXA8L1,AP3M1,APPBP2,ARFGAP2,ARHGAP35,ARHGAP45,ARHGEF9,ARID5B,ARL3,ARL4C,ARL6IP1,ARMC8,ARMCX3,ARPC2,ARRB1,ASIC1,ATG14,ATP11A,ATP13A4,ATP1B1,ATP1B3,ATP2B3,ATP5F1B,ATP5F1E,ATP5MC3,ATP5MG,ATP5PB,ATP6AP1,ATP6V0A4,ATP6V1F,ATP7A,ATP8B…	AAGAB,AAK1,ABCA4,ABCA5,ABCC2,ABCC4,ABCC5,ABCC9,ACAA1,ACACB,ADCY3,ADD1,ADD3,ADGRG3,ADM,ADORA1,ADORA2A,AFG3L2,AGAP2,AGER,AGRN,AKAP12,AKAP13,AMOT,ANGPT1,ANK1,ANLN,ANO1,ANXA3,ANXA8L1,AP3M1,APPBP2,ARFGAP2,ARHGAP35,ARHGAP45,ARHGEF9,ARID5B,ARL3,ARL4C,ARL6IP1,ARMC8,ARMCX3,ARPC2,ARRB1,ASIC1,ATG14,ATP11A,ATP13A4,ATP1B1,ATP1B3,ATP2B3,ATP5F1B,ATP5F1E,ATP5MC3,ATP5MG,ATP5PB,ATP6AP1,ATP6V0A4,ATP6V1F,ATP7A,ATP8B…
GO:0007275	multicellular organism development	biological_process	661/2088	5407/25309	1.4817999691049	1.64361857457607e-11	2.97494961998269e-09	661	AARS1,ABL2,ABLIM1,ABT1,ACP5,ACVR1B,ADAM15,ADAM19,ADAMTS1,ADAMTS16,ADAMTS2,ADCY6,ADD1,ADGRB2,ADGRG3,ADM,ADORA1,ADORA2A,AFG3L2,AGER,AGRN,AGTPBP1,AIDA,AKAP13,ALCAM,ALG11,ALOX12B,ALPL,AMOT,ANAPC2,ANGPT1,ANGPTL2,ANLN,ANO1,ANXA3,APH1A,APLNR,ARHGAP24,ARHGAP26,ARHGAP35,ARHGEF1,ARID5B,ARL3,ARRB1,ASB2,ASF1B,ATP2B3,ATP5F1B,ATP7A,AURKB,AXIN2,B4GALT1,BARX1,BCL10,BCL2,BCOR,BLNK,BLOC1S2,BLOC1S3,BLOC1S6,BMI1,BMP…	AARS1,ABL2,ABLIM1,ABT1,ACP5,ACVR1B,ADAM15,ADAM19,ADAMTS1,ADAMTS16,ADAMTS2,ADCY6,ADD1,ADGRB2,ADGRG3,ADM,ADORA1,ADORA2A,AFG3L2,AGER,AGRN,AGTPBP1,AIDA,AKAP13,ALCAM,ALG11,ALOX12B,ALPL,AMOT,ANAPC2,ANGPT1,ANGPTL2,ANLN,ANO1,ANXA3,APH1A,APLNR,ARHGAP24,ARHGAP26,ARHGAP35,ARHGEF1,ARID5B,ARL3,ARRB1,ASB2,ASF1B,ATP2B3,ATP5F1B,ATP7A,AURKB,AXIN2,B4GALT1,BARX1,BCL10,BCL2,BCOR,BLNK,BLOC1S2,BLOC1S3,BLOC1S6,BMI1,BMP…
GO:0062023	collagen-containing extracellular matrix	cellular_component	35/2088	122/25309	3.47738442937001	3.27085025730867e-11	5.83317662799739e-09	35	ADAMTS1,ADAMTSL4,AGRN,CASK,COL12A1,COL14A1,COL15A1,COL1A1,COL27A1,COL4A1,COL4A2,COL4A3,COL7A1,COL8A1,EFEMP2,EGFL6,FBLN1,FN1,FREM2,HMCN1,LAMA1,LAMA5,LAMB3,LAMC2,LOXL1,NAV2,NID1,NID2,NTN4,SERPINF1,SPARC,TGFB2,TGFBI,THBS2,TNC	ADAMTS1,ADAMTSL4,AGRN,CASK,COL12A1,COL14A1,COL15A1,COL1A1,COL27A1,COL4A1,COL4A2,COL4A3,COL7A1,COL8A1,EFEMP2,EGFL6,FBLN1,FN1,FREM2,HMCN1,LAMA1,LAMA5,LAMB3,LAMC2,LOXL1,NAV2,NID1,NID2,NTN4,SERPINF1,SPARC,TGFB2,TGFBI,THBS2,TNC
GO:0051241	negative regulation of multicellular organismal process	biological_process	158/2088	1138/25309	1.68290389808025	4.02045063907508e-11	7.06608766667587e-09	158	ACP5,ADCY6,ADGRB2,ADIPOR1,ADM,ADORA1,AGER,AMOT,ANGPT1,ANXA4,APOH,ARHGEF1,ARRB1,AXIN2,BCL2,BCOR,BMP2,BMP4,BMPR2,CACTIN,CD83,CD9,CDK5,CHRD,COL4A2,COL4A3,CRMP1,CTDP1,DAB1,DDX6,DIXDC1,DKK1,DNM3,DOCK4,DOCK5,DPYSL3,DUSP10,ECM1,ECSCR,EFEMP1,EFNA1,EFNB2,EPHA2,EPHA7,EPHB2,EVL,F2R,F2RL1,FBLN1,FGFR1,FN1,FOXJ1,FOXO1,GDI1,GLRX3,GORASP1,GPNMB,GPR37L1,GREM1,HDAC5,HFE,HIF1A,HMOX1,HNF1B,IDO1,IGFBP5,IL1RL1,INHBA,I…	ACP5,ADCY6,ADGRB2,ADIPOR1,ADM,ADORA1,AGER,AMOT,ANGPT1,ANXA4,APOH,ARHGEF1,ARRB1,AXIN2,BCL2,BCOR,BMP2,BMP4,BMPR2,CACTIN,CD83,CD9,CDK5,CHRD,COL4A2,COL4A3,CRMP1,CTDP1,DAB1,DDX6,DIXDC1,DKK1,DNM3,DOCK4,DOCK5,DPYSL3,DUSP10,ECM1,ECSCR,EFEMP1,EFNA1,EFNB2,EPHA2,EPHA7,EPHB2,EVL,F2R,F2RL1,FBLN1,FGFR1,FN1,FOXJ1,FOXO1,GDI1,GLRX3,GORASP1,GPNMB,GPR37L1,GREM1,HDAC5,HFE,HIF1A,HMOX1,HNF1B,IDO1,IGFBP5,IL1RL1,INHBA,I…
GO:0040011	locomotion	biological_process	177/2088	1320/25309	1.62533851445489	4.59238203021073e-11	7.95597384005222e-09	177	ADCY3,ALCAM,AMOT,ANGPT1,ANLN,ARHGAP35,ARID5B,ATP1B3,ATP5F1B,AVL9,B4GALT1,BCAR1,BRAT1,BTG1,C5,CACNA1I,CCDC40,CCL20,CCN1,CCN2,CD44,CDK5,CENPV,CFAP44,COL1A1,CRB2,CRMP1,CXCL12,CXCL8,CYP1B1,DAB1,DCDC2,DCLK1,DDR1,DISC1,DIXDC1,DLX5,DNAH2,DNAH5,DOCK2,DOCK4,ECSCR,EFHC1,EFNA1,EFNB1,EFNB2,EGR2,EPHA2,EPHA7,EPHB2,EPHB3,EPS8,EXT1,F2RL1,FAT2,FGFR1,FLRT3,FMNL1,FMNL3,FN1,FOLR1,FOXE1,FOXJ1,FZD4,GPC1,GPNMB,GREM1,HI…	ADCY3,ALCAM,AMOT,ANGPT1,ANLN,ARHGAP35,ARID5B,ATP1B3,ATP5F1B,AVL9,B4GALT1,BCAR1,BRAT1,BTG1,C5,CACNA1I,CCDC40,CCL20,CCN1,CCN2,CD44,CDK5,CENPV,CFAP44,COL1A1,CRB2,CRMP1,CXCL12,CXCL8,CYP1B1,DAB1,DCDC2,DCLK1,DDR1,DISC1,DIXDC1,DLX5,DNAH2,DNAH5,DOCK2,DOCK4,ECSCR,EFHC1,EFNA1,EFNB1,EFNB2,EGR2,EPHA2,EPHA7,EPHB2,EPHB3,EPS8,EXT1,F2RL1,FAT2,FGFR1,FLRT3,FMNL1,FMNL3,FN1,FOLR1,FOXE1,FOXJ1,FZD4,GPC1,GPNMB,GREM1,HI…
GO:0007165	signal transduction	biological_process	545/2088	5173/25309	1.27702240042425	5.03115327177284e-11	8.59335151081538e-09	545	ABCA4,ABL2,ACVR1B,ADAM15,ADAMTS1,ADCY3,ADCY6,ADD1,ADGRB2,ADGRF1,ADGRF2,ADGRF3,ADGRF4,ADGRF5,ADGRG3,ADGRL1,ADIPOR1,ADM,ADORA1,ADORA2A,AGER,AGO1,AGRN,AKAP12,AKAP13,AKAP17A,ALCAM,AMOT,ANGPT1,ANK1,ANO1,ANXA4,APH1A,APLNR,ARHGAP18,ARHGAP24,ARHGAP26,ARHGAP35,ARHGAP45,ARHGAP6,ARHGEF1,ARHGEF28,ARID5B,ARL3,ARL4A,ARL4C,ARPC2,ARRB1,ASB2,ASIC1,ATP6AP1,ATP6V0A4,AXIN2,BBC3,BCAR1,BCL10,BCL2,BDKRB2,BGN,BIRC3,BIRC…	ABCA4,ABL2,ACVR1B,ADAM15,ADAMTS1,ADCY3,ADCY6,ADD1,ADGRB2,ADGRF1,ADGRF2,ADGRF3,ADGRF4,ADGRF5,ADGRG3,ADGRL1,ADIPOR1,ADM,ADORA1,ADORA2A,AGER,AGO1,AGRN,AKAP12,AKAP13,AKAP17A,ALCAM,AMOT,ANGPT1,ANK1,ANO1,ANXA4,APH1A,APLNR,ARHGAP18,ARHGAP24,ARHGAP26,ARHGAP35,ARHGAP45,ARHGAP6,ARHGEF1,ARHGEF28,ARID5B,ARL3,ARL4A,ARL4C,ARPC2,ARRB1,ASB2,ASIC1,ATP6AP1,ATP6V0A4,AXIN2,BBC3,BCAR1,BCL10,BCL2,BDKRB2,BGN,BIRC3,BIRC…
GO:0044420	extracellular matrix component	cellular_component	21/2088	49/25309	5.19478653530378	6.4979577274471e-11	1.09445463001043e-08	21	ADAMTS10,ADAMTSL5,COL12A1,COL14A1,COL15A1,COL1A1,COL27A1,COL4A1,COL4A2,COL4A3,COL7A1,COL8A1,ELN,FBLN1,FBN2,LAMA1,LAMA5,LAMB3,LAMC2,LTBP1,THSD4	ADAMTS10,ADAMTSL5,COL12A1,COL14A1,COL15A1,COL1A1,COL27A1,COL4A1,COL4A2,COL4A3,COL7A1,COL8A1,ELN,FBLN1,FBN2,LAMA1,LAMA5,LAMB3,LAMC2,LTBP1,THSD4
GO:0072006	nephron development	biological_process	35/2088	125/25309	3.39392720306513	6.92869095431092e-11	1.15101692058806e-08	35	ADAMTS16,ANGPT1,BCL2,BMP2,BMP4,COL4A3,EGR1,FGF1,FMN1,FOXJ1,GREM1,HNF1B,JAG1,KIF26B,LAMA5,LGR4,LHX1,MEF2C,MTSS1,MYO1E,NID1,NOTCH1,NOTCH3,PDGFB,PDGFRA,PDGFRB,PECAM1,PLCE1,PODXL,SALL1,VANGL2,WNK4,WNT11,WNT7B,WWTR1	ADAMTS16,ANGPT1,BCL2,BMP2,BMP4,COL4A3,EGR1,FGF1,FMN1,FOXJ1,GREM1,HNF1B,JAG1,KIF26B,LAMA5,LGR4,LHX1,MEF2C,MTSS1,MYO1E,NID1,NOTCH1,NOTCH3,PDGFB,PDGFRA,PDGFRB,PECAM1,PLCE1,PODXL,SALL1,VANGL2,WNK4,WNT11,WNT7B,WWTR1
GO:0045597	positive regulation of cell differentiation	biological_process	135/2088	935/25309	1.7501152498617	7.52817808091777e-11	1.23370561604446e-08	135	ABL2,ACVR1B,ADD1,ADM,AGER,ANAPC2,ARHGAP35,ARPC2,ATP6AP1,AXIN2,BCL2,BLOC1S6,BMP2,BMP4,BMPR2,BTG1,CA2,CAMK1D,CCN1,CCN2,CD83,CEBPB,COL1A1,CRB2,CXCL12,DAB1,DDX56,DISC1,DKK1,DLG5,DOCK5,DPYSL3,DUSP10,EFNB2,EHD1,EHD2,EPHB2,FAM210B,FBN2,FBXO38,FGFR1,FN1,FOS,FOXJ1,GLIPR2,GOLGA4,GPC1,GREM1,HAP1,HIF1A,HMGB1,HMGB2,IL6ST,INHBA,ISG15,ITPKB,JAG1,KALRN,KCTD11,KITLG,KLF5,LHX1,LIMK1,LIMS1,LOC103238018,LOC103242911…	ABL2,ACVR1B,ADD1,ADM,AGER,ANAPC2,ARHGAP35,ARPC2,ATP6AP1,AXIN2,BCL2,BLOC1S6,BMP2,BMP4,BMPR2,BTG1,CA2,CAMK1D,CCN1,CCN2,CD83,CEBPB,COL1A1,CRB2,CXCL12,DAB1,DDX56,DISC1,DKK1,DLG5,DOCK5,DPYSL3,DUSP10,EFNB2,EHD1,EHD2,EPHB2,FAM210B,FBN2,FBXO38,FGFR1,FN1,FOS,FOXJ1,GLIPR2,GOLGA4,GPC1,GREM1,HAP1,HIF1A,HMGB1,HMGB2,IL6ST,INHBA,ISG15,ITPKB,JAG1,KALRN,KCTD11,KITLG,KLF5,LHX1,LIMK1,LIMS1,LOC103238018,LOC103242911…
GO:0060562	epithelial tube morphogenesis	biological_process	65/2088	337/25309	2.33791085416738	9.12849795753345e-11	1.47601726308011e-08	65	ADAMTS16,ADM,ARHGAP35,B4GALT1,BCL10,BCL2,BMP2,BMP4,CCDC103,CCDC40,CCM2,CITED2,COL4A1,DDR1,DLG5,EFNB2,EPHA2,EPHA7,FGF1,FMN1,FOLR1,FZD2,GREM1,HIF1A,HNF1B,KIF26B,LAMA5,LGR4,LHX1,LOC103219294,LOC103224743,LOC103234868,LOC103239557,LOC103240067,LOC119623363,LRP5,MEF2C,MKKS,MTSS1,MYCN,NOTCH1,NOTCH4,NRP1,PFN1,PHACTR4,PLXND1,PML,PODXL,PRICKLE1,RDH10,SALL1,SDC4,SFRP1,SHROOM3,TBX2,TEAD2,TGFB2,TGFBR2,TNC,TU…	ADAMTS16,ADM,ARHGAP35,B4GALT1,BCL10,BCL2,BMP2,BMP4,CCDC103,CCDC40,CCM2,CITED2,COL4A1,DDR1,DLG5,EFNB2,EPHA2,EPHA7,FGF1,FMN1,FOLR1,FZD2,GREM1,HIF1A,HNF1B,KIF26B,LAMA5,LGR4,LHX1,LOC103219294,LOC103224743,LOC103234868,LOC103239557,LOC103240067,LOC119623363,LRP5,MEF2C,MKKS,MTSS1,MYCN,NOTCH1,NOTCH4,NRP1,PFN1,PHACTR4,PLXND1,PML,PODXL,PRICKLE1,RDH10,SALL1,SDC4,SFRP1,SHROOM3,TBX2,TEAD2,TGFB2,TGFBR2,TNC,TU…
GO:0042127	regulation of cell population proliferation	biological_process	228/2088	1835/25309	1.50606345328698	9.66239310784545e-11	1.54178738445844e-08	228	ABCC4,ABL2,ADAMTS1,ADM,ADORA1,ADORA2A,AGER,ANGPT1,APOH,ATP7A,AXIN2,B4GALT1,BCL2,BIRC7,BLOC1S2,BMI1,BMP2,BMP4,BMPR2,BNC1,BTG1,BTG2,CAMK2N1,CASK,CCAR1,CCN1,CCN2,CCNB1,CCND1,CD109,CD81,CDC6,CDKN1C,CEBPB,CHRD,CLMN,CNN1,COL4A3,CRLF1,CTBP2,CUL1,CXCL12,CYP1B1,DDAH1,DDR1,DERL2,DHPS,DISC1,DLG5,DLX5,DNMT1,DOT1L,DUSP10,E2F1,ECM1,EFNB1,EFNB2,EGR1,EIF5A,F2R,F3,FABP3,FBLN1,FBXO4,FBXW4,FGF1,FGF21,FGFR1,FGFR3,FN…	ABCC4,ABL2,ADAMTS1,ADM,ADORA1,ADORA2A,AGER,ANGPT1,APOH,ATP7A,AXIN2,B4GALT1,BCL2,BIRC7,BLOC1S2,BMI1,BMP2,BMP4,BMPR2,BNC1,BTG1,BTG2,CAMK2N1,CASK,CCAR1,CCN1,CCN2,CCNB1,CCND1,CD109,CD81,CDC6,CDKN1C,CEBPB,CHRD,CLMN,CNN1,COL4A3,CRLF1,CTBP2,CUL1,CXCL12,CYP1B1,DDAH1,DDR1,DERL2,DHPS,DISC1,DLG5,DLX5,DNMT1,DOT1L,DUSP10,E2F1,ECM1,EFNB1,EFNB2,EGR1,EIF5A,F2R,F3,FABP3,FBLN1,FBXO4,FBXW4,FGF1,FGF21,FGFR1,FGFR3,FN…
GO:0001501	skeletal system development	biological_process	83/2088	482/25309	2.08725517082399	1.052777864885e-10	1.65805677499486e-08	83	ACP5,AKAP13,ALPL,ARID5B,ATP7A,AXIN2,BMP1,BMP2,BMP4,BMP8B,BMPR2,CADM1,CCN1,CCN2,CD44,CDKN1C,CHD7,CHRD,CITED2,COL12A1,COL1A1,COL27A1,DLX5,DSCAML1,EPHA2,EXT1,FBN2,FBXW4,FGFR1,FGFR3,FMN1,HIF1A,HOXC5,HOXC6,HOXD8,LHX1,LOC103231927,LOC119622708,LRP5,MAPK14,MEF2C,MKKS,MMP13,MMP16,MYCN,NCAN,NDST1,NPR3,PCSK5,PDGFC,PDGFRA,PEX7,PPARGC1B,RASSF2,RDH10,ROR2,RUNX2,SBDS,SCX,SEMA4D,SFRP1,SGPL1,SNAI1,SNAI2,SOX6,SPA…	ACP5,AKAP13,ALPL,ARID5B,ATP7A,AXIN2,BMP1,BMP2,BMP4,BMP8B,BMPR2,CADM1,CCN1,CCN2,CD44,CDKN1C,CHD7,CHRD,CITED2,COL12A1,COL1A1,COL27A1,DLX5,DSCAML1,EPHA2,EXT1,FBN2,FBXW4,FGFR1,FGFR3,FMN1,HIF1A,HOXC5,HOXC6,HOXD8,LHX1,LOC103231927,LOC119622708,LRP5,MAPK14,MEF2C,MKKS,MMP13,MMP16,MYCN,NCAN,NDST1,NPR3,PCSK5,PDGFC,PDGFRA,PEX7,PPARGC1B,RASSF2,RDH10,ROR2,RUNX2,SBDS,SCX,SEMA4D,SFRP1,SGPL1,SNAI1,SNAI2,SOX6,SPA…
GO:0042995	cell projection	cellular_component	264/2088	2204/25309	1.45190041095605	1.41378908580236e-10	2.19807951840067e-08	264	AAK1,ABCA4,ABCC2,ABLIM1,ADAM15,ADCY3,ADCY6,ADGRL1,ADORA1,ADORA2A,AFAP1L1,ALCAM,AMOT,ANGPT1,ANK1,ANLN,ANXA3,AP3M1,ARHGAP24,ARHGAP35,ARHGAP45,ARL3,ARL4C,ARPC2,ARPC3,ARRB1,ATAT1,ATG14,ATP6V0A4,ATP7A,AZIN2,B4GALT1,BBS5,BCAR1,BLOC1S2,BLOC1S3,BLOC1S6,BMPR2,CA2,CACNA1A,CADM1,CAMK2N1,CASK,CCDC103,CCDC40,CD44,CDHR2,CDK5,CEACAM20,CFAP20,CFAP44,CFAP58,CILK1,CLASP2,CLSTN1,CLTB,CNTNAP2,CPEB4,CRIPT,CSNK1A1,CTT…	AAK1,ABCA4,ABCC2,ABLIM1,ADAM15,ADCY3,ADCY6,ADGRL1,ADORA1,ADORA2A,AFAP1L1,ALCAM,AMOT,ANGPT1,ANK1,ANLN,ANXA3,AP3M1,ARHGAP24,ARHGAP35,ARHGAP45,ARL3,ARL4C,ARPC2,ARPC3,ARRB1,ATAT1,ATG14,ATP6V0A4,ATP7A,AZIN2,B4GALT1,BBS5,BCAR1,BLOC1S2,BLOC1S3,BLOC1S6,BMPR2,CA2,CACNA1A,CADM1,CAMK2N1,CASK,CCDC103,CCDC40,CD44,CDHR2,CDK5,CEACAM20,CFAP20,CFAP44,CFAP58,CILK1,CLASP2,CLSTN1,CLTB,CNTNAP2,CPEB4,CRIPT,CSNK1A1,CTT…
GO:0010647	positive regulation of cell communication	biological_process	220/2088	1768/25309	1.50829020821414	1.98388416805528e-10	3.04538776025397e-08	220	AAK1,ACVR1B,ADIPOR1,ADORA1,ADORA2A,AFAP1L2,AGER,AGO1,AKAP12,AKAP13,ALOX12B,ANGPT1,ANO1,ARRB1,ATP6AP1,AXIN2,BBC3,BCL10,BCL2,BCL2L14,BIRC3,BIRC7,BMP2,BMP4,BMP8B,BMPR2,BUD31,C3,C5,CA2,CCL20,CCN1,CCN2,CD44,CD81,CDKN1C,CITED2,CLSTN1,COL1A1,CRB2,CRLF1,CTBP2,CYP1B1,DCDC2,DDX5,DENND2B,DISC1,DIXDC1,DKK1,DLG5,DLX5,DNM1L,DOC2B,DUSP5,DUSP6,E2F1,ECM1,EFNA1,EPHB2,ERH,ERN2,F2R,F2RL1,F2RL2,F3,FBXW7,FGF1,FGF21,FG…	AAK1,ACVR1B,ADIPOR1,ADORA1,ADORA2A,AFAP1L2,AGER,AGO1,AKAP12,AKAP13,ALOX12B,ANGPT1,ANO1,ARRB1,ATP6AP1,AXIN2,BBC3,BCL10,BCL2,BCL2L14,BIRC3,BIRC7,BMP2,BMP4,BMP8B,BMPR2,BUD31,C3,C5,CA2,CCL20,CCN1,CCN2,CD44,CD81,CDKN1C,CITED2,CLSTN1,COL1A1,CRB2,CRLF1,CTBP2,CYP1B1,DCDC2,DDX5,DENND2B,DISC1,DIXDC1,DKK1,DLG5,DLX5,DNM1L,DOC2B,DUSP5,DUSP6,E2F1,ECM1,EFNA1,EPHB2,ERH,ERN2,F2R,F2RL1,F2RL2,F3,FBXW7,FGF1,FGF21,FG…
GO:0016477	cell migration	biological_process	135/2088	948/25309	1.72611577913575	2.09767758718726e-10	3.17981701247749e-08	135	AMOT,ANGPT1,ANLN,ARHGAP35,ARID5B,ATP1B3,ATP5F1B,AVL9,B4GALT1,BCAR1,BRAT1,BTG1,CCL20,CCN1,CCN2,CD44,CDK5,CENPV,COL1A1,CRB2,CXCL12,CXCL8,CYP1B1,DAB1,DCDC2,DCLK1,DDR1,DISC1,DIXDC1,DOCK4,EFHC1,EFNA1,EFNB1,EFNB2,EPHA2,EPHB3,EPS8,F2RL1,FAT2,FGFR1,FLRT3,FMNL1,FMNL3,FN1,FOLR1,FOXE1,FOXJ1,GPC1,GREM1,HIF1A,HMGB1,HMGB2,HRH1,ITGAM,ITGB3,KALRN,KITLG,KRT16,LAMA5,LGALS3,LHX1,LOC103217194,LOC103217528,LOC1032178…	AMOT,ANGPT1,ANLN,ARHGAP35,ARID5B,ATP1B3,ATP5F1B,AVL9,B4GALT1,BCAR1,BRAT1,BTG1,CCL20,CCN1,CCN2,CD44,CDK5,CENPV,COL1A1,CRB2,CXCL12,CXCL8,CYP1B1,DAB1,DCDC2,DCLK1,DDR1,DISC1,DIXDC1,DOCK4,EFHC1,EFNA1,EFNB1,EFNB2,EPHA2,EPHB3,EPS8,F2RL1,FAT2,FGFR1,FLRT3,FMNL1,FMNL3,FN1,FOLR1,FOXE1,FOXJ1,GPC1,GREM1,HIF1A,HMGB1,HMGB2,HRH1,ITGAM,ITGB3,KALRN,KITLG,KRT16,LAMA5,LGALS3,LHX1,LOC103217194,LOC103217528,LOC1032178…
GO:1902531	regulation of intracellular signal transduction	biological_process	239/2088	1964/25309	1.47503018899579	2.79962497629072e-10	4.19148791203427e-08	239	ADGRG3,ADIPOR1,ADORA1,AGER,AGO1,AIDA,AKAP12,AKAP13,ALOX12B,AMOT,ANGPT1,APLNR,ARHGAP18,ARHGAP24,ARHGAP26,ARHGAP35,ARHGAP45,ARHGAP6,ARHGEF1,ARHGEF28,ARHGEF9,ARRB1,ATP6AP1,AURKB,BCL10,BCL2,BDKRB2,BIRC3,BIRC7,BMP2,BMP4,BMP8B,C5,CAMK2N1,CCL20,CCN1,CCN2,CD44,CD81,CDK5,CGNL1,CHD3,CXCL12,CYTH3,CYTH4,DDX5,DENND2B,DEPDC5,DEPTOR,DKK1,DLG5,DNM1L,DUSP10,DUSP4,DUSP5,DUSP6,DYRK2,ECM1,EFNA1,EPHA2,EPHA7,EPHB2,EPS…	ADGRG3,ADIPOR1,ADORA1,AGER,AGO1,AIDA,AKAP12,AKAP13,ALOX12B,AMOT,ANGPT1,APLNR,ARHGAP18,ARHGAP24,ARHGAP26,ARHGAP35,ARHGAP45,ARHGAP6,ARHGEF1,ARHGEF28,ARHGEF9,ARRB1,ATP6AP1,AURKB,BCL10,BCL2,BDKRB2,BIRC3,BIRC7,BMP2,BMP4,BMP8B,C5,CAMK2N1,CCL20,CCN1,CCN2,CD44,CD81,CDK5,CGNL1,CHD3,CXCL12,CYTH3,CYTH4,DDX5,DENND2B,DEPDC5,DEPTOR,DKK1,DLG5,DNM1L,DUSP10,DUSP4,DUSP5,DUSP6,DYRK2,ECM1,EFNA1,EPHA2,EPHA7,EPHB2,EPS…
GO:0120025	plasma membrane bounded cell projection	cellular_component	252/2088	2097/25309	1.45662111719534	3.01239921896013e-10	4.4550445522353e-08	252	AAK1,ABCA4,ABCC2,ABLIM1,ADCY3,ADCY6,ADGRL1,ADORA1,ADORA2A,AFAP1L1,ALCAM,AMOT,ANGPT1,ANK1,ANLN,ANXA3,AP3M1,ARHGAP35,ARHGAP45,ARL3,ARL4C,ARPC2,ARPC3,ARRB1,ATAT1,ATG14,ATP6V0A4,ATP7A,AZIN2,B4GALT1,BBS5,BCAR1,BLOC1S2,BLOC1S3,BLOC1S6,BMPR2,CA2,CADM1,CAMK2N1,CASK,CCDC103,CCDC40,CD44,CDHR2,CDK5,CEACAM20,CFAP20,CFAP58,CILK1,CLASP2,CLTB,CNTNAP2,CPEB4,CRIPT,CSNK1A1,CTTNBP2,CUBN,CUNH8orf37,CYTH3,DAB1,DCDC2,…	AAK1,ABCA4,ABCC2,ABLIM1,ADCY3,ADCY6,ADGRL1,ADORA1,ADORA2A,AFAP1L1,ALCAM,AMOT,ANGPT1,ANK1,ANLN,ANXA3,AP3M1,ARHGAP35,ARHGAP45,ARL3,ARL4C,ARPC2,ARPC3,ARRB1,ATAT1,ATG14,ATP6V0A4,ATP7A,AZIN2,B4GALT1,BBS5,BCAR1,BLOC1S2,BLOC1S3,BLOC1S6,BMPR2,CA2,CADM1,CAMK2N1,CASK,CCDC103,CCDC40,CD44,CDHR2,CDK5,CEACAM20,CFAP20,CFAP58,CILK1,CLASP2,CLTB,CNTNAP2,CPEB4,CRIPT,CSNK1A1,CTTNBP2,CUBN,CUNH8orf37,CYTH3,DAB1,DCDC2,…
GO:0023056	positive regulation of signaling	biological_process	220/2088	1777/25309	1.50065114694575	3.47293527269699e-10	5.07425133156583e-08	220	AAK1,ACVR1B,ADIPOR1,ADORA1,ADORA2A,AFAP1L2,AGER,AGO1,AKAP12,AKAP13,ALOX12B,ANGPT1,ANO1,ARRB1,ATP6AP1,AXIN2,BBC3,BCL10,BCL2,BCL2L14,BIRC3,BIRC7,BMP2,BMP4,BMP8B,BMPR2,BUD31,C3,C5,CA2,CCL20,CCN1,CCN2,CD44,CD81,CDKN1C,CITED2,CLSTN1,COL1A1,CRB2,CRLF1,CTBP2,CYP1B1,DCDC2,DDX5,DENND2B,DISC1,DIXDC1,DKK1,DLG5,DLX5,DNM1L,DOC2B,DUSP5,DUSP6,E2F1,ECM1,EFNA1,EPHB2,ERH,ERN2,F2R,F2RL1,F2RL2,F3,FBXW7,FGF1,FGF21,FG…	AAK1,ACVR1B,ADIPOR1,ADORA1,ADORA2A,AFAP1L2,AGER,AGO1,AKAP12,AKAP13,ALOX12B,ANGPT1,ANO1,ARRB1,ATP6AP1,AXIN2,BBC3,BCL10,BCL2,BCL2L14,BIRC3,BIRC7,BMP2,BMP4,BMP8B,BMPR2,BUD31,C3,C5,CA2,CCL20,CCN1,CCN2,CD44,CD81,CDKN1C,CITED2,CLSTN1,COL1A1,CRB2,CRLF1,CTBP2,CYP1B1,DCDC2,DDX5,DENND2B,DISC1,DIXDC1,DKK1,DLG5,DLX5,DNM1L,DOC2B,DUSP5,DUSP6,E2F1,ECM1,EFNA1,EPHB2,ERH,ERN2,F2R,F2RL1,F2RL2,F3,FBXW7,FGF1,FGF21,FG…
GO:0001525	angiogenesis	biological_process	62/2088	325/25309	2.31234600648394	3.82999409964668e-10	5.52932600552563e-08	62	ADAM15,ANGPT1,ARHGAP24,ATP5F1B,B4GALT1,BMP4,CCN1,CCN2,COL15A1,COL4A1,COL4A2,COL8A1,CYP1B1,ECM1,ECSCR,EFNA1,EFNB2,ELK3,EPHA2,EPHB2,EPHB3,FGF1,FGFR1,FMNL3,FN1,GREM1,HEY1,HIF1A,HMOX1,HS6ST1,ITGB3,JAG1,KLF5,LAMA5,LOC103217194,LOC103217858,LOC103219294,LOC103239557,LOC119623363,MAPK14,MMP19,NOTCH1,NOTCH3,NOTCH4,NRP1,NRP2,PDGFRA,PDGFRB,PIK3CB,PLCD3,PLXDC1,PLXND1,PTPRB,SERPINE1,SHB,STAB2,TGFBI,TGFBR1,TG…	ADAM15,ANGPT1,ARHGAP24,ATP5F1B,B4GALT1,BMP4,CCN1,CCN2,COL15A1,COL4A1,COL4A2,COL8A1,CYP1B1,ECM1,ECSCR,EFNA1,EFNB2,ELK3,EPHA2,EPHB2,EPHB3,FGF1,FGFR1,FMNL3,FN1,GREM1,HEY1,HIF1A,HMOX1,HS6ST1,ITGB3,JAG1,KLF5,LAMA5,LOC103217194,LOC103217858,LOC103219294,LOC103239557,LOC119623363,MAPK14,MMP19,NOTCH1,NOTCH3,NOTCH4,NRP1,NRP2,PDGFRA,PDGFRB,PIK3CB,PLCD3,PLXDC1,PLXND1,PTPRB,SERPINE1,SHB,STAB2,TGFBI,TGFBR1,TG…
GO:0060560	developmental growth involved in morphogenesis	biological_process	32/2088	114/25309	3.40243328628084	4.1735870315307e-10	5.9544811683968e-08	32	ALCAM,BMP4,CADM1,CDK5,DCLK1,DDR1,FGF1,FLRT1,FLRT3,FMN1,HNF1B,KIF26B,LHX1,NOTCH1,NRP1,NRP2,PLXNA1,RDH10,SALL1,SEMA3F,SFRP1,SLC9A6,SLIT3,TBX2,TGFBR2,TNC,USP9X,VANGL2,WNT11,WNT5A,WNT7B,ZEB2	ALCAM,BMP4,CADM1,CDK5,DCLK1,DDR1,FGF1,FLRT1,FLRT3,FMN1,HNF1B,KIF26B,LHX1,NOTCH1,NRP1,NRP2,PLXNA1,RDH10,SALL1,SEMA3F,SFRP1,SLC9A6,SLIT3,TBX2,TGFBR2,TNC,USP9X,VANGL2,WNT11,WNT5A,WNT7B,ZEB2
GO:0051960	regulation of nervous system development	biological_process	120/2088	821/25309	1.77166897671749	4.66347849226167e-10	6.57604693902992e-08	120	ABL2,ADCY6,ADGRB2,ADGRL1,AGER,AGRN,ANAPC2,ARHGAP35,ARHGEF1,BCL2,BMP2,BMP4,BMPR2,CAMK1D,CASZ1,CDK5,CHD7,CLASP2,CLSTN1,CRMP1,CXCL12,DAB1,DDX56,DDX6,DISC1,DIXDC1,DKK1,DLG5,DNM3,DPYSL3,DUSP10,EFNA1,EFNB2,EPHA7,EPHB2,EPHB3,FBXO38,FGFR1,FLRT1,FLRT3,FN1,FZD2,GDI1,GOLGA4,GORASP1,GPR37L1,HAP1,HIF1A,HMGB2,IL6ST,JAG1,KALRN,KCTD11,KNDC1,LGI4,LHX1,LIMK1,LOC103224743,LOC103242911,LPAR1,LRRC7,LZTS1,MACF1,MAN2A1…	ABL2,ADCY6,ADGRB2,ADGRL1,AGER,AGRN,ANAPC2,ARHGAP35,ARHGEF1,BCL2,BMP2,BMP4,BMPR2,CAMK1D,CASZ1,CDK5,CHD7,CLASP2,CLSTN1,CRMP1,CXCL12,DAB1,DDX56,DDX6,DISC1,DIXDC1,DKK1,DLG5,DNM3,DPYSL3,DUSP10,EFNA1,EFNB2,EPHA7,EPHB2,EPHB3,FBXO38,FGFR1,FLRT1,FLRT3,FN1,FZD2,GDI1,GOLGA4,GORASP1,GPR37L1,HAP1,HIF1A,HMGB2,IL6ST,JAG1,KALRN,KCTD11,KNDC1,LGI4,LHX1,LIMK1,LOC103224743,LOC103242911,LPAR1,LRRC7,LZTS1,MACF1,MAN2A1…
GO:0048598	embryonic morphogenesis	biological_process	98/2088	626/25309	1.89756313270415	5.07410558014953e-10	7.07283659430728e-08	98	ADM,AMOT,APLNR,ARHGAP35,BCL10,BMP4,BMPR2,CCDC103,CCDC40,CCN1,CDKN1C,CHD7,CHRD,CITED2,COL12A1,COL4A2,COL6A1,COL7A1,COL8A1,CRB2,CUNH2orf49,DKK1,DLD,DLX5,DSCAML1,DUSP4,DUSP5,EFNA1,EPHA2,EPHB2,EXT1,FBN2,FBXW4,FGFR1,FLRT3,FN1,FOLR1,FOXE1,FZD2,GREM1,HIF1A,HIPK2,HNF1B,INHBA,ITGB3,ITGB4,KDM6B,LAMA5,LAMB3,LEO1,LHX1,LOC103219534,LOC103224743,LOC103234868,LOC103240067,LOC103240634,LRIG3,LRP5,MEF2C,MKKS,MMP1…	ADM,AMOT,APLNR,ARHGAP35,BCL10,BMP4,BMPR2,CCDC103,CCDC40,CCN1,CDKN1C,CHD7,CHRD,CITED2,COL12A1,COL4A2,COL6A1,COL7A1,COL8A1,CRB2,CUNH2orf49,DKK1,DLD,DLX5,DSCAML1,DUSP4,DUSP5,EFNA1,EPHA2,EPHB2,EXT1,FBN2,FBXW4,FGFR1,FLRT3,FN1,FOLR1,FOXE1,FZD2,GREM1,HIF1A,HIPK2,HNF1B,INHBA,ITGB3,ITGB4,KDM6B,LAMA5,LAMB3,LEO1,LHX1,LOC103219534,LOC103224743,LOC103234868,LOC103240067,LOC103240634,LRIG3,LRP5,MEF2C,MKKS,MMP1…
GO:0005604	basement membrane	cellular_component	29/2088	97/25309	3.62385452462772	5.32354271776114e-10	7.33620483389652e-08	29	ADAMTS1,AGRN,CASK,COL15A1,COL4A1,COL4A2,COL4A3,COL7A1,COL8A1,EFEMP2,EGFL6,FBLN1,FN1,FREM2,HMCN1,LAMA1,LAMA5,LAMB3,LAMC2,LOXL1,NID1,NID2,NTN4,SERPINF1,SPARC,TGFB2,TGFBI,THBS2,TNC	ADAMTS1,AGRN,CASK,COL15A1,COL4A1,COL4A2,COL4A3,COL7A1,COL8A1,EFEMP2,EGFL6,FBLN1,FN1,FREM2,HMCN1,LAMA1,LAMA5,LAMB3,LAMC2,LOXL1,NID1,NID2,NTN4,SERPINF1,SPARC,TGFB2,TGFBI,THBS2,TNC
GO:0030182	neuron differentiation	biological_process	139/2088	1001/25309	1.68315927367652	6.69397981489794e-10	9.12111159722105e-08	139	ABT1,ADM,ADORA2A,AFG3L2,AGER,AGRN,AGTPBP1,ALCAM,ARHGAP35,ARL3,ATP7A,BCL2,BLOC1S2,BLOC1S3,BLOC1S6,BMP4,BTG2,CDK5,CDKN1C,CEBPB,CLMN,CNTNAP2,CRMP1,CXCL12,DAB1,DCLK1,DDR1,DGKG,DISC1,DLX5,DPYSL3,DSCAML1,EFNA1,EFNB1,EFNB2,EGR2,EHD1,EPB41L3,EPHA2,EPHA7,EPHB2,EPHB3,ERCC2,ERCC3,EXT1,FGFR1,FLRT1,FLRT3,FMN1,FOLR1,FRY,FZD2,FZD4,GPC1,GPC2,GRIP1,HDAC5,HIF1A,HIPK2,HS6ST1,INHBA,JAG1,KIF5C,KNDC1,LGI4,LHX1,LOC1032…	ABT1,ADM,ADORA2A,AFG3L2,AGER,AGRN,AGTPBP1,ALCAM,ARHGAP35,ARL3,ATP7A,BCL2,BLOC1S2,BLOC1S3,BLOC1S6,BMP4,BTG2,CDK5,CDKN1C,CEBPB,CLMN,CNTNAP2,CRMP1,CXCL12,DAB1,DCLK1,DDR1,DGKG,DISC1,DLX5,DPYSL3,DSCAML1,EFNA1,EFNB1,EFNB2,EGR2,EHD1,EPB41L3,EPHA2,EPHA7,EPHB2,EPHB3,ERCC2,ERCC3,EXT1,FGFR1,FLRT1,FLRT3,FMN1,FOLR1,FRY,FZD2,FZD4,GPC1,GPC2,GRIP1,HDAC5,HIF1A,HIPK2,HS6ST1,INHBA,JAG1,KIF5C,KNDC1,LGI4,LHX1,LOC1032…
GO:0007417	central nervous system development	biological_process	131/2088	927/25309	1.71291594853418	6.8113159557015e-10	9.17786984386579e-08	131	AARS1,ABT1,ACVR1B,ADORA2A,AGER,AGTPBP1,ANXA3,ARHGAP35,ATP2B3,ATP7A,BCL2,BMP2,BMP4,BMPR2,BTG2,CADM1,CDH22,CDK5,CHD7,CHRD,CITED2,CNTNAP2,COL4A1,CXCL12,DAB1,DCLK1,DISC1,DIXDC1,DKK1,DLG5,DLX5,DMBX1,DNAH5,DRP2,DSCAML1,DUSP10,DYNLL1,E2F1,EFHC1,EGR2,EIF2B1,EIF2B2,EML1,EPHA7,EPHB2,EPHB3,ERCC2,EXT1,FGFR1,FOXJ1,FZD4,GLUD1,GNPAT,HAP1,HIF1A,HMGCS1,HNF1B,INHBA,JARID2,KDM6B,KNDC1,LHX1,LOC103223672,LOC103227169…	AARS1,ABT1,ACVR1B,ADORA2A,AGER,AGTPBP1,ANXA3,ARHGAP35,ATP2B3,ATP7A,BCL2,BMP2,BMP4,BMPR2,BTG2,CADM1,CDH22,CDK5,CHD7,CHRD,CITED2,CNTNAP2,COL4A1,CXCL12,DAB1,DCLK1,DISC1,DIXDC1,DKK1,DLG5,DLX5,DMBX1,DNAH5,DRP2,DSCAML1,DUSP10,DYNLL1,E2F1,EFHC1,EGR2,EIF2B1,EIF2B2,EML1,EPHA7,EPHB2,EPHB3,ERCC2,EXT1,FGFR1,FOXJ1,FZD4,GLUD1,GNPAT,HAP1,HIF1A,HMGCS1,HNF1B,INHBA,JARID2,KDM6B,KNDC1,LHX1,LOC103223672,LOC103227169…
GO:0005737	cytoplasm	cellular_component	1455/2088	16105/25309	1.09508229042883	7.31210657202929e-10	9.65454643067269e-08	1455	A4GALT,AAGAB,AAK1,AARS1,ABCA5,ABCC4,ABCC9,ABHD14B,ABL2,ABLIM1,ACAA1,ACACB,ACOT7,ACP5,ACSL5,ACTL8,ACVR1B,ADAM15,ADAM19,ADAMTS1,ADAMTSL4,ADCY3,ADCY6,ADD1,ADD3,ADGRF5,ADGRG3,ADH5,ADM,ADORA1,AFAP1,AFAP1L1,AFAP1L2,AFG3L2,AGAP2,AGBL5,AGO1,AGRN,AGTPBP1,AHNAK2,AHRR,AHSA1,AIDA,AIFM2,AK6,AKAP12,AKAP13,AKAP17A,ALG11,ALOX12B,AMOT,ANAPC11,ANAPC2,ANAPC5,ANAPC7,ANK1,ANKRA2,ANKRD13D,ANLN,ANO1,ANXA3,ANXA4,ANXA8L1…	A4GALT,AAGAB,AAK1,AARS1,ABCA5,ABCC4,ABCC9,ABHD14B,ABL2,ABLIM1,ACAA1,ACACB,ACOT7,ACP5,ACSL5,ACTL8,ACVR1B,ADAM15,ADAM19,ADAMTS1,ADAMTSL4,ADCY3,ADCY6,ADD1,ADD3,ADGRF5,ADGRG3,ADH5,ADM,ADORA1,AFAP1,AFAP1L1,AFAP1L2,AFG3L2,AGAP2,AGBL5,AGO1,AGRN,AGTPBP1,AHNAK2,AHRR,AHSA1,AIDA,AIFM2,AK6,AKAP12,AKAP13,AKAP17A,ALG11,ALOX12B,AMOT,ANAPC11,ANAPC2,ANAPC5,ANAPC7,ANK1,ANKRA2,ANKRD13D,ANLN,ANO1,ANXA3,ANXA4,ANXA8L1…
GO:0031012	extracellular matrix	cellular_component	120/2088	827/25309	1.75881527192873	7.32430338601375e-10	9.65454643067269e-08	120	ADAMTS1,ADAMTS10,ADAMTS15,ADAMTS16,ADAMTS2,ADAMTS6,ADAMTSL4,ADAMTSL5,AGRN,ALPL,APOH,ATP5F1B,BGN,BMP1,BMP4,CASK,CCN1,CCN2,CCN4,COL12A1,COL14A1,COL15A1,COL16A1,COL1A1,COL27A1,COL4A1,COL4A2,COL4A3,COL6A1,COL6A3,COL7A1,COL8A1,DDX5,ECM1,EFEMP1,EFEMP2,EGFL6,EIF4A1,ELN,EMILIN2,F3,FBLN1,FBN2,FGF1,FLRT1,FLRT3,FN1,FREM2,GAPDH,GPC1,GPC2,HMCN1,IL1RL1,LAMA1,LAMA5,LAMB3,LAMC2,LGALS3,LMNA,LOC103218974,LOC103220…	ADAMTS1,ADAMTS10,ADAMTS15,ADAMTS16,ADAMTS2,ADAMTS6,ADAMTSL4,ADAMTSL5,AGRN,ALPL,APOH,ATP5F1B,BGN,BMP1,BMP4,CASK,CCN1,CCN2,CCN4,COL12A1,COL14A1,COL15A1,COL16A1,COL1A1,COL27A1,COL4A1,COL4A2,COL4A3,COL6A1,COL6A3,COL7A1,COL8A1,DDX5,ECM1,EFEMP1,EFEMP2,EGFL6,EIF4A1,ELN,EMILIN2,F3,FBLN1,FBN2,FGF1,FLRT1,FLRT3,FN1,FREM2,GAPDH,GPC1,GPC2,HMCN1,IL1RL1,LAMA1,LAMA5,LAMB3,LAMC2,LGALS3,LMNA,LOC103218974,LOC103220…
GO:0060322	head development	biological_process	113/2088	765/25309	1.79044712393259	8.23177748188186e-10	1.07340608089012e-07	113	AARS1,AGTPBP1,ANXA3,ARHGAP35,ARID5B,ATP2B3,ATP7A,BCL2,BMP2,BMP4,BMPR2,BTG2,CADM1,CDH22,CDK5,CHD7,CHRD,CNTNAP2,COL1A1,COL4A1,CXCL12,DAB1,DCLK1,DISC1,DIXDC1,DKK1,DLG5,DLX5,DMBX1,DNAH5,DSCAML1,DYNLL1,E2F1,EFHC1,EGR2,EML1,EPHA7,EPHB2,EPHB3,EXT1,FGFR1,FLRT3,FOXJ1,FZD4,GLUD1,GNPAT,HAP1,HIF1A,HMGCS1,HNF1B,INHBA,KDM6B,KNDC1,LHX1,LOC103223672,LOC103227169,LOC103239510,LOC119624849,LPAR1,MAP2K1,MBD3,MECP2,…	AARS1,AGTPBP1,ANXA3,ARHGAP35,ARID5B,ATP2B3,ATP7A,BCL2,BMP2,BMP4,BMPR2,BTG2,CADM1,CDH22,CDK5,CHD7,CHRD,CNTNAP2,COL1A1,COL4A1,CXCL12,DAB1,DCLK1,DISC1,DIXDC1,DKK1,DLG5,DLX5,DMBX1,DNAH5,DSCAML1,DYNLL1,E2F1,EFHC1,EGR2,EML1,EPHA7,EPHB2,EPHB3,EXT1,FGFR1,FLRT3,FOXJ1,FZD4,GLUD1,GNPAT,HAP1,HIF1A,HMGCS1,HNF1B,INHBA,KDM6B,KNDC1,LHX1,LOC103223672,LOC103227169,LOC103239510,LOC119624849,LPAR1,MAP2K1,MBD3,MECP2,…
GO:0048870	cell motility	biological_process	145/2088	1061/25309	1.65652162530108	8.55684190170791e-10	1.09230338675802e-07	145	ADCY3,AMOT,ANGPT1,ANLN,ARHGAP35,ARID5B,ATP1B3,ATP5F1B,AVL9,B4GALT1,BCAR1,BRAT1,BTG1,CACNA1I,CCDC40,CCL20,CCN1,CCN2,CD44,CDK5,CENPV,CFAP44,COL1A1,CRB2,CXCL12,CXCL8,CYP1B1,DAB1,DCDC2,DCLK1,DDR1,DISC1,DIXDC1,DNAH2,DNAH5,DOCK4,EFHC1,EFNA1,EFNB1,EFNB2,EPHA2,EPHB3,EPS8,F2RL1,FAT2,FGFR1,FLRT3,FMNL1,FMNL3,FN1,FOLR1,FOXE1,FOXJ1,GPC1,GREM1,HIF1A,HMGB1,HMGB2,HRH1,ITGAM,ITGB3,ITGB4,JMY,KALRN,KITLG,KRT16,LAMA…	ADCY3,AMOT,ANGPT1,ANLN,ARHGAP35,ARID5B,ATP1B3,ATP5F1B,AVL9,B4GALT1,BCAR1,BRAT1,BTG1,CACNA1I,CCDC40,CCL20,CCN1,CCN2,CD44,CDK5,CENPV,CFAP44,COL1A1,CRB2,CXCL12,CXCL8,CYP1B1,DAB1,DCDC2,DCLK1,DDR1,DISC1,DIXDC1,DNAH2,DNAH5,DOCK4,EFHC1,EFNA1,EFNB1,EFNB2,EPHA2,EPHB3,EPS8,F2RL1,FAT2,FGFR1,FLRT3,FMNL1,FMNL3,FN1,FOLR1,FOXE1,FOXJ1,GPC1,GREM1,HIF1A,HMGB1,HMGB2,HRH1,ITGAM,ITGB3,ITGB4,JMY,KALRN,KITLG,KRT16,LAMA…
GO:0051674	localization of cell	biological_process	145/2088	1061/25309	1.65652162530108	8.55684190170791e-10	1.09230338675802e-07	145	ADCY3,AMOT,ANGPT1,ANLN,ARHGAP35,ARID5B,ATP1B3,ATP5F1B,AVL9,B4GALT1,BCAR1,BRAT1,BTG1,CACNA1I,CCDC40,CCL20,CCN1,CCN2,CD44,CDK5,CENPV,CFAP44,COL1A1,CRB2,CXCL12,CXCL8,CYP1B1,DAB1,DCDC2,DCLK1,DDR1,DISC1,DIXDC1,DNAH2,DNAH5,DOCK4,EFHC1,EFNA1,EFNB1,EFNB2,EPHA2,EPHB3,EPS8,F2RL1,FAT2,FGFR1,FLRT3,FMNL1,FMNL3,FN1,FOLR1,FOXE1,FOXJ1,GPC1,GREM1,HIF1A,HMGB1,HMGB2,HRH1,ITGAM,ITGB3,ITGB4,JMY,KALRN,KITLG,KRT16,LAMA…	ADCY3,AMOT,ANGPT1,ANLN,ARHGAP35,ARID5B,ATP1B3,ATP5F1B,AVL9,B4GALT1,BCAR1,BRAT1,BTG1,CACNA1I,CCDC40,CCL20,CCN1,CCN2,CD44,CDK5,CENPV,CFAP44,COL1A1,CRB2,CXCL12,CXCL8,CYP1B1,DAB1,DCDC2,DCLK1,DDR1,DISC1,DIXDC1,DNAH2,DNAH5,DOCK4,EFHC1,EFNA1,EFNB1,EFNB2,EPHA2,EPHB3,EPS8,F2RL1,FAT2,FGFR1,FLRT3,FMNL1,FMNL3,FN1,FOLR1,FOXE1,FOXJ1,GPC1,GREM1,HIF1A,HMGB1,HMGB2,HRH1,ITGAM,ITGB3,ITGB4,JMY,KALRN,KITLG,KRT16,LAMA…
GO:0030155	regulation of cell adhesion	biological_process	110/2088	740/25309	1.80179532981257	9.60587165366178e-10	1.21322185243095e-07	110	ABL2,ADAM15,ADORA2A,AGER,ANGPT1,ARHGAP6,ARPC2,ATP5F1B,B4GALNT2,BCL10,BCL2,BMP2,BMP4,CASK,CCN1,CD44,CD83,CD9,CEBPB,CHRD,CITED2,CLASP2,COL16A1,COL1A1,COL8A1,CXCL12,CXCL8,CYP1B1,CYTH3,DAB1,DDR1,DHPS,DISC1,DLG5,DOCK5,DUSP10,EFNA1,EFNB1,EFNB2,EGFL6,EPHA2,EPHA7,EPHB3,FBLN1,FLOT2,FMN1,FN1,FOXJ1,FZD4,GPNMB,GREM1,HFE,IDO1,IL6ST,IRF1,ITPKB,KIF26B,LAMA1,LAMA5,LGALS3,LIMS1,LOC103217133,LOC103223672,LOC103239…	ABL2,ADAM15,ADORA2A,AGER,ANGPT1,ARHGAP6,ARPC2,ATP5F1B,B4GALNT2,BCL10,BCL2,BMP2,BMP4,CASK,CCN1,CD44,CD83,CD9,CEBPB,CHRD,CITED2,CLASP2,COL16A1,COL1A1,COL8A1,CXCL12,CXCL8,CYP1B1,CYTH3,DAB1,DDR1,DHPS,DISC1,DLG5,DOCK5,DUSP10,EFNA1,EFNB1,EFNB2,EGFL6,EPHA2,EPHA7,EPHB3,FBLN1,FLOT2,FMN1,FN1,FOXJ1,FZD4,GPNMB,GREM1,HFE,IDO1,IL6ST,IRF1,ITPKB,KIF26B,LAMA1,LAMA5,LGALS3,LIMS1,LOC103217133,LOC103223672,LOC103239…
GO:0120035	regulation of plasma membrane bounded cell projection organization	biological_process	96/2088	616/25309	1.88901328556501	9.70417413093116e-10	1.21322185243095e-07	96	ABL2,ADAMTS16,ADCY6,AGRN,ANAPC2,ANLN,ARHGAP35,ARHGEF1,ARPC2,ATP7A,BMPR2,CAMK1D,CD44,CDC42EP5,CDHR2,CDK5,CLASP2,CRMP1,CXCL12,DAB1,DCDC2,DDX56,DISC1,DLG5,DNM3,DPYSL3,EFNA1,EFNB2,EPHA2,EPHA7,EPHB2,EPHB3,EPS8L1,ESPN,EVL,F2RL1,FBXO38,FGFR1,FN1,GDI1,GOLGA4,GORASP1,HAP1,KALRN,KLF5,KNDC1,LIMK1,LOC103223672,LOC103224743,LOC103242911,LPAR1,LRRC7,LZTS1,MACF1,MAP2K1,MDM2,MEF2C,MYO10,NAV3,NGEF,NRG1,NRP1,PACSI…	ABL2,ADAMTS16,ADCY6,AGRN,ANAPC2,ANLN,ARHGAP35,ARHGEF1,ARPC2,ATP7A,BMPR2,CAMK1D,CD44,CDC42EP5,CDHR2,CDK5,CLASP2,CRMP1,CXCL12,DAB1,DCDC2,DDX56,DISC1,DLG5,DNM3,DPYSL3,EFNA1,EFNB2,EPHA2,EPHA7,EPHB2,EPHB3,EPS8L1,ESPN,EVL,F2RL1,FBXO38,FGFR1,FN1,GDI1,GOLGA4,GORASP1,HAP1,KALRN,KLF5,KNDC1,LIMK1,LOC103223672,LOC103224743,LOC103242911,LPAR1,LRRC7,LZTS1,MACF1,MAP2K1,MDM2,MEF2C,MYO10,NAV3,NGEF,NRG1,NRP1,PACSI…
GO:0031325	positive regulation of cellular metabolic process	biological_process	373/2088	3393/25309	1.33250689101858	1.07075426303282e-09	1.32500377018357e-07	373	ABHD14B,ACACB,ACVR1B,ADCY3,ADCY6,ADGRF5,ADORA1,AFAP1L2,AGER,AGO1,AGRN,AKAP13,ALOX12B,ANGPT1,ANXA3,APLF,APLNR,ARMCX3,ARRB1,ATAD2,ATG14,ATP6AP1,AURKB,AXIN2,BCL10,BCL2,BIRC3,BIRC7,BLOC1S2,BMI1,BMP2,BMP4,BMP8B,BMPR2,BRAT1,BRD8,BTBD10,BTG2,C3,C5,CASK,CASZ1,CCL20,CCN1,CCN2,CCNB1,CCND1,CD44,CD81,CDC37,CDC6,CDK5,CDK8,CDKN1C,CEBPB,CENPE,CHD6,CHD7,CITED2,CNPY2,COL1A1,COL4A3,CPT1A,CREB3L4,CRLF1,CRTC2,CSNK1A…	ABHD14B,ACACB,ACVR1B,ADCY3,ADCY6,ADGRF5,ADORA1,AFAP1L2,AGER,AGO1,AGRN,AKAP13,ALOX12B,ANGPT1,ANXA3,APLF,APLNR,ARMCX3,ARRB1,ATAD2,ATG14,ATP6AP1,AURKB,AXIN2,BCL10,BCL2,BIRC3,BIRC7,BLOC1S2,BMI1,BMP2,BMP4,BMP8B,BMPR2,BRAT1,BRD8,BTBD10,BTG2,C3,C5,CASK,CASZ1,CCL20,CCN1,CCN2,CCNB1,CCND1,CD44,CD81,CDC37,CDC6,CDK5,CDK8,CDKN1C,CEBPB,CENPE,CHD6,CHD7,CITED2,CNPY2,COL1A1,COL4A3,CPT1A,CREB3L4,CRLF1,CRTC2,CSNK1A…
GO:0050896	response to stimulus	biological_process	899/2088	9350/25309	1.16544711824124	1.23336907353888e-09	1.51081482371778e-07	899	ABCA4,ABCC2,ABCC4,ABCC9,ABCF3,ABL2,ACAA1,ACACB,ACP5,ACVR1B,ADAM15,ADAMTS1,ADCY3,ADCY6,ADD1,ADGRB2,ADGRF1,ADGRF2,ADGRF3,ADGRF4,ADGRF5,ADGRG3,ADGRL1,ADH5,ADIPOR1,ADM,ADORA1,ADORA2A,AFAP1L2,AFG3L2,AGBL5,AGER,AGO1,AGRN,AHRR,AHSA1,AKAP12,AKAP13,AKAP17A,ALCAM,ALPL,AMOT,ANGPT1,ANK1,ANO1,ANXA3,ANXA4,ANXA8L1,APH1A,APLF,APLNR,APOBEC3C,APOBEC3G,APOH,ARHGAP18,ARHGAP24,ARHGAP26,ARHGAP35,ARHGAP45,ARHGAP6,ARHGE…	ABCA4,ABCC2,ABCC4,ABCC9,ABCF3,ABL2,ACAA1,ACACB,ACP5,ACVR1B,ADAM15,ADAMTS1,ADCY3,ADCY6,ADD1,ADGRB2,ADGRF1,ADGRF2,ADGRF3,ADGRF4,ADGRF5,ADGRG3,ADGRL1,ADH5,ADIPOR1,ADM,ADORA1,ADORA2A,AFAP1L2,AFG3L2,AGBL5,AGER,AGO1,AGRN,AHRR,AHSA1,AKAP12,AKAP13,AKAP17A,ALCAM,ALPL,AMOT,ANGPT1,ANK1,ANO1,ANXA3,ANXA4,ANXA8L1,APH1A,APLF,APLNR,APOBEC3C,APOBEC3G,APOH,ARHGAP18,ARHGAP24,ARHGAP26,ARHGAP35,ARHGAP45,ARHGAP6,ARHGE…
GO:0012505	endomembrane system	cellular_component	534/2088	5160/25309	1.25440000445514	1.25386678817563e-09	1.52056425402059e-07	534	A4GALT,AAK1,ABCA5,ABCC4,ACAA1,ACACB,ACSL5,ADAM15,ADAM19,ADAMTSL4,ADCY3,ADGRG3,ADORA1,ADORA2A,AGRN,AHSA1,ANK1,ANKRD13D,ANXA3,ANXA4,ANXA8L1,AP3M1,APH1A,ARFGAP2,ARHGAP45,ARL3,ARL6IP1,ARMC8,ARPC2,ARRB1,ARSI,ASIC1,ATAT1,ATG14,ATP11A,ATP6AP1,ATP6V0A4,ATP7A,ATP8B2,ATP8B3,ATP9A,AVL9,AZIN2,B3GALNT2,B3GALT1,B3GNT7,B4GALNT2,B4GALT1,BACE2,BCL2,BCL2L14,BDKRB2,BECN1,BGN,BIRC7,BLOC1S3,BLOC1S6,BMP1,BMP4,C3,CABP1…	A4GALT,AAK1,ABCA5,ABCC4,ACAA1,ACACB,ACSL5,ADAM15,ADAM19,ADAMTSL4,ADCY3,ADGRG3,ADORA1,ADORA2A,AGRN,AHSA1,ANK1,ANKRD13D,ANXA3,ANXA4,ANXA8L1,AP3M1,APH1A,ARFGAP2,ARHGAP45,ARL3,ARL6IP1,ARMC8,ARPC2,ARRB1,ARSI,ASIC1,ATAT1,ATG14,ATP11A,ATP6AP1,ATP6V0A4,ATP7A,ATP8B2,ATP8B3,ATP9A,AVL9,AZIN2,B3GALNT2,B3GALT1,B3GNT7,B4GALNT2,B4GALT1,BACE2,BCL2,BCL2L14,BDKRB2,BECN1,BGN,BIRC7,BLOC1S3,BLOC1S6,BMP1,BMP4,C3,CABP1…
GO:0008283	cell population proliferation	biological_process	115/2088	790/25309	1.76447390756099	1.3887372363186e-09	1.6674471747362e-07	115	ARHGEF1,AURKB,AXIN2,BCAR1,BCL2,BMP2,BMP4,BMPR2,BRAT1,BTBD10,BUB1B,CCN1,CCN2,CCND1,CDC25C,CDK5,CDV3,CEBPB,CNOT11,COL4A3,COL8A1,CSE1L,CTPS1,CUL1,DDX41,DISC1,DIXDC1,DLGAP5,DLX5,DOCK2,DPH1,EGR1,EHF,EIF2S2,ELN,EML1,EMP1,EPHA2,ERCC2,ETV6,F2RL1,FBXO4,FGF1,FGFR1,FGFR3,GLUL,GNG2,HELLS,HMGB1,HMOX1,HNF1B,IGFBP5,ITPKB,KALRN,KITLG,KRT16,LAMA5,LGI4,LGR4,LIPG,LOC103217194,LOC103224908,LOC103227609,LOC103235798,…	ARHGEF1,AURKB,AXIN2,BCAR1,BCL2,BMP2,BMP4,BMPR2,BRAT1,BTBD10,BUB1B,CCN1,CCN2,CCND1,CDC25C,CDK5,CDV3,CEBPB,CNOT11,COL4A3,COL8A1,CSE1L,CTPS1,CUL1,DDX41,DISC1,DIXDC1,DLGAP5,DLX5,DOCK2,DPH1,EGR1,EHF,EIF2S2,ELN,EML1,EMP1,EPHA2,ERCC2,ETV6,F2RL1,FBXO4,FGF1,FGFR1,FGFR3,GLUL,GNG2,HELLS,HMGB1,HMOX1,HNF1B,IGFBP5,ITPKB,KALRN,KITLG,KRT16,LAMA5,LGI4,LGR4,LIPG,LOC103217194,LOC103224908,LOC103227609,LOC103235798,…
GO:0048468	cell development	biological_process	204/2088	1644/25309	1.50408661241156	1.44471745677777e-09	1.71765574493569e-07	204	ADAMTSL4,ADM,ADORA2A,AFG3L2,AGER,AGRN,ALCAM,ARHGAP35,ARID5B,ARL3,ATP7A,B4GALT1,BCL2,BLOC1S2,BLOC1S3,BLOC1S6,BMP2,BMP4,BMP8B,BMPR2,BTG2,CCM2,CCNB1,CDK5,CDKN1C,CITED2,CLDN3,CLMN,CNTNAP2,COL27A1,CRMP1,CXCL12,CYB5R4,DAB1,DCLK1,DDR1,DEFB1,DGKG,DISC1,DKK1,DLD,DLX5,DPYSL3,DSCAML1,EFNA1,EFNB1,EFNB2,EGR2,EHD1,EIF2B1,EIF2B2,EPB41L3,EPHA2,EPHA7,EPHB2,EPHB3,ERCC2,EXPH5,EXT1,F2RL1,FAM210B,FGFR1,FHL2,FHOD3,FLR…	ADAMTSL4,ADM,ADORA2A,AFG3L2,AGER,AGRN,ALCAM,ARHGAP35,ARID5B,ARL3,ATP7A,B4GALT1,BCL2,BLOC1S2,BLOC1S3,BLOC1S6,BMP2,BMP4,BMP8B,BMPR2,BTG2,CCM2,CCNB1,CDK5,CDKN1C,CITED2,CLDN3,CLMN,CNTNAP2,COL27A1,CRMP1,CXCL12,CYB5R4,DAB1,DCLK1,DDR1,DEFB1,DGKG,DISC1,DKK1,DLD,DLX5,DPYSL3,DSCAML1,EFNA1,EFNB1,EFNB2,EGR2,EHD1,EIF2B1,EIF2B2,EPB41L3,EPHA2,EPHA7,EPHB2,EPHB3,ERCC2,EXPH5,EXT1,F2RL1,FAM210B,FGFR1,FHL2,FHOD3,FLR…
GO:0031344	regulation of cell projection organization	biological_process	96/2088	624/25309	1.8647951665193	1.92163351897534e-09	2.26249026064213e-07	96	ABL2,ADAMTS16,ADCY6,AGRN,ANAPC2,ANLN,ARHGAP35,ARHGEF1,ARPC2,ATP7A,BMPR2,CAMK1D,CD44,CDC42EP5,CDHR2,CDK5,CLASP2,CRMP1,CXCL12,DAB1,DCDC2,DDX56,DISC1,DLG5,DNM3,DPYSL3,EFNA1,EFNB2,EPHA2,EPHA7,EPHB2,EPHB3,EPS8L1,ESPN,EVL,F2RL1,FBXO38,FGFR1,FN1,GDI1,GOLGA4,GORASP1,HAP1,KALRN,KLF5,KNDC1,LIMK1,LOC103223672,LOC103224743,LOC103242911,LPAR1,LRRC7,LZTS1,MACF1,MAP2K1,MDM2,MEF2C,MYO10,NAV3,NGEF,NRG1,NRP1,PACSI…	ABL2,ADAMTS16,ADCY6,AGRN,ANAPC2,ANLN,ARHGAP35,ARHGEF1,ARPC2,ATP7A,BMPR2,CAMK1D,CD44,CDC42EP5,CDHR2,CDK5,CLASP2,CRMP1,CXCL12,DAB1,DCDC2,DDX56,DISC1,DLG5,DNM3,DPYSL3,EFNA1,EFNB2,EPHA2,EPHA7,EPHB2,EPHB3,EPS8L1,ESPN,EVL,F2RL1,FBXO38,FGFR1,FN1,GDI1,GOLGA4,GORASP1,HAP1,KALRN,KLF5,KNDC1,LIMK1,LOC103223672,LOC103224743,LOC103242911,LPAR1,LRRC7,LZTS1,MACF1,MAP2K1,MDM2,MEF2C,MYO10,NAV3,NGEF,NRG1,NRP1,PACSI…
GO:0048585	negative regulation of response to stimulus	biological_process	199/2088	1600/25309	1.50757034243295	1.95627902765949e-09	2.28113420850256e-07	199	ACP5,ADGRG3,ADIPOR1,ADM,ADORA1,ADORA2A,AGER,AIDA,ANGPT1,APLNR,APOH,ARHGAP35,ARRB1,AXIN2,BARX1,BCL2,BDKRB2,BGN,BMP2,BMP4,C5,CACTIN,CAMK2N1,CASK,CCND1,CD109,CD44,CD9,CGNL1,CHMP6,CHRD,CHRDL1,CLASP2,CSNK1A1,CXCL12,DAB1,DDAH1,DEPDC5,DEPTOR,DERL2,DKK1,DLG5,DNM1,DUSP10,DUSP4,DUSP6,DYRK2,ECM1,EFNA1,EGR1,EPHA2,EPHB2,F2RL1,FBLN1,FBN2,FLRT1,FLRT3,FNIP1,FOXJ1,FOXO1,GGT7,GPC1,GPR37L1,GREM1,GSTO1,HDAC3,HECW1,H…	ACP5,ADGRG3,ADIPOR1,ADM,ADORA1,ADORA2A,AGER,AIDA,ANGPT1,APLNR,APOH,ARHGAP35,ARRB1,AXIN2,BARX1,BCL2,BDKRB2,BGN,BMP2,BMP4,C5,CACTIN,CAMK2N1,CASK,CCND1,CD109,CD44,CD9,CGNL1,CHMP6,CHRD,CHRDL1,CLASP2,CSNK1A1,CXCL12,DAB1,DDAH1,DEPDC5,DEPTOR,DERL2,DKK1,DLG5,DNM1,DUSP10,DUSP4,DUSP6,DYRK2,ECM1,EFNA1,EGR1,EPHA2,EPHB2,F2RL1,FBLN1,FBN2,FLRT1,FLRT3,FNIP1,FOXJ1,FOXO1,GGT7,GPC1,GPR37L1,GREM1,GSTO1,HDAC3,HECW1,H…
GO:0048523	negative regulation of cellular process	biological_process	542/2088	5271/25309	1.2463808331716	2.3679225247264e-09	2.73483775784353e-07	542	AARS1,ABCA5,ACACB,ACP5,ACVR1B,ADAM15,ADAMTS1,ADCY6,ADD1,ADGRF5,ADGRG3,ADIPOR1,ADM,ADORA1,ADORA2A,AGAP2,AGO1,AIDA,ANGPT1,ANXA4,ANXA8L1,APLNR,APOBEC3C,APOBEC3G,APOH,ARHGAP35,ARHGAP6,ARHGEF1,ARID5B,ARL6IP1,ARRB1,ASIC1,ASNS,ATAD2,ATG14,ATP5F1B,AURKB,AXIN2,B4GALNT2,B4GALT1,BACE2,BAHCC1,BARX1,BCL10,BCL2,BCOR,BDKRB2,BGN,BIRC3,BIRC7,BMI1,BMP2,BMP4,BMPR2,BTBD10,BTG1,BTG2,BUB1B,C5,CAB39L,CACTIN,CAMK1D,CAMK…	AARS1,ABCA5,ACACB,ACP5,ACVR1B,ADAM15,ADAMTS1,ADCY6,ADD1,ADGRF5,ADGRG3,ADIPOR1,ADM,ADORA1,ADORA2A,AGAP2,AGO1,AIDA,ANGPT1,ANXA4,ANXA8L1,APLNR,APOBEC3C,APOBEC3G,APOH,ARHGAP35,ARHGAP6,ARHGEF1,ARID5B,ARL6IP1,ARRB1,ASIC1,ASNS,ATAD2,ATG14,ATP5F1B,AURKB,AXIN2,B4GALNT2,B4GALT1,BACE2,BAHCC1,BARX1,BCL10,BCL2,BCOR,BDKRB2,BGN,BIRC3,BIRC7,BMI1,BMP2,BMP4,BMPR2,BTBD10,BTG1,BTG2,BUB1B,C5,CAB39L,CACTIN,CAMK1D,CAMK…
GO:0006928	movement of cell or subcellular component	biological_process	198/2088	1595/25309	1.50469678953627	2.52632925690222e-09	2.8902636696654e-07	198	ADCY3,ALCAM,AMOT,ANGPT1,ANLN,AP3M1,ARHGAP35,ARID5B,ARPC2,ATP1B3,ATP5F1B,AVL9,B4GALT1,BCAR1,BLOC1S2,BLOC1S3,BLOC1S6,BRAT1,BTG1,CACNA1D,CACNA1G,CACNA1I,CACNA2D1,CCDC103,CCDC40,CCL20,CCN1,CCN2,CD44,CD9,CDK5,CENPE,CENPV,CFAP44,CILK1,COL1A1,CRB2,CRMP1,CXCL12,CXCL8,CYP1B1,DAB1,DCDC2,DCLK1,DDR1,DISC1,DIXDC1,DLGAP5,DLX5,DNAH2,DNAH5,DOCK4,DYNLL1,EFHC1,EFNA1,EFNB1,EFNB2,EGR2,EPHA2,EPHA7,EPHB2,EPHB3,EPS8,EX…	ADCY3,ALCAM,AMOT,ANGPT1,ANLN,AP3M1,ARHGAP35,ARID5B,ARPC2,ATP1B3,ATP5F1B,AVL9,B4GALT1,BCAR1,BLOC1S2,BLOC1S3,BLOC1S6,BRAT1,BTG1,CACNA1D,CACNA1G,CACNA1I,CACNA2D1,CCDC103,CCDC40,CCL20,CCN1,CCN2,CD44,CD9,CDK5,CENPE,CENPV,CFAP44,CILK1,COL1A1,CRB2,CRMP1,CXCL12,CXCL8,CYP1B1,DAB1,DCDC2,DCLK1,DDR1,DISC1,DIXDC1,DLGAP5,DLX5,DNAH2,DNAH5,DOCK4,DYNLL1,EFHC1,EFNA1,EFNB1,EFNB2,EGR2,EPHA2,EPHA7,EPHB2,EPHB3,EPS8,EX…
GO:0048762	mesenchymal cell differentiation	biological_process	37/2088	155/25309	2.89344024224447	2.76607770022252e-09	3.13497423089706e-07	37	ADAM15,BCL2,BMP2,BMP4,CITED2,DDX5,DLG5,EFNA1,EFNB1,FGFR1,FOLR1,HEY1,HIF1A,JAG1,KITLG,LAMA5,LOC103224743,LOXL3,MEF2C,NOTCH1,NRP1,PBX1,PDCD4,PHACTR4,RDH10,RTN4,SEMA3F,SFRP1,SNAI1,SNAI2,STAT1,TGFB2,TGFBR1,WNT11,WNT5A,WWTR1,ZEB2	ADAM15,BCL2,BMP2,BMP4,CITED2,DDX5,DLG5,EFNA1,EFNB1,FGFR1,FOLR1,HEY1,HIF1A,JAG1,KITLG,LAMA5,LOC103224743,LOXL3,MEF2C,NOTCH1,NRP1,PBX1,PDCD4,PHACTR4,RDH10,RTN4,SEMA3F,SFRP1,SNAI1,SNAI2,STAT1,TGFB2,TGFBR1,WNT11,WNT5A,WWTR1,ZEB2
GO:0009967	positive regulation of signal transduction	biological_process	201/2088	1627/25309	1.49745229567146	2.80255230133974e-09	3.14690294058769e-07	201	AAK1,ACVR1B,ADIPOR1,ADORA1,ADORA2A,AFAP1L2,AGER,AGO1,AKAP12,AKAP13,ALOX12B,ANGPT1,ARRB1,ATP6AP1,AXIN2,BBC3,BCL10,BCL2,BCL2L14,BIRC3,BIRC7,BMP2,BMP4,BMP8B,BMPR2,BUD31,C3,C5,CCL20,CCN1,CCN2,CD44,CD81,CDKN1C,CITED2,COL1A1,CRB2,CRLF1,CTBP2,CYP1B1,DCDC2,DDX5,DENND2B,DISC1,DIXDC1,DKK1,DLG5,DLX5,DNM1L,DUSP5,DUSP6,E2F1,ECM1,EFNA1,EPHB2,ERH,ERN2,F2R,F2RL1,F2RL2,F3,FBXW7,FGF1,FGF21,FGFR1,FGFR3,FZD4,GLIPR2,…	AAK1,ACVR1B,ADIPOR1,ADORA1,ADORA2A,AFAP1L2,AGER,AGO1,AKAP12,AKAP13,ALOX12B,ANGPT1,ARRB1,ATP6AP1,AXIN2,BBC3,BCL10,BCL2,BCL2L14,BIRC3,BIRC7,BMP2,BMP4,BMP8B,BMPR2,BUD31,C3,C5,CCL20,CCN1,CCN2,CD44,CD81,CDKN1C,CITED2,COL1A1,CRB2,CRLF1,CTBP2,CYP1B1,DCDC2,DDX5,DENND2B,DISC1,DIXDC1,DKK1,DLG5,DLX5,DNM1L,DUSP5,DUSP6,E2F1,ECM1,EFNA1,EPHB2,ERH,ERN2,F2R,F2RL1,F2RL2,F3,FBXW7,FGF1,FGF21,FGFR1,FGFR3,FZD4,GLIPR2,…
GO:0009792	embryo development ending in birth or egg hatching	biological_process	107/2088	728/25309	1.78154538229969	3.08004854954191e-09	3.42676594131144e-07	107	ACVR1B,ADD1,ADM,AMOT,ANGPT1,ARHGAP35,ATP7A,AXIN2,BCL10,BMP2,BMP4,BMPR2,C5,CCM2,CCN1,CCNB1,CDKN1C,CEBPB,CHD7,CHRD,CITED2,COL1A1,COPS3,CRB2,DKK1,DSCAML1,EIF2S2,ELF3,EPHA2,ERCC2,EXT1,FGFR1,FOLR1,FZD2,GJB3,HEG1,HEY1,HIF1A,HNF1B,HOXC5,HOXC6,HS6ST1,ITPK1,KRT19,KRT8,LFNG,LHX1,LOC103224743,LOC103224908,LOC103234868,LOC103236499,LOC103239557,LOC119621490,MAFG,MAN2A1,MAP2K1,MBD3,MEF2C,MGAT1,MMP16,MYCN,MYO1…	ACVR1B,ADD1,ADM,AMOT,ANGPT1,ARHGAP35,ATP7A,AXIN2,BCL10,BMP2,BMP4,BMPR2,C5,CCM2,CCN1,CCNB1,CDKN1C,CEBPB,CHD7,CHRD,CITED2,COL1A1,COPS3,CRB2,DKK1,DSCAML1,EIF2S2,ELF3,EPHA2,ERCC2,EXT1,FGFR1,FOLR1,FZD2,GJB3,HEG1,HEY1,HIF1A,HNF1B,HOXC5,HOXC6,HS6ST1,ITPK1,KRT19,KRT8,LFNG,LHX1,LOC103224743,LOC103224908,LOC103234868,LOC103236499,LOC103239557,LOC119621490,MAFG,MAN2A1,MAP2K1,MBD3,MEF2C,MGAT1,MMP16,MYCN,MYO1…
GO:0060284	regulation of cell development	biological_process	121/2088	858/25309	1.70939556930936	3.55001072982475e-09	3.9137254655077e-07	121	ABL2,ADCY6,ADD1,AGER,AKAP13,ANAPC2,ARHGAP35,ARHGEF1,ARPC2,ATP6AP1,AXIN2,BCL2,BMP2,BMP4,BMPR2,CAMK1D,CASZ1,CDK5,CHD7,CLASP2,CRMP1,CTDP1,CXCL12,DAB1,DDX56,DDX6,DISC1,DIXDC1,DKK1,DLG5,DNM3,DOCK5,DPYSL3,DUSP10,EFNA1,EFNB2,EPHA7,EPHB2,EPHB3,FBLN1,FBXO38,FGFR1,FN1,GDI1,GOLGA4,GORASP1,GPR37L1,HAP1,HIF1A,HMGB2,IKBKB,IL6ST,JAG1,KALRN,KCTD11,KNDC1,LIMK1,LIMS1,LOC103224743,LOC103239650,LOC103242911,LPAR1,LR…	ABL2,ADCY6,ADD1,AGER,AKAP13,ANAPC2,ARHGAP35,ARHGEF1,ARPC2,ATP6AP1,AXIN2,BCL2,BMP2,BMP4,BMPR2,CAMK1D,CASZ1,CDK5,CHD7,CLASP2,CRMP1,CTDP1,CXCL12,DAB1,DDX56,DDX6,DISC1,DIXDC1,DKK1,DLG5,DNM3,DOCK5,DPYSL3,DUSP10,EFNA1,EFNB2,EPHA7,EPHB2,EPHB3,FBLN1,FBXO38,FGFR1,FN1,GDI1,GOLGA4,GORASP1,GPR37L1,HAP1,HIF1A,HMGB2,IKBKB,IL6ST,JAG1,KALRN,KCTD11,KNDC1,LIMK1,LIMS1,LOC103224743,LOC103239650,LOC103242911,LPAR1,LR…
GO:0008285	negative regulation of cell population proliferation	biological_process	113/2088	787/25309	1.7403965054745	4.28088930970461e-09	4.67696798727818e-07	113	ADAMTS1,ADM,ADORA1,ADORA2A,APOH,AXIN2,B4GALT1,BCL2,BMP2,BMP4,BMPR2,BTG1,BTG2,CAMK2N1,CASK,CD109,CDC6,CDKN1C,CEBPB,CLMN,CNN1,COL4A3,CTBP2,CUL1,CYP1B1,DDAH1,DDR1,DLG5,DUSP10,E2F1,EFNB2,F2R,FABP3,FBLN1,FBXO4,FOXJ1,FTH1,GPNMB,GREM1,HMOX1,IDO1,IGFBP5,IGFBP6,ING1,ING4,INHBA,IRF1,JARID2,KCTD11,KISS1,KLF9,LIMS2,LMNA,LOC103217194,LOC103219294,LOC103219873,LOC103223672,LOC103225759,LOC103235798,LOC10323801…	ADAMTS1,ADM,ADORA1,ADORA2A,APOH,AXIN2,B4GALT1,BCL2,BMP2,BMP4,BMPR2,BTG1,BTG2,CAMK2N1,CASK,CD109,CDC6,CDKN1C,CEBPB,CLMN,CNN1,COL4A3,CTBP2,CUL1,CYP1B1,DDAH1,DDR1,DLG5,DUSP10,E2F1,EFNB2,F2R,FABP3,FBLN1,FBXO4,FOXJ1,FTH1,GPNMB,GREM1,HMOX1,IDO1,IGFBP5,IGFBP6,ING1,ING4,INHBA,IRF1,JARID2,KCTD11,KISS1,KLF9,LIMS2,LMNA,LOC103217194,LOC103219294,LOC103219873,LOC103223672,LOC103225759,LOC103235798,LOC10323801…
GO:0043009	chordate embryonic development	biological_process	105/2088	722/25309	1.76277382430668	7.69273267309245e-09	8.32944367201716e-07	105	ACVR1B,ADD1,ADM,AMOT,ANGPT1,ARHGAP35,ATP7A,AXIN2,BCL10,BMP2,BMP4,BMPR2,C5,CCM2,CCN1,CCNB1,CDKN1C,CEBPB,CHD7,CHRD,CITED2,COL1A1,COPS3,CRB2,DKK1,DSCAML1,EIF2S2,ELF3,EPHA2,ERCC2,EXT1,FGFR1,FOLR1,FZD2,GJB3,HEG1,HEY1,HIF1A,HNF1B,HOXC5,HOXC6,HS6ST1,ITPK1,KRT19,KRT8,LFNG,LHX1,LOC103224743,LOC103224908,LOC103234868,LOC103236499,LOC103239557,MAFG,MAN2A1,MAP2K1,MBD3,MEF2C,MGAT1,MMP16,MYCN,MYO1E,NDST1,NOTCH…	ACVR1B,ADD1,ADM,AMOT,ANGPT1,ARHGAP35,ATP7A,AXIN2,BCL10,BMP2,BMP4,BMPR2,C5,CCM2,CCN1,CCNB1,CDKN1C,CEBPB,CHD7,CHRD,CITED2,COL1A1,COPS3,CRB2,DKK1,DSCAML1,EIF2S2,ELF3,EPHA2,ERCC2,EXT1,FGFR1,FOLR1,FZD2,GJB3,HEG1,HEY1,HIF1A,HNF1B,HOXC5,HOXC6,HS6ST1,ITPK1,KRT19,KRT8,LFNG,LHX1,LOC103224743,LOC103224908,LOC103234868,LOC103236499,LOC103239557,MAFG,MAN2A1,MAP2K1,MBD3,MEF2C,MGAT1,MMP16,MYCN,MYO1E,NDST1,NOTCH…
GO:0044463	cell projection part	cellular_component	179/2088	1430/25309	1.51726515821343	8.52957193764325e-09	9.07351920068418e-07	179	AAK1,ABCA4,ABCC2,ADGRL1,ADORA1,ADORA2A,ALCAM,ANK1,ANXA3,AP3M1,ARHGAP35,ARHGAP45,ARL3,ARPC2,ARRB1,ATG14,ATP6V0A4,ATP7A,AZIN2,B4GALT1,BBS5,BLOC1S2,BLOC1S3,BLOC1S6,BMPR2,CADM1,CAMK2N1,CASK,CCDC103,CCDC40,CD44,CDHR2,CDK5,CEACAM20,CFAP20,CILK1,CLASP2,CLTB,CNTNAP2,CPEB4,CRIPT,CSNK1A1,CTTNBP2,CUBN,CUNH8orf37,DCDC2,DDX6,DEFB1,DISC1,DLG5,DNAH2,DNAH5,DNAJB13,DNM1,DNM3,DPYSL3,DRP2,EEA1,EFCAB7,EFHC1,EHD1,ELO…	AAK1,ABCA4,ABCC2,ADGRL1,ADORA1,ADORA2A,ALCAM,ANK1,ANXA3,AP3M1,ARHGAP35,ARHGAP45,ARL3,ARPC2,ARRB1,ATG14,ATP6V0A4,ATP7A,AZIN2,B4GALT1,BBS5,BLOC1S2,BLOC1S3,BLOC1S6,BMPR2,CADM1,CAMK2N1,CASK,CCDC103,CCDC40,CD44,CDHR2,CDK5,CEACAM20,CFAP20,CILK1,CLASP2,CLTB,CNTNAP2,CPEB4,CRIPT,CSNK1A1,CTTNBP2,CUBN,CUNH8orf37,DCDC2,DDX6,DEFB1,DISC1,DLG5,DNAH2,DNAH5,DNAJB13,DNM1,DNM3,DPYSL3,DRP2,EEA1,EFCAB7,EFHC1,EHD1,ELO…
GO:0120038	plasma membrane bounded cell projection part	cellular_component	179/2088	1430/25309	1.51726515821343	8.52957193764325e-09	9.07351920068418e-07	179	AAK1,ABCA4,ABCC2,ADGRL1,ADORA1,ADORA2A,ALCAM,ANK1,ANXA3,AP3M1,ARHGAP35,ARHGAP45,ARL3,ARPC2,ARRB1,ATG14,ATP6V0A4,ATP7A,AZIN2,B4GALT1,BBS5,BLOC1S2,BLOC1S3,BLOC1S6,BMPR2,CADM1,CAMK2N1,CASK,CCDC103,CCDC40,CD44,CDHR2,CDK5,CEACAM20,CFAP20,CILK1,CLASP2,CLTB,CNTNAP2,CPEB4,CRIPT,CSNK1A1,CTTNBP2,CUBN,CUNH8orf37,DCDC2,DDX6,DEFB1,DISC1,DLG5,DNAH2,DNAH5,DNAJB13,DNM1,DNM3,DPYSL3,DRP2,EEA1,EFCAB7,EFHC1,EHD1,ELO…	AAK1,ABCA4,ABCC2,ADGRL1,ADORA1,ADORA2A,ALCAM,ANK1,ANXA3,AP3M1,ARHGAP35,ARHGAP45,ARL3,ARPC2,ARRB1,ATG14,ATP6V0A4,ATP7A,AZIN2,B4GALT1,BBS5,BLOC1S2,BLOC1S3,BLOC1S6,BMPR2,CADM1,CAMK2N1,CASK,CCDC103,CCDC40,CD44,CDHR2,CDK5,CEACAM20,CFAP20,CILK1,CLASP2,CLTB,CNTNAP2,CPEB4,CRIPT,CSNK1A1,CTTNBP2,CUBN,CUNH8orf37,DCDC2,DDX6,DEFB1,DISC1,DLG5,DNAH2,DNAH5,DNAJB13,DNM1,DNM3,DPYSL3,DRP2,EEA1,EFCAB7,EFHC1,EHD1,ELO…
GO:0051093	negative regulation of developmental process	biological_process	129/2088	947/25309	1.65114123244608	9.19731413251412e-09	9.63294163332958e-07	129	ABCA5,ADCY6,ADGRB2,ADIPOR1,AMOT,APOH,ARHGEF1,AXIN2,BCL2,BCOR,BMP2,BMP4,BMPR2,CCND1,CDK5,CHRD,CLASP2,COL4A2,COL4A3,CRMP1,CTDP1,DAB1,DDX6,DIXDC1,DKK1,DNM3,DPYSL3,DUSP10,E2F1,ECM1,ECSCR,EFEMP1,EFNA1,EFNB2,EPHA2,EPHA7,EPHB2,FBLN1,FGFR3,FOXJ1,FOXO1,GDI1,GORASP1,GPR37L1,GREM1,HDAC5,HIF1A,HNF1B,IGFBP5,INHBA,IRF1,ITGB3,ITPKB,JAG1,JARID2,KCTD11,LEO1,LFNG,LIMS2,LOC103223672,LOC103239557,LOC103239650,LOC103…	ABCA5,ADCY6,ADGRB2,ADIPOR1,AMOT,APOH,ARHGEF1,AXIN2,BCL2,BCOR,BMP2,BMP4,BMPR2,CCND1,CDK5,CHRD,CLASP2,COL4A2,COL4A3,CRMP1,CTDP1,DAB1,DDX6,DIXDC1,DKK1,DNM3,DPYSL3,DUSP10,E2F1,ECM1,ECSCR,EFEMP1,EFNA1,EFNB2,EPHA2,EPHA7,EPHB2,FBLN1,FGFR3,FOXJ1,FOXO1,GDI1,GORASP1,GPR37L1,GREM1,HDAC5,HIF1A,HNF1B,IGFBP5,INHBA,IRF1,ITGB3,ITPKB,JAG1,JARID2,KCTD11,LEO1,LFNG,LIMS2,LOC103223672,LOC103239557,LOC103239650,LOC103…
GO:0008092	cytoskeletal protein binding	molecular_function	146/2088	1109/25309	1.59575348334249	9.21432530276434e-09	9.63294163332958e-07	146	ABL2,ABLIM1,ACTN3,ADD1,ADD3,ADORA2A,AFAP1,AGBL5,AGTPBP1,ANK1,ANLN,ANXA8L1,ARL3,ARL4C,ARPC2,ARPC3,B4GALT1,BLOC1S2,BLOC1S6,CACNA1D,CDK5,CENPE,CENPJ,CLASP2,CLIP2,CLMN,CLSTN1,CNN1,COTL1,CRIPT,CRMP1,DAAM2,DCDC2,DISC1,DIXDC1,DLG5,DNM1,DNM1L,DNM3,DPYSL3,DYNLL1,EML1,EML4,EPB41L3,EPB41L4A,EPS8,EPS8L1,ESPN,EVL,FABP3,FHL3,FHOD3,FMN1,FMNL1,FMNL2,FMNL3,GAPDH,HIP1,HPCA,IFT81,JAKMIP1,JMY,KATNA1,KCNMA1,KIF12,KIF…	ABL2,ABLIM1,ACTN3,ADD1,ADD3,ADORA2A,AFAP1,AGBL5,AGTPBP1,ANK1,ANLN,ANXA8L1,ARL3,ARL4C,ARPC2,ARPC3,B4GALT1,BLOC1S2,BLOC1S6,CACNA1D,CDK5,CENPE,CENPJ,CLASP2,CLIP2,CLMN,CLSTN1,CNN1,COTL1,CRIPT,CRMP1,DAAM2,DCDC2,DISC1,DIXDC1,DLG5,DNM1,DNM1L,DNM3,DPYSL3,DYNLL1,EML1,EML4,EPB41L3,EPB41L4A,EPS8,EPS8L1,ESPN,EVL,FABP3,FHL3,FHOD3,FMN1,FMNL1,FMNL2,FMNL3,GAPDH,HIP1,HPCA,IFT81,JAKMIP1,JMY,KATNA1,KCNMA1,KIF12,KIF…
GO:0071944	cell periphery	cellular_component	645/2088	6490/25309	1.20464618422684	1.03153172670289e-08	1.0691782264723e-06	645	AAK1,ABCA4,ABCC1,ABCC2,ABCC4,ABCC5,ABCC9,ABL2,ACVR1B,ADAM15,ADAM19,ADCY3,ADCY6,ADD1,ADD3,ADGRB2,ADGRF1,ADGRF5,ADGRG3,ADGRL1,ADIPOR1,ADORA1,ADORA2A,AFAP1L2,AGER,AGRN,AHNAK2,AKAP12,AKAP13,ALCAM,ALPL,AMOT,ANGPT1,ANK1,ANKRD13D,ANLN,ANO1,ANXA3,ANXA4,ANXA8L1,APH1A,APLNR,ARFGAP2,ARHGAP18,ARHGAP35,ARHGAP45,ARHGEF1,ARHGEF28,ARL4A,ARL4C,ARPC2,ARRB1,ASIC1,ATP11A,ATP13A4,ATP1B1,ATP1B3,ATP2B3,ATP5F1B,ATP6V0A4…	AAK1,ABCA4,ABCC1,ABCC2,ABCC4,ABCC5,ABCC9,ABL2,ACVR1B,ADAM15,ADAM19,ADCY3,ADCY6,ADD1,ADD3,ADGRB2,ADGRF1,ADGRF5,ADGRG3,ADGRL1,ADIPOR1,ADORA1,ADORA2A,AFAP1L2,AGER,AGRN,AHNAK2,AKAP12,AKAP13,ALCAM,ALPL,AMOT,ANGPT1,ANK1,ANKRD13D,ANLN,ANO1,ANXA3,ANXA4,ANXA8L1,APH1A,APLNR,ARFGAP2,ARHGAP18,ARHGAP35,ARHGAP45,ARHGEF1,ARHGEF28,ARL4A,ARL4C,ARPC2,ARRB1,ASIC1,ATP11A,ATP13A4,ATP1B1,ATP1B3,ATP2B3,ATP5F1B,ATP6V0A4…
GO:0006793	phosphorus metabolic process	biological_process	262/2088	2280/25309	1.39287112657122	1.08275010068937e-08	1.1127551246661e-06	262	AAK1,ABHD14B,ABL2,ACACB,ACOT7,ACSL5,ACVR1B,ADCY3,ADCY6,ADM,ADORA2A,ALDOC,ANGPT1,ATP5F1B,ATP5F1E,ATP5MC3,ATP5MG,ATP5PB,ATP6V0A4,AURKB,B4GALNT2,BCL2,BIRC7,BMP2,BMP4,CAMK1D,CCM2,CCNB1,CDC42BPG,CDC42EP5,CDIPT,CDK18,CDK19,CDK5,CDKL1,CILK1,COX15,COX6A1,CPNE3,CPNE7,CSNK1A1,CTDP1,CTPS1,CUL1,DCLK1,DCTD,DDHD1,DDR1,DERA,DGKG,DHDDS,DLAT,DLD,DLST,DMPK,DUSP10,DUSP11,DUSP4,DUSP5,DUSP6,DYRK2,EFEMP1,EFR3B,EIF2S1,…	AAK1,ABHD14B,ABL2,ACACB,ACOT7,ACSL5,ACVR1B,ADCY3,ADCY6,ADM,ADORA2A,ALDOC,ANGPT1,ATP5F1B,ATP5F1E,ATP5MC3,ATP5MG,ATP5PB,ATP6V0A4,AURKB,B4GALNT2,BCL2,BIRC7,BMP2,BMP4,CAMK1D,CCM2,CCNB1,CDC42BPG,CDC42EP5,CDIPT,CDK18,CDK19,CDK5,CDKL1,CILK1,COX15,COX6A1,CPNE3,CPNE7,CSNK1A1,CTDP1,CTPS1,CUL1,DCLK1,DCTD,DDHD1,DDR1,DERA,DGKG,DHDDS,DLAT,DLD,DLST,DMPK,DUSP10,DUSP11,DUSP4,DUSP5,DUSP6,DYRK2,EFEMP1,EFR3B,EIF2S1,…
GO:0050767	regulation of neurogenesis	biological_process	105/2088	727/25309	1.75065020790843	1.11412269410138e-08	1.13537528666953e-06	105	ABL2,ADCY6,AGER,ANAPC2,ARHGAP35,ARHGEF1,BCL2,BMP2,BMP4,BMPR2,CAMK1D,CASZ1,CDK5,CHD7,CLASP2,CRMP1,CXCL12,DAB1,DDX56,DDX6,DISC1,DIXDC1,DKK1,DLG5,DNM3,DPYSL3,DUSP10,EFNA1,EFNB2,EPHA7,EPHB2,EPHB3,FBXO38,FGFR1,FN1,GDI1,GOLGA4,GORASP1,GPR37L1,HAP1,HIF1A,HMGB2,IL6ST,JAG1,KALRN,KCTD11,KNDC1,LIMK1,LOC103224743,LOC103242911,LPAR1,LRRC7,LZTS1,MACF1,MAN2A1,MAP2K1,MDM2,MEF2C,MYCL,MYCN,NBL1,NGEF,NOTCH1,NOTCH3,…	ABL2,ADCY6,AGER,ANAPC2,ARHGAP35,ARHGEF1,BCL2,BMP2,BMP4,BMPR2,CAMK1D,CASZ1,CDK5,CHD7,CLASP2,CRMP1,CXCL12,DAB1,DDX56,DDX6,DISC1,DIXDC1,DKK1,DLG5,DNM3,DPYSL3,DUSP10,EFNA1,EFNB2,EPHA7,EPHB2,EPHB3,FBXO38,FGFR1,FN1,GDI1,GOLGA4,GORASP1,GPR37L1,HAP1,HIF1A,HMGB2,IL6ST,JAG1,KALRN,KCTD11,KNDC1,LIMK1,LOC103224743,LOC103242911,LPAR1,LRRC7,LZTS1,MACF1,MAN2A1,MAP2K1,MDM2,MEF2C,MYCL,MYCN,NBL1,NGEF,NOTCH1,NOTCH3,…
GO:0060840	artery development	biological_process	24/2088	79/25309	3.68238032882293	1.13347849994838e-08	1.1454744807395e-06	24	BMP4,BMPR2,CHD7,CITED2,DCTN5,FOLR1,HEY1,JAG1,LOXL1,LTBP1,MYLK,NDST1,NOTCH1,NOTCH3,NRP1,PDGFRB,PLXND1,PRICKLE1,STRA6,TBX2,TGFB2,TGFBR1,WNT11,ZMIZ1	BMP4,BMPR2,CHD7,CITED2,DCTN5,FOLR1,HEY1,JAG1,LOXL1,LTBP1,MYLK,NDST1,NOTCH1,NOTCH3,NRP1,PDGFRB,PLXND1,PRICKLE1,STRA6,TBX2,TGFB2,TGFBR1,WNT11,ZMIZ1
GO:0051173	positive regulation of nitrogen compound metabolic process	biological_process	353/2088	3248/25309	1.31735606822	1.23962635711905e-08	1.24239246551923e-06	353	ABHD14B,ACVR1B,ADCY3,ADCY6,ADORA1,AFAP1L2,AGER,AGO1,AGRN,AKAP13,ALOX12B,ANGPT1,ANXA3,APLF,APLNR,ARMCX3,ARRB1,ATAD2,ATG14,ATP6AP1,AURKB,AXIN2,BCL10,BCL2,BIRC3,BIRC7,BLOC1S2,BMI1,BMP2,BMP4,BMP8B,BMPR2,BRAT1,BRD8,BTG2,C3,C5,CASK,CASZ1,CCL20,CCN1,CCN2,CCNB1,CCND1,CD44,CD81,CDC6,CDK5,CDK8,CDKN1C,CEBPB,CENPE,CHD6,CHD7,CITED2,CNPY2,COL1A1,COL4A3,CREB3L4,CRLF1,CRTC2,CSNK1A1,CTBP2,DAB1,DCUN1D5,DDAH1,DDX41…	ABHD14B,ACVR1B,ADCY3,ADCY6,ADORA1,AFAP1L2,AGER,AGO1,AGRN,AKAP13,ALOX12B,ANGPT1,ANXA3,APLF,APLNR,ARMCX3,ARRB1,ATAD2,ATG14,ATP6AP1,AURKB,AXIN2,BCL10,BCL2,BIRC3,BIRC7,BLOC1S2,BMI1,BMP2,BMP4,BMP8B,BMPR2,BRAT1,BRD8,BTG2,C3,C5,CASK,CASZ1,CCL20,CCN1,CCN2,CCNB1,CCND1,CD44,CD81,CDC6,CDK5,CDK8,CDKN1C,CEBPB,CENPE,CHD6,CHD7,CITED2,CNPY2,COL1A1,COL4A3,CREB3L4,CRLF1,CRTC2,CSNK1A1,CTBP2,DAB1,DCUN1D5,DDAH1,DDX41…
GO:0031252	cell leading edge	cellular_component	72/2088	438/25309	1.99252086285624	1.31979263073845e-08	1.31189551089879e-06	72	AAK1,ABLIM1,ADORA1,ADORA2A,AMOT,ANK1,ARHGAP45,ARPC2,ARPC3,ATP7A,BCAR1,CD44,CDC42BPG,CDK5,CLASP2,CNTNAP2,CYTH3,DPYSL3,EPB41L3,EPHA2,EPS8,EPS8L1,EVL,FLOT2,FRMD4B,ITGB3,ITGB4,ITSN1,JMY,KITLG,KSR1,LIMK1,LOC103217194,LOC103221401,LOC103224743,LOC103234868,LOC103242911,LOC103243400,LOC119619364,MACF1,MEFV,MTSS1,MYLK,MYO10,NHS,NRBP1,NRG1,PACSIN1,PDLIM7,PHACTR4,PHLDB2,PLEKHH2,PLXND1,PODXL,PSD3,PSD4,PTPN1…	AAK1,ABLIM1,ADORA1,ADORA2A,AMOT,ANK1,ARHGAP45,ARPC2,ARPC3,ATP7A,BCAR1,CD44,CDC42BPG,CDK5,CLASP2,CNTNAP2,CYTH3,DPYSL3,EPB41L3,EPHA2,EPS8,EPS8L1,EVL,FLOT2,FRMD4B,ITGB3,ITGB4,ITSN1,JMY,KITLG,KSR1,LIMK1,LOC103217194,LOC103221401,LOC103224743,LOC103234868,LOC103242911,LOC103243400,LOC119619364,MACF1,MEFV,MTSS1,MYLK,MYO10,NHS,NRBP1,NRG1,PACSIN1,PDLIM7,PHACTR4,PHLDB2,PLEKHH2,PLXND1,PODXL,PSD3,PSD4,PTPN1…
GO:0007169	transmembrane receptor protein tyrosine kinase signaling pathway	biological_process	82/2088	524/25309	1.89682409113509	1.33531160573241e-08	1.31653039371682e-06	82	ABL2,ANGPT1,APH1A,ARHGEF28,ARID5B,ARPC2,ATP6AP1,ATP6V0A4,BCAR1,BDKRB2,BMPR2,CCN2,CDC37,CLASP2,COL1A1,COL4A1,COL4A2,COL4A3,CPNE3,DDR1,EFEMP1,EFNA1,EFNB1,EFNB2,EPHA2,EPHA7,EPHB2,EPHB3,FGF1,FGF21,FGFR1,FGFR3,FLRT1,FLRT3,FOXO1,HAP1,IL31RA,ITGB3,ITSN1,KALRN,LOC103224057,LOC103230752,LOC119619364,MAPK14,MET,MTSS1,MYO1E,NCSTN,NDST1,NGEF,NRG1,NRP1,NRP2,NTF3,PAG1,PDGFB,PDGFC,PDGFRA,PDGFRB,PIK3CB,PIK3R3,PL…	ABL2,ANGPT1,APH1A,ARHGEF28,ARID5B,ARPC2,ATP6AP1,ATP6V0A4,BCAR1,BDKRB2,BMPR2,CCN2,CDC37,CLASP2,COL1A1,COL4A1,COL4A2,COL4A3,CPNE3,DDR1,EFEMP1,EFNA1,EFNB1,EFNB2,EPHA2,EPHA7,EPHB2,EPHB3,FGF1,FGF21,FGFR1,FGFR3,FLRT1,FLRT3,FOXO1,HAP1,IL31RA,ITGB3,ITSN1,KALRN,LOC103224057,LOC103230752,LOC119619364,MAPK14,MET,MTSS1,MYO1E,NCSTN,NDST1,NGEF,NRG1,NRP1,NRP2,NTF3,PAG1,PDGFB,PDGFC,PDGFRA,PDGFRB,PIK3CB,PIK3R3,PL…
GO:0009968	negative regulation of signal transduction	biological_process	163/2088	1281/25309	1.54235010064575	1.35415044733023e-08	1.32433729635272e-06	163	ADGRG3,ADIPOR1,ADM,AIDA,APLNR,ARHGAP35,ARRB1,AXIN2,BARX1,BCL2,BDKRB2,BGN,BMP2,BMP4,CACTIN,CAMK2N1,CCND1,CD109,CD44,CGNL1,CHMP6,CHRD,CHRDL1,CSNK1A1,CXCL12,DAB1,DEPDC5,DEPTOR,DKK1,DLG5,DNM1,DUSP10,DUSP4,DUSP6,DYRK2,ECM1,EFNA1,EGR1,EPHA2,EPHB2,F2RL1,FBLN1,FBN2,FLRT1,FLRT3,FNIP1,FOXO1,GPC1,GPR37L1,GREM1,GSTO1,HDAC3,HECW1,HEY1,HIF1A,HIPK2,HMOX1,IFI6,IGFBP5,IGFBP6,IL1RL1,IL6ST,KCTD11,LFNG,LGALS3,LGR4,L…	ADGRG3,ADIPOR1,ADM,AIDA,APLNR,ARHGAP35,ARRB1,AXIN2,BARX1,BCL2,BDKRB2,BGN,BMP2,BMP4,CACTIN,CAMK2N1,CCND1,CD109,CD44,CGNL1,CHMP6,CHRD,CHRDL1,CSNK1A1,CXCL12,DAB1,DEPDC5,DEPTOR,DKK1,DLG5,DNM1,DUSP10,DUSP4,DUSP6,DYRK2,ECM1,EFNA1,EGR1,EPHA2,EPHB2,F2RL1,FBLN1,FBN2,FLRT1,FLRT3,FNIP1,FOXO1,GPC1,GPR37L1,GREM1,GSTO1,HDAC3,HECW1,HEY1,HIF1A,HIPK2,HMOX1,IFI6,IGFBP5,IGFBP6,IL1RL1,IL6ST,KCTD11,LFNG,LGALS3,LGR4,L…
GO:0040008	regulation of growth	biological_process	101/2088	694/25309	1.76403173893361	1.43300232791077e-08	1.39024153844591e-06	101	ACACB,ACVR1B,ADAM15,ADIPOR1,AFG3L2,AGRN,ANAPC2,BCAR1,BCL2,BMP4,BMPR2,BRD8,BTG1,CCN1,CCN2,CCN4,CCNB1,CDHR2,CDK5,CHD7,CLASP2,CLSTN1,CTDP1,CXCL12,DDR1,DERL2,DISC1,DUSP10,DUSP6,EBAG9,EPB41L3,EPHA7,EXOSC9,FGFR1,FGFR3,FN1,FOXS1,FXYD2,GJA1,GOLGA4,GREM1,HIF1A,HNF1B,IGFBP5,IGFBP6,ING4,INHBA,IP6K2,JARID2,KCTD11,KRT17,LIMK1,LOC103219534,LOC103232030,LOC103243033,LOC119621490,LOC119623386,LTBP4,MACF1,MAPK14,…	ACACB,ACVR1B,ADAM15,ADIPOR1,AFG3L2,AGRN,ANAPC2,BCAR1,BCL2,BMP4,BMPR2,BRD8,BTG1,CCN1,CCN2,CCN4,CCNB1,CDHR2,CDK5,CHD7,CLASP2,CLSTN1,CTDP1,CXCL12,DDR1,DERL2,DISC1,DUSP10,DUSP6,EBAG9,EPB41L3,EPHA7,EXOSC9,FGFR1,FGFR3,FN1,FOXS1,FXYD2,GJA1,GOLGA4,GREM1,HIF1A,HNF1B,IGFBP5,IGFBP6,ING4,INHBA,IP6K2,JARID2,KCTD11,KRT17,LIMK1,LOC103219534,LOC103232030,LOC103243033,LOC119621490,LOC119623386,LTBP4,MACF1,MAPK14,…
GO:0051716	cellular response to stimulus	biological_process	709/2088	7238/25309	1.18733193215035	1.44784956246369e-08	1.39349774952358e-06	709	ABCA4,ABCC2,ABL2,ACVR1B,ADAM15,ADAMTS1,ADCY3,ADCY6,ADD1,ADGRB2,ADGRF1,ADGRF2,ADGRF3,ADGRF4,ADGRF5,ADGRG3,ADGRL1,ADH5,ADIPOR1,ADM,ADORA1,ADORA2A,AGER,AGO1,AGRN,AHRR,AKAP12,AKAP13,AKAP17A,ALCAM,ALPL,AMOT,ANGPT1,ANK1,ANO1,ANXA4,APH1A,APLF,APLNR,ARHGAP18,ARHGAP24,ARHGAP26,ARHGAP35,ARHGAP45,ARHGAP6,ARHGEF1,ARHGEF28,ARID5B,ARL3,ARL4A,ARL4C,ARPC2,ARRB1,ASB2,ASIC1,ASNS,ATG14,ATP6AP1,ATP6V0A4,ATP7A,AURKB,…	ABCA4,ABCC2,ABL2,ACVR1B,ADAM15,ADAMTS1,ADCY3,ADCY6,ADD1,ADGRB2,ADGRF1,ADGRF2,ADGRF3,ADGRF4,ADGRF5,ADGRG3,ADGRL1,ADH5,ADIPOR1,ADM,ADORA1,ADORA2A,AGER,AGO1,AGRN,AHRR,AKAP12,AKAP13,AKAP17A,ALCAM,ALPL,AMOT,ANGPT1,ANK1,ANO1,ANXA4,APH1A,APLF,APLNR,ARHGAP18,ARHGAP24,ARHGAP26,ARHGAP35,ARHGAP45,ARHGAP6,ARHGEF1,ARHGEF28,ARID5B,ARL3,ARL4A,ARL4C,ARPC2,ARRB1,ASB2,ASIC1,ASNS,ATG14,ATP6AP1,ATP6V0A4,ATP7A,AURKB,…
GO:0030278	regulation of ossification	biological_process	41/2088	194/25309	2.56169026740925	1.77556988001371e-08	1.69545952243514e-06	41	ATP6AP1,AXIN2,BCL2,BCOR,BMP2,BMP4,BMPR2,CCN1,CEBPB,CHRD,DDX5,DKK1,ECM1,EGR2,FBN2,GREM1,HIF1A,IGFBP5,IL6ST,ISG15,JAG1,LOC103238018,LOC119622708,LRP5,MAPK14,MEF2C,NOTCH1,PDLIM7,RASSF2,RUNX2,SEMA4D,SFRP1,SLC8A1,SNAI2,TFAP2A,TGFB2,TGFB3,TOB1,TOB2,WNT5A,WNT7B	ATP6AP1,AXIN2,BCL2,BCOR,BMP2,BMP4,BMPR2,CCN1,CEBPB,CHRD,DDX5,DKK1,ECM1,EGR2,FBN2,GREM1,HIF1A,IGFBP5,IL6ST,ISG15,JAG1,LOC103238018,LOC119622708,LRP5,MAPK14,MEF2C,NOTCH1,PDLIM7,RASSF2,RUNX2,SEMA4D,SFRP1,SLC8A1,SNAI2,TFAP2A,TGFB2,TGFB3,TOB1,TOB2,WNT5A,WNT7B
GO:0061448	connective tissue development	biological_process	43/2088	209/25309	2.49382894278539	1.85816836362207e-08	1.7604693551285e-06	43	ARID5B,ATP7A,AXIN2,BMP1,BMP2,BMP4,BMP8B,BMPR2,CCN1,CCN2,CD44,COL1A1,COL27A1,EGR1,FBXW4,FGFR1,FGFR3,HIF1A,LOC103234688,LRP5,MAPK14,MEF2C,MKKS,MMP13,MYCN,NOTCH1,PDGFB,PDGFRB,PPARGC1A,ROR2,RUNX2,SCX,SNAI1,SNAI2,SOX6,TBL1XR1,TGFB2,TGFBI,TGFBR2,THBS3,WNT2B,WNT5A,WNT7B	ARID5B,ATP7A,AXIN2,BMP1,BMP2,BMP4,BMP8B,BMPR2,CCN1,CCN2,CD44,COL1A1,COL27A1,EGR1,FBXW4,FGFR1,FGFR3,HIF1A,LOC103234688,LRP5,MAPK14,MEF2C,MKKS,MMP13,MYCN,NOTCH1,PDGFB,PDGFRB,PPARGC1A,ROR2,RUNX2,SCX,SNAI1,SNAI2,SOX6,TBL1XR1,TGFB2,TGFBI,TGFBR2,THBS3,WNT2B,WNT5A,WNT7B
GO:0006796	phosphate-containing compound metabolic process	biological_process	258/2088	2252/25309	1.38865963332721	1.87867982281986e-08	1.76610466754546e-06	258	AAK1,ABHD14B,ABL2,ACACB,ACOT7,ACSL5,ACVR1B,ADCY3,ADCY6,ADM,ADORA2A,ALDOC,ANGPT1,ATP5F1B,ATP5F1E,ATP5MC3,ATP5MG,ATP5PB,ATP6V0A4,AURKB,BCL2,BIRC7,BMP2,BMP4,CAMK1D,CCM2,CCNB1,CDC42BPG,CDC42EP5,CDIPT,CDK18,CDK19,CDK5,CDKL1,CILK1,COX15,COX6A1,CPNE3,CPNE7,CSNK1A1,CTDP1,CTPS1,CUL1,DCLK1,DCTD,DDHD1,DDR1,DERA,DGKG,DHDDS,DLAT,DLD,DLST,DMPK,DUSP10,DUSP11,DUSP4,DUSP5,DUSP6,DYRK2,EFEMP1,EFR3B,EIF2S1,ELOVL5,EL…	AAK1,ABHD14B,ABL2,ACACB,ACOT7,ACSL5,ACVR1B,ADCY3,ADCY6,ADM,ADORA2A,ALDOC,ANGPT1,ATP5F1B,ATP5F1E,ATP5MC3,ATP5MG,ATP5PB,ATP6V0A4,AURKB,BCL2,BIRC7,BMP2,BMP4,CAMK1D,CCM2,CCNB1,CDC42BPG,CDC42EP5,CDIPT,CDK18,CDK19,CDK5,CDKL1,CILK1,COX15,COX6A1,CPNE3,CPNE7,CSNK1A1,CTDP1,CTPS1,CUL1,DCLK1,DCTD,DDHD1,DDR1,DERA,DGKG,DHDDS,DLAT,DLD,DLST,DMPK,DUSP10,DUSP11,DUSP4,DUSP5,DUSP6,DYRK2,EFEMP1,EFR3B,EIF2S1,ELOVL5,EL…
GO:0023057	negative regulation of signaling	biological_process	174/2088	1396/25309	1.5108046800382	1.89852650267497e-08	1.77103314599534e-06	174	ADGRG3,ADIPOR1,ADM,ADORA1,AIDA,APLNR,ARHGAP35,ARRB1,ASIC1,AXIN2,BARX1,BCL2,BDKRB2,BGN,BMP2,BMP4,CACTIN,CAMK2N1,CCND1,CD109,CD44,CGNL1,CHMP6,CHRD,CHRDL1,CSNK1A1,CXCL12,DAB1,DEPDC5,DEPTOR,DKK1,DLG5,DNM1,DUSP10,DUSP4,DUSP6,DYRK2,ECM1,EFNA1,EGR1,EPHA2,EPHB2,F2RL1,FBLN1,FBN2,FLRT1,FLRT3,FNIP1,FOXO1,GPC1,GPR37L1,GREM1,GSTO1,HDAC3,HECW1,HEY1,HIF1A,HIPK2,HMOX1,IFI6,IGFBP5,IGFBP6,IL1RL1,IL6ST,INHBA,KALRN,…	ADGRG3,ADIPOR1,ADM,ADORA1,AIDA,APLNR,ARHGAP35,ARRB1,ASIC1,AXIN2,BARX1,BCL2,BDKRB2,BGN,BMP2,BMP4,CACTIN,CAMK2N1,CCND1,CD109,CD44,CGNL1,CHMP6,CHRD,CHRDL1,CSNK1A1,CXCL12,DAB1,DEPDC5,DEPTOR,DKK1,DLG5,DNM1,DUSP10,DUSP4,DUSP6,DYRK2,ECM1,EFNA1,EGR1,EPHA2,EPHB2,F2RL1,FBLN1,FBN2,FLRT1,FLRT3,FNIP1,FOXO1,GPC1,GPR37L1,GREM1,GSTO1,HDAC3,HECW1,HEY1,HIF1A,HIPK2,HMOX1,IFI6,IGFBP5,IGFBP6,IL1RL1,IL6ST,INHBA,KALRN,…
GO:0045664	regulation of neuron differentiation	biological_process	90/2088	599/25309	1.82121063842036	1.94818763343818e-08	1.80348636875609e-06	90	ABL2,ADCY6,ANAPC2,ARHGAP35,ARHGEF1,BCL2,BMP2,BMP4,BMPR2,CAMK1D,CASZ1,CDK5,CLASP2,CRMP1,CXCL12,DAB1,DDX56,DDX6,DISC1,DIXDC1,DKK1,DLG5,DNM3,DPYSL3,EFNA1,EFNB2,EPHA7,EPHB2,EPHB3,FBXO38,FGFR1,FN1,GDI1,GOLGA4,GORASP1,GPR37L1,JAG1,KALRN,KCTD11,KNDC1,LIMK1,LOC103224743,LOC103242911,LPAR1,LRRC7,LZTS1,MACF1,MAP2K1,MDM2,MEF2C,MYCL,MYCN,NBL1,NGEF,NOTCH1,NOTCH3,NRG1,NRP1,NTF3,PACSIN1,PAX6,PLXNA1,PLXNA4,PLXND…	ABL2,ADCY6,ANAPC2,ARHGAP35,ARHGEF1,BCL2,BMP2,BMP4,BMPR2,CAMK1D,CASZ1,CDK5,CLASP2,CRMP1,CXCL12,DAB1,DDX56,DDX6,DISC1,DIXDC1,DKK1,DLG5,DNM3,DPYSL3,EFNA1,EFNB2,EPHA7,EPHB2,EPHB3,FBXO38,FGFR1,FN1,GDI1,GOLGA4,GORASP1,GPR37L1,JAG1,KALRN,KCTD11,KNDC1,LIMK1,LOC103224743,LOC103242911,LPAR1,LRRC7,LZTS1,MACF1,MAP2K1,MDM2,MEF2C,MYCL,MYCN,NBL1,NGEF,NOTCH1,NOTCH3,NRG1,NRP1,NTF3,PACSIN1,PAX6,PLXNA1,PLXNA4,PLXND…
GO:0007420	brain development	biological_process	104/2088	726/25309	1.73636574733753	2.01444543268536e-08	1.85069543652844e-06	104	AARS1,AGTPBP1,ANXA3,ARHGAP35,ATP2B3,ATP7A,BCL2,BMP2,BMP4,BMPR2,BTG2,CADM1,CDH22,CDK5,CHD7,CHRD,CNTNAP2,COL4A1,CXCL12,DAB1,DCLK1,DISC1,DIXDC1,DKK1,DLG5,DLX5,DMBX1,DNAH5,DSCAML1,DYNLL1,E2F1,EFHC1,EGR2,EML1,EPHA7,EPHB2,EPHB3,EXT1,FGFR1,FOXJ1,FZD4,GLUD1,GNPAT,HAP1,HIF1A,HMGCS1,HNF1B,INHBA,KDM6B,KNDC1,LHX1,LOC103223672,LOC103227169,LOC103239510,LOC119624849,LPAR1,MAP2K1,MBD3,MECP2,MKKS,NDST1,NES,NOTCH…	AARS1,AGTPBP1,ANXA3,ARHGAP35,ATP2B3,ATP7A,BCL2,BMP2,BMP4,BMPR2,BTG2,CADM1,CDH22,CDK5,CHD7,CHRD,CNTNAP2,COL4A1,CXCL12,DAB1,DCLK1,DISC1,DIXDC1,DKK1,DLG5,DLX5,DMBX1,DNAH5,DSCAML1,DYNLL1,E2F1,EFHC1,EGR2,EML1,EPHA7,EPHB2,EPHB3,EXT1,FGFR1,FOXJ1,FZD4,GLUD1,GNPAT,HAP1,HIF1A,HMGCS1,HNF1B,INHBA,KDM6B,KNDC1,LHX1,LOC103223672,LOC103227169,LOC103239510,LOC119624849,LPAR1,MAP2K1,MBD3,MECP2,MKKS,NDST1,NES,NOTCH…
GO:0031982	vesicle	cellular_component	578/2088	5757/25309	1.2169594303653	2.16688373910756e-08	1.97577436873364e-06	578	A4GALT,AAK1,AARS1,ABCA5,ABCC4,ABHD14B,ACAA1,ACOT7,ACP5,ACVR1B,ADAM15,ADAMTS1,ADGRF5,ADGRG3,ADH5,AGAP2,AGRN,AHNAK2,AHSA1,ALCAM,ALPL,AMOT,ANGPT1,ANGPTL2,ANKRD13D,ANO1,ANXA3,ANXA4,ANXA8L1,AP3M1,APOH,APPBP2,ARHGAP45,ARMC8,ARPC2,ARPC3,ARRB1,ATAD2,ATG14,ATP11A,ATP1B3,ATP2B3,ATP5F1B,ATP5MG,ATP6AP1,ATP6V0A4,ATP7A,ATP8B3,ATP9A,AVL9,AZIN2,B4GALT1,BACE2,BDKRB2,BECN1,BGN,BLOC1S3,BLOC1S6,BMP1,BPHL,BTG2,C1S,C3…	A4GALT,AAK1,AARS1,ABCA5,ABCC4,ABHD14B,ACAA1,ACOT7,ACP5,ACVR1B,ADAM15,ADAMTS1,ADGRF5,ADGRG3,ADH5,AGAP2,AGRN,AHNAK2,AHSA1,ALCAM,ALPL,AMOT,ANGPT1,ANGPTL2,ANKRD13D,ANO1,ANXA3,ANXA4,ANXA8L1,AP3M1,APOH,APPBP2,ARHGAP45,ARMC8,ARPC2,ARPC3,ARRB1,ATAD2,ATG14,ATP11A,ATP1B3,ATP2B3,ATP5F1B,ATP5MG,ATP6AP1,ATP6V0A4,ATP7A,ATP8B3,ATP9A,AVL9,AZIN2,B4GALT1,BACE2,BDKRB2,BECN1,BGN,BLOC1S3,BLOC1S6,BMP1,BPHL,BTG2,C1S,C3…
GO:0000902	cell morphogenesis	biological_process	96/2088	655/25309	1.7765376853558	2.30210867036007e-08	2.08340834667586e-06	96	ADD1,ADORA2A,AFG3L2,ALCAM,ARHGAP35,ATP7A,BCL2,CADM1,CDK5,CLDN3,CNTNAP2,CRMP1,CSNK1A1,CXCL12,DAB1,DCLK1,DDR1,DKK1,DLX5,DSCAML1,EFNA1,EFNB1,EFNB2,EGR2,EPB41L3,EPHA2,EPHA7,EPHB2,EPHB3,EXT1,FLRT1,FLRT3,FMN1,FN1,FRY,FZD4,GPC1,GREM1,HEG1,ITGB3,KIF5C,LAMA5,LHX1,LOC103219534,LOC103234868,LRFN3,LST1,MAPK14,MEF2C,MICALL2,NBL1,NES,NOTCH1,NOTCH4,NRG1,NRP1,NRP2,NTF3,NTN4,PACSIN1,PARD6B,PAX6,PDLIM7,PICALM,PIK3…	ADD1,ADORA2A,AFG3L2,ALCAM,ARHGAP35,ATP7A,BCL2,CADM1,CDK5,CLDN3,CNTNAP2,CRMP1,CSNK1A1,CXCL12,DAB1,DCLK1,DDR1,DKK1,DLX5,DSCAML1,EFNA1,EFNB1,EFNB2,EGR2,EPB41L3,EPHA2,EPHA7,EPHB2,EPHB3,EXT1,FLRT1,FLRT3,FMN1,FN1,FRY,FZD4,GPC1,GREM1,HEG1,ITGB3,KIF5C,LAMA5,LHX1,LOC103219534,LOC103234868,LRFN3,LST1,MAPK14,MEF2C,MICALL2,NBL1,NES,NOTCH1,NOTCH4,NRG1,NRP1,NRP2,NTF3,NTN4,PACSIN1,PARD6B,PAX6,PDLIM7,PICALM,PIK3…
GO:0008150	biological_process	biological_process	1911/2088	22255/25309	1.04082467584451	2.54036806176202e-08	2.28200322111022e-06	1911	A4GALT,AAGAB,AAK1,AARS1,ABCA4,ABCA5,ABCC2,ABCC4,ABCC5,ABCC9,ABCF3,ABHD14B,ABL2,ABLIM1,ABT1,ACAA1,ACACB,ACOT7,ACP5,ACSL5,ACTL8,ACVR1B,ADAM15,ADAM19,ADAMTS1,ADAMTS16,ADAMTS2,ADAMTSL4,ADCY3,ADCY6,ADD1,ADD3,ADGRB2,ADGRF1,ADGRF2,ADGRF3,ADGRF4,ADGRF5,ADGRG3,ADGRL1,ADH5,ADIPOR1,ADM,ADORA1,ADORA2A,AFAP1,AFAP1L2,AFG3L2,AGAP2,AGBL5,AGER,AGO1,AGRN,AGTPBP1,AHRR,AHSA1,AIDA,AIFM2,AK6,AKAP12,AKAP13,AKAP17A,ALCA…	A4GALT,AAGAB,AAK1,AARS1,ABCA4,ABCA5,ABCC2,ABCC4,ABCC5,ABCC9,ABCF3,ABHD14B,ABL2,ABLIM1,ABT1,ACAA1,ACACB,ACOT7,ACP5,ACSL5,ACTL8,ACVR1B,ADAM15,ADAM19,ADAMTS1,ADAMTS16,ADAMTS2,ADAMTSL4,ADCY3,ADCY6,ADD1,ADD3,ADGRB2,ADGRF1,ADGRF2,ADGRF3,ADGRF4,ADGRF5,ADGRG3,ADGRL1,ADH5,ADIPOR1,ADM,ADORA1,ADORA2A,AFAP1,AFAP1L2,AFG3L2,AGAP2,AGBL5,AGER,AGO1,AGRN,AGTPBP1,AHRR,AHSA1,AIDA,AIFM2,AK6,AKAP12,AKAP13,AKAP17A,ALCA…
GO:0060485	mesenchyme development	biological_process	44/2088	219/25309	2.4353032768243	2.68243534051749e-08	2.38885120835356e-06	44	ADAM15,BCL2,BMP2,BMP4,BMPR2,CITED2,DDX5,DLG5,EFNA1,EFNB1,FGFR1,FOLR1,HEY1,HIF1A,JAG1,KITLG,LAMA5,LOC103224743,LOXL3,MDM2,MEF2C,NOTCH1,NRP1,PBX1,PDCD4,PDGFRB,PHACTR4,RDH10,RTN4,SCX,SEMA3F,SFRP1,SNAI1,SNAI2,STAT1,TBX2,TEAD2,TGFB2,TGFBR1,TGFBR2,WNT11,WNT5A,WWTR1,ZEB2	ADAM15,BCL2,BMP2,BMP4,BMPR2,CITED2,DDX5,DLG5,EFNA1,EFNB1,FGFR1,FOLR1,HEY1,HIF1A,JAG1,KITLG,LAMA5,LOC103224743,LOXL3,MDM2,MEF2C,NOTCH1,NRP1,PBX1,PDCD4,PDGFRB,PHACTR4,RDH10,RTN4,SCX,SEMA3F,SFRP1,SNAI1,SNAI2,STAT1,TBX2,TEAD2,TGFB2,TGFBR1,TGFBR2,WNT11,WNT5A,WWTR1,ZEB2
GO:0010648	negative regulation of cell communication	biological_process	173/2088	1393/25309	1.50535690219021	2.6987104440046e-08	2.38885120835356e-06	173	ADGRG3,ADIPOR1,ADM,ADORA1,AIDA,APLNR,ARHGAP35,ARRB1,ASIC1,AXIN2,BARX1,BCL2,BDKRB2,BGN,BMP2,BMP4,CACTIN,CAMK2N1,CCND1,CD109,CD44,CGNL1,CHMP6,CHRD,CHRDL1,CSNK1A1,CXCL12,DAB1,DEPDC5,DEPTOR,DKK1,DLG5,DNM1,DUSP10,DUSP4,DUSP6,DYRK2,ECM1,EFNA1,EGR1,EPHA2,EPHB2,F2RL1,FBLN1,FBN2,FLRT1,FLRT3,FNIP1,FOXO1,GPC1,GPR37L1,GREM1,GSTO1,HDAC3,HECW1,HEY1,HIF1A,HIPK2,HMOX1,IFI6,IGFBP5,IGFBP6,IL1RL1,IL6ST,INHBA,KALRN,…	ADGRG3,ADIPOR1,ADM,ADORA1,AIDA,APLNR,ARHGAP35,ARRB1,ASIC1,AXIN2,BARX1,BCL2,BDKRB2,BGN,BMP2,BMP4,CACTIN,CAMK2N1,CCND1,CD109,CD44,CGNL1,CHMP6,CHRD,CHRDL1,CSNK1A1,CXCL12,DAB1,DEPDC5,DEPTOR,DKK1,DLG5,DNM1,DUSP10,DUSP4,DUSP6,DYRK2,ECM1,EFNA1,EGR1,EPHA2,EPHB2,F2RL1,FBLN1,FBN2,FLRT1,FLRT3,FNIP1,FOXO1,GPC1,GPR37L1,GREM1,GSTO1,HDAC3,HECW1,HEY1,HIF1A,HIPK2,HMOX1,IFI6,IGFBP5,IGFBP6,IL1RL1,IL6ST,INHBA,KALRN,…
GO:0007178	transmembrane receptor protein serine/threonine kinase signaling pathway	biological_process	39/2088	183/25309	2.58319986181773	3.08393859338452e-08	2.71006690738943e-06	39	ACVR1B,BMP2,BMP4,BMP8B,BMPR2,CHRD,CHRDL1,CITED2,DDX5,DLX5,EGR1,FOS,HFE,HIPK2,INHBA,INHBE,LOC103225023,LTBP4,MAPK14,PDCD4,PDGFB,PML,PPM1L,PTPRK,ROR2,RUNX2,SCX,SKIL,SPTBN1,STUB1,TGFB1I1,TGFB2,TGFB3,TGFBR1,TGFBR2,TOB1,USP9X,ZCCHC12,ZFYVE9	ACVR1B,BMP2,BMP4,BMP8B,BMPR2,CHRD,CHRDL1,CITED2,DDX5,DLX5,EGR1,FOS,HFE,HIPK2,INHBA,INHBE,LOC103225023,LTBP4,MAPK14,PDCD4,PDGFB,PML,PPM1L,PTPRK,ROR2,RUNX2,SCX,SKIL,SPTBN1,STUB1,TGFB1I1,TGFB2,TGFB3,TGFBR1,TGFBR2,TOB1,USP9X,ZCCHC12,ZFYVE9
GO:0048534	hematopoietic or lymphoid organ development	biological_process	88/2088	587/25309	1.81714281984505	3.10651991908273e-08	2.71027101141844e-06	88	ADD1,ADGRG3,ANGPT1,ANLN,ATP7A,BARX1,BCL2,BLNK,BMI1,BMP4,CD109,CDH17,CDKN1C,CHD7,CITED2,DOCK2,EGR1,EML1,EPHA2,EPHB3,ERCC2,ETV6,F2RL1,FAM210B,FNIP1,FOXE1,GLRX5,HDAC5,HIF1A,HIPK2,IL18R1,IL31RA,IL6,INHBA,IRF1,ITPKB,JAG1,JARID2,KITLG,LFNG,LOC103223672,LOC103223872,LOC103227609,LOC103231927,LOC119618128,LOC119622708,LOC119623323,LRP5,LY6D,MALT1,MAP2K1,MAPK14,MEF2C,MFNG,MYO1E,NOTCH4,OSTM1,PDE1B,PDE2A,PD…	ADD1,ADGRG3,ANGPT1,ANLN,ATP7A,BARX1,BCL2,BLNK,BMI1,BMP4,CD109,CDH17,CDKN1C,CHD7,CITED2,DOCK2,EGR1,EML1,EPHA2,EPHB3,ERCC2,ETV6,F2RL1,FAM210B,FNIP1,FOXE1,GLRX5,HDAC5,HIF1A,HIPK2,IL18R1,IL31RA,IL6,INHBA,IRF1,ITPKB,JAG1,JARID2,KITLG,LFNG,LOC103223672,LOC103223872,LOC103227609,LOC103231927,LOC119618128,LOC119622708,LOC119623323,LRP5,LY6D,MALT1,MAP2K1,MAPK14,MEF2C,MFNG,MYO1E,NOTCH4,OSTM1,PDE1B,PDE2A,PD…
GO:0050794	regulation of cellular process	biological_process	1154/2088	12548/25309	1.11474566018978	3.17189637178139e-08	2.74514041538521e-06	1154	AAK1,AARS1,ABCA4,ABCA5,ABCC4,ABHD14B,ABL2,ABT1,ACACB,ACP5,ACSL5,ACVR1B,ADAM15,ADAMTS1,ADAMTS16,ADAMTSL4,ADCY3,ADCY6,ADD1,ADGRB2,ADGRF1,ADGRF2,ADGRF3,ADGRF4,ADGRF5,ADGRG3,ADGRL1,ADIPOR1,ADM,ADORA1,ADORA2A,AFAP1,AFAP1L2,AGAP2,AGER,AGO1,AGRN,AIDA,AIFM2,AKAP12,AKAP13,AKAP17A,ALCAM,ALOX12B,AMOT,ANAPC11,ANAPC2,ANGPT1,ANK1,ANKRA2,ANLN,ANO1,ANXA3,ANXA4,ANXA8L1,APH1A,APLF,APLNR,APOBEC3C,APOBEC3G,APOH,ARHG…	AAK1,AARS1,ABCA4,ABCA5,ABCC4,ABHD14B,ABL2,ABT1,ACACB,ACP5,ACSL5,ACVR1B,ADAM15,ADAMTS1,ADAMTS16,ADAMTSL4,ADCY3,ADCY6,ADD1,ADGRB2,ADGRF1,ADGRF2,ADGRF3,ADGRF4,ADGRF5,ADGRG3,ADGRL1,ADIPOR1,ADM,ADORA1,ADORA2A,AFAP1,AFAP1L2,AGAP2,AGER,AGO1,AGRN,AIDA,AIFM2,AKAP12,AKAP13,AKAP17A,ALCAM,ALOX12B,AMOT,ANAPC11,ANAPC2,ANGPT1,ANK1,ANKRA2,ANLN,ANO1,ANXA3,ANXA4,ANXA8L1,APH1A,APLF,APLNR,APOBEC3C,APOBEC3G,APOH,ARHG…
GO:0051056	regulation of small GTPase mediated signal transduction	biological_process	55/2088	306/25309	2.17864141186487	3.19176052254733e-08	2.74514041538521e-06	55	AKAP13,AMOT,ARHGAP18,ARHGAP24,ARHGAP26,ARHGAP35,ARHGAP45,ARHGAP6,ARHGEF1,ARHGEF28,ARHGEF9,ARRB1,CGNL1,CYTH3,CYTH4,EPHB2,EPS8L1,F2R,F2RL1,F2RL2,IQSEC1,ITPKB,ITSN1,KALRN,KITLG,LOC103221401,LOC103245928,LPAR1,NGEF,NRG1,NRP1,PDGFRB,PLCE1,PLEKHG4,PLEKHG4B,PPP2CB,PSD3,PSD4,RALGPS2,RAP1GAP2,RASAL2,RHOBTB1,RHOQ,RHOT2,RHOV,SIPA1L2,SIPA1L3,SPATA13,SQSTM1,SRGAP1,SYDE2,TGFB2,TIAM2,TRIO,VAV3	AKAP13,AMOT,ARHGAP18,ARHGAP24,ARHGAP26,ARHGAP35,ARHGAP45,ARHGAP6,ARHGEF1,ARHGEF28,ARHGEF9,ARRB1,CGNL1,CYTH3,CYTH4,EPHB2,EPS8L1,F2R,F2RL1,F2RL2,IQSEC1,ITPKB,ITSN1,KALRN,KITLG,LOC103221401,LOC103245928,LPAR1,NGEF,NRG1,NRP1,PDGFRB,PLCE1,PLEKHG4,PLEKHG4B,PPP2CB,PSD3,PSD4,RALGPS2,RAP1GAP2,RASAL2,RHOBTB1,RHOQ,RHOT2,RHOV,SIPA1L2,SIPA1L3,SPATA13,SQSTM1,SRGAP1,SYDE2,TGFB2,TIAM2,TRIO,VAV3
GO:0010632	regulation of epithelial cell migration	biological_process	41/2088	198/25309	2.50993894887573	3.26192890476307e-08	2.78573322732829e-06	41	ADIPOR1,AMOT,ANGPT1,ANXA3,APOH,ATP5F1B,BCAR1,BMP4,BMPR2,CLASP2,DOCK5,DUSP10,EFNA1,EPHA2,EVL,FGF1,FGFR1,GLIPR2,HDAC5,HIF1A,ITGB3,LOC103217858,MACF1,MET,NOTCH1,NR2F2,NRP1,NRP2,PDGFB,PFN1,PLPP3,PRKCE,PTPRG,PTPRR,RTN4,SERPINF1,SP100,SPARC,TGFB2,TGFBR2,WNT5A	ADIPOR1,AMOT,ANGPT1,ANXA3,APOH,ATP5F1B,BCAR1,BMP4,BMPR2,CLASP2,DOCK5,DUSP10,EFNA1,EPHA2,EVL,FGF1,FGFR1,GLIPR2,HDAC5,HIF1A,ITGB3,LOC103217858,MACF1,MET,NOTCH1,NR2F2,NRP1,NRP2,PDGFB,PFN1,PLPP3,PRKCE,PTPRG,PTPRR,RTN4,SERPINF1,SP100,SPARC,TGFB2,TGFBR2,WNT5A
GO:0001503	ossification	biological_process	57/2088	323/25309	2.13902974983097	3.51713153046163e-08	2.98267510978379e-06	57	ALPL,ATP5F1B,ATP6V0A4,AXIN2,BCL2,BMP1,BMP2,BMP4,BMP8B,CCN1,CCN2,CHRD,CHRDL1,COL1A1,COL6A1,CYP24A1,DHX36,DLX5,ECM1,EPHA2,ERCC2,EXT1,FASN,FGFR3,FHL2,GPNMB,IGFBP5,LGR4,LOC103238018,LOC103243033,LRP5,MEF2C,MMP13,MMP16,MN1,PDLIM7,PEX7,PPARGC1B,RASSF2,ROR2,RUNX2,SBDS,SCX,SEMA4D,SFRP1,SLC26A2,SLC34A1,SNAI1,SNAI2,SPARC,SPP1,TGFB3,THBS3,TNC,VCAN,WNT11,WWTR1	ALPL,ATP5F1B,ATP6V0A4,AXIN2,BCL2,BMP1,BMP2,BMP4,BMP8B,CCN1,CCN2,CHRD,CHRDL1,COL1A1,COL6A1,CYP24A1,DHX36,DLX5,ECM1,EPHA2,ERCC2,EXT1,FASN,FGFR3,FHL2,GPNMB,IGFBP5,LGR4,LOC103238018,LOC103243033,LRP5,MEF2C,MMP13,MMP16,MN1,PDLIM7,PEX7,PPARGC1B,RASSF2,ROR2,RUNX2,SBDS,SCX,SEMA4D,SFRP1,SLC26A2,SLC34A1,SNAI1,SNAI2,SPARC,SPP1,TGFB3,THBS3,TNC,VCAN,WNT11,WWTR1
GO:0002520	immune system development	biological_process	94/2088	645/25309	1.76649588642371	4.2422786727947e-08	3.57264676840148e-06	94	ADD1,ADGRG3,ANGPT1,ANLN,ATP7A,BARX1,BCL2,BLNK,BMI1,BMP4,CD109,CDH17,CDKN1C,CHD7,CITED2,DOCK2,EGR1,EML1,EPHA2,EPHB3,ERCC2,ETV6,EXO1,EXOSC3,F2RL1,FAM210B,FNIP1,FOXE1,FOXJ1,GLRX5,HDAC5,HIF1A,HIPK2,HMGB1,HMGB2,IL18R1,IL31RA,IL6,INHBA,IRF1,ITPKB,JAG1,JARID2,KITLG,LFNG,LOC103223672,LOC103223872,LOC103227609,LOC103231927,LOC119618128,LOC119620707,LOC119622708,LOC119623323,LRP5,LY6D,MALT1,MAP2K1,MAPK14,M…	ADD1,ADGRG3,ANGPT1,ANLN,ATP7A,BARX1,BCL2,BLNK,BMI1,BMP4,CD109,CDH17,CDKN1C,CHD7,CITED2,DOCK2,EGR1,EML1,EPHA2,EPHB3,ERCC2,ETV6,EXO1,EXOSC3,F2RL1,FAM210B,FNIP1,FOXE1,FOXJ1,GLRX5,HDAC5,HIF1A,HIPK2,HMGB1,HMGB2,IL18R1,IL31RA,IL6,INHBA,IRF1,ITPKB,JAG1,JARID2,KITLG,LFNG,LOC103223672,LOC103223872,LOC103227609,LOC103231927,LOC119618128,LOC119620707,LOC119622708,LOC119623323,LRP5,LY6D,MALT1,MAP2K1,MAPK14,M…
GO:0048705	skeletal system morphogenesis	biological_process	43/2088	215/25309	2.4242337164751	4.41104022197436e-08	3.68915067392297e-06	43	ACP5,ALPL,ARID5B,AXIN2,BMP1,BMP4,BMPR2,CCN2,CITED2,COL1A1,COL27A1,DLX5,DSCAML1,FBN2,FGFR1,FGFR3,FMN1,HOXD8,LHX1,LRP5,MAPK14,MEF2C,MMP13,MMP16,MYCN,NDST1,PDGFRA,PEX7,PPARGC1B,RDH10,ROR2,RUNX2,SCX,SFRP1,SGPL1,TFAP2A,TGFB2,TGFB3,TGFBR1,TGFBR2,THBS3,TULP3,ZFAND5	ACP5,ALPL,ARID5B,AXIN2,BMP1,BMP4,BMPR2,CCN2,CITED2,COL1A1,COL27A1,DLX5,DSCAML1,FBN2,FGFR1,FGFR3,FMN1,HOXD8,LHX1,LRP5,MAPK14,MEF2C,MMP13,MMP16,MYCN,NDST1,PDGFRA,PEX7,PPARGC1B,RDH10,ROR2,RUNX2,SCX,SFRP1,SGPL1,TFAP2A,TGFB2,TGFB3,TGFBR1,TGFBR2,THBS3,TULP3,ZFAND5
GO:0046660	female sex differentiation	biological_process	27/2088	103/25309	3.17739370605959	4.65010584482783e-08	3.86245435481008e-06	27	ACVR1B,ADAMTS1,ARID5B,ARRB1,BCL2,CEBPB,CHD7,EIF2B2,FANCF,FZD4,INHBA,KITLG,KMT2B,LFNG,LHFPL2,LHX1,MMP19,NRIP1,NUP107,PDGFRA,SFRP1,SGPL1,SLIT3,SOD1,STRA6,VGF,WNT5A	ACVR1B,ADAMTS1,ARID5B,ARRB1,BCL2,CEBPB,CHD7,EIF2B2,FANCF,FZD4,INHBA,KITLG,KMT2B,LFNG,LHFPL2,LHX1,MMP19,NRIP1,NUP107,PDGFRA,SFRP1,SGPL1,SLIT3,SOD1,STRA6,VGF,WNT5A
GO:0065009	regulation of molecular function	biological_process	311/2088	2837/25309	1.32875693659456	4.81192643508876e-08	3.96967563798105e-06	311	ABL2,ACACB,ADAM15,ADCY3,ADCY6,ADD1,ADGRG3,ADORA1,ADORA2A,AGER,AGRN,AIDA,AKAP13,AMOT,ANGPT1,ANXA3,ANXA4,ANXA8L1,APH1A,APOH,ARHGAP6,ARID5B,ARL6IP1,ARRB1,ATG14,ATP1B3,ATP7A,AURKB,AZIN2,BCL10,BCL2,BGN,BIRC3,BIRC7,BMI1,BMP2,BMP4,BUD31,C5,CACNA1D,CACNA2D1,CACNB3,CACNB4,CACNG7,CACTIN,CAMK1D,CAMK2N1,CAST,CCDC8,CCL20,CCN1,CCN2,CCND1,CD44,CD81,CDC25C,CDC37,CDC6,CDK5,CDKN1C,CENPE,CHMP6,COL4A3,CRB2,CRLF1,CRM…	ABL2,ACACB,ADAM15,ADCY3,ADCY6,ADD1,ADGRG3,ADORA1,ADORA2A,AGER,AGRN,AIDA,AKAP13,AMOT,ANGPT1,ANXA3,ANXA4,ANXA8L1,APH1A,APOH,ARHGAP6,ARID5B,ARL6IP1,ARRB1,ATG14,ATP1B3,ATP7A,AURKB,AZIN2,BCL10,BCL2,BGN,BIRC3,BIRC7,BMI1,BMP2,BMP4,BUD31,C5,CACNA1D,CACNA2D1,CACNB3,CACNB4,CACNG7,CACTIN,CAMK1D,CAMK2N1,CAST,CCDC8,CCL20,CCN1,CCN2,CCND1,CD44,CD81,CDC25C,CDC37,CDC6,CDK5,CDKN1C,CENPE,CHMP6,COL4A3,CRB2,CRLF1,CRM…
GO:0007548	sex differentiation	biological_process	53/2088	294/25309	2.18510862199286	5.0980064392192e-08	4.17726514110887e-06	53	ACVR1B,ADAM15,ADAMTS1,ARID5B,ARRB1,BCL2,CCND1,CEBPB,CHD7,CITED2,DNAJC19,EIF2B2,EIF2S2,FANCF,FZD4,HMGCS1,HNF1B,INHBA,KITLG,KLHL26,KMT2B,LFNG,LGR4,LHFPL2,LHX1,LOC103224908,LOC103243033,MGST1,MKKS,MMP19,NCOA4,NRIP1,NUP107,PDGFRA,PDGFRB,RAD21L1,RDH10,ROR2,SALL1,SCX,SDC1,SFRP1,SGPL1,SLIT3,SOD1,STRA6,TCF7,TGFB2,TGFBR1,TNFSF10,VGF,WNT2B,WNT5A	ACVR1B,ADAM15,ADAMTS1,ARID5B,ARRB1,BCL2,CCND1,CEBPB,CHD7,CITED2,DNAJC19,EIF2B2,EIF2S2,FANCF,FZD4,HMGCS1,HNF1B,INHBA,KITLG,KLHL26,KMT2B,LFNG,LGR4,LHFPL2,LHX1,LOC103224908,LOC103243033,MGST1,MKKS,MMP19,NCOA4,NRIP1,NUP107,PDGFRA,PDGFRB,RAD21L1,RDH10,ROR2,SALL1,SCX,SDC1,SFRP1,SGPL1,SLIT3,SOD1,STRA6,TCF7,TGFB2,TGFBR1,TNFSF10,VGF,WNT2B,WNT5A
GO:0009893	positive regulation of metabolic process	biological_process	389/2088	3683/25309	1.28024289398427	5.19249268027266e-08	4.22613145863534e-06	389	ABHD14B,ABL2,ACACB,ACVR1B,ADCY3,ADCY6,ADGRF5,ADORA1,AFAP1L2,AGER,AGO1,AGRN,AKAP13,ALOX12B,ANGPT1,ANXA3,APLF,APLNR,ARMCX3,ARRB1,ATAD2,ATG14,ATP6AP1,ATP7A,AURKB,AXIN2,BCL10,BCL2,BIRC3,BIRC7,BLOC1S2,BMI1,BMP2,BMP4,BMP8B,BMPR2,BRAT1,BRD8,BTBD10,BTG2,C3,C5,CAMK1D,CAMK2N1,CASK,CASZ1,CCL20,CCN1,CCN2,CCNB1,CCND1,CD44,CD81,CDC37,CDC6,CDK5,CDK8,CDKN1C,CEBPB,CENPE,CHD6,CHD7,CITED2,CNPY2,COL1A1,COL4A3,CPT1A,…	ABHD14B,ABL2,ACACB,ACVR1B,ADCY3,ADCY6,ADGRF5,ADORA1,AFAP1L2,AGER,AGO1,AGRN,AKAP13,ALOX12B,ANGPT1,ANXA3,APLF,APLNR,ARMCX3,ARRB1,ATAD2,ATG14,ATP6AP1,ATP7A,AURKB,AXIN2,BCL10,BCL2,BIRC3,BIRC7,BLOC1S2,BMI1,BMP2,BMP4,BMP8B,BMPR2,BRAT1,BRD8,BTBD10,BTG2,C3,C5,CAMK1D,CAMK2N1,CASK,CASZ1,CCL20,CCN1,CCN2,CCNB1,CCND1,CD44,CD81,CDC37,CDC6,CDK5,CDK8,CDKN1C,CEBPB,CENPE,CHD6,CHD7,CITED2,CNPY2,COL1A1,COL4A3,CPT1A,…
GO:0007369	gastrulation	biological_process	37/2088	172/25309	2.60746068341798	5.33694478610514e-08	4.31474196140647e-06	37	AMOT,APLNR,BMP4,BMPR2,CHRD,COL12A1,COL4A2,COL6A1,COL7A1,COL8A1,CRB2,DKK1,DLD,DUSP4,DUSP5,EPHA2,EXT1,FN1,HNF1B,INHBA,ITGB3,ITGB4,KDM6B,LAMB3,LEO1,LHX1,LRP5,MKKS,SCX,SFRP1,SNAI1,TENM4,TGFBR2,UGDH,VANGL2,WNT11,WNT5A	AMOT,APLNR,BMP4,BMPR2,CHRD,COL12A1,COL4A2,COL6A1,COL7A1,COL8A1,CRB2,DKK1,DLD,DUSP4,DUSP5,EPHA2,EXT1,FN1,HNF1B,INHBA,ITGB3,ITGB4,KDM6B,LAMB3,LEO1,LHX1,LRP5,MKKS,SCX,SFRP1,SNAI1,TENM4,TGFBR2,UGDH,VANGL2,WNT11,WNT5A
GO:0065007	biological regulation	biological_process	1292/2088	14264/25309	1.09790730569469	5.42247236703124e-08	4.35485578774754e-06	1292	AAK1,AARS1,ABCA4,ABCA5,ABCC2,ABCC4,ABCC9,ABHD14B,ABL2,ABT1,ACACB,ACP5,ACSL5,ACVR1B,ADAM15,ADAMTS1,ADAMTS16,ADAMTSL4,ADCY3,ADCY6,ADD1,ADGRB2,ADGRF1,ADGRF2,ADGRF3,ADGRF4,ADGRF5,ADGRG3,ADGRL1,ADH5,ADIPOR1,ADM,ADORA1,ADORA2A,AFAP1,AFAP1L2,AFG3L2,AGAP2,AGER,AGO1,AGRN,AIDA,AIFM2,AKAP12,AKAP13,AKAP17A,ALCAM,ALOX12B,AMOT,ANAPC11,ANAPC2,ANGPT1,ANK1,ANKRA2,ANLN,ANO1,ANXA3,ANXA4,ANXA8L1,APH1A,APLF,APLNR,APO…	AAK1,AARS1,ABCA4,ABCA5,ABCC2,ABCC4,ABCC9,ABHD14B,ABL2,ABT1,ACACB,ACP5,ACSL5,ACVR1B,ADAM15,ADAMTS1,ADAMTS16,ADAMTSL4,ADCY3,ADCY6,ADD1,ADGRB2,ADGRF1,ADGRF2,ADGRF3,ADGRF4,ADGRF5,ADGRG3,ADGRL1,ADH5,ADIPOR1,ADM,ADORA1,ADORA2A,AFAP1,AFAP1L2,AFG3L2,AGAP2,AGER,AGO1,AGRN,AIDA,AIFM2,AKAP12,AKAP13,AKAP17A,ALCAM,ALOX12B,AMOT,ANAPC11,ANAPC2,ANGPT1,ANK1,ANKRA2,ANLN,ANO1,ANXA3,ANXA4,ANXA8L1,APH1A,APLF,APLNR,APO…
GO:0001558	regulation of cell growth	biological_process	71/2088	445/25309	1.93393925696328	5.68607263495835e-08	4.5365133450092e-06	71	ACVR1B,ADAM15,ADIPOR1,ANAPC2,BCAR1,BCL2,BMPR2,BTG1,CCN1,CCN2,CCN4,CDHR2,CDK5,CLASP2,CLSTN1,CTDP1,CXCL12,DDR1,DERL2,DISC1,EBAG9,EPB41L3,EPHA7,EXOSC9,FN1,FXYD2,GJA1,GOLGA4,GREM1,IGFBP5,IGFBP6,INHBA,IP6K2,KRT17,LIMK1,LOC103219534,LOC103232030,LOC103243033,LOC119621490,LTBP4,MACF1,MMP14,NRG1,NRP1,PLCE1,PLXNA1,PLXNA4,PML,PSMD10,PTPRJ,PTPRS,RBBP7,RTN4,SEMA3F,SEMA4D,SFRP1,SGK1,SGK2,SLC44A4,SLIT3,SPHK1,S…	ACVR1B,ADAM15,ADIPOR1,ANAPC2,BCAR1,BCL2,BMPR2,BTG1,CCN1,CCN2,CCN4,CDHR2,CDK5,CLASP2,CLSTN1,CTDP1,CXCL12,DDR1,DERL2,DISC1,EBAG9,EPB41L3,EPHA7,EXOSC9,FN1,FXYD2,GJA1,GOLGA4,GREM1,IGFBP5,IGFBP6,INHBA,IP6K2,KRT17,LIMK1,LOC103219534,LOC103232030,LOC103243033,LOC119621490,LTBP4,MACF1,MMP14,NRG1,NRP1,PLCE1,PLXNA1,PLXNA4,PML,PSMD10,PTPRJ,PTPRS,RBBP7,RTN4,SEMA3F,SEMA4D,SFRP1,SGK1,SGK2,SLC44A4,SLIT3,SPHK1,S…
GO:0007507	heart development	biological_process	78/2088	506/25309	1.86848053246104	5.76086923720354e-08	4.55993990877773e-06	78	ADAM15,ADAM19,ADAMTS1,ADM,AKAP13,APLNR,AXIN2,BCOR,BMP2,BMP4,BMPR2,CCDC103,CCDC40,CCM2,CCN1,CCNB1,CDKL1,CHD7,CITED2,DCTN5,DNAH5,EFNA1,FHL2,FHOD3,FLRT3,FOLR1,FOXJ1,FREM2,FZD2,GJA1,GREM1,HEG1,HEY1,HIF1A,JAG1,KCNJ8,KDM6B,LMNA,LOC103222210,LOC103240067,LTBP1,MAP2K1,MBD3,MDM2,MEF2C,MKKS,NDST1,NOTCH1,NRG1,NRP1,NRP2,PCSK5,PDCD4,PDGFB,PDGFRA,PDGFRB,PLCE1,PLXND1,PRICKLE1,RTN4,SALL1,SCX,SLC8A1,SNAI1,SNAI2,S…	ADAM15,ADAM19,ADAMTS1,ADM,AKAP13,APLNR,AXIN2,BCOR,BMP2,BMP4,BMPR2,CCDC103,CCDC40,CCM2,CCN1,CCNB1,CDKL1,CHD7,CITED2,DCTN5,DNAH5,EFNA1,FHL2,FHOD3,FLRT3,FOLR1,FOXJ1,FREM2,FZD2,GJA1,GREM1,HEG1,HEY1,HIF1A,JAG1,KCNJ8,KDM6B,LMNA,LOC103222210,LOC103240067,LTBP1,MAP2K1,MBD3,MDM2,MEF2C,MKKS,NDST1,NOTCH1,NRG1,NRP1,NRP2,PCSK5,PDCD4,PDGFB,PDGFRA,PDGFRB,PLCE1,PLXND1,PRICKLE1,RTN4,SALL1,SCX,SLC8A1,SNAI1,SNAI2,S…
GO:0003279	cardiac septum development	biological_process	27/2088	104/25309	3.14684184350133	5.79063862415907e-08	4.55993990877773e-06	27	BMP4,BMPR2,CCN1,CHD7,CITED2,DCTN5,FZD2,HEG1,HEY1,JAG1,LTBP1,MDM2,NDST1,NOTCH1,NRP1,NRP2,PCSK5,PLXND1,SALL1,STRA6,TBX2,TGFB2,TGFBR1,TGFBR2,VANGL2,WNT11,WNT5A	BMP4,BMPR2,CCN1,CHD7,CITED2,DCTN5,FZD2,HEG1,HEY1,JAG1,LTBP1,MDM2,NDST1,NOTCH1,NRP1,NRP2,PCSK5,PLXND1,SALL1,STRA6,TBX2,TGFB2,TGFBR1,TGFBR2,VANGL2,WNT11,WNT5A
GO:0044421	extracellular region part	cellular_component	534/2088	5300/25309	1.22126490999783	6.15192030650746e-08	4.81318306819458e-06	534	A4GALT,AARS1,ABHD14B,ACOT7,ACP5,ACVR1B,ADAM15,ADAMTS1,ADAMTS10,ADAMTS15,ADAMTS16,ADAMTS2,ADAMTS6,ADAMTSL4,ADAMTSL5,ADH5,ADM,AGAP2,AGRN,AHSA1,AIFM2,ALCAM,ALPL,ANGPT1,ANGPTL2,ANO1,ANXA3,ANXA4,APOH,ARPC2,ARPC3,ATAD2,ATP1B3,ATP2B3,ATP5F1B,ATP5MG,ATP6AP1,ATP6V0A4,B4GALT1,BGN,BMP1,BMP2,BMP4,BMP8B,BMPR2,BPHL,BTG2,C1QTNF6,C1S,C3,C5,CA2,CAB39L,CACNA2D1,CACTIN,CADM1,CAPN5,CAPS,CASK,CCL2,CCL20,CCN1,CCN2,CCN…	A4GALT,AARS1,ABHD14B,ACOT7,ACP5,ACVR1B,ADAM15,ADAMTS1,ADAMTS10,ADAMTS15,ADAMTS16,ADAMTS2,ADAMTS6,ADAMTSL4,ADAMTSL5,ADH5,ADM,AGAP2,AGRN,AHSA1,AIFM2,ALCAM,ALPL,ANGPT1,ANGPTL2,ANO1,ANXA3,ANXA4,APOH,ARPC2,ARPC3,ATAD2,ATP1B3,ATP2B3,ATP5F1B,ATP5MG,ATP6AP1,ATP6V0A4,B4GALT1,BGN,BMP1,BMP2,BMP4,BMP8B,BMPR2,BPHL,BTG2,C1QTNF6,C1S,C3,C5,CA2,CAB39L,CACNA2D1,CACTIN,CADM1,CAPN5,CAPS,CASK,CCL2,CCL20,CCN1,CCN2,CCN…
GO:0043408	regulation of MAPK cascade	biological_process	106/2088	761/25309	1.68836250950302	6.38208343950453e-08	4.96125165838919e-06	106	ADORA1,AGER,AIDA,AKAP13,ALOX12B,ANGPT1,ARRB1,ATP6AP1,BIRC7,BMP2,BMP4,BMP8B,C5,CAMK2N1,CCL20,CCN1,CCN2,CD44,CD81,DENND2B,DKK1,DUSP10,DUSP4,DUSP5,DUSP6,EFNA1,EPHA2,EPHA7,EPHB2,ERN2,F2R,F2RL1,FBLN1,FBXW7,FGF1,FGF21,FGFR1,FGFR3,FN1,FOXO1,FZD4,GLIPR2,GPNMB,GPR37L1,HDAC3,HIPK2,HMGB1,INHBA,INHBE,KISS1,KITLG,KSR1,LOC103218974,LOC103223037,LOC103223672,LOC119620707,LPAR1,MAP2K1,MAP3K6,MAPK8IP1,MEF2C,MID1,…	ADORA1,AGER,AIDA,AKAP13,ALOX12B,ANGPT1,ARRB1,ATP6AP1,BIRC7,BMP2,BMP4,BMP8B,C5,CAMK2N1,CCL20,CCN1,CCN2,CD44,CD81,DENND2B,DKK1,DUSP10,DUSP4,DUSP5,DUSP6,EFNA1,EPHA2,EPHA7,EPHB2,ERN2,F2R,F2RL1,FBLN1,FBXW7,FGF1,FGF21,FGFR1,FGFR3,FN1,FOXO1,FZD4,GLIPR2,GPNMB,GPR37L1,HDAC3,HIPK2,HMGB1,INHBA,INHBE,KISS1,KITLG,KSR1,LOC103218974,LOC103223037,LOC103223672,LOC119620707,LPAR1,MAP2K1,MAP3K6,MAPK8IP1,MEF2C,MID1,…
GO:1905114	cell surface receptor signaling pathway involved in cell-cell signaling	biological_process	66/2088	404/25309	1.98019090702174	6.68665232073096e-08	5.16490654098754e-06	66	ADORA1,ADORA2A,AGO1,AXIN2,BMP2,BMP4,CCN4,CCND1,CDK5,CSNK1A1,CUL1,DISC1,DIXDC1,DKK1,FBXW4,FZD2,FZD4,LEO1,LGR4,LOC103238490,LRP5,MACF1,MECP2,MEF2C,MESD,PDE6A,PDE6B,PFN1,PLPP3,PORCN,PPP2R3A,PRICKLE1,PRICKLE2,PSMA3,PSMB6,PSMC6,PSMD10,PSMD14,PSMD3,PSMD6,PSMD8,PTPRU,RAB3GAP1,RBX1,ROR2,SDC1,SENP2,SFRP1,SNAI2,TAX1BP3,TBL1X,TBL1XR1,TCF7,TGFB1I1,TLE1,TMEM88,TNIK,TRABD2B,VANGL2,WIF1,WNT11,WNT2B,WNT5A,WNT7A,…	ADORA1,ADORA2A,AGO1,AXIN2,BMP2,BMP4,CCN4,CCND1,CDK5,CSNK1A1,CUL1,DISC1,DIXDC1,DKK1,FBXW4,FZD2,FZD4,LEO1,LGR4,LOC103238490,LRP5,MACF1,MECP2,MEF2C,MESD,PDE6A,PDE6B,PFN1,PLPP3,PORCN,PPP2R3A,PRICKLE1,PRICKLE2,PSMA3,PSMB6,PSMC6,PSMD10,PSMD14,PSMD3,PSMD6,PSMD8,PTPRU,RAB3GAP1,RBX1,ROR2,SDC1,SENP2,SFRP1,SNAI2,TAX1BP3,TBL1X,TBL1XR1,TCF7,TGFB1I1,TLE1,TMEM88,TNIK,TRABD2B,VANGL2,WIF1,WNT11,WNT2B,WNT5A,WNT7A,…
GO:0071840	cellular component organization or biogenesis	biological_process	731/2088	7560/25309	1.17203362879848	7.11700877120691e-08	5.46252945369786e-06	731	A4GALT,AAK1,ABCA4,ABCA5,ABCC4,ABLIM1,ABT1,ACACB,ADAM15,ADAM19,ADAMTS2,ADAMTSL4,ADD1,ADM,ADORA2A,AFG3L2,AGER,AGO1,AGRN,AGTPBP1,AIFM2,ALCAM,ALG11,AMOT,ANAPC2,ANGPT1,ANK1,ANLN,ANXA8L1,ARHGAP18,ARHGAP26,ARHGAP35,ARHGAP6,ARL3,ARL6IP1,ARPC2,ARPC3,ARRB1,ASF1B,ASIC1,ATAD2,ATG14,ATG2A,ATP11A,ATP5F1B,ATP5F1E,ATP5MC3,ATP5MG,ATP6V0A4,ATP7A,ATP8B2,ATP8B3,ATP9A,AURKB,AXIN2,AZIN2,B4GALT1,BAHCC1,BBS5,BCAR1,BCL10…	A4GALT,AAK1,ABCA4,ABCA5,ABCC4,ABLIM1,ABT1,ACACB,ADAM15,ADAM19,ADAMTS2,ADAMTSL4,ADD1,ADM,ADORA2A,AFG3L2,AGER,AGO1,AGRN,AGTPBP1,AIFM2,ALCAM,ALG11,AMOT,ANAPC2,ANGPT1,ANK1,ANLN,ANXA8L1,ARHGAP18,ARHGAP26,ARHGAP35,ARHGAP6,ARL3,ARL6IP1,ARPC2,ARPC3,ARRB1,ASF1B,ASIC1,ATAD2,ATG14,ATG2A,ATP11A,ATP5F1B,ATP5F1E,ATP5MC3,ATP5MG,ATP6V0A4,ATP7A,ATP8B2,ATP8B3,ATP9A,AURKB,AXIN2,AZIN2,B4GALT1,BAHCC1,BBS5,BCAR1,BCL10…
GO:0051216	cartilage development	biological_process	34/2088	153/25309	2.69359301830566	7.94776080503823e-08	6.06179215614457e-06	34	ATP7A,AXIN2,BMP1,BMP2,BMP4,BMP8B,BMPR2,CCN1,CCN2,CD44,COL1A1,COL27A1,FBXW4,FGFR1,FGFR3,HIF1A,MAPK14,MEF2C,MKKS,MMP13,MYCN,ROR2,RUNX2,SCX,SNAI1,SNAI2,SOX6,TGFB2,TGFBI,TGFBR2,THBS3,WNT2B,WNT5A,WNT7B	ATP7A,AXIN2,BMP1,BMP2,BMP4,BMP8B,BMPR2,CCN1,CCN2,CD44,COL1A1,COL27A1,FBXW4,FGFR1,FGFR3,HIF1A,MAPK14,MEF2C,MKKS,MMP13,MYCN,ROR2,RUNX2,SCX,SNAI1,SNAI2,SOX6,TGFB2,TGFBI,TGFBR2,THBS3,WNT2B,WNT5A,WNT7B
GO:0042221	response to chemical	biological_process	458/2088	4459/25309	1.24500901788024	8.02438903102498e-08	6.07293639679671e-06	458	ABCC2,ABCC4,ABCC9,ABL2,ACACB,ACP5,ADCY3,ADCY6,ADD1,ADH5,ADIPOR1,ADM,ADORA2A,AGER,AGO1,AGRN,AHRR,ALCAM,ALPL,AMOT,ANGPT1,ANXA3,ARHGAP35,ARID5B,ARRB1,ATP6AP1,ATP6V0A4,ATP7A,BCAR1,BCL10,BCL2,BGN,BIRC3,BMP2,BMP4,BMP8B,BMPR2,BPHL,BTG2,C5,CA2,CACNA1A,CACNA1G,CACNA1H,CACNA2D1,CACTIN,CCL20,CCN1,CCN2,CCNB1,CCND1,CD44,CD68,CD81,CD83,CDC6,CDK19,CDK5,CEBPB,CHD6,CHD7,CHRD,CHRDL1,CITED2,CLDN3,COL16A1,COL1A1,COL…	ABCC2,ABCC4,ABCC9,ABL2,ACACB,ACP5,ADCY3,ADCY6,ADD1,ADH5,ADIPOR1,ADM,ADORA2A,AGER,AGO1,AGRN,AHRR,ALCAM,ALPL,AMOT,ANGPT1,ANXA3,ARHGAP35,ARID5B,ARRB1,ATP6AP1,ATP6V0A4,ATP7A,BCAR1,BCL10,BCL2,BGN,BIRC3,BMP2,BMP4,BMP8B,BMPR2,BPHL,BTG2,C5,CA2,CACNA1A,CACNA1G,CACNA1H,CACNA2D1,CACTIN,CCL20,CCN1,CCN2,CCNB1,CCND1,CD44,CD68,CD81,CD83,CDC6,CDK19,CDK5,CEBPB,CHD6,CHD7,CHRD,CHRDL1,CITED2,CLDN3,COL16A1,COL1A1,COL…
GO:0048589	developmental growth	biological_process	64/2088	389/25309	1.99422825005663	8.06252791196727e-08	6.07293639679671e-06	64	ADAM15,ADD1,ADM,ALCAM,ARID5B,BCL2,BMP4,CADM1,CCM2,CCNB1,CDK5,CDKN1C,COL27A1,CPQ,DCLK1,DDR1,DMBX1,ERCC2,FGF1,FGFR3,FLRT1,FLRT3,FMN1,GAS1,HEG1,HNF1B,KIF26B,LHX1,LOC103227609,LOC103243033,LOC119623323,MAPK14,MMP13,NOTCH1,NRP1,NRP2,PDGFRB,PLXNA1,RDH10,SALL1,SBDS,SEMA3F,SFRP1,SLC9A6,SLIT3,SPTBN2,STRA6,TAF10,TBL1XR1,TBX2,TENM4,TGFB2,TGFBR2,THBS3,TM4SF4,TNC,USP9X,VANGL2,WNT11,WNT5A,WNT7B,WWTR1,ZEB2,ZMIZ1	ADAM15,ADD1,ADM,ALCAM,ARID5B,BCL2,BMP4,CADM1,CCM2,CCNB1,CDK5,CDKN1C,COL27A1,CPQ,DCLK1,DDR1,DMBX1,ERCC2,FGF1,FGFR3,FLRT1,FLRT3,FMN1,GAS1,HEG1,HNF1B,KIF26B,LHX1,LOC103227609,LOC103243033,LOC119623323,MAPK14,MMP13,NOTCH1,NRP1,NRP2,PDGFRB,PLXNA1,RDH10,SALL1,SBDS,SEMA3F,SFRP1,SLC9A6,SLIT3,SPTBN2,STRA6,TAF10,TBL1XR1,TBX2,TENM4,TGFB2,TGFBR2,THBS3,TM4SF4,TNC,USP9X,VANGL2,WNT11,WNT5A,WNT7B,WWTR1,ZEB2,ZMIZ1
GO:0032989	cellular component morphogenesis	biological_process	110/2088	804/25309	1.65836883589714	9.23681662268194e-08	6.91449846810271e-06	110	ADD1,ADORA2A,AFG3L2,ALCAM,ARHGAP35,ATP7A,BCL2,CADM1,CD9,CDK5,CLDN3,CNTNAP2,CRMP1,CSNK1A1,CXCL12,DAB1,DCLK1,DDR1,DKK1,DLX5,DNM1L,DSCAML1,EFNA1,EFNB1,EFNB2,EGR2,EPB41L3,EPHA2,EPHA7,EPHB2,EPHB3,ERCC2,EXT1,FHOD3,FLRT1,FLRT3,FMN1,FN1,FRY,FZD4,GNPAT,GPC1,GREM1,HEG1,ITGB3,KIF5C,KRT19,KRT8,LAMA5,LHX1,LOC103219534,LOC103234868,LOC103236499,LRFN3,LST1,MAPK14,MEF2C,MICALL2,MYH14,MYOM3,NBL1,NECTIN2,NES,NOTCH…	ADD1,ADORA2A,AFG3L2,ALCAM,ARHGAP35,ATP7A,BCL2,CADM1,CD9,CDK5,CLDN3,CNTNAP2,CRMP1,CSNK1A1,CXCL12,DAB1,DCLK1,DDR1,DKK1,DLX5,DNM1L,DSCAML1,EFNA1,EFNB1,EFNB2,EGR2,EPB41L3,EPHA2,EPHA7,EPHB2,EPHB3,ERCC2,EXT1,FHOD3,FLRT1,FLRT3,FMN1,FN1,FRY,FZD4,GNPAT,GPC1,GREM1,HEG1,ITGB3,KIF5C,KRT19,KRT8,LAMA5,LHX1,LOC103219534,LOC103234868,LOC103236499,LRFN3,LST1,MAPK14,MEF2C,MICALL2,MYH14,MYOM3,NBL1,NECTIN2,NES,NOTCH…
GO:0019216	regulation of lipid metabolic process	biological_process	62/2088	374/25309	2.00939158317454	9.68006269586041e-08	7.20184787194474e-06	62	ACACB,ADGRF5,ADIPOR1,ADORA1,ATG14,BMP2,C3,CCN1,CCN2,CD81,CPT1A,DLAT,DLD,EGR1,EIF6,ELOVL5,ELOVL6,ERLIN1,FABP3,FASN,FDPS,FGF1,FGF21,FGFR3,FHL2,HDAC3,HMGCS1,LACTB,LOC103220215,LOC119623289,LONP2,MBTPS1,MVK,NFKB1,NPAS2,PDGFB,PDGFRA,PDGFRB,PDHB,PIK3R3,PLA2G6,PLPP1,PNPLA2,PPARGC1A,PRKCD,PRKCE,RGL1,SCD,SNAI1,SNAI2,SOD1,SORBS1,SQLE,SREBF1,SREBF2,STARD4,STUB1,TBL1X,TBL1XR1,TIAM2,TNFRSF21,VAV3	ACACB,ADGRF5,ADIPOR1,ADORA1,ATG14,BMP2,C3,CCN1,CCN2,CD81,CPT1A,DLAT,DLD,EGR1,EIF6,ELOVL5,ELOVL6,ERLIN1,FABP3,FASN,FDPS,FGF1,FGF21,FGFR3,FHL2,HDAC3,HMGCS1,LACTB,LOC103220215,LOC119623289,LONP2,MBTPS1,MVK,NFKB1,NPAS2,PDGFB,PDGFRA,PDGFRB,PDHB,PIK3R3,PLA2G6,PLPP1,PNPLA2,PPARGC1A,PRKCD,PRKCE,RGL1,SCD,SNAI1,SNAI2,SOD1,SORBS1,SQLE,SREBF1,SREBF2,STARD4,STUB1,TBL1X,TBL1XR1,TIAM2,TNFRSF21,VAV3
GO:0010604	positive regulation of macromolecule metabolic process	biological_process	365/2088	3445/25309	1.28424572788594	1.085726686334e-07	8.02841922266611e-06	365	ABHD14B,ACVR1B,ADCY3,ADCY6,ADORA1,AFAP1L2,AGER,AGO1,AGRN,AKAP13,ALOX12B,ANGPT1,ANXA3,APLF,APLNR,ARMCX3,ARRB1,ATAD2,ATG14,ATP6AP1,AURKB,AXIN2,BCL10,BCL2,BIRC3,BIRC7,BLOC1S2,BMI1,BMP2,BMP4,BMP8B,BMPR2,BRAT1,BRD8,BTG2,C3,C5,CAMK2N1,CASK,CASZ1,CCL20,CCN1,CCN2,CCNB1,CCND1,CD44,CD81,CDC6,CDK5,CDK8,CDKN1C,CEBPB,CENPE,CHD6,CHD7,CITED2,CNPY2,COL1A1,COL4A3,CREB3L4,CRLF1,CRTC2,CSNK1A1,CTBP2,DAB1,DCUN1D5,DDX…	ABHD14B,ACVR1B,ADCY3,ADCY6,ADORA1,AFAP1L2,AGER,AGO1,AGRN,AKAP13,ALOX12B,ANGPT1,ANXA3,APLF,APLNR,ARMCX3,ARRB1,ATAD2,ATG14,ATP6AP1,AURKB,AXIN2,BCL10,BCL2,BIRC3,BIRC7,BLOC1S2,BMI1,BMP2,BMP4,BMP8B,BMPR2,BRAT1,BRD8,BTG2,C3,C5,CAMK2N1,CASK,CASZ1,CCL20,CCN1,CCN2,CCNB1,CCND1,CD44,CD81,CDC6,CDK5,CDK8,CDKN1C,CEBPB,CENPE,CHD6,CHD7,CITED2,CNPY2,COL1A1,COL4A3,CREB3L4,CRLF1,CRTC2,CSNK1A1,CTBP2,DAB1,DCUN1D5,DDX…
GO:0003824	catalytic activity	molecular_function	720/2088	7456/25309	1.17049911203197	1.21446099066169e-07	8.9259202628814e-06	720	A4GALT,AAK1,AARS1,ABCA4,ABCC4,ABCF3,ABHD14B,ABL2,ACAA1,ACACB,ACOT7,ACP5,ACSL5,ACVR1B,ADAM15,ADAM19,ADAMTS1,ADAMTS10,ADAMTS15,ADAMTS16,ADAMTS2,ADAMTS6,ADAMTSL4,ADAMTSL5,ADCY3,ADCY6,ADH5,ADORA1,AFG3L2,AGAP2,AGBL5,AGTPBP1,AIFM2,AK6,AKAP13,ALDH3B2,ALDOC,ALOX12B,ALPL,ANAPC11,APH1A,APLF,APOBEC3C,APOBEC3G,APPBP2,ARHGAP35,ARID5B,ARL3,ARL4C,ARSI,ASNS,ATAD2,ATAT1,AURKB,AZIN2,B3GALNT2,B3GALT1,B3GNT7,B4GALNT…	A4GALT,AAK1,AARS1,ABCA4,ABCC4,ABCF3,ABHD14B,ABL2,ACAA1,ACACB,ACOT7,ACP5,ACSL5,ACVR1B,ADAM15,ADAM19,ADAMTS1,ADAMTS10,ADAMTS15,ADAMTS16,ADAMTS2,ADAMTS6,ADAMTSL4,ADAMTSL5,ADCY3,ADCY6,ADH5,ADORA1,AFG3L2,AGAP2,AGBL5,AGTPBP1,AIFM2,AK6,AKAP13,ALDH3B2,ALDOC,ALOX12B,ALPL,ANAPC11,APH1A,APLF,APOBEC3C,APOBEC3G,APPBP2,ARHGAP35,ARID5B,ARL3,ARL4C,ARSI,ASNS,ATAD2,ATAT1,AURKB,AZIN2,B3GALNT2,B3GALT1,B3GNT7,B4GALNT…
GO:2000027	regulation of animal organ morphogenesis	biological_process	48/2088	263/25309	2.2122284865172	1.4556887184547e-07	1.06344199329519e-05	48	B4GALT1,BCL2,BCOR,BMP2,BMP4,BMPR2,CITED2,DKK1,FGF1,FGFR1,FZD2,FZD4,GREM1,HNF1B,LGR4,LHX1,LIMS2,LOC103219294,LOC119623363,NOTCH1,NTN4,PFN1,PML,PRICKLE1,PRICKLE2,PSMA3,PSMB6,PSMC6,PSMD10,PSMD14,PSMD3,PSMD6,PSMD8,ROR2,RUNX2,SFRP1,SNAI2,STAT1,TBX2,TFAP2A,TGFB2,TGFBR1,TGFBR2,VANGL2,WNT11,WNT2B,WNT5A,ZNRF3	B4GALT1,BCL2,BCOR,BMP2,BMP4,BMPR2,CITED2,DKK1,FGF1,FGFR1,FZD2,FZD4,GREM1,HNF1B,LGR4,LHX1,LIMS2,LOC103219294,LOC119623363,NOTCH1,NTN4,PFN1,PML,PRICKLE1,PRICKLE2,PSMA3,PSMB6,PSMC6,PSMD10,PSMD14,PSMD3,PSMD6,PSMD8,ROR2,RUNX2,SFRP1,SNAI2,STAT1,TBX2,TFAP2A,TGFB2,TGFBR1,TGFBR2,VANGL2,WNT11,WNT2B,WNT5A,ZNRF3
GO:0001763	morphogenesis of a branching structure	biological_process	37/2088	179/25309	2.50549294719493	1.57135052192281e-07	1.14106393888371e-05	37	ADAMTS16,ADM,B4GALT1,BCL2,BMP2,BMP4,COL4A1,DDR1,DLG5,EPHA2,EPHA7,FGF1,FGFR1,GREM1,HNF1B,LAMA5,LHX1,LOC103219294,LOC103239557,LOC119623363,LRP5,MYCN,NOTCH1,NOTCH4,NRP1,PLXNA1,PLXND1,PML,RDH10,RERE,SALL1,SFRP1,TGFBR2,TGM2,TNC,VANGL2,WNT5A	ADAMTS16,ADM,B4GALT1,BCL2,BMP2,BMP4,COL4A1,DDR1,DLG5,EPHA2,EPHA7,FGF1,FGFR1,GREM1,HNF1B,LAMA5,LHX1,LOC103219294,LOC103239557,LOC119623363,LRP5,MYCN,NOTCH1,NOTCH4,NRP1,PLXNA1,PLXND1,PML,RDH10,RERE,SALL1,SFRP1,TGFBR2,TGM2,TNC,VANGL2,WNT5A
GO:0006464	cellular protein modification process	biological_process	351/2088	3306/25309	1.28691172789286	1.64477291897391e-07	1.18024622416548e-05	351	A4GALT,AAK1,ABL2,ACVR1B,ADAMTSL4,ADH5,AGBL5,AGTPBP1,ALOX12B,ALPL,ANAPC11,ANAPC2,ANAPC5,ANAPC7,ANGPT1,ARRB1,ARSI,ASB2,ATAT1,ATP7A,AURKB,AXIN2,B3GALNT2,B3GALT1,B3GNT7,B4GALNT2,B4GALT1,BACH2,BCL10,BCL2,BCOR,BGN,BIRC3,BIRC7,BMI1,BMP2,BMP4,BRD8,BRPF3,BTG1,BTG2,C3,CAMK1D,CCDC8,CCM2,CCN1,CCNB1,CD109,CDC42BPG,CDC42EP5,CDCA3,CDCA8,CDK18,CDK19,CDK5,CDKL1,CFAP20,CHRDL1,CILK1,COPS3,COPS7A,CPM,CRTC2,CSNK1A1,C…	A4GALT,AAK1,ABL2,ACVR1B,ADAMTSL4,ADH5,AGBL5,AGTPBP1,ALOX12B,ALPL,ANAPC11,ANAPC2,ANAPC5,ANAPC7,ANGPT1,ARRB1,ARSI,ASB2,ATAT1,ATP7A,AURKB,AXIN2,B3GALNT2,B3GALT1,B3GNT7,B4GALNT2,B4GALT1,BACH2,BCL10,BCL2,BCOR,BGN,BIRC3,BIRC7,BMI1,BMP2,BMP4,BRD8,BRPF3,BTG1,BTG2,C3,CAMK1D,CCDC8,CCM2,CCN1,CCNB1,CD109,CDC42BPG,CDC42EP5,CDCA3,CDCA8,CDK18,CDK19,CDK5,CDKL1,CFAP20,CHRDL1,CILK1,COPS3,COPS7A,CPM,CRTC2,CSNK1A1,C…
GO:0036211	protein modification process	biological_process	351/2088	3306/25309	1.28691172789286	1.64477291897391e-07	1.18024622416548e-05	351	A4GALT,AAK1,ABL2,ACVR1B,ADAMTSL4,ADH5,AGBL5,AGTPBP1,ALOX12B,ALPL,ANAPC11,ANAPC2,ANAPC5,ANAPC7,ANGPT1,ARRB1,ARSI,ASB2,ATAT1,ATP7A,AURKB,AXIN2,B3GALNT2,B3GALT1,B3GNT7,B4GALNT2,B4GALT1,BACH2,BCL10,BCL2,BCOR,BGN,BIRC3,BIRC7,BMI1,BMP2,BMP4,BRD8,BRPF3,BTG1,BTG2,C3,CAMK1D,CCDC8,CCM2,CCN1,CCNB1,CD109,CDC42BPG,CDC42EP5,CDCA3,CDCA8,CDK18,CDK19,CDK5,CDKL1,CFAP20,CHRDL1,CILK1,COPS3,COPS7A,CPM,CRTC2,CSNK1A1,C…	A4GALT,AAK1,ABL2,ACVR1B,ADAMTSL4,ADH5,AGBL5,AGTPBP1,ALOX12B,ALPL,ANAPC11,ANAPC2,ANAPC5,ANAPC7,ANGPT1,ARRB1,ARSI,ASB2,ATAT1,ATP7A,AURKB,AXIN2,B3GALNT2,B3GALT1,B3GNT7,B4GALNT2,B4GALT1,BACH2,BCL10,BCL2,BCOR,BGN,BIRC3,BIRC7,BMI1,BMP2,BMP4,BRD8,BRPF3,BTG1,BTG2,C3,CAMK1D,CCDC8,CCM2,CCN1,CCNB1,CD109,CDC42BPG,CDC42EP5,CDCA3,CDCA8,CDK18,CDK19,CDK5,CDKL1,CFAP20,CHRDL1,CILK1,COPS3,COPS7A,CPM,CRTC2,CSNK1A1,C…
GO:0045137	development of primary sexual characteristics	biological_process	45/2088	241/25309	2.2632887394477	1.79160249969001e-07	1.27804491257299e-05	45	ACVR1B,ADAM15,ADAMTS1,ARID5B,ARRB1,BCL2,CCND1,CEBPB,CITED2,EIF2B2,EIF2S2,FANCF,FZD4,HMGCS1,INHBA,KITLG,KLHL26,KMT2B,LFNG,LHFPL2,LOC103224908,LOC103243033,MGST1,MKKS,MMP19,NCOA4,NRIP1,NUP107,PDGFRA,PDGFRB,RAD21L1,RDH10,SALL1,SCX,SDC1,SFRP1,SGPL1,SLIT3,SOD1,TGFB2,TGFBR1,TNFSF10,VGF,WNT2B,WNT5A	ACVR1B,ADAM15,ADAMTS1,ARID5B,ARRB1,BCL2,CCND1,CEBPB,CITED2,EIF2B2,EIF2S2,FANCF,FZD4,HMGCS1,INHBA,KITLG,KLHL26,KMT2B,LFNG,LHFPL2,LOC103224908,LOC103243033,MGST1,MKKS,MMP19,NCOA4,NRIP1,NUP107,PDGFRA,PDGFRB,RAD21L1,RDH10,SALL1,SCX,SDC1,SFRP1,SGPL1,SLIT3,SOD1,TGFB2,TGFBR1,TNFSF10,VGF,WNT2B,WNT5A
GO:0003179	heart valve morphogenesis	biological_process	14/2088	34/25309	4.99106941627226	1.85147073450409e-07	1.3096412088486e-05	14	BMP2,BMP4,BMPR2,CCN1,EFNA1,HEY1,JAG1,MDM2,MEF2C,NOTCH1,SCX,STRA6,TGFB2,TGFBR2	BMP2,BMP4,BMPR2,CCN1,EFNA1,HEY1,JAG1,MDM2,MEF2C,NOTCH1,SCX,STRA6,TGFB2,TGFBR2
GO:0048666	neuron development	biological_process	110/2088	815/25309	1.6359859436335	1.8574939220084e-07	1.3096412088486e-05	110	ADM,ADORA2A,AFG3L2,AGER,AGRN,ALCAM,ARHGAP35,ARL3,ATP7A,BCL2,BLOC1S2,BLOC1S3,BLOC1S6,BTG2,CDK5,CDKN1C,CLMN,CNTNAP2,CRMP1,CXCL12,DAB1,DCLK1,DDR1,DGKG,DISC1,DLX5,DPYSL3,DSCAML1,EFNA1,EFNB1,EFNB2,EGR2,EHD1,EPB41L3,EPHA7,EPHB2,EPHB3,EXT1,FGFR1,FLRT1,FLRT3,FMN1,FOLR1,FRY,FZD2,GPC1,GRIP1,HS6ST1,KIF5C,LGI4,LHX1,LOC103234868,LOC119621490,LOC119627919,LRFN3,LST1,MECP2,MEF2C,MICALL2,NBL1,NCDN,NOTCH1,NRP1,NR…	ADM,ADORA2A,AFG3L2,AGER,AGRN,ALCAM,ARHGAP35,ARL3,ATP7A,BCL2,BLOC1S2,BLOC1S3,BLOC1S6,BTG2,CDK5,CDKN1C,CLMN,CNTNAP2,CRMP1,CXCL12,DAB1,DCLK1,DDR1,DGKG,DISC1,DLX5,DPYSL3,DSCAML1,EFNA1,EFNB1,EFNB2,EGR2,EHD1,EPB41L3,EPHA7,EPHB2,EPHB3,EXT1,FGFR1,FLRT1,FLRT3,FMN1,FOLR1,FRY,FZD2,GPC1,GRIP1,HS6ST1,KIF5C,LGI4,LHX1,LOC103234868,LOC119621490,LOC119627919,LRFN3,LST1,MECP2,MEF2C,MICALL2,NBL1,NCDN,NOTCH1,NRP1,NR…
GO:0043412	macromolecule modification	biological_process	382/2088	3651/25309	1.26822415734523	1.98499008674524e-07	1.391443629015e-05	382	A4GALT,AAK1,AARS1,ABL2,ACVR1B,ADAMTSL4,ADH5,AGBL5,AGTPBP1,ALOX12B,ALPL,ANAPC11,ANAPC2,ANAPC5,ANAPC7,ANGPT1,APOBEC3C,APOBEC3G,ARRB1,ARSI,ASB2,ASF1B,ATAT1,ATP7A,AURKB,AXIN2,B3GALNT2,B3GALT1,B3GNT7,B4GALNT2,B4GALT1,BACH2,BCL10,BCL2,BCOR,BGN,BIRC3,BIRC7,BMI1,BMP2,BMP4,BRD8,BRPF3,BTG1,BTG2,C3,CAMK1D,CBX7,CCDC8,CCM2,CCN1,CCNB1,CD109,CDC42BPG,CDC42EP5,CDCA3,CDCA8,CDK18,CDK19,CDK5,CDKL1,CFAP20,CHD6,CHD7,…	A4GALT,AAK1,AARS1,ABL2,ACVR1B,ADAMTSL4,ADH5,AGBL5,AGTPBP1,ALOX12B,ALPL,ANAPC11,ANAPC2,ANAPC5,ANAPC7,ANGPT1,APOBEC3C,APOBEC3G,ARRB1,ARSI,ASB2,ASF1B,ATAT1,ATP7A,AURKB,AXIN2,B3GALNT2,B3GALT1,B3GNT7,B4GALNT2,B4GALT1,BACH2,BCL10,BCL2,BCOR,BGN,BIRC3,BIRC7,BMI1,BMP2,BMP4,BRD8,BRPF3,BTG1,BTG2,C3,CAMK1D,CBX7,CCDC8,CCM2,CCN1,CCNB1,CD109,CDC42BPG,CDC42EP5,CDCA3,CDCA8,CDK18,CDK19,CDK5,CDKL1,CFAP20,CHD6,CHD7,…
GO:0010975	regulation of neuron projection development	biological_process	69/2088	442/25309	1.89221862485047	2.03771004847475e-07	1.42019021596858e-05	69	ABL2,ADCY6,ANAPC2,ARHGAP35,ARHGEF1,BMPR2,CAMK1D,CDK5,CLASP2,CRMP1,CXCL12,DAB1,DDX56,DISC1,DLG5,DNM3,DPYSL3,EFNA1,EFNB2,EPHA7,EPHB2,EPHB3,FBXO38,FGFR1,FN1,GDI1,GOLGA4,GORASP1,KALRN,KNDC1,LIMK1,LOC103224743,LOC103242911,LPAR1,LRRC7,LZTS1,MACF1,MAP2K1,MDM2,MEF2C,NGEF,NRG1,NRP1,PACSIN1,PLXNA1,PLXNA4,PLXND1,PRKCI,PTPRF,PTPRG,PTPRS,RAB29,RAP1GAP2,RTN4,SEMA3F,SEMA4D,SERPINF1,SFRP1,SHANK1,SKIL,SPOCK1,SPP…	ABL2,ADCY6,ANAPC2,ARHGAP35,ARHGEF1,BMPR2,CAMK1D,CDK5,CLASP2,CRMP1,CXCL12,DAB1,DDX56,DISC1,DLG5,DNM3,DPYSL3,EFNA1,EFNB2,EPHA7,EPHB2,EPHB3,FBXO38,FGFR1,FN1,GDI1,GOLGA4,GORASP1,KALRN,KNDC1,LIMK1,LOC103224743,LOC103242911,LPAR1,LRRC7,LZTS1,MACF1,MAP2K1,MDM2,MEF2C,NGEF,NRG1,NRP1,PACSIN1,PLXNA1,PLXNA4,PLXND1,PRKCI,PTPRF,PTPRG,PTPRS,RAB29,RAP1GAP2,RTN4,SEMA3F,SEMA4D,SERPINF1,SFRP1,SHANK1,SKIL,SPOCK1,SPP…
GO:0030097	hemopoiesis	biological_process	79/2088	531/25309	1.80333769869616	2.14893746353084e-07	1.48915226401363e-05	79	ADD1,ADGRG3,ANGPT1,ANLN,ATP7A,BCL2,BLNK,BMI1,BMP4,CD109,CDH17,CDKN1C,CHD7,CITED2,DOCK2,EGR1,EML1,EPHA2,ERCC2,ETV6,F2RL1,FAM210B,FNIP1,GLRX5,HDAC5,HIF1A,HIPK2,IL18R1,IL31RA,IL6,INHBA,IRF1,ITPKB,JAG1,KITLG,LFNG,LOC103223672,LOC103223872,LOC103227609,LOC103231927,LOC119618128,LOC119622708,LOC119623323,LY6D,MALT1,MAPK14,MEF2C,MFNG,MYO1E,NOTCH4,OSTM1,PDE1B,PDE2A,PDGFRA,PICALM,PML,PTBP3,PTPN22,RBM47,RO…	ADD1,ADGRG3,ANGPT1,ANLN,ATP7A,BCL2,BLNK,BMI1,BMP4,CD109,CDH17,CDKN1C,CHD7,CITED2,DOCK2,EGR1,EML1,EPHA2,ERCC2,ETV6,F2RL1,FAM210B,FNIP1,GLRX5,HDAC5,HIF1A,HIPK2,IL18R1,IL31RA,IL6,INHBA,IRF1,ITPKB,JAG1,KITLG,LFNG,LOC103223672,LOC103223872,LOC103227609,LOC103231927,LOC119618128,LOC119622708,LOC119623323,LY6D,MALT1,MAPK14,MEF2C,MFNG,MYO1E,NOTCH4,OSTM1,PDE1B,PDE2A,PDGFRA,PICALM,PML,PTBP3,PTPN22,RBM47,RO…
GO:0072073	kidney epithelium development	biological_process	30/2088	131/25309	2.77584013336843	2.25767545547484e-07	1.55561535503087e-05	30	ADAMTS16,BCL2,BMP2,BMP4,CRLF1,EFNB2,EPHA7,FGF1,FGFR1,FMN1,FOXJ1,GREM1,HNF1B,JAG1,KIF26B,LAMA5,LGR4,LHX1,MEF2C,MTSS1,MYO1E,NOTCH1,PECAM1,PODXL,SALL1,SDC1,SFRP1,WNK4,WNT11,WNT7B	ADAMTS16,BCL2,BMP2,BMP4,CRLF1,EFNB2,EPHA7,FGF1,FGFR1,FMN1,FOXJ1,GREM1,HNF1B,JAG1,KIF26B,LAMA5,LGR4,LHX1,MEF2C,MTSS1,MYO1E,NOTCH1,PECAM1,PODXL,SALL1,SDC1,SFRP1,WNK4,WNT11,WNT7B
GO:0005886	plasma membrane	cellular_component	618/2088	6313/25309	1.18658041880375	2.57029933781183e-07	1.76101808303074e-05	618	AAK1,ABCA4,ABCC1,ABCC2,ABCC4,ABCC5,ABCC9,ABL2,ACVR1B,ADAM15,ADAM19,ADCY3,ADCY6,ADD1,ADD3,ADGRB2,ADGRF1,ADGRF5,ADGRG3,ADGRL1,ADIPOR1,ADORA1,ADORA2A,AFAP1L2,AGER,AGRN,AHNAK2,AKAP12,ALCAM,ALPL,AMOT,ANGPT1,ANK1,ANKRD13D,ANO1,ANXA3,ANXA4,ANXA8L1,APH1A,APLNR,ARFGAP2,ARHGAP18,ARHGAP35,ARHGAP45,ARHGEF1,ARHGEF28,ARL4A,ARL4C,ARPC2,ARRB1,ASIC1,ATP11A,ATP13A4,ATP1B1,ATP1B3,ATP2B3,ATP5F1B,ATP6V0A4,ATP7A,ATP8B…	AAK1,ABCA4,ABCC1,ABCC2,ABCC4,ABCC5,ABCC9,ABL2,ACVR1B,ADAM15,ADAM19,ADCY3,ADCY6,ADD1,ADD3,ADGRB2,ADGRF1,ADGRF5,ADGRG3,ADGRL1,ADIPOR1,ADORA1,ADORA2A,AFAP1L2,AGER,AGRN,AHNAK2,AKAP12,ALCAM,ALPL,AMOT,ANGPT1,ANK1,ANKRD13D,ANO1,ANXA3,ANXA4,ANXA8L1,APH1A,APLNR,ARFGAP2,ARHGAP18,ARHGAP35,ARHGAP45,ARHGEF1,ARHGEF28,ARL4A,ARL4C,ARPC2,ARRB1,ASIC1,ATP11A,ATP13A4,ATP1B1,ATP1B3,ATP2B3,ATP5F1B,ATP6V0A4,ATP7A,ATP8B…
GO:1901342	regulation of vasculature development	biological_process	49/2088	276/25309	2.15194659614637	2.59294409166166e-07	1.76655241570679e-05	49	ADGRB2,ADM,AMOT,ANXA3,APLNR,APOH,BMP4,BTG1,C3,C5,COL4A2,COL4A3,CYP1B1,DDAH1,ECM1,ECSCR,EFNA1,EFNB2,EGR1,EPHA2,F3,FGF1,GPNMB,GREM1,HDAC5,HEY1,HIF1A,HIPK2,HMGB1,HMOX1,LOC119620707,NOTCH1,NRP1,PDCD4,PDGFB,PLXND1,PML,SERPINE1,SERPINF1,SFRP1,SP100,SPARC,SPHK1,STAT1,TERT,TGFBR2,THBS2,TIE1,WNT5A	ADGRB2,ADM,AMOT,ANXA3,APLNR,APOH,BMP4,BTG1,C3,C5,COL4A2,COL4A3,CYP1B1,DDAH1,ECM1,ECSCR,EFNA1,EFNB2,EGR1,EPHA2,F3,FGF1,GPNMB,GREM1,HDAC5,HEY1,HIF1A,HIPK2,HMGB1,HMOX1,LOC119620707,NOTCH1,NRP1,PDCD4,PDGFB,PLXND1,PML,SERPINE1,SERPINF1,SFRP1,SP100,SPARC,SPHK1,STAT1,TERT,TGFBR2,THBS2,TIE1,WNT5A
GO:0048562	embryonic organ morphogenesis	biological_process	52/2088	301/25309	2.09402247934726	2.75438813868156e-07	1.86605949484867e-05	52	BMP4,CCDC103,CCDC40,CHD7,CITED2,CRB2,DLX5,DSCAML1,EFNA1,EPHA2,EPHB2,FBN2,FGFR1,FOLR1,FOXE1,FZD2,HIF1A,HIPK2,HNF1B,LHX1,LOC103219534,LOC103240067,LOC103240634,LRIG3,MEF2C,MKKS,MMP16,MYCN,NDST1,NOTCH1,PAX6,PDGFRA,PHACTR4,RDH10,ROR2,RUNX2,SALL1,SLC44A4,SOD1,STRA6,TBX2,TCF7,TEAD2,TFAP2A,TGFB2,TGFB3,TGFBR1,TGFBR2,TULP3,VANGL2,WNT11,WNT5A	BMP4,CCDC103,CCDC40,CHD7,CITED2,CRB2,DLX5,DSCAML1,EFNA1,EPHA2,EPHB2,FBN2,FGFR1,FOLR1,FOXE1,FZD2,HIF1A,HIPK2,HNF1B,LHX1,LOC103219534,LOC103240067,LOC103240634,LRIG3,MEF2C,MKKS,MMP16,MYCN,NDST1,NOTCH1,PAX6,PDGFRA,PHACTR4,RDH10,ROR2,RUNX2,SALL1,SLC44A4,SOD1,STRA6,TBX2,TCF7,TEAD2,TFAP2A,TGFB2,TGFB3,TGFBR1,TGFBR2,TULP3,VANGL2,WNT11,WNT5A
GO:0043405	regulation of MAP kinase activity	biological_process	55/2088	327/25309	2.03872866064419	3.10947541160012e-07	2.09492268424859e-05	55	ADORA1,AGER,AIDA,AKAP13,ARRB1,BIRC7,BMP2,BMP4,C5,CD81,DKK1,DUSP10,DUSP4,DUSP5,DUSP6,EPHB2,ERN2,F2R,FGF1,FGFR1,FZD4,KITLG,LPAR1,MAP2K1,MAP3K6,MAPK8IP1,MEF2C,NRG1,NTF3,PDCD4,PDGFB,PDGFC,PDGFRB,PIK3CB,PLCE1,PRKCD,PTPN22,PTPRJ,RGS3,RGS4,RIPK1,ROR2,SFRP1,SOD1,SPAG9,TAOK2,TGFB3,TGFBR1,TNIK,TPD52L1,TRIB1,VANGL2,WNT5A,WNT7B,ZEB2	ADORA1,AGER,AIDA,AKAP13,ARRB1,BIRC7,BMP2,BMP4,C5,CD81,DKK1,DUSP10,DUSP4,DUSP5,DUSP6,EPHB2,ERN2,F2R,FGF1,FGFR1,FZD4,KITLG,LPAR1,MAP2K1,MAP3K6,MAPK8IP1,MEF2C,NRG1,NTF3,PDCD4,PDGFB,PDGFC,PDGFRB,PIK3CB,PLCE1,PRKCD,PTPN22,PTPRJ,RGS3,RGS4,RIPK1,ROR2,SFRP1,SOD1,SPAG9,TAOK2,TGFB3,TGFBR1,TNIK,TPD52L1,TRIB1,VANGL2,WNT5A,WNT7B,ZEB2
GO:0042325	regulation of phosphorylation	biological_process	192/2088	1639/25309	1.41992944955222	3.28084007183982e-07	2.18635659334263e-05	192	ACVR1B,ADCY3,ADCY6,ADORA1,ADORA2A,AGER,AIDA,AKAP13,ALOX12B,ANGPT1,APLNR,ARRB1,ATG14,ATP6AP1,ATP7A,AXIN2,BCL10,BCL2,BDKRB2,BGN,BIRC7,BMP2,BMP4,BMP8B,BMPR2,BRAT1,BTBD10,C3,C5,CACTIN,CAMK2N1,CCL20,CCN1,CCN2,CCNB1,CCND1,CD109,CD44,CD81,CDC25C,CDC37,CDC6,CDK5,CDKN1C,CENPE,CHMP6,CRLF1,DAB1,DENND2B,DEPTOR,DKK1,DUSP10,DUSP4,DUSP5,DUSP6,DYNLL1,EFNA1,EGR1,EIF6,EPHA2,EPHA7,EPHB2,ERN2,F2R,F2RL1,FBLN1,FBXW7,F…	ACVR1B,ADCY3,ADCY6,ADORA1,ADORA2A,AGER,AIDA,AKAP13,ALOX12B,ANGPT1,APLNR,ARRB1,ATG14,ATP6AP1,ATP7A,AXIN2,BCL10,BCL2,BDKRB2,BGN,BIRC7,BMP2,BMP4,BMP8B,BMPR2,BRAT1,BTBD10,C3,C5,CACTIN,CAMK2N1,CCL20,CCN1,CCN2,CCNB1,CCND1,CD109,CD44,CD81,CDC25C,CDC37,CDC6,CDK5,CDKN1C,CENPE,CHMP6,CRLF1,DAB1,DENND2B,DEPTOR,DKK1,DUSP10,DUSP4,DUSP5,DUSP6,DYNLL1,EFNA1,EGR1,EIF6,EPHA2,EPHA7,EPHB2,ERN2,F2R,F2RL1,FBLN1,FBXW7,F…
GO:0007162	negative regulation of cell adhesion	biological_process	48/2088	270/25309	2.15487441464453	3.28124762916104e-07	2.18635659334263e-05	48	ADAM15,ADORA2A,ANGPT1,ARHGAP6,ATP5F1B,B4GALNT2,BMP2,BMP4,CASK,CD9,CEBPB,CLASP2,COL1A1,CXCL12,CYP1B1,DAB1,DLG5,FBLN1,FOXJ1,FZD4,GPNMB,HFE,IDO1,IRF1,LGALS3,LOC103223672,LOC103239557,LOC119618128,LOXL3,NOTCH1,PAG1,PAWR,PHLDB2,PLXND1,PODXL,PRKCD,PRKG1,PTPN22,SDC4,SEMA4D,SERPINE1,SNAI2,SPOCK1,SRCIN1,TBCD,TGFBI,TNC,TNFRSF21	ADAM15,ADORA2A,ANGPT1,ARHGAP6,ATP5F1B,B4GALNT2,BMP2,BMP4,CASK,CD9,CEBPB,CLASP2,COL1A1,CXCL12,CYP1B1,DAB1,DLG5,FBLN1,FOXJ1,FZD4,GPNMB,HFE,IDO1,IRF1,LGALS3,LOC103223672,LOC103239557,LOC119618128,LOXL3,NOTCH1,PAG1,PAWR,PHLDB2,PLXND1,PODXL,PRKCD,PRKG1,PTPN22,SDC4,SEMA4D,SERPINE1,SNAI2,SPOCK1,SRCIN1,TBCD,TGFBI,TNC,TNFRSF21
GO:0061437	renal system vasculature development	biological_process	10/2088	18/25309	6.73398254576415	3.37303959912587e-07	2.21129864392888e-05	10	ANGPT1,BMP4,EGR1,NOTCH1,NOTCH3,NRP1,PDGFB,PDGFRA,PDGFRB,PECAM1	ANGPT1,BMP4,EGR1,NOTCH1,NOTCH3,NRP1,PDGFB,PDGFRA,PDGFRB,PECAM1
GO:0061440	kidney vasculature development	biological_process	10/2088	18/25309	6.73398254576415	3.37303959912587e-07	2.21129864392888e-05	10	ANGPT1,BMP4,EGR1,NOTCH1,NOTCH3,NRP1,PDGFB,PDGFRA,PDGFRB,PECAM1	ANGPT1,BMP4,EGR1,NOTCH1,NOTCH3,NRP1,PDGFB,PDGFRA,PDGFRB,PECAM1
GO:0097458	neuron part	cellular_component	185/2088	1568/25309	1.43011236462976	3.37338376454888e-07	2.21129864392888e-05	185	AAK1,ABCA4,ADD3,ADGRL1,ADORA1,ADORA2A,ALCAM,ANK1,ANXA3,AP3M1,ARL3,ARPC2,ARRB1,ATAT1,ATP7A,AZIN2,BLOC1S2,BLOC1S3,BLOC1S6,BMPR2,CA2,CABP1,CACNA1A,CADM1,CADPS2,CAMK2N1,CASK,CDK5,CLASP2,CLSTN1,CNTNAP2,CPEB4,CRIPT,CTTNBP2,DAB1,DCDC2,DCLK1,DISC1,DLG5,DNM1,DNM1L,DNM3,DOC2B,DOCK4,DPYSL3,DRP2,EEA1,EFHC1,ELOVL5,EPB41L3,EPHA7,EPHB2,EPHB3,EPS8,ESPN,EXOC3,EXOC6,EXOC7,FLRT1,FLRT3,FOS,GCH1,GLRX3,GLRX5,GLUL,GRIP…	AAK1,ABCA4,ADD3,ADGRL1,ADORA1,ADORA2A,ALCAM,ANK1,ANXA3,AP3M1,ARL3,ARPC2,ARRB1,ATAT1,ATP7A,AZIN2,BLOC1S2,BLOC1S3,BLOC1S6,BMPR2,CA2,CABP1,CACNA1A,CADM1,CADPS2,CAMK2N1,CASK,CDK5,CLASP2,CLSTN1,CNTNAP2,CPEB4,CRIPT,CTTNBP2,DAB1,DCDC2,DCLK1,DISC1,DLG5,DNM1,DNM1L,DNM3,DOC2B,DOCK4,DPYSL3,DRP2,EEA1,EFHC1,ELOVL5,EPB41L3,EPHA7,EPHB2,EPHB3,EPS8,ESPN,EXOC3,EXOC6,EXOC7,FLRT1,FLRT3,FOS,GCH1,GLRX3,GLRX5,GLUL,GRIP…
GO:0001217	DNA-binding transcription repressor activity	molecular_function	44/2088	239/25309	2.23151220763398	3.68484475821163e-07	2.38963167822633e-05	44	ARHGAP35,ARID5B,BACH2,BTG2,CGGBP1,CHCHD3,DLX4,DMBX1,E2F1,ETV6,FOXO1,FOXS1,HES2,HIVEP1,JARID2,LOC103234887,LOC103238406,LOC119621291,LOC119626611,MECP2,MITF,MXD3,MZF1,NFATC2,NFKB1,PAX6,SALL1,SKIL,SNAI1,SNAI2,SOX6,SREBF2,TBX2,TCF7,TCFL5,TFAP2A,TSHZ2,TSHZ3,VAX1,ZEB2,ZFHX3,ZNF205,ZNF217,ZNF746	ARHGAP35,ARID5B,BACH2,BTG2,CGGBP1,CHCHD3,DLX4,DMBX1,E2F1,ETV6,FOXO1,FOXS1,HES2,HIVEP1,JARID2,LOC103234887,LOC103238406,LOC119621291,LOC119626611,MECP2,MITF,MXD3,MZF1,NFATC2,NFKB1,PAX6,SALL1,SKIL,SNAI1,SNAI2,SOX6,SREBF2,TBX2,TCF7,TCFL5,TFAP2A,TSHZ2,TSHZ3,VAX1,ZEB2,ZFHX3,ZNF205,ZNF217,ZNF746
GO:0001227	DNA-binding transcription repressor activity, RNA polymerase II-specific	molecular_function	44/2088	239/25309	2.23151220763398	3.68484475821163e-07	2.38963167822633e-05	44	ARHGAP35,ARID5B,BACH2,BTG2,CGGBP1,CHCHD3,DLX4,DMBX1,E2F1,ETV6,FOXO1,FOXS1,HES2,HIVEP1,JARID2,LOC103234887,LOC103238406,LOC119621291,LOC119626611,MECP2,MITF,MXD3,MZF1,NFATC2,NFKB1,PAX6,SALL1,SKIL,SNAI1,SNAI2,SOX6,SREBF2,TBX2,TCF7,TCFL5,TFAP2A,TSHZ2,TSHZ3,VAX1,ZEB2,ZFHX3,ZNF205,ZNF217,ZNF746	ARHGAP35,ARID5B,BACH2,BTG2,CGGBP1,CHCHD3,DLX4,DMBX1,E2F1,ETV6,FOXO1,FOXS1,HES2,HIVEP1,JARID2,LOC103234887,LOC103238406,LOC119621291,LOC119626611,MECP2,MITF,MXD3,MZF1,NFATC2,NFKB1,PAX6,SALL1,SKIL,SNAI1,SNAI2,SOX6,SREBF2,TBX2,TCF7,TCFL5,TFAP2A,TSHZ2,TSHZ3,VAX1,ZEB2,ZFHX3,ZNF205,ZNF217,ZNF746
GO:0061138	morphogenesis of a branching epithelium	biological_process	35/2088	170/25309	2.49553470813613	3.71749490857276e-07	2.39798195512031e-05	35	ADAMTS16,ADM,B4GALT1,BCL2,BMP2,BMP4,COL4A1,DDR1,DLG5,EPHA2,FGF1,FGFR1,GREM1,HNF1B,LAMA5,LHX1,LOC103219294,LOC103239557,LOC119623363,LRP5,MYCN,NOTCH1,NOTCH4,NRP1,PLXNA1,PLXND1,PML,RDH10,SALL1,SFRP1,TGFBR2,TGM2,TNC,VANGL2,WNT5A	ADAMTS16,ADM,B4GALT1,BCL2,BMP2,BMP4,COL4A1,DDR1,DLG5,EPHA2,FGF1,FGFR1,GREM1,HNF1B,LAMA5,LHX1,LOC103219294,LOC103239557,LOC119623363,LRP5,MYCN,NOTCH1,NOTCH4,NRP1,PLXNA1,PLXND1,PML,RDH10,SALL1,SFRP1,TGFBR2,TGM2,TNC,VANGL2,WNT5A
GO:0019899	enzyme binding	molecular_function	294/2088	2716/25309	1.31208525891693	3.79276305806364e-07	2.43358929127713e-05	294	ACVR1B,ADAMTSL4,ADCY6,ADIPOR1,ADORA2A,AGO1,AKAP12,AKAP13,ANAPC2,ANAPC5,ANAPC7,ANGPT1,ANK1,ANKRA2,AP3M1,ARHGAP6,ARHGEF1,ARHGEF28,ARHGEF9,ARRB1,ATG14,ATP1B3,ATP6AP1,ATP6V0A4,ATP7A,AURKB,AXIN2,BBC3,BCAR1,BCL10,BCL2,BCL2L14,BCOR,BDKRB2,BIRC7,BLNK,BTG1,CACNB3,CAMK2N1,CCNB1,CCND1,CDC25C,CDC37,CDC42EP5,CDC6,CDK19,CDK5,CEBPB,CHCHD3,CLASP2,CNTNAP2,COL1A1,COTL1,CPNE3,CRB2,CSE1L,CTBP2,CUL1,CYTH3,CYTH4,DAAM2…	ACVR1B,ADAMTSL4,ADCY6,ADIPOR1,ADORA2A,AGO1,AKAP12,AKAP13,ANAPC2,ANAPC5,ANAPC7,ANGPT1,ANK1,ANKRA2,AP3M1,ARHGAP6,ARHGEF1,ARHGEF28,ARHGEF9,ARRB1,ATG14,ATP1B3,ATP6AP1,ATP6V0A4,ATP7A,AURKB,AXIN2,BBC3,BCAR1,BCL10,BCL2,BCL2L14,BCOR,BDKRB2,BIRC7,BLNK,BTG1,CACNB3,CAMK2N1,CCNB1,CCND1,CDC25C,CDC37,CDC42EP5,CDC6,CDK19,CDK5,CEBPB,CHCHD3,CLASP2,CNTNAP2,COL1A1,COTL1,CPNE3,CRB2,CSE1L,CTBP2,CUL1,CYTH3,CYTH4,DAAM2…
GO:0046545	development of primary female sexual characteristics	biological_process	23/2088	87/25309	3.20444686660501	3.82479693472604e-07	2.44122696986435e-05	23	ACVR1B,ADAMTS1,ARID5B,ARRB1,BCL2,CEBPB,EIF2B2,FANCF,FZD4,INHBA,KITLG,KMT2B,LFNG,LHFPL2,MMP19,NRIP1,NUP107,PDGFRA,SFRP1,SGPL1,SLIT3,SOD1,VGF	ACVR1B,ADAMTS1,ARID5B,ARRB1,BCL2,CEBPB,EIF2B2,FANCF,FZD4,INHBA,KITLG,KMT2B,LFNG,LHFPL2,MMP19,NRIP1,NUP107,PDGFRA,SFRP1,SGPL1,SLIT3,SOD1,VGF
GO:0040013	negative regulation of locomotion	biological_process	51/2088	296/25309	2.08844458682821	3.88611637203162e-07	2.46737870385484e-05	51	ADAM15,ADIPOR1,ADORA1,ADORA2A,APOH,BCL2,C5,CHRD,CLASP2,CXCL12,CYP1B1,DLG5,DPYSL3,DUSP10,EVL,FBLN1,GREM1,HDAC5,HMOX1,IGFBP5,KRT16,LOC103223037,LOC103238018,NAV3,NBL1,NOTCH1,NR2F2,NRG1,NRP1,PHLDB2,PML,PPARGC1A,PTPRG,PTPRJ,PTPRK,PTPRR,PTPRU,RAP2C,RNF41,SEMA3F,SERPINE1,SERPINF1,SFRP1,SP100,SRGAP1,TIE1,TRIB1,TRIM32,WNT11,WNT5A,ZMYND8	ADAM15,ADIPOR1,ADORA1,ADORA2A,APOH,BCL2,C5,CHRD,CLASP2,CXCL12,CYP1B1,DLG5,DPYSL3,DUSP10,EVL,FBLN1,GREM1,HDAC5,HMOX1,IGFBP5,KRT16,LOC103223037,LOC103238018,NAV3,NBL1,NOTCH1,NR2F2,NRG1,NRP1,PHLDB2,PML,PPARGC1A,PTPRG,PTPRJ,PTPRK,PTPRR,PTPRU,RAP2C,RNF41,SEMA3F,SERPINE1,SERPINF1,SFRP1,SP100,SRGAP1,TIE1,TRIB1,TRIM32,WNT11,WNT5A,ZMYND8
GO:0010033	response to organic substance	biological_process	344/2088	3260/25309	1.27904355593165	4.13726045978002e-07	2.61315404144543e-05	344	ABCC2,ABCC4,ABL2,ACACB,ACP5,ADCY3,ADCY6,ADD1,ADH5,ADIPOR1,ADM,ADORA2A,AGER,AGO1,AGRN,ALPL,ANXA3,ARID5B,ATP6AP1,ATP6V0A4,ATP7A,BCAR1,BCL10,BCL2,BGN,BIRC3,BMP2,BMP4,BMP8B,BMPR2,BTG2,CA2,CACNA1A,CACNA1H,CACNA2D1,CACTIN,CCL20,CCN2,CCNB1,CCND1,CD44,CD68,CD81,CD83,CDC6,CDK19,CDK5,CEBPB,CHRD,CHRDL1,CITED2,CLDN3,COL16A1,COL1A1,COL4A1,COL4A2,COL6A1,COLEC12,CPEB4,CPNE3,CPT1A,CREB3L4,CRLF1,CTBP2,CXCL12,CYP1…	ABCC2,ABCC4,ABL2,ACACB,ACP5,ADCY3,ADCY6,ADD1,ADH5,ADIPOR1,ADM,ADORA2A,AGER,AGO1,AGRN,ALPL,ANXA3,ARID5B,ATP6AP1,ATP6V0A4,ATP7A,BCAR1,BCL10,BCL2,BGN,BIRC3,BMP2,BMP4,BMP8B,BMPR2,BTG2,CA2,CACNA1A,CACNA1H,CACNA2D1,CACTIN,CCL20,CCN2,CCNB1,CCND1,CD44,CD68,CD81,CD83,CDC6,CDK19,CDK5,CEBPB,CHRD,CHRDL1,CITED2,CLDN3,COL16A1,COL1A1,COL4A1,COL4A2,COL6A1,COLEC12,CPEB4,CPNE3,CPT1A,CREB3L4,CRLF1,CTBP2,CXCL12,CYP1…
GO:0048519	negative regulation of biological process	biological_process	598/2088	6107/25309	1.1869099086721	4.37643433826018e-07	2.74989736891612e-05	598	AARS1,ABCA5,ACACB,ACP5,ACVR1B,ADAM15,ADAMTS1,ADCY6,ADD1,ADGRB2,ADGRF5,ADGRG3,ADIPOR1,ADM,ADORA1,ADORA2A,AGAP2,AGER,AGO1,AIDA,AMOT,ANGPT1,ANXA4,ANXA8L1,APLNR,APOBEC3C,APOBEC3G,APOH,ARHGAP35,ARHGAP6,ARHGEF1,ARID5B,ARL6IP1,ARRB1,ASIC1,ASNS,ATAD2,ATG14,ATP5F1B,ATP7A,AURKB,AXIN2,AZIN2,B4GALNT2,B4GALT1,BACE2,BAHCC1,BARX1,BCL10,BCL2,BCOR,BDKRB2,BGN,BIRC3,BIRC7,BMI1,BMP2,BMP4,BMPR2,BTBD10,BTG1,BTG2,BUB1B…	AARS1,ABCA5,ACACB,ACP5,ACVR1B,ADAM15,ADAMTS1,ADCY6,ADD1,ADGRB2,ADGRF5,ADGRG3,ADIPOR1,ADM,ADORA1,ADORA2A,AGAP2,AGER,AGO1,AIDA,AMOT,ANGPT1,ANXA4,ANXA8L1,APLNR,APOBEC3C,APOBEC3G,APOH,ARHGAP35,ARHGAP6,ARHGEF1,ARID5B,ARL6IP1,ARRB1,ASIC1,ASNS,ATAD2,ATG14,ATP5F1B,ATP7A,AURKB,AXIN2,AZIN2,B4GALNT2,B4GALT1,BACE2,BAHCC1,BARX1,BCL10,BCL2,BCOR,BDKRB2,BGN,BIRC3,BIRC7,BMI1,BMP2,BMP4,BMPR2,BTBD10,BTG1,BTG2,BUB1B…
GO:0009605	response to external stimulus	biological_process	272/2088	2485/25309	1.32674360338275	4.40589740691166e-07	2.7541400955473e-05	272	ABCA4,ABCC2,ABCC9,ABCF3,ABL2,ACACB,ACP5,ADAM15,ADH5,ADM,ADORA1,ADORA2A,AFG3L2,AGBL5,AGER,ALCAM,ALPL,AMOT,ANGPT1,ANO1,ANXA3,APOBEC3C,APOBEC3G,ARHGAP35,ARRB1,ASNS,ATG14,ATP7A,BCAR1,BCL10,BCL2,BECN1,BLOC1S3,BLOC1S6,BMPR2,BTG2,C1R,C1S,C3,C5,CACTIN,CADPS2,CCDC130,CCL20,CCN1,CCNB1,CCND1,CD44,CDK19,CDK5,CEBPB,CFB,CFD,CNTNAP2,COL1A1,COLEC12,COTL1,CPEB4,CRMP1,CXCL12,CXCL8,CYP24A1,DAB1,DCLK1,DDX41,DEFB1,DE…	ABCA4,ABCC2,ABCC9,ABCF3,ABL2,ACACB,ACP5,ADAM15,ADH5,ADM,ADORA1,ADORA2A,AFG3L2,AGBL5,AGER,ALCAM,ALPL,AMOT,ANGPT1,ANO1,ANXA3,APOBEC3C,APOBEC3G,ARHGAP35,ARRB1,ASNS,ATG14,ATP7A,BCAR1,BCL10,BCL2,BECN1,BLOC1S3,BLOC1S6,BMPR2,BTG2,C1R,C1S,C3,C5,CACTIN,CADPS2,CCDC130,CCL20,CCN1,CCNB1,CCND1,CD44,CDK19,CDK5,CEBPB,CFB,CFD,CNTNAP2,COL1A1,COLEC12,COTL1,CPEB4,CRMP1,CXCL12,CXCL8,CYP24A1,DAB1,DCLK1,DDX41,DEFB1,DE…
GO:0016773	phosphotransferase activity, alcohol group as acceptor	molecular_function	113/2088	858/25309	1.5963776804294	4.44448851721901e-07	2.7640160127341e-05	113	AAK1,ABL2,ACVR1B,AKAP13,AURKB,BMPR2,BUB1B,CAMK1D,CASK,CCNB1,CCND1,CDC37,CDC42BPG,CDK18,CDK19,CDK5,CDK8,CDKL1,CILK1,CPNE3,CSNK1A1,DCLK1,DDR1,DGKG,DMPK,DYRK2,EFEMP1,EPHA2,EPHA7,EPHB2,EPHB3,ERN2,FGF1,FGFR1,FGFR3,GALK1,HIPK2,HK1,HK2,HKDC1,IKBKB,IP6K2,IP6K3,ITPK1,ITPKB,KALRN,KCNH3,KITLG,KSR1,LIMK1,LOC103234688,LOC103237780,LOC103242911,LOC119619364,LOC119622708,LOC119623289,LTBP1,LTBP4,MAP2K1,MAP3K1,M…	AAK1,ABL2,ACVR1B,AKAP13,AURKB,BMPR2,BUB1B,CAMK1D,CASK,CCNB1,CCND1,CDC37,CDC42BPG,CDK18,CDK19,CDK5,CDK8,CDKL1,CILK1,CPNE3,CSNK1A1,DCLK1,DDR1,DGKG,DMPK,DYRK2,EFEMP1,EPHA2,EPHA7,EPHB2,EPHB3,ERN2,FGF1,FGFR1,FGFR3,GALK1,HIPK2,HK1,HK2,HKDC1,IKBKB,IP6K2,IP6K3,ITPK1,ITPKB,KALRN,KCNH3,KITLG,KSR1,LIMK1,LOC103234688,LOC103237780,LOC103242911,LOC119619364,LOC119622708,LOC119623289,LTBP1,LTBP4,MAP2K1,MAP3K1,M…
GO:0051271	negative regulation of cellular component movement	biological_process	49/2088	281/25309	2.11365573144626	4.51784662014454e-07	2.79250446801138e-05	49	ADAM15,ADIPOR1,ADORA1,APOH,BCL2,C5,CHRD,CLASP2,CXCL12,CYP1B1,DLG5,DPYSL3,DUSP10,EVL,FBLN1,GREM1,HDAC5,HMOX1,IGFBP5,KRT16,LOC103223037,LOC103238018,NAV3,NBL1,NOTCH1,NR2F2,NRG1,NRP1,PHLDB2,PKHD1,PPARGC1A,PTPRG,PTPRJ,PTPRK,PTPRR,PTPRU,RAP2C,RNF41,SEMA3F,SERPINE1,SERPINF1,SFRP1,SP100,SRGAP1,TIE1,TRIB1,WNT11,WNT5A,ZMYND8	ADAM15,ADIPOR1,ADORA1,APOH,BCL2,C5,CHRD,CLASP2,CXCL12,CYP1B1,DLG5,DPYSL3,DUSP10,EVL,FBLN1,GREM1,HDAC5,HMOX1,IGFBP5,KRT16,LOC103223037,LOC103238018,NAV3,NBL1,NOTCH1,NR2F2,NRG1,NRP1,PHLDB2,PKHD1,PPARGC1A,PTPRG,PTPRJ,PTPRK,PTPRR,PTPRU,RAP2C,RNF41,SEMA3F,SERPINE1,SERPINF1,SFRP1,SP100,SRGAP1,TIE1,TRIB1,WNT11,WNT5A,ZMYND8
GO:0048584	positive regulation of response to stimulus	biological_process	263/2088	2390/25309	1.33383570592667	4.53635177866119e-07	2.79250446801138e-05	263	AAK1,ACVR1B,ADIPOR1,ADORA1,ADORA2A,AFAP1L2,AGER,AGO1,AKAP12,AKAP13,ALOX12B,ANGPT1,ANO1,APOH,ARL6IP1,ARPC2,ARRB1,ATP6AP1,ATP7A,AXIN2,BBC3,BCAR1,BCL10,BCL2,BCL2L14,BIRC3,BIRC7,BMP2,BMP4,BMP8B,BMPR2,BUD31,C1R,C1S,C3,C5,CACNB3,CADM1,CAMK1D,CCL20,CCN1,CCN2,CD44,CD81,CDK19,CDKN1C,CFB,CFD,CITED2,COL1A1,COLEC12,CRB2,CRLF1,CTBP2,CUL1,CXCL12,CXCL8,CYP1B1,DCDC2,DDX5,DENND2B,DISC1,DIXDC1,DKK1,DLG5,DLX5,DNM1L…	AAK1,ACVR1B,ADIPOR1,ADORA1,ADORA2A,AFAP1L2,AGER,AGO1,AKAP12,AKAP13,ALOX12B,ANGPT1,ANO1,APOH,ARL6IP1,ARPC2,ARRB1,ATP6AP1,ATP7A,AXIN2,BBC3,BCAR1,BCL10,BCL2,BCL2L14,BIRC3,BIRC7,BMP2,BMP4,BMP8B,BMPR2,BUD31,C1R,C1S,C3,C5,CACNB3,CADM1,CAMK1D,CCL20,CCN1,CCN2,CD44,CD81,CDK19,CDKN1C,CFB,CFD,CITED2,COL1A1,COLEC12,CRB2,CRLF1,CTBP2,CUL1,CXCL12,CXCL8,CYP1B1,DCDC2,DDX5,DENND2B,DISC1,DIXDC1,DKK1,DLG5,DLX5,DNM1L…
GO:0061458	reproductive system development	biological_process	76/2088	514/25309	1.79223504330844	4.65095671420279e-07	2.84859353904733e-05	76	ADAM15,ADAMTS1,ADM,ARID5B,ARRB1,BCL2,BMP4,BMPR2,CCN1,CCND1,CDKN1C,CEBPB,CHD7,CITED2,DNAJC19,EIF2B2,EIF2S2,FANCF,FZD4,GJB3,HEY1,HIF1A,HMGCS1,HNF1B,HS6ST1,INHBA,KISS1,KITLG,KLHL26,KMT2B,KRT19,KRT8,LFNG,LGR4,LHX1,LOC103224908,LOC103236499,LOC103243033,MAP2K1,MAPK14,MGST1,MKKS,MMP19,NCOA4,NOTCH1,NR2F2,NRIP1,NUP107,PDGFB,PDGFRA,PDGFRB,PLCD3,PLEKHA5,RAD21L1,RDH10,ROR2,SALL1,SCX,SDC1,SERPINA5,SFRP1,SGPL…	ADAM15,ADAMTS1,ADM,ARID5B,ARRB1,BCL2,BMP4,BMPR2,CCN1,CCND1,CDKN1C,CEBPB,CHD7,CITED2,DNAJC19,EIF2B2,EIF2S2,FANCF,FZD4,GJB3,HEY1,HIF1A,HMGCS1,HNF1B,HS6ST1,INHBA,KISS1,KITLG,KLHL26,KMT2B,KRT19,KRT8,LFNG,LGR4,LHX1,LOC103224908,LOC103236499,LOC103243033,MAP2K1,MAPK14,MGST1,MKKS,MMP19,NCOA4,NOTCH1,NR2F2,NRIP1,NUP107,PDGFB,PDGFRA,PDGFRB,PLCD3,PLEKHA5,RAD21L1,RDH10,ROR2,SALL1,SCX,SDC1,SERPINA5,SFRP1,SGPL…
GO:0005856	cytoskeleton	cellular_component	296/2088	2744/25309	1.30753130480435	4.68978886170035e-07	2.85794319225327e-05	296	ABL2,ABLIM1,ACTL8,ADD1,ADD3,ADORA2A,AFAP1,AFAP1L1,AGBL5,AKAP12,AKAP13,AMOT,ANK1,ANKRA2,ANLN,APPBP2,ARHGAP24,ARHGAP26,ARHGAP35,ARHGAP6,ARL3,ARPC2,ARPC3,ATAT1,ATG14,AURKB,AXIN2,BBS5,BCAR1,BCL10,BIRC7,BLOC1S2,BUB1B,CABP1,CASK,CCDC103,CCDC40,CCDC77,CCDC8,CCNB1,CDC42BPG,CDC42EP5,CDC45,CDC6,CDCA8,CDK5,CENPE,CENPJ,CENPV,CFAP20,CGNL1,CHD3,CILK1,CLASP2,CLIP2,CLNS1A,CNN1,CNTROB,COTL1,CRMP1,CSNK1A1,CTDP1,DC…	ABL2,ABLIM1,ACTL8,ADD1,ADD3,ADORA2A,AFAP1,AFAP1L1,AGBL5,AKAP12,AKAP13,AMOT,ANK1,ANKRA2,ANLN,APPBP2,ARHGAP24,ARHGAP26,ARHGAP35,ARHGAP6,ARL3,ARPC2,ARPC3,ATAT1,ATG14,AURKB,AXIN2,BBS5,BCAR1,BCL10,BIRC7,BLOC1S2,BUB1B,CABP1,CASK,CCDC103,CCDC40,CCDC77,CCDC8,CCNB1,CDC42BPG,CDC42EP5,CDC45,CDC6,CDCA8,CDK5,CENPE,CENPJ,CENPV,CFAP20,CGNL1,CHD3,CILK1,CLASP2,CLIP2,CLNS1A,CNN1,CNTROB,COTL1,CRMP1,CSNK1A1,CTDP1,DC…
GO:0060021	roof of mouth development	biological_process	25/2088	101/25309	3.00028925306324	4.75350772743965e-07	2.88228941053303e-05	25	ARID5B,BCOR,CHD7,DLX5,EPHB2,EPHB3,FOXE1,FZD2,INHBA,LOXL3,MEF2C,PAK1IP1,PDGFRA,SGPL1,SNAI1,SNAI2,TBX2,TFAP2A,TGFB2,TGFB3,TGFBR1,TGFBR2,VAX1,WNT11,WNT5A	ARID5B,BCOR,CHD7,DLX5,EPHB2,EPHB3,FOXE1,FZD2,INHBA,LOXL3,MEF2C,PAK1IP1,PDGFRA,SGPL1,SNAI1,SNAI2,TBX2,TFAP2A,TGFB2,TGFB3,TGFBR1,TGFBR2,VAX1,WNT11,WNT5A
GO:0048638	regulation of developmental growth	biological_process	51/2088	298/25309	2.0744281802052	4.80313792405873e-07	2.8978932141821e-05	51	ACACB,AFG3L2,AGRN,ANAPC2,BCL2,BMP4,BMPR2,CCNB1,CDK5,CHD7,CLASP2,CTDP1,CXCL12,DISC1,DUSP10,DUSP6,EPHA7,FGFR1,FGFR3,FN1,FOXS1,GOLGA4,HNF1B,JARID2,LIMK1,LOC119623386,MACF1,MAPK14,MEF2C,MKKS,NOTCH1,NRG1,NRP1,PLXNA1,PLXNA4,PPP2R3A,PTPRS,RTN4,SEMA3F,SEMA4D,SFRP1,SGPL1,SOD1,SPP1,SYT3,TBX2,TGFBR1,TGFBR2,TLL2,UNC13A,WNT5A	ACACB,AFG3L2,AGRN,ANAPC2,BCL2,BMP4,BMPR2,CCNB1,CDK5,CHD7,CLASP2,CTDP1,CXCL12,DISC1,DUSP10,DUSP6,EPHA7,FGFR1,FGFR3,FN1,FOXS1,GOLGA4,HNF1B,JARID2,LIMK1,LOC119623386,MACF1,MAPK14,MEF2C,MKKS,NOTCH1,NRG1,NRP1,PLXNA1,PLXNA4,PPP2R3A,PTPRS,RTN4,SEMA3F,SEMA4D,SFRP1,SGPL1,SOD1,SPP1,SYT3,TBX2,TGFBR1,TGFBR2,TLL2,UNC13A,WNT5A
GO:0042327	positive regulation of phosphorylation	biological_process	133/2088	1054/25309	1.52952127272859	4.88684617216961e-07	2.93380116484658e-05	133	ACVR1B,ADCY3,ADCY6,ADORA1,AGER,AKAP13,ALOX12B,ANGPT1,APLNR,ARRB1,ATG14,ATP6AP1,AXIN2,BCL10,BCL2,BIRC7,BMP2,BMP4,BMP8B,BMPR2,BRAT1,BTBD10,C3,C5,CCL20,CCN1,CCN2,CCNB1,CCND1,CD44,CD81,CDC6,CDK5,CENPE,CRLF1,DAB1,DENND2B,DKK1,DUSP5,DUSP6,EFNA1,EGR1,EPHA7,ERN2,F2R,F2RL1,FBXW7,FGF1,FGF21,FGFR1,FGFR3,FNIP1,FZD4,GLIPR2,GPNMB,GPR37L1,GREM1,HDAC3,HFE,HIF1A,HIPK2,HMGB1,IL31RA,IL6ST,INHBA,INHBE,ITGB3,KISS1,KI…	ACVR1B,ADCY3,ADCY6,ADORA1,AGER,AKAP13,ALOX12B,ANGPT1,APLNR,ARRB1,ATG14,ATP6AP1,AXIN2,BCL10,BCL2,BIRC7,BMP2,BMP4,BMP8B,BMPR2,BRAT1,BTBD10,C3,C5,CCL20,CCN1,CCN2,CCNB1,CCND1,CD44,CD81,CDC6,CDK5,CENPE,CRLF1,DAB1,DENND2B,DKK1,DUSP5,DUSP6,EFNA1,EGR1,EPHA7,ERN2,F2R,F2RL1,FBXW7,FGF1,FGF21,FGFR1,FGFR3,FNIP1,FZD4,GLIPR2,GPNMB,GPR37L1,GREM1,HDAC3,HFE,HIF1A,HIPK2,HMGB1,IL31RA,IL6ST,INHBA,INHBE,ITGB3,KISS1,KI…
GO:0019199	transmembrane receptor protein kinase activity	molecular_function	22/2088	82/25309	3.25202083917391	5.16442669629136e-07	3.08517253920814e-05	22	ACVR1B,BMPR2,DDR1,EFEMP1,EPHA2,EPHA7,EPHB2,EPHB3,FGFR1,FGFR3,LTBP1,LTBP4,MET,NRP1,NRP2,PDGFRA,PDGFRB,ROR1,ROR2,TGFBR1,TGFBR2,TIE1	ACVR1B,BMPR2,DDR1,EFEMP1,EPHA2,EPHA7,EPHB2,EPHB3,FGFR1,FGFR3,LTBP1,LTBP4,MET,NRP1,NRP2,PDGFRA,PDGFRB,ROR1,ROR2,TGFBR1,TGFBR2,TIE1
GO:0005794	Golgi apparatus	cellular_component	190/2088	1630/25309	1.41289695131984	5.32805698671979e-07	3.16732093519367e-05	190	A4GALT,ABCA5,ADAM19,ADCY3,AGRN,AP3M1,APH1A,ARFGAP2,ARL3,ARRB1,ASIC1,ATP7A,ATP8B2,ATP8B3,ATP9A,AZIN2,B3GALNT2,B3GALT1,B3GNT7,B4GALNT2,B4GALT1,BACE2,BECN1,BGN,BIRC7,BMP1,CABP1,CABP7,CAPN8,CCDC91,CCN2,CD44,CDC6,CDIPT,CHPF2,CHST3,CLASP2,CLCC1,CLSTN1,CLTB,CNTNAP2,COL1A1,COL7A1,COPB1,CPQ,CUBN,CUNH11orf24,CYTH4,DNM1,DNM1L,DNM3,DOCK4,DUSP10,EBAG9,EHF,ELF3,ENTPD6,ERGIC1,EXOC3,EXT1,F2R,F2RL1,FASN,FGFR3,FMN…	A4GALT,ABCA5,ADAM19,ADCY3,AGRN,AP3M1,APH1A,ARFGAP2,ARL3,ARRB1,ASIC1,ATP7A,ATP8B2,ATP8B3,ATP9A,AZIN2,B3GALNT2,B3GALT1,B3GNT7,B4GALNT2,B4GALT1,BACE2,BECN1,BGN,BIRC7,BMP1,CABP1,CABP7,CAPN8,CCDC91,CCN2,CD44,CDC6,CDIPT,CHPF2,CHST3,CLASP2,CLCC1,CLSTN1,CLTB,CNTNAP2,COL1A1,COL7A1,COPB1,CPQ,CUBN,CUNH11orf24,CYTH4,DNM1,DNM1L,DNM3,DOCK4,DUSP10,EBAG9,EHF,ELF3,ENTPD6,ERGIC1,EXOC3,EXT1,F2R,F2RL1,FASN,FGFR3,FMN…
GO:0051130	positive regulation of cellular component organization	biological_process	159/2088	1315/25309	1.46560137231764	5.45585631450685e-07	3.22747168419632e-05	159	ABL2,ADD1,ADGRB2,ADGRL1,AGRN,AMOT,ANAPC11,ANAPC2,ANGPT1,ANK1,ANLN,ARHGAP35,ARPC2,ARPC3,ARRB1,ATP7A,AURKB,BBC3,BCL2,BMPR2,CAMK1D,CCN2,CCNB1,CDC37,CDC42EP5,CDH17,CDK5,CLASP2,CLSTN1,COL16A1,CXCL12,DDHD1,DDX56,DHX36,DISC1,DLG5,DLGAP5,DNM1L,DNM3,DNMT1,DOC2B,DOCK5,DPYSL3,E2F1,EHD1,EHD2,EIF5A,EPHB2,EPHB3,EPS8L1,ERCC2,ESPN,EVL,F2RL1,FBXO38,FBXO4,FBXW7,FGFR1,FLRT1,FLRT3,FMN1,FN1,FNIP1,GOLGA4,GREM1,HAP1,HF…	ABL2,ADD1,ADGRB2,ADGRL1,AGRN,AMOT,ANAPC11,ANAPC2,ANGPT1,ANK1,ANLN,ARHGAP35,ARPC2,ARPC3,ARRB1,ATP7A,AURKB,BBC3,BCL2,BMPR2,CAMK1D,CCN2,CCNB1,CDC37,CDC42EP5,CDH17,CDK5,CLASP2,CLSTN1,COL16A1,CXCL12,DDHD1,DDX56,DHX36,DISC1,DLG5,DLGAP5,DNM1L,DNM3,DNMT1,DOC2B,DOCK5,DPYSL3,E2F1,EHD1,EHD2,EIF5A,EPHB2,EPHB3,EPS8L1,ERCC2,ESPN,EVL,F2RL1,FBXO38,FBXO4,FBXW7,FGFR1,FLRT1,FLRT3,FMN1,FN1,FNIP1,GOLGA4,GREM1,HAP1,HF…
GO:0030900	forebrain development	biological_process	59/2088	367/25309	1.94863473122658	5.66635746657163e-07	3.3357241260735e-05	59	AGTPBP1,ANXA3,ARHGAP35,ATP7A,BMP2,BMP4,BTG2,CDK5,CHD7,CHRD,CNTNAP2,CXCL12,DAB1,DCLK1,DISC1,DIXDC1,DKK1,DLX5,DNAH5,E2F1,EFHC1,EPHB2,EPHB3,EXT1,FGFR1,HAP1,HIF1A,INHBA,KDM6B,LHX1,LOC119624849,LPAR1,MKKS,NDST1,NOTCH1,NOTCH3,NR2F2,NRG1,NRP1,PAX6,PLXNA4,PPARGC1A,PRKG1,PTPRS,RAB3GAP1,RTN4,SALL1,SLC8A1,SOCS7,SUN2,SYNE2,TACC3,TRA2B,TSKU,UBA6,WNT2B,WNT5A,WNT7B,ZEB2	AGTPBP1,ANXA3,ARHGAP35,ATP7A,BMP2,BMP4,BTG2,CDK5,CHD7,CHRD,CNTNAP2,CXCL12,DAB1,DCLK1,DISC1,DIXDC1,DKK1,DLX5,DNAH5,E2F1,EFHC1,EPHB2,EPHB3,EXT1,FGFR1,HAP1,HIF1A,INHBA,KDM6B,LHX1,LOC119624849,LPAR1,MKKS,NDST1,NOTCH1,NOTCH3,NR2F2,NRG1,NRP1,PAX6,PLXNA4,PPARGC1A,PRKG1,PTPRS,RAB3GAP1,RTN4,SALL1,SLC8A1,SOCS7,SUN2,SYNE2,TACC3,TRA2B,TSKU,UBA6,WNT2B,WNT5A,WNT7B,ZEB2
GO:0050789	regulation of biological process	biological_process	1226/2088	13573/25309	1.09486131894145	5.93105816281909e-07	3.47468320485542e-05	1226	AAK1,AARS1,ABCA4,ABCA5,ABCC4,ABCC9,ABHD14B,ABL2,ABT1,ACACB,ACP5,ACSL5,ACVR1B,ADAM15,ADAMTS1,ADAMTS16,ADAMTSL4,ADCY3,ADCY6,ADD1,ADGRB2,ADGRF1,ADGRF2,ADGRF3,ADGRF4,ADGRF5,ADGRG3,ADGRL1,ADIPOR1,ADM,ADORA1,ADORA2A,AFAP1,AFAP1L2,AFG3L2,AGAP2,AGER,AGO1,AGRN,AIDA,AIFM2,AKAP12,AKAP13,AKAP17A,ALCAM,ALOX12B,AMOT,ANAPC11,ANAPC2,ANGPT1,ANK1,ANKRA2,ANLN,ANO1,ANXA3,ANXA4,ANXA8L1,APH1A,APLF,APLNR,APOBEC3C,APOBE…	AAK1,AARS1,ABCA4,ABCA5,ABCC4,ABCC9,ABHD14B,ABL2,ABT1,ACACB,ACP5,ACSL5,ACVR1B,ADAM15,ADAMTS1,ADAMTS16,ADAMTSL4,ADCY3,ADCY6,ADD1,ADGRB2,ADGRF1,ADGRF2,ADGRF3,ADGRF4,ADGRF5,ADGRG3,ADGRL1,ADIPOR1,ADM,ADORA1,ADORA2A,AFAP1,AFAP1L2,AFG3L2,AGAP2,AGER,AGO1,AGRN,AIDA,AIFM2,AKAP12,AKAP13,AKAP17A,ALCAM,ALOX12B,AMOT,ANAPC11,ANAPC2,ANGPT1,ANK1,ANKRA2,ANLN,ANO1,ANXA3,ANXA4,ANXA8L1,APH1A,APLF,APLNR,APOBEC3C,APOBE…
GO:0010717	regulation of epithelial to mesenchymal transition	biological_process	22/2088	83/25309	3.21283986520796	6.48314165241359e-07	3.77985859705863e-05	22	ADIPOR1,AXIN2,BMP2,BMP4,CLASP2,COL1A1,CRB2,EFNA1,GLIPR2,GREM1,MCRIP1,NOTCH1,PHLDB2,SFRP1,SNAI1,TGFB1I1,TGFB2,TGFB3,TGFBR1,TGFBR2,VASN,WWTR1	ADIPOR1,AXIN2,BMP2,BMP4,CLASP2,COL1A1,CRB2,EFNA1,GLIPR2,GREM1,MCRIP1,NOTCH1,PHLDB2,SFRP1,SNAI1,TGFB1I1,TGFB2,TGFB3,TGFBR1,TGFBR2,VASN,WWTR1
GO:0008406	gonad development	biological_process	43/2088	236/25309	2.20851800441587	6.66133409987779e-07	3.86516739852718e-05	43	ADAM15,ADAMTS1,ARID5B,ARRB1,BCL2,CCND1,CEBPB,CITED2,EIF2B2,EIF2S2,FANCF,FZD4,HMGCS1,INHBA,KITLG,KLHL26,KMT2B,LFNG,LOC103224908,LOC103243033,MGST1,MKKS,MMP19,NCOA4,NRIP1,NUP107,PDGFRA,PDGFRB,RAD21L1,RDH10,SALL1,SCX,SDC1,SFRP1,SGPL1,SLIT3,SOD1,TGFB2,TGFBR1,TNFSF10,VGF,WNT2B,WNT5A	ADAM15,ADAMTS1,ARID5B,ARRB1,BCL2,CCND1,CEBPB,CITED2,EIF2B2,EIF2S2,FANCF,FZD4,HMGCS1,INHBA,KITLG,KLHL26,KMT2B,LFNG,LOC103224908,LOC103243033,MGST1,MKKS,MMP19,NCOA4,NRIP1,NUP107,PDGFRA,PDGFRB,RAD21L1,RDH10,SALL1,SCX,SDC1,SFRP1,SGPL1,SLIT3,SOD1,TGFB2,TGFBR1,TNFSF10,VGF,WNT2B,WNT5A
GO:0048880	sensory system development	biological_process	59/2088	369/25309	1.93807302536627	6.81432243965219e-07	3.93510896312677e-05	59	AGTPBP1,ARHGAP35,ATP2B3,BLOC1S3,BMP4,BMPR2,CDKN1C,CHD7,CHRDL1,CITED2,COL4A1,COL8A1,CYP1B1,EPHA2,EPHB2,FBN2,FZD4,HIF1A,HIPK2,HMGB1,INHBA,JAG1,LHX1,LOC103219534,LOC103241991,LOC119620707,LRP5,MAN2A1,NES,NHS,NRP1,PAX6,PDE6B,PDGFRA,PDGFRB,PHACTR4,PPP2R3A,RAB11FIP4,RAB3GAP1,RDH10,ROM1,RP1,SERPINF1,SIPA1L3,SKIL,SLC44A4,SLC4A5,STRA6,TBX2,TFAP2A,TGFB2,TGFBR1,TGFBR2,TSKU,TULP3,VAX1,WNT2B,WNT5A,WNT7B	AGTPBP1,ARHGAP35,ATP2B3,BLOC1S3,BMP4,BMPR2,CDKN1C,CHD7,CHRDL1,CITED2,COL4A1,COL8A1,CYP1B1,EPHA2,EPHB2,FBN2,FZD4,HIF1A,HIPK2,HMGB1,INHBA,JAG1,LHX1,LOC103219534,LOC103241991,LOC119620707,LRP5,MAN2A1,NES,NHS,NRP1,PAX6,PDE6B,PDGFRA,PDGFRB,PHACTR4,PPP2R3A,RAB11FIP4,RAB3GAP1,RDH10,ROM1,RP1,SERPINF1,SIPA1L3,SKIL,SLC44A4,SLC4A5,STRA6,TBX2,TFAP2A,TGFB2,TGFBR1,TGFBR2,TSKU,TULP3,VAX1,WNT2B,WNT5A,WNT7B
GO:0031253	cell projection membrane	cellular_component	57/2088	352/25309	1.96280286703239	6.88759805633765e-07	3.95857353692923e-05	57	ABCC2,ADORA1,ADORA2A,ANK1,ARHGAP45,ARPC2,ATP6V0A4,ATP7A,B4GALT1,BBS5,CASK,CD44,CDHR2,CEACAM20,CLASP2,CLTB,CNTNAP2,CUBN,EFCAB7,EHD1,EPB41L3,EPHA2,EPS8,EPS8L1,FOLR1,ITGB3,KSR1,LOC103217194,LOC103219294,LOC103224743,LOC103234868,LOC119619364,LOC119623363,MACF1,MYO10,NPC1L1,NRG1,PACSIN1,PDZK1,PKD1L1,PLXND1,PODXL,PSD3,PSD4,PTPRJ,ROM1,SGCE,SHANK2,SLC17A3,SLC26A2,SLC34A1,SLC3A1,SLC46A1,SPATA13,SPTBN1,SY…	ABCC2,ADORA1,ADORA2A,ANK1,ARHGAP45,ARPC2,ATP6V0A4,ATP7A,B4GALT1,BBS5,CASK,CD44,CDHR2,CEACAM20,CLASP2,CLTB,CNTNAP2,CUBN,EFCAB7,EHD1,EPB41L3,EPHA2,EPS8,EPS8L1,FOLR1,ITGB3,KSR1,LOC103217194,LOC103219294,LOC103224743,LOC103234868,LOC119619364,LOC119623363,MACF1,MYO10,NPC1L1,NRG1,PACSIN1,PDZK1,PKD1L1,PLXND1,PODXL,PSD3,PSD4,PTPRJ,ROM1,SGCE,SHANK2,SLC17A3,SLC26A2,SLC34A1,SLC3A1,SLC46A1,SPATA13,SPTBN1,SY…
GO:0048608	reproductive structure development	biological_process	75/2088	512/25309	1.77556180405891	7.95598221303706e-07	4.53568573525911e-05	75	ADAM15,ADAMTS1,ADM,ARID5B,ARRB1,BCL2,BMP4,BMPR2,CCN1,CCND1,CDKN1C,CEBPB,CHD7,CITED2,DNAJC19,EIF2B2,EIF2S2,FANCF,FZD4,GJB3,HEY1,HIF1A,HMGCS1,HNF1B,HS6ST1,INHBA,KISS1,KITLG,KLHL26,KMT2B,KRT19,KRT8,LFNG,LGR4,LHX1,LOC103224908,LOC103236499,LOC103243033,MAP2K1,MAPK14,MGST1,MKKS,MMP19,NCOA4,NOTCH1,NR2F2,NRIP1,NUP107,PDGFB,PDGFRA,PDGFRB,PLCD3,RAD21L1,RDH10,ROR2,SALL1,SCX,SDC1,SERPINA5,SFRP1,SGPL1,SLIT3,…	ADAM15,ADAMTS1,ADM,ARID5B,ARRB1,BCL2,BMP4,BMPR2,CCN1,CCND1,CDKN1C,CEBPB,CHD7,CITED2,DNAJC19,EIF2B2,EIF2S2,FANCF,FZD4,GJB3,HEY1,HIF1A,HMGCS1,HNF1B,HS6ST1,INHBA,KISS1,KITLG,KLHL26,KMT2B,KRT19,KRT8,LFNG,LGR4,LHX1,LOC103224908,LOC103236499,LOC103243033,MAP2K1,MAPK14,MGST1,MKKS,MMP19,NCOA4,NOTCH1,NR2F2,NRIP1,NUP107,PDGFB,PDGFRA,PDGFRB,PLCD3,RAD21L1,RDH10,ROR2,SALL1,SCX,SDC1,SERPINA5,SFRP1,SGPL1,SLIT3,…
GO:0048568	embryonic organ development	biological_process	74/2088	503/25309	1.78323354889818	7.96652974033307e-07	4.53568573525911e-05	74	ADM,BMP4,CCDC103,CCDC40,CCN1,CDKN1C,CEBPB,CHD7,CITED2,CRB2,DLX5,DSCAML1,EFNA1,EPHA2,EPHB2,ERCC2,FBN2,FGFR1,FOLR1,FOXE1,FZD2,HEY1,HIF1A,HIPK2,HNF1B,HS6ST1,KITLG,KRT19,KRT8,LHX1,LOC103219534,LOC103236499,LOC103240067,LOC103240634,LRIG3,MAP2K1,MBD3,MEF2C,MKKS,MMP16,MYCN,NDST1,NES,NOTCH1,NR2F2,PAX6,PCSK5,PDGFB,PDGFRA,PHACTR4,PLCD3,RDH10,ROR2,RUNX2,SALL1,SLC44A4,SNAI1,SOD1,STRA6,TBX2,TCF7,TEAD2,TEAD3,…	ADM,BMP4,CCDC103,CCDC40,CCN1,CDKN1C,CEBPB,CHD7,CITED2,CRB2,DLX5,DSCAML1,EFNA1,EPHA2,EPHB2,ERCC2,FBN2,FGFR1,FOLR1,FOXE1,FZD2,HEY1,HIF1A,HIPK2,HNF1B,HS6ST1,KITLG,KRT19,KRT8,LHX1,LOC103219534,LOC103236499,LOC103240067,LOC103240634,LRIG3,MAP2K1,MBD3,MEF2C,MKKS,MMP16,MYCN,NDST1,NES,NOTCH1,NR2F2,PAX6,PCSK5,PDGFB,PDGFRA,PHACTR4,PLCD3,RDH10,ROR2,RUNX2,SALL1,SLC44A4,SNAI1,SOD1,STRA6,TBX2,TCF7,TEAD2,TEAD3,…
GO:0030323	respiratory tube development	biological_process	41/2088	222/25309	2.23859419764592	8.33421786139432e-07	4.72285327126771e-05	41	ADAMTS2,ATP7A,BMP4,BMPR2,CCDC40,CCN2,DLG5,FGF1,FGFR1,FOXJ1,HEG1,HMGB1,HS6ST1,IGFBP5,LAMA5,LOC103226102,LOC119620707,LOXL3,MAN2A1,MAP2K1,MYCN,NOTCH1,PCSK5,PDGFRA,PDGFRB,PHF14,PTGES3,RDH10,SLC23A1,SPARC,SREBF1,STRA6,TGFB2,TGFB3,TGFBR2,TNC,TULP3,VANGL2,WNT11,WNT5A,WNT7B	ADAMTS2,ATP7A,BMP4,BMPR2,CCDC40,CCN2,DLG5,FGF1,FGFR1,FOXJ1,HEG1,HMGB1,HS6ST1,IGFBP5,LAMA5,LOC103226102,LOC119620707,LOXL3,MAN2A1,MAP2K1,MYCN,NOTCH1,PCSK5,PDGFRA,PDGFRB,PHF14,PTGES3,RDH10,SLC23A1,SPARC,SREBF1,STRA6,TGFB2,TGFB3,TGFBR2,TNC,TULP3,VANGL2,WNT11,WNT5A,WNT7B
GO:0010562	positive regulation of phosphorus metabolic process	biological_process	138/2088	1115/25309	1.50019844337921	8.83020812025848e-07	4.95758953122105e-05	138	ACVR1B,ADCY3,ADCY6,ADGRF5,ADORA1,AGER,AKAP13,ALOX12B,ANGPT1,APLNR,ARRB1,ATG14,ATP6AP1,AXIN2,BCL10,BCL2,BIRC7,BMP2,BMP4,BMP8B,BMPR2,BRAT1,BTBD10,C3,C5,CCL20,CCN1,CCN2,CCNB1,CCND1,CD44,CD81,CDC6,CDK5,CENPE,CRLF1,DAB1,DENND2B,DKK1,DUSP5,DUSP6,EFNA1,EGR1,EPHA7,ERN2,F2R,F2RL1,FABP3,FBXW7,FGF1,FGF21,FGFR1,FGFR3,FNIP1,FZD4,GLIPR2,GPNMB,GPR37L1,GREM1,HDAC3,HFE,HIF1A,HIPK2,HMGB1,IL31RA,IL6ST,INHBA,INHBE,I…	ACVR1B,ADCY3,ADCY6,ADGRF5,ADORA1,AGER,AKAP13,ALOX12B,ANGPT1,APLNR,ARRB1,ATG14,ATP6AP1,AXIN2,BCL10,BCL2,BIRC7,BMP2,BMP4,BMP8B,BMPR2,BRAT1,BTBD10,C3,C5,CCL20,CCN1,CCN2,CCNB1,CCND1,CD44,CD81,CDC6,CDK5,CENPE,CRLF1,DAB1,DENND2B,DKK1,DUSP5,DUSP6,EFNA1,EGR1,EPHA7,ERN2,F2R,F2RL1,FABP3,FBXW7,FGF1,FGF21,FGFR1,FGFR3,FNIP1,FZD4,GLIPR2,GPNMB,GPR37L1,GREM1,HDAC3,HFE,HIF1A,HIPK2,HMGB1,IL31RA,IL6ST,INHBA,INHBE,I…
GO:0045937	positive regulation of phosphate metabolic process	biological_process	138/2088	1115/25309	1.50019844337921	8.83020812025848e-07	4.95758953122105e-05	138	ACVR1B,ADCY3,ADCY6,ADGRF5,ADORA1,AGER,AKAP13,ALOX12B,ANGPT1,APLNR,ARRB1,ATG14,ATP6AP1,AXIN2,BCL10,BCL2,BIRC7,BMP2,BMP4,BMP8B,BMPR2,BRAT1,BTBD10,C3,C5,CCL20,CCN1,CCN2,CCNB1,CCND1,CD44,CD81,CDC6,CDK5,CENPE,CRLF1,DAB1,DENND2B,DKK1,DUSP5,DUSP6,EFNA1,EGR1,EPHA7,ERN2,F2R,F2RL1,FABP3,FBXW7,FGF1,FGF21,FGFR1,FGFR3,FNIP1,FZD4,GLIPR2,GPNMB,GPR37L1,GREM1,HDAC3,HFE,HIF1A,HIPK2,HMGB1,IL31RA,IL6ST,INHBA,INHBE,I…	ACVR1B,ADCY3,ADCY6,ADGRF5,ADORA1,AGER,AKAP13,ALOX12B,ANGPT1,APLNR,ARRB1,ATG14,ATP6AP1,AXIN2,BCL10,BCL2,BIRC7,BMP2,BMP4,BMP8B,BMPR2,BRAT1,BTBD10,C3,C5,CCL20,CCN1,CCN2,CCNB1,CCND1,CD44,CD81,CDC6,CDK5,CENPE,CRLF1,DAB1,DENND2B,DKK1,DUSP5,DUSP6,EFNA1,EGR1,EPHA7,ERN2,F2R,F2RL1,FABP3,FBXW7,FGF1,FGF21,FGFR1,FGFR3,FNIP1,FZD4,GLIPR2,GPNMB,GPR37L1,GREM1,HDAC3,HFE,HIF1A,HIPK2,HMGB1,IL31RA,IL6ST,INHBA,INHBE,I…
GO:0003170	heart valve development	biological_process	14/2088	38/25309	4.4656936882436	9.37858285254833e-07	5.24120157847252e-05	14	BMP2,BMP4,BMPR2,CCN1,EFNA1,HEY1,JAG1,MDM2,MEF2C,NOTCH1,SCX,STRA6,TGFB2,TGFBR2	BMP2,BMP4,BMPR2,CCN1,EFNA1,HEY1,JAG1,MDM2,MEF2C,NOTCH1,SCX,STRA6,TGFB2,TGFBR2
GO:0001654	eye development	biological_process	58/2088	364/25309	1.93139499389499	9.46687099712129e-07	5.2422257800041e-05	58	AGTPBP1,ARHGAP35,ATP2B3,BLOC1S3,BMP4,BMPR2,CDKN1C,CHD7,CHRDL1,CITED2,COL4A1,COL8A1,CYP1B1,EPHA2,EPHB2,FBN2,FZD4,HIF1A,HIPK2,HMGB1,INHBA,JAG1,LHX1,LOC103219534,LOC103241991,LOC119620707,LRP5,MAN2A1,NES,NHS,NRP1,PAX6,PDE6B,PDGFRA,PDGFRB,PHACTR4,PPP2R3A,RAB11FIP4,RAB3GAP1,RDH10,ROM1,RP1,SERPINF1,SIPA1L3,SKIL,SLC4A5,STRA6,TBX2,TFAP2A,TGFB2,TGFBR1,TGFBR2,TSKU,TULP3,VAX1,WNT2B,WNT5A,WNT7B	AGTPBP1,ARHGAP35,ATP2B3,BLOC1S3,BMP4,BMPR2,CDKN1C,CHD7,CHRDL1,CITED2,COL4A1,COL8A1,CYP1B1,EPHA2,EPHB2,FBN2,FZD4,HIF1A,HIPK2,HMGB1,INHBA,JAG1,LHX1,LOC103219534,LOC103241991,LOC119620707,LRP5,MAN2A1,NES,NHS,NRP1,PAX6,PDE6B,PDGFRA,PDGFRB,PHACTR4,PPP2R3A,RAB11FIP4,RAB3GAP1,RDH10,ROM1,RP1,SERPINF1,SIPA1L3,SKIL,SLC4A5,STRA6,TBX2,TFAP2A,TGFB2,TGFBR1,TGFBR2,TSKU,TULP3,VAX1,WNT2B,WNT5A,WNT7B
GO:0150063	visual system development	biological_process	58/2088	364/25309	1.93139499389499	9.46687099712129e-07	5.2422257800041e-05	58	AGTPBP1,ARHGAP35,ATP2B3,BLOC1S3,BMP4,BMPR2,CDKN1C,CHD7,CHRDL1,CITED2,COL4A1,COL8A1,CYP1B1,EPHA2,EPHB2,FBN2,FZD4,HIF1A,HIPK2,HMGB1,INHBA,JAG1,LHX1,LOC103219534,LOC103241991,LOC119620707,LRP5,MAN2A1,NES,NHS,NRP1,PAX6,PDE6B,PDGFRA,PDGFRB,PHACTR4,PPP2R3A,RAB11FIP4,RAB3GAP1,RDH10,ROM1,RP1,SERPINF1,SIPA1L3,SKIL,SLC4A5,STRA6,TBX2,TFAP2A,TGFB2,TGFBR1,TGFBR2,TSKU,TULP3,VAX1,WNT2B,WNT5A,WNT7B	AGTPBP1,ARHGAP35,ATP2B3,BLOC1S3,BMP4,BMPR2,CDKN1C,CHD7,CHRDL1,CITED2,COL4A1,COL8A1,CYP1B1,EPHA2,EPHB2,FBN2,FZD4,HIF1A,HIPK2,HMGB1,INHBA,JAG1,LHX1,LOC103219534,LOC103241991,LOC119620707,LRP5,MAN2A1,NES,NHS,NRP1,PAX6,PDE6B,PDGFRA,PDGFRB,PHACTR4,PPP2R3A,RAB11FIP4,RAB3GAP1,RDH10,ROM1,RP1,SERPINF1,SIPA1L3,SKIL,SLC4A5,STRA6,TBX2,TFAP2A,TGFB2,TGFBR1,TGFBR2,TSKU,TULP3,VAX1,WNT2B,WNT5A,WNT7B
GO:0030855	epithelial cell differentiation	biological_process	98/2088	728/25309	1.63169577070439	9.72828446133001e-07	5.36249571193405e-05	98	ACTL8,ADAMTSL4,ANXA4,B4GALT1,BARX1,BMP2,BMP4,BMPR2,CCM2,CDHR2,CEBPB,CLDN3,COL4A1,CPT1A,DLG5,DLX5,EHF,ELF3,EPHA2,ERCC2,ERCC3,EXPH5,F2RL1,FGFR1,FOSL2,FOXJ1,FZD2,GREM1,HEG1,HEY1,HIF1A,HNF1B,IL31RA,JAG1,KAZN,KDM6B,KLF5,KRT15,KRT16,KRT17,KRT18,KRT19,KRT20,KRT28,KRT8,KRT80,LAMA5,LGALS3,LOC103215376,LOC103219294,LOC103219534,LOC103222210,LOC103224057,LOC103230387,LOC103236499,LOC103238343,LOC103243439,L…	ACTL8,ADAMTSL4,ANXA4,B4GALT1,BARX1,BMP2,BMP4,BMPR2,CCM2,CDHR2,CEBPB,CLDN3,COL4A1,CPT1A,DLG5,DLX5,EHF,ELF3,EPHA2,ERCC2,ERCC3,EXPH5,F2RL1,FGFR1,FOSL2,FOXJ1,FZD2,GREM1,HEG1,HEY1,HIF1A,HNF1B,IL31RA,JAG1,KAZN,KDM6B,KLF5,KRT15,KRT16,KRT17,KRT18,KRT19,KRT20,KRT28,KRT8,KRT80,LAMA5,LGALS3,LOC103215376,LOC103219294,LOC103219534,LOC103222210,LOC103224057,LOC103230387,LOC103236499,LOC103238343,LOC103243439,L…
GO:0031175	neuron projection development	biological_process	93/2088	681/25309	1.65531377116141	9.82777410452051e-07	5.38441328113416e-05	93	ADM,ADORA2A,AFG3L2,AGER,ALCAM,ARHGAP35,ATP7A,BCL2,BLOC1S2,BLOC1S3,BLOC1S6,BTG2,CDK5,CLMN,CNTNAP2,CRMP1,CXCL12,DAB1,DCLK1,DDR1,DLX5,DSCAML1,EFNA1,EFNB1,EFNB2,EGR2,EHD1,EPB41L3,EPHA7,EPHB2,EPHB3,EXT1,FLRT1,FLRT3,FMN1,FOLR1,FRY,GPC1,GRIP1,KIF5C,LHX1,LOC103234868,LOC119621490,LOC119627919,LRFN3,LST1,MECP2,MICALL2,NBL1,NCDN,NOTCH1,NRP1,NRP2,NTF3,NTN4,PACSIN1,PARD6B,PAX6,PDLIM7,PICALM,PIK3CB,PLXNA1,PLX…	ADM,ADORA2A,AFG3L2,AGER,ALCAM,ARHGAP35,ATP7A,BCL2,BLOC1S2,BLOC1S3,BLOC1S6,BTG2,CDK5,CLMN,CNTNAP2,CRMP1,CXCL12,DAB1,DCLK1,DDR1,DLX5,DSCAML1,EFNA1,EFNB1,EFNB2,EGR2,EHD1,EPB41L3,EPHA7,EPHB2,EPHB3,EXT1,FLRT1,FLRT3,FMN1,FOLR1,FRY,GPC1,GRIP1,KIF5C,LHX1,LOC103234868,LOC119621490,LOC119627919,LRFN3,LST1,MECP2,MICALL2,NBL1,NCDN,NOTCH1,NRP1,NRP2,NTF3,NTN4,PACSIN1,PARD6B,PAX6,PDLIM7,PICALM,PIK3CB,PLXNA1,PLX…
GO:0022612	gland morphogenesis	biological_process	24/2088	98/25309	2.96844944874502	9.85684628029837e-07	5.38441328113416e-05	24	BCL2,BMP4,CEBPB,DDR1,ELF3,EPHA2,FGFR1,IGFBP5,LAMA5,LRP5,NOTCH1,NRP1,PAX6,PLXNA1,PLXND1,PML,SFRP1,TBX2,TGFB2,TGFB3,TGFBR2,TGM2,TNC,WNT5A	BCL2,BMP4,CEBPB,DDR1,ELF3,EPHA2,FGFR1,IGFBP5,LAMA5,LRP5,NOTCH1,NRP1,PAX6,PLXNA1,PLXND1,PML,SFRP1,TBX2,TGFB2,TGFB3,TGFBR2,TGM2,TNC,WNT5A
GO:0045778	positive regulation of ossification	biological_process	22/2088	85/25309	3.13724363308542	1.00879919628927e-06	5.46147672026785e-05	22	ATP6AP1,BMP2,BMP4,BMPR2,CCN1,CEBPB,FBN2,IL6ST,ISG15,JAG1,LOC103238018,LOC119622708,MEF2C,PDLIM7,RUNX2,SLC8A1,TFAP2A,TGFB2,TGFB3,TOB2,WNT5A,WNT7B	ATP6AP1,BMP2,BMP4,BMPR2,CCN1,CEBPB,FBN2,IL6ST,ISG15,JAG1,LOC103238018,LOC119622708,MEF2C,PDLIM7,RUNX2,SLC8A1,TFAP2A,TGFB2,TGFB3,TOB2,WNT5A,WNT7B
GO:0061326	renal tubule development	biological_process	22/2088	85/25309	3.13724363308542	1.00879919628927e-06	5.46147672026785e-05	22	ADAMTS16,BCL2,BMP2,BMP4,COL4A1,FGF1,FMN1,GREM1,HNF1B,JAG1,KIF26B,LAMA5,LGR4,LHX1,MEF2C,MTSS1,NOTCH1,SALL1,STAT1,WNK4,WNT11,WNT7B	ADAMTS16,BCL2,BMP2,BMP4,COL4A1,FGF1,FMN1,GREM1,HNF1B,JAG1,KIF26B,LAMA5,LGR4,LHX1,MEF2C,MTSS1,NOTCH1,SALL1,STAT1,WNK4,WNT11,WNT7B
GO:0046903	secretion	biological_process	137/2088	1109/25309	1.49738511793097	1.07297286344732e-06	5.78308529556696e-05	137	ABCC2,ABCC4,ACAA1,ADGRG3,ADM,ANK1,ANXA3,ARHGAP45,ARMC8,ATP11A,ATP7A,B4GALT1,BDKRB2,BLOC1S6,BRPF3,C3,CA2,CADPS2,CASK,CCN2,CCND1,CD109,CD44,CD68,CDK5,CFD,COPB1,COTL1,CPNE3,CYB5R4,DDR1,DEGS1,DERA,DOC2B,DOCK2,DOK3,ECM1,ERP44,EXOC3,EXOC3L4,EXOC6,EXOC7,F2RL1,FN1,FTH1,FZD4,HAP1,HIF1A,HK2,HMGB1,HNF1B,INHBA,ISLR,ITGAM,ITGB3,ITGB6,KALRN,LGALS3,LHFPL2,LLGL2,LOC103217528,LOC103219235,LOC103219294,LOC10321987…	ABCC2,ABCC4,ACAA1,ADGRG3,ADM,ANK1,ANXA3,ARHGAP45,ARMC8,ATP11A,ATP7A,B4GALT1,BDKRB2,BLOC1S6,BRPF3,C3,CA2,CADPS2,CASK,CCN2,CCND1,CD109,CD44,CD68,CDK5,CFD,COPB1,COTL1,CPNE3,CYB5R4,DDR1,DEGS1,DERA,DOC2B,DOCK2,DOK3,ECM1,ERP44,EXOC3,EXOC3L4,EXOC6,EXOC7,F2RL1,FN1,FTH1,FZD4,HAP1,HIF1A,HK2,HMGB1,HNF1B,INHBA,ISLR,ITGAM,ITGB3,ITGB6,KALRN,LGALS3,LHFPL2,LLGL2,LOC103217528,LOC103219235,LOC103219294,LOC10321987…
GO:0072012	glomerulus vasculature development	biological_process	9/2088	16/25309	6.81815732758621	1.16583855221495e-06	6.25580713394279e-05	9	ANGPT1,BMP4,EGR1,NOTCH1,NOTCH3,PDGFB,PDGFRA,PDGFRB,PECAM1	ANGPT1,BMP4,EGR1,NOTCH1,NOTCH3,PDGFB,PDGFRA,PDGFRB,PECAM1
GO:0048754	branching morphogenesis of an epithelial tube	biological_process	30/2088	141/25309	2.57897203880329	1.19939433074201e-06	6.40751323740456e-05	30	ADAMTS16,B4GALT1,BCL2,BMP2,BMP4,COL4A1,DDR1,DLG5,EPHA2,FGF1,GREM1,HNF1B,LAMA5,LHX1,LOC103219294,LOC103239557,LOC119623363,LRP5,MYCN,NOTCH1,NOTCH4,NRP1,PLXND1,PML,RDH10,SALL1,TGFBR2,TNC,VANGL2,WNT5A	ADAMTS16,B4GALT1,BCL2,BMP2,BMP4,COL4A1,DDR1,DLG5,EPHA2,FGF1,GREM1,HNF1B,LAMA5,LHX1,LOC103219294,LOC103239557,LOC119623363,LRP5,MYCN,NOTCH1,NOTCH4,NRP1,PLXND1,PML,RDH10,SALL1,TGFBR2,TNC,VANGL2,WNT5A
GO:0060411	cardiac septum morphogenesis	biological_process	19/2088	67/25309	3.43734631440499	1.21493064175748e-06	6.4354279761568e-05	19	BMP4,BMPR2,CCN1,CHD7,CITED2,FZD2,HEY1,JAG1,MDM2,NOTCH1,NRP1,NRP2,TBX2,TGFB2,TGFBR1,TGFBR2,VANGL2,WNT11,WNT5A	BMP4,BMPR2,CCN1,CHD7,CITED2,FZD2,HEY1,JAG1,MDM2,NOTCH1,NRP1,NRP2,TBX2,TGFB2,TGFBR1,TGFBR2,VANGL2,WNT11,WNT5A
GO:0048844	artery morphogenesis	biological_process	18/2088	61/25309	3.57673827020916	1.21632642335889e-06	6.4354279761568e-05	18	BMP4,BMPR2,CHD7,CITED2,FOLR1,HEY1,JAG1,MYLK,NOTCH1,NOTCH3,NRP1,PDGFRB,STRA6,TBX2,TGFB2,TGFBR1,WNT11,ZMIZ1	BMP4,BMPR2,CHD7,CITED2,FOLR1,HEY1,JAG1,MYLK,NOTCH1,NOTCH3,NRP1,PDGFRB,STRA6,TBX2,TGFB2,TGFBR1,WNT11,ZMIZ1
GO:0061298	retina vasculature development in camera-type eye	biological_process	10/2088	20/25309	6.06058429118774	1.2205396507925e-06	6.4354279761568e-05	10	BMPR2,COL4A1,CYP1B1,FZD4,HIF1A,LRP5,NRP1,PDGFRA,PDGFRB,ROM1	BMPR2,COL4A1,CYP1B1,FZD4,HIF1A,LRP5,NRP1,PDGFRA,PDGFRB,ROM1
GO:0001932	regulation of protein phosphorylation	biological_process	174/2088	1486/25309	1.41930237774787	1.24356836161965e-06	6.52846472786212e-05	174	ACVR1B,ADCY3,ADCY6,ADORA1,ADORA2A,AGER,AIDA,AKAP13,ALOX12B,ANGPT1,APLNR,ARRB1,ATG14,ATP6AP1,AXIN2,BCL2,BDKRB2,BGN,BIRC7,BMP2,BMP4,BMP8B,BMPR2,BRAT1,C3,C5,CACTIN,CAMK2N1,CCL20,CCN1,CCN2,CCNB1,CCND1,CD109,CD44,CD81,CDC25C,CDC37,CDC6,CDK5,CDKN1C,CENPE,CHMP6,CRLF1,DAB1,DENND2B,DEPTOR,DKK1,DUSP10,DUSP4,DUSP5,DUSP6,EFNA1,EGR1,EPHA2,EPHA7,EPHB2,ERN2,F2R,F2RL1,FBLN1,FBXW7,FGF1,FGF21,FGFR1,FGFR3,FLRT1,FLR…	ACVR1B,ADCY3,ADCY6,ADORA1,ADORA2A,AGER,AIDA,AKAP13,ALOX12B,ANGPT1,APLNR,ARRB1,ATG14,ATP6AP1,AXIN2,BCL2,BDKRB2,BGN,BIRC7,BMP2,BMP4,BMP8B,BMPR2,BRAT1,C3,C5,CACTIN,CAMK2N1,CCL20,CCN1,CCN2,CCNB1,CCND1,CD109,CD44,CD81,CDC25C,CDC37,CDC6,CDK5,CDKN1C,CENPE,CHMP6,CRLF1,DAB1,DENND2B,DEPTOR,DKK1,DUSP10,DUSP4,DUSP5,DUSP6,EFNA1,EGR1,EPHA2,EPHA7,EPHB2,ERN2,F2R,F2RL1,FBLN1,FBXW7,FGF1,FGF21,FGFR1,FGFR3,FLRT1,FLR…
GO:0140352	export from cell	biological_process	129/2088	1034/25309	1.51221542275284	1.33044841355012e-06	6.95446030651823e-05	129	ABCC4,ACAA1,ADGRG3,ADM,ANK1,ANXA3,ARHGAP45,ARMC8,ATP11A,ATP1B3,ATP2B3,B4GALT1,BLOC1S6,BRPF3,C3,CADPS2,CASK,CCN2,CD109,CD44,CD68,CDK5,CFD,COPB1,COTL1,CPNE3,CYB5R4,DEGS1,DERA,DOC2B,DOCK2,DOK3,ECM1,ERP44,EXOC3,EXOC3L4,EXOC6,EXOC7,F2RL1,FN1,FTH1,FXYD2,FZD4,HAP1,HMGB1,HNF1B,INHBA,ISLR,ITGAM,ITGB3,ITGB6,LGALS3,LHFPL2,LLGL2,LOC103217528,LOC103219235,LOC103219294,LOC103219873,LOC103222210,LOC103230752,LO…	ABCC4,ACAA1,ADGRG3,ADM,ANK1,ANXA3,ARHGAP45,ARMC8,ATP11A,ATP1B3,ATP2B3,B4GALT1,BLOC1S6,BRPF3,C3,CADPS2,CASK,CCN2,CD109,CD44,CD68,CDK5,CFD,COPB1,COTL1,CPNE3,CYB5R4,DEGS1,DERA,DOC2B,DOCK2,DOK3,ECM1,ERP44,EXOC3,EXOC3L4,EXOC6,EXOC7,F2RL1,FN1,FTH1,FXYD2,FZD4,HAP1,HMGB1,HNF1B,INHBA,ISLR,ITGAM,ITGB3,ITGB6,LGALS3,LHFPL2,LLGL2,LOC103217528,LOC103219235,LOC103219294,LOC103219873,LOC103222210,LOC103230752,LO…
GO:0005201	extracellular matrix structural constituent	molecular_function	21/2088	80/25309	3.18180675287356	1.37560682900162e-06	7.15964979197538e-05	21	BGN,COL12A1,COL14A1,COL15A1,COL1A1,COL27A1,COL4A1,COL4A2,COL4A3,EFEMP2,ELN,EMILIN2,FBLN1,FBN2,LAMA1,LOC103242066,LOC119625707,NCAN,PXDN,TINAGL1,VCAN	BGN,COL12A1,COL14A1,COL15A1,COL1A1,COL27A1,COL4A1,COL4A2,COL4A3,EFEMP2,ELN,EMILIN2,FBLN1,FBN2,LAMA1,LOC103242066,LOC119625707,NCAN,PXDN,TINAGL1,VCAN
GO:0031410	cytoplasmic vesicle	cellular_component	280/2088	2607/25309	1.30185163140205	1.45198043499661e-06	7.52485757914696e-05	280	AAK1,ABCA5,ABCC4,ACAA1,ADAM15,ADAMTS1,ADGRF5,ADGRG3,AHNAK2,AMOT,ANKRD13D,ANXA3,ANXA8L1,AP3M1,APPBP2,ARHGAP45,ARMC8,ARPC2,ARRB1,ATG14,ATP11A,ATP1B3,ATP6AP1,ATP6V0A4,ATP7A,ATP8B3,ATP9A,AVL9,AZIN2,B4GALT1,BACE2,BDKRB2,BECN1,BGN,BLOC1S3,BLOC1S6,C3,CADM1,CADPS2,CANX,CD109,CD44,CD68,CFD,CHMP6,CLTB,CNTNAP2,COL1A1,COL7A1,COLEC12,COPB1,COTL1,CPNE3,CUBN,DEGS1,DERA,DERL2,DISC1,DKK1,DLD,DNM1,DNM1L,DOC2B,DOCK…	AAK1,ABCA5,ABCC4,ACAA1,ADAM15,ADAMTS1,ADGRF5,ADGRG3,AHNAK2,AMOT,ANKRD13D,ANXA3,ANXA8L1,AP3M1,APPBP2,ARHGAP45,ARMC8,ARPC2,ARRB1,ATG14,ATP11A,ATP1B3,ATP6AP1,ATP6V0A4,ATP7A,ATP8B3,ATP9A,AVL9,AZIN2,B4GALT1,BACE2,BDKRB2,BECN1,BGN,BLOC1S3,BLOC1S6,C3,CADM1,CADPS2,CANX,CD109,CD44,CD68,CFD,CHMP6,CLTB,CNTNAP2,COL1A1,COL7A1,COLEC12,COPB1,COTL1,CPNE3,CUBN,DEGS1,DERA,DERL2,DISC1,DKK1,DLD,DNM1,DNM1L,DOC2B,DOCK…
GO:0030336	negative regulation of cell migration	biological_process	44/2088	251/25309	2.12482636503793	1.47572341091529e-06	7.6153607677318e-05	44	ADAM15,ADIPOR1,ADORA1,APOH,BCL2,C5,CHRD,CLASP2,CXCL12,CYP1B1,DLG5,DPYSL3,DUSP10,EVL,GREM1,HDAC5,HMOX1,IGFBP5,KRT16,LOC103223037,LOC103238018,NAV3,NBL1,NOTCH1,NR2F2,NRG1,PHLDB2,PPARGC1A,PTPRG,PTPRJ,PTPRK,PTPRR,PTPRU,RAP2C,RNF41,SERPINE1,SERPINF1,SFRP1,SP100,SRGAP1,TIE1,TRIB1,WNT11,ZMYND8	ADAM15,ADIPOR1,ADORA1,APOH,BCL2,C5,CHRD,CLASP2,CXCL12,CYP1B1,DLG5,DPYSL3,DUSP10,EVL,GREM1,HDAC5,HMOX1,IGFBP5,KRT16,LOC103223037,LOC103238018,NAV3,NBL1,NOTCH1,NR2F2,NRG1,PHLDB2,PPARGC1A,PTPRG,PTPRJ,PTPRK,PTPRR,PTPRU,RAP2C,RNF41,SERPINE1,SERPINF1,SFRP1,SP100,SRGAP1,TIE1,TRIB1,WNT11,ZMYND8
GO:0016787	hydrolase activity	molecular_function	337/2088	3228/25309	1.26543798397167	1.52827129706878e-06	7.82987714178405e-05	337	AARS1,ABCA4,ABCF3,ABHD14B,ACOT7,ACP5,ADAM15,ADAM19,ADAMTS1,ADAMTS10,ADAMTS15,ADAMTS16,ADAMTS2,ADAMTS6,ADAMTSL4,ADAMTSL5,ADORA1,AFG3L2,AGAP2,AGBL5,AGTPBP1,ALPL,APH1A,APLF,APOBEC3C,APOBEC3G,APPBP2,ARHGAP35,ARL3,ARL4C,ARSI,ATAD2,BACE2,BDKRB2,BMP1,BPHL,C1R,C1S,C3,CA2,CAPN12,CAPN5,CAPN8,CDC25C,CDC45,CENPE,CFB,CFD,CGNL1,CHD3,CHD6,CHD7,CLPB,CPD,CPM,CPQ,CPSF3,CRMP1,CTDP1,CTSL,DCTD,DDAH1,DDHD1,DDX1,DDX41,…	AARS1,ABCA4,ABCF3,ABHD14B,ACOT7,ACP5,ADAM15,ADAM19,ADAMTS1,ADAMTS10,ADAMTS15,ADAMTS16,ADAMTS2,ADAMTS6,ADAMTSL4,ADAMTSL5,ADORA1,AFG3L2,AGAP2,AGBL5,AGTPBP1,ALPL,APH1A,APLF,APOBEC3C,APOBEC3G,APPBP2,ARHGAP35,ARL3,ARL4C,ARSI,ATAD2,BACE2,BDKRB2,BMP1,BPHL,C1R,C1S,C3,CA2,CAPN12,CAPN5,CAPN8,CDC25C,CDC45,CENPE,CFB,CFD,CGNL1,CHD3,CHD6,CHD7,CLPB,CPD,CPM,CPQ,CPSF3,CRMP1,CTDP1,CTSL,DCTD,DDAH1,DDHD1,DDX1,DDX41,…
GO:0010634	positive regulation of epithelial cell migration	biological_process	27/2088	121/25309	2.70472356796808	1.53020605475618e-06	7.82987714178405e-05	27	AMOT,ANGPT1,ANXA3,ATP5F1B,BCAR1,BMP4,BMPR2,CLASP2,DOCK5,FGF1,FGFR1,GLIPR2,HIF1A,ITGB3,LOC103217858,MET,NRP1,NRP2,PDGFB,PFN1,PLPP3,PRKCE,RTN4,SPARC,TGFB2,TGFBR2,WNT5A	AMOT,ANGPT1,ANXA3,ATP5F1B,BCAR1,BMP4,BMPR2,CLASP2,DOCK5,FGF1,FGFR1,GLIPR2,HIF1A,ITGB3,LOC103217858,MET,NRP1,NRP2,PDGFB,PFN1,PLPP3,PRKCE,RTN4,SPARC,TGFB2,TGFBR2,WNT5A
GO:0051962	positive regulation of nervous system development	biological_process	70/2088	476/25309	1.78252479152581	1.58985781528731e-06	8.10092677562572e-05	70	ABL2,ADGRB2,ADGRL1,AGER,AGRN,ANAPC2,ARHGAP35,BCL2,BMP2,BMP4,BMPR2,CAMK1D,CLSTN1,CXCL12,DAB1,DDX56,DISC1,DKK1,DLG5,DPYSL3,EPHB2,EPHB3,FBXO38,FGFR1,FLRT1,FLRT3,FN1,GOLGA4,GPR37L1,HAP1,HIF1A,IL6ST,KALRN,KCTD11,LHX1,LIMK1,LOC103242911,LPAR1,LRRC7,MACF1,MAN2A1,MAP2K1,MECP2,MEF2C,MYRF,NBL1,NOTCH1,NRG1,NRP1,PACSIN1,PAX6,PLXND1,PRKCI,SEMA4D,SEMA6A,SERPINF1,SHANK1,SKIL,SPAG9,SPEN,SYT3,TCF4,TENM4,THBS2,TLE…	ABL2,ADGRB2,ADGRL1,AGER,AGRN,ANAPC2,ARHGAP35,BCL2,BMP2,BMP4,BMPR2,CAMK1D,CLSTN1,CXCL12,DAB1,DDX56,DISC1,DKK1,DLG5,DPYSL3,EPHB2,EPHB3,FBXO38,FGFR1,FLRT1,FLRT3,FN1,GOLGA4,GPR37L1,HAP1,HIF1A,IL6ST,KALRN,KCTD11,LHX1,LIMK1,LOC103242911,LPAR1,LRRC7,MACF1,MAN2A1,MAP2K1,MECP2,MEF2C,MYRF,NBL1,NOTCH1,NRG1,NRP1,PACSIN1,PAX6,PLXND1,PRKCI,SEMA4D,SEMA6A,SERPINF1,SHANK1,SKIL,SPAG9,SPEN,SYT3,TCF4,TENM4,THBS2,TLE…
GO:0097708	intracellular vesicle	cellular_component	280/2088	2610/25309	1.30035525021653	1.59665854715385e-06	8.10153899637437e-05	280	AAK1,ABCA5,ABCC4,ACAA1,ADAM15,ADAMTS1,ADGRF5,ADGRG3,AHNAK2,AMOT,ANKRD13D,ANXA3,ANXA8L1,AP3M1,APPBP2,ARHGAP45,ARMC8,ARPC2,ARRB1,ATG14,ATP11A,ATP1B3,ATP6AP1,ATP6V0A4,ATP7A,ATP8B3,ATP9A,AVL9,AZIN2,B4GALT1,BACE2,BDKRB2,BECN1,BGN,BLOC1S3,BLOC1S6,C3,CADM1,CADPS2,CANX,CD109,CD44,CD68,CFD,CHMP6,CLTB,CNTNAP2,COL1A1,COL7A1,COLEC12,COPB1,COTL1,CPNE3,CUBN,DEGS1,DERA,DERL2,DISC1,DKK1,DLD,DNM1,DNM1L,DOC2B,DOCK…	AAK1,ABCA5,ABCC4,ACAA1,ADAM15,ADAMTS1,ADGRF5,ADGRG3,AHNAK2,AMOT,ANKRD13D,ANXA3,ANXA8L1,AP3M1,APPBP2,ARHGAP45,ARMC8,ARPC2,ARRB1,ATG14,ATP11A,ATP1B3,ATP6AP1,ATP6V0A4,ATP7A,ATP8B3,ATP9A,AVL9,AZIN2,B4GALT1,BACE2,BDKRB2,BECN1,BGN,BLOC1S3,BLOC1S6,C3,CADM1,CADPS2,CANX,CD109,CD44,CD68,CFD,CHMP6,CLTB,CNTNAP2,COL1A1,COL7A1,COLEC12,COPB1,COTL1,CPNE3,CUBN,DEGS1,DERA,DERL2,DISC1,DKK1,DLD,DNM1,DNM1L,DOC2B,DOCK…
GO:0070848	response to growth factor	biological_process	78/2088	549/25309	1.72213324121182	1.61611616100732e-06	8.16610028522324e-05	78	ANXA3,ATP7A,BCAR1,BMP2,BMP4,BMP8B,BMPR2,CCN2,CD44,CHRD,CHRDL1,CITED2,COL1A1,COL4A2,CPNE3,DDX5,DLX5,DUSP6,E2F1,EGR1,EHD1,EPHA2,FGF1,FGF21,FGFR1,FGFR3,FLRT1,FLRT3,FOS,GAS1,HAP1,HFE,HIPK2,LHX1,LIMS1,LOC103247583,LTBP4,MAPK14,MARS1,MDM2,MEF2C,NDST1,NOTCH1,NRP1,PDCD4,PDCD5,PDE2A,PDGFB,PDGFRA,PDGFRB,PFN1,PML,POLR2C,POLR2H,PPARGC1A,PTPRK,RIPK1,ROR2,RUNX2,SCX,SFRP1,SKIL,SNAI2,SOX6,SPARC,TGFB2,TGFB3,TGFBR…	ANXA3,ATP7A,BCAR1,BMP2,BMP4,BMP8B,BMPR2,CCN2,CD44,CHRD,CHRDL1,CITED2,COL1A1,COL4A2,CPNE3,DDX5,DLX5,DUSP6,E2F1,EGR1,EHD1,EPHA2,FGF1,FGF21,FGFR1,FGFR3,FLRT1,FLRT3,FOS,GAS1,HAP1,HFE,HIPK2,LHX1,LIMS1,LOC103247583,LTBP4,MAPK14,MARS1,MDM2,MEF2C,NDST1,NOTCH1,NRP1,PDCD4,PDCD5,PDE2A,PDGFB,PDGFRA,PDGFRB,PFN1,PML,POLR2C,POLR2H,PPARGC1A,PTPRK,RIPK1,ROR2,RUNX2,SCX,SFRP1,SKIL,SNAI2,SOX6,SPARC,TGFB2,TGFB3,TGFBR…
GO:0055123	digestive system development	biological_process	30/2088	143/25309	2.54290249979905	1.63574902944941e-06	8.19938899706284e-05	30	BARX1,BCL2,BMP4,CCDC103,CCDC40,CCNB1,CDKN1C,DAB1,EPHB3,FOXE1,HIF1A,HNF1B,ITGB4,KLF5,LGR4,NOTCH1,PCSK5,PDGFC,PDGFRA,SALL1,SFRP1,STRA6,TBX2,TCF7,TGFB2,TGFB3,TGFBR2,VANGL2,WNT11,WNT5A	BARX1,BCL2,BMP4,CCDC103,CCDC40,CCNB1,CDKN1C,DAB1,EPHB3,FOXE1,HIF1A,HNF1B,ITGB4,KLF5,LGR4,NOTCH1,PCSK5,PDGFC,PDGFRA,SALL1,SFRP1,STRA6,TBX2,TCF7,TGFB2,TGFB3,TGFBR2,VANGL2,WNT11,WNT5A
GO:0043410	positive regulation of MAPK cascade	biological_process	77/2088	540/25309	1.7283888534128	1.63622671500718e-06	8.19938899706284e-05	77	ADORA1,AGER,AKAP13,ALOX12B,ANGPT1,ARRB1,ATP6AP1,BIRC7,BMP2,BMP4,C5,CCL20,CCN2,CD44,CD81,DENND2B,DKK1,DUSP5,DUSP6,EFNA1,ERN2,F2R,F2RL1,FBXW7,FGF1,FGF21,FGFR1,FGFR3,FZD4,GLIPR2,GPNMB,GPR37L1,HIPK2,HMGB1,KISS1,KITLG,KSR1,LOC103223037,LOC103223672,LOC119620707,LPAR1,MAP2K1,MAP3K6,MEF2C,MID1,NDST1,NENF,NRG1,NRP1,NTF3,PDGFB,PDGFC,PDGFRA,PDGFRB,PELI2,PIK3CB,PLCE1,PRKCE,PTPN22,RASSF2,RIPK1,ROR2,SERPINF2,…	ADORA1,AGER,AKAP13,ALOX12B,ANGPT1,ARRB1,ATP6AP1,BIRC7,BMP2,BMP4,C5,CCL20,CCN2,CD44,CD81,DENND2B,DKK1,DUSP5,DUSP6,EFNA1,ERN2,F2R,F2RL1,FBXW7,FGF1,FGF21,FGFR1,FGFR3,FZD4,GLIPR2,GPNMB,GPR37L1,HIPK2,HMGB1,KISS1,KITLG,KSR1,LOC103223037,LOC103223672,LOC119620707,LPAR1,MAP2K1,MAP3K6,MEF2C,MID1,NDST1,NENF,NRG1,NRP1,NTF3,PDGFB,PDGFC,PDGFRA,PDGFRB,PELI2,PIK3CB,PLCE1,PRKCE,PTPN22,RASSF2,RIPK1,ROR2,SERPINF2,…
GO:0048145	regulation of fibroblast proliferation	biological_process	23/2088	94/25309	2.96581784462379	1.67389533722861e-06	8.35363323233389e-05	23	BMI1,CCNB1,CDC6,E2F1,FBLN1,FBXO4,FN1,FOSL2,FTH1,LOC103219873,LOC119622992,PAWR,PDGFB,PDGFC,PDGFRA,PDGFRB,PML,S100A6,SFRP1,SPHK1,TRIM32,WNT5A,ZMIZ1	BMI1,CCNB1,CDC6,E2F1,FBLN1,FBXO4,FN1,FOSL2,FTH1,LOC103219873,LOC119622992,PAWR,PDGFB,PDGFC,PDGFRA,PDGFRB,PML,S100A6,SFRP1,SPHK1,TRIM32,WNT5A,ZMIZ1
GO:0050770	regulation of axonogenesis	biological_process	32/2088	158/25309	2.45492021921529	1.68259490485045e-06	8.36263459472189e-05	32	ANAPC2,ARHGAP35,ARHGEF1,BMPR2,CDK5,CLASP2,CXCL12,DAB1,DISC1,EFNA1,EPHA7,EPHB2,EPHB3,FN1,GDI1,GOLGA4,LIMK1,MACF1,MAP2K1,NRG1,NRP1,PLXNA1,PLXNA4,PLXND1,PTPRS,RTN4,SEMA3F,SEMA4D,SKIL,SPP1,WNT5A,ZEB2	ANAPC2,ARHGAP35,ARHGEF1,BMPR2,CDK5,CLASP2,CXCL12,DAB1,DISC1,EFNA1,EPHA7,EPHB2,EPHB3,FN1,GDI1,GOLGA4,LIMK1,MACF1,MAP2K1,NRG1,NRP1,PLXNA1,PLXNA4,PLXND1,PTPRS,RTN4,SEMA3F,SEMA4D,SKIL,SPP1,WNT5A,ZEB2
GO:0072009	nephron epithelium development	biological_process	24/2088	101/25309	2.88027768294071	1.76258082518199e-06	8.72441537427836e-05	24	ADAMTS16,BCL2,BMP2,BMP4,FGF1,FMN1,FOXJ1,GREM1,HNF1B,JAG1,KIF26B,LAMA5,LGR4,LHX1,MEF2C,MTSS1,MYO1E,NOTCH1,PECAM1,PODXL,SALL1,WNK4,WNT11,WNT7B	ADAMTS16,BCL2,BMP2,BMP4,FGF1,FMN1,FOXJ1,GREM1,HNF1B,JAG1,KIF26B,LAMA5,LGR4,LHX1,MEF2C,MTSS1,MYO1E,NOTCH1,PECAM1,PODXL,SALL1,WNK4,WNT11,WNT7B
GO:0048565	digestive tract development	biological_process	28/2088	129/25309	2.63095132020553	1.77178965399261e-06	8.73434680242617e-05	28	BCL2,BMP4,CCDC103,CCDC40,CCNB1,DAB1,EPHB3,FOXE1,HIF1A,HNF1B,ITGB4,KLF5,LGR4,NOTCH1,PCSK5,PDGFC,PDGFRA,SALL1,SFRP1,STRA6,TBX2,TCF7,TGFB2,TGFB3,TGFBR2,VANGL2,WNT11,WNT5A	BCL2,BMP4,CCDC103,CCDC40,CCNB1,DAB1,EPHB3,FOXE1,HIF1A,HNF1B,ITGB4,KLF5,LGR4,NOTCH1,PCSK5,PDGFC,PDGFRA,SALL1,SFRP1,STRA6,TBX2,TCF7,TGFB2,TGFB3,TGFBR2,VANGL2,WNT11,WNT5A
GO:0033993	response to lipid	biological_process	117/2088	922/25309	1.53815262921685	1.81990007075417e-06	8.93519358624932e-05	117	ABCC2,ABL2,ACP5,ADCY3,ADCY6,ADH5,ADM,ALPL,ANXA3,BCL2,BMP4,CA2,CACTIN,CCL20,CCN2,CCNB1,CCND1,CDK19,CEBPB,COL1A1,CPT1A,CYP24A1,DDX5,DKK1,DUSP10,E2F1,F2R,FABP3,FAM210B,FBXO32,FHL2,FOS,FOXO1,FZD4,GCH1,GDAP2,GJB3,GNG2,GNPAT,GRIP1,HDAC5,HEY1,HMGB1,HMGB2,HMGCS1,IDO1,INHBA,KCNJ8,KLF9,LOC103224057,LOC103224908,LOC103225759,LOC103235798,LOC103242911,LOC119620707,LOC119622992,LOXL1,LPAR1,MAPK14,MBD3,MDM2,ME…	ABCC2,ABL2,ACP5,ADCY3,ADCY6,ADH5,ADM,ALPL,ANXA3,BCL2,BMP4,CA2,CACTIN,CCL20,CCN2,CCNB1,CCND1,CDK19,CEBPB,COL1A1,CPT1A,CYP24A1,DDX5,DKK1,DUSP10,E2F1,F2R,FABP3,FAM210B,FBXO32,FHL2,FOS,FOXO1,FZD4,GCH1,GDAP2,GJB3,GNG2,GNPAT,GRIP1,HDAC5,HEY1,HMGB1,HMGB2,HMGCS1,IDO1,INHBA,KCNJ8,KLF9,LOC103224057,LOC103224908,LOC103225759,LOC103235798,LOC103242911,LOC119620707,LOC119622992,LOXL1,LPAR1,MAPK14,MBD3,MDM2,ME…
GO:0044444	cytoplasmic part	cellular_component	1209/2088	13426/25309	1.09150102905496	1.84571725194333e-06	9.0254085138374e-05	1209	A4GALT,AAGAB,AAK1,AARS1,ABCA5,ABCC4,ABCC9,ABHD14B,ABL2,ACAA1,ACACB,ACOT7,ACP5,ACSL5,ACVR1B,ADAM15,ADAM19,ADAMTS1,ADAMTSL4,ADCY3,ADCY6,ADD1,ADD3,ADGRF5,ADGRG3,ADH5,ADORA1,AFAP1,AFAP1L2,AFG3L2,AGAP2,AGBL5,AGO1,AGRN,AGTPBP1,AHNAK2,AHRR,AHSA1,AIFM2,AK6,AKAP12,AKAP13,AKAP17A,ALG11,ALOX12B,AMOT,ANAPC11,ANAPC2,ANAPC5,ANAPC7,ANK1,ANKRA2,ANKRD13D,ANLN,ANXA3,ANXA4,ANXA8L1,AP3M1,APH1A,APLF,APOBEC3G,APPBP2,A…	A4GALT,AAGAB,AAK1,AARS1,ABCA5,ABCC4,ABCC9,ABHD14B,ABL2,ACAA1,ACACB,ACOT7,ACP5,ACSL5,ACVR1B,ADAM15,ADAM19,ADAMTS1,ADAMTSL4,ADCY3,ADCY6,ADD1,ADD3,ADGRF5,ADGRG3,ADH5,ADORA1,AFAP1,AFAP1L2,AFG3L2,AGAP2,AGBL5,AGO1,AGRN,AGTPBP1,AHNAK2,AHRR,AHSA1,AIFM2,AK6,AKAP12,AKAP13,AKAP17A,ALG11,ALOX12B,AMOT,ANAPC11,ANAPC2,ANAPC5,ANAPC7,ANK1,ANKRA2,ANKRD13D,ANLN,ANXA3,ANXA4,ANXA8L1,AP3M1,APH1A,APLF,APOBEC3G,APPBP2,A…
GO:0043116	negative regulation of vascular permeability	biological_process	8/2088	13/25309	7.45918066607722	1.86819903082887e-06	9.09865447665129e-05	8	ADM,ADORA2A,AMOT,ANGPT1,ARHGAP35,DDAH1,PDE2A,PTPRJ	ADM,ADORA2A,AMOT,ANGPT1,ARHGAP35,DDAH1,PDE2A,PTPRJ
GO:0099080	supramolecular complex	cellular_component	140/2088	1151/25309	1.47433848960258	1.91996174292441e-06	9.31335042257773e-05	140	ABCC9,ADAMTS10,ADAMTSL5,ADORA2A,AHNAK2,AKAP13,AMOT,ANK1,APPBP2,ARHGAP6,ARL3,ATAT1,AURKB,BCL10,CACNA1D,CENPE,CENPJ,CFAP20,CLASP2,CLIP2,COL1A1,COL27A1,COL4A1,COL4A2,COL4A3,COL6A1,COL6A3,COL7A1,COL8A1,DDX6,DEK,DISC1,DNAH2,DNAH5,DNM1,DNM1L,DNM3,DPYSL3,DYNLL1,ELN,EML1,EML4,ESPN,FBLN1,FBN2,FBXO32,FHL2,FHL3,FHOD3,FMN1,GLRX3,GTSE1,HAUS4,HDAC3,HOMER1,IDO1,JAKMIP1,KATNA1,KCNJ8,KIF12,KIF21B,KIF22,KIF26B,KIF…	ABCC9,ADAMTS10,ADAMTSL5,ADORA2A,AHNAK2,AKAP13,AMOT,ANK1,APPBP2,ARHGAP6,ARL3,ATAT1,AURKB,BCL10,CACNA1D,CENPE,CENPJ,CFAP20,CLASP2,CLIP2,COL1A1,COL27A1,COL4A1,COL4A2,COL4A3,COL6A1,COL6A3,COL7A1,COL8A1,DDX6,DEK,DISC1,DNAH2,DNAH5,DNM1,DNM1L,DNM3,DPYSL3,DYNLL1,ELN,EML1,EML4,ESPN,FBLN1,FBN2,FBXO32,FHL2,FHL3,FHOD3,FMN1,GLRX3,GTSE1,HAUS4,HDAC3,HOMER1,IDO1,JAKMIP1,KATNA1,KCNJ8,KIF12,KIF21B,KIF22,KIF26B,KIF…
GO:0031226	intrinsic component of plasma membrane	cellular_component	190/2088	1662/25309	1.38569315923667	1.93936738945855e-06	9.3700033195075e-05	190	ABCA4,ABCC2,ABCC4,ABCC5,ABCC9,ACVR1B,ADCY3,ADCY6,ADIPOR1,ADORA1,ADORA2A,AGER,ALCAM,APH1A,ASIC1,ATP13A4,ATP1B1,ATP1B3,ATP2B3,BDKRB2,BMP2,BMPR2,C5,CACNG7,CD44,CD81,CD83,CDH16,CDHR2,CLDN3,CNPY2,CNTNAP2,DCLK1,DDR1,DEGS1,EFNA1,EFNB1,EFNB2,EPHA2,EPHA7,EPHB2,EPHB3,F2R,F2RL1,F2RL2,F3,FGFR1,FGFR3,FLRT1,FLRT3,FOLR1,FXYD2,FXYD6,FZD4,GAS1,GPC1,GPIHBP1,GPNMB,GRIN2D,HFE,HRH1,HS6ST1,HTR1D,IKBKB,IL1R1,IL27RA,IL6…	ABCA4,ABCC2,ABCC4,ABCC5,ABCC9,ACVR1B,ADCY3,ADCY6,ADIPOR1,ADORA1,ADORA2A,AGER,ALCAM,APH1A,ASIC1,ATP13A4,ATP1B1,ATP1B3,ATP2B3,BDKRB2,BMP2,BMPR2,C5,CACNG7,CD44,CD81,CD83,CDH16,CDHR2,CLDN3,CNPY2,CNTNAP2,DCLK1,DDR1,DEGS1,EFNA1,EFNB1,EFNB2,EPHA2,EPHA7,EPHB2,EPHB3,F2R,F2RL1,F2RL2,F3,FGFR1,FGFR3,FLRT1,FLRT3,FOLR1,FXYD2,FXYD6,FZD4,GAS1,GPC1,GPIHBP1,GPNMB,GRIN2D,HFE,HRH1,HS6ST1,HTR1D,IKBKB,IL1R1,IL27RA,IL6…
GO:0044093	positive regulation of molecular function	biological_process	194/2088	1704/25309	1.37999219775871	1.97134441937141e-06	9.48670387845916e-05	194	ABL2,ADCY3,ADCY6,ADD1,ADORA1,AGER,AGRN,AKAP13,ANGPT1,ANXA3,APH1A,APOH,ARHGAP6,ARID5B,ARRB1,ATG14,ATP1B3,ATP7A,AURKB,AZIN2,BCL10,BCL2,BIRC7,BMI1,BMP2,BMP4,BUD31,C5,CACNA2D1,CAMK1D,CCL20,CCN1,CCN2,CCND1,CD81,CDC6,CDK5,CENPE,COL4A3,CRTC2,CTBP2,DAB1,DCUN1D5,DKK1,DNAJC9,DOCK9,DUSP5,DUSP6,DYNLL1,EFNA1,EGR1,EIF2S1,EPHA2,EPHB2,ERCC2,ERN2,F2R,F2RL1,F3,FBXW7,FGF1,FGFR1,FGFR3,FOXJ1,FZD2,FZD4,GCH1,GMNN,GORAS…	ABL2,ADCY3,ADCY6,ADD1,ADORA1,AGER,AGRN,AKAP13,ANGPT1,ANXA3,APH1A,APOH,ARHGAP6,ARID5B,ARRB1,ATG14,ATP1B3,ATP7A,AURKB,AZIN2,BCL10,BCL2,BIRC7,BMI1,BMP2,BMP4,BUD31,C5,CACNA2D1,CAMK1D,CCL20,CCN1,CCN2,CCND1,CD81,CDC6,CDK5,CENPE,COL4A3,CRTC2,CTBP2,DAB1,DCUN1D5,DKK1,DNAJC9,DOCK9,DUSP5,DUSP6,DYNLL1,EFNA1,EGR1,EIF2S1,EPHA2,EPHB2,ERCC2,ERN2,F2R,F2RL1,F3,FBXW7,FGF1,FGFR1,FGFR3,FOXJ1,FZD2,FZD4,GCH1,GMNN,GORAS…
GO:0010942	positive regulation of cell death	biological_process	104/2088	798/25309	1.57970116863039	2.06585195217102e-06	9.90220815176994e-05	104	ADAMTSL4,ADM,ADORA2A,AIFM2,AKAP13,APH1A,ARHGEF1,ARHGEF9,ARRB1,AXIN2,B4GALT1,BBC3,BCL10,BCL2,BCL2L14,BMP2,BMP4,BTG1,CAMK1D,CCN1,CCN2,CDK19,CDK5,COL4A3,CYP1B1,DKK1,DNM1L,DUSP6,E2F1,ECSCR,EFNB2,EGR1,EIF2S1,EIF5A,EPHA7,F2R,F3,FBXW7,FNIP1,FOS,FOXO1,GAPDH,HIP1,HMOX1,IDO1,ING4,INHBA,IP6K2,ITGAM,ITSN1,JMY,KALRN,KCNMA1,LOC103217194,LOC103219235,LOC103219294,LOC103223672,LOC103224057,LOC103244719,LOC119623…	ADAMTSL4,ADM,ADORA2A,AIFM2,AKAP13,APH1A,ARHGEF1,ARHGEF9,ARRB1,AXIN2,B4GALT1,BBC3,BCL10,BCL2,BCL2L14,BMP2,BMP4,BTG1,CAMK1D,CCN1,CCN2,CDK19,CDK5,COL4A3,CYP1B1,DKK1,DNM1L,DUSP6,E2F1,ECSCR,EFNB2,EGR1,EIF2S1,EIF5A,EPHA7,F2R,F3,FBXW7,FNIP1,FOS,FOXO1,GAPDH,HIP1,HMOX1,IDO1,ING4,INHBA,IP6K2,ITGAM,ITSN1,JMY,KALRN,KCNMA1,LOC103217194,LOC103219235,LOC103219294,LOC103223672,LOC103224057,LOC103244719,LOC119623…
GO:0007423	sensory organ development	biological_process	79/2088	562/25309	1.70386533453321	2.1055246225421e-06	0.000100383252696834	79	AGTPBP1,ARHGAP35,ATP2B3,BCL2,BLOC1S3,BMP2,BMP4,BMPR2,CCM2,CDKN1C,CHD7,CHRDL1,CITED2,COL4A1,COL8A1,CYP1B1,DDR1,DLX5,EPHA2,EPHB2,FBN2,FGFR1,FREM2,FZD2,FZD4,HIF1A,HIPK2,HMGB1,HPCA,INHBA,JAG1,LHX1,LOC103219534,LOC103240634,LOC103241991,LOC119620707,LOC119627919,LRIG3,LRP5,MAN2A1,NES,NHS,NOTCH1,NRP1,PAX6,PDE6B,PDGFRA,PDGFRB,PHACTR4,PPP2R3A,RAB11FIP4,RAB3GAP1,RDH10,ROM1,ROR2,RP1,SALL1,SDC4,SERPINF1,SIP…	AGTPBP1,ARHGAP35,ATP2B3,BCL2,BLOC1S3,BMP2,BMP4,BMPR2,CCM2,CDKN1C,CHD7,CHRDL1,CITED2,COL4A1,COL8A1,CYP1B1,DDR1,DLX5,EPHA2,EPHB2,FBN2,FGFR1,FREM2,FZD2,FZD4,HIF1A,HIPK2,HMGB1,HPCA,INHBA,JAG1,LHX1,LOC103219534,LOC103240634,LOC103241991,LOC119620707,LOC119627919,LRIG3,LRP5,MAN2A1,NES,NHS,NOTCH1,NRP1,PAX6,PDE6B,PDGFRA,PDGFRB,PHACTR4,PPP2R3A,RAB11FIP4,RAB3GAP1,RDH10,ROM1,ROR2,RP1,SALL1,SDC4,SERPINF1,SIP…
GO:0008585	female gonad development	biological_process	21/2088	82/25309	3.10420171012055	2.12588650649881e-06	0.000100383252696834	21	ADAMTS1,ARID5B,ARRB1,BCL2,CEBPB,EIF2B2,FANCF,FZD4,INHBA,KITLG,KMT2B,LFNG,MMP19,NRIP1,NUP107,PDGFRA,SFRP1,SGPL1,SLIT3,SOD1,VGF	ADAMTS1,ARID5B,ARRB1,BCL2,CEBPB,EIF2B2,FANCF,FZD4,INHBA,KITLG,KMT2B,LFNG,MMP19,NRIP1,NUP107,PDGFRA,SFRP1,SGPL1,SLIT3,SOD1,VGF
GO:0006024	glycosaminoglycan biosynthetic process	biological_process	24/2088	102/25309	2.85203966644129	2.12622203521473e-06	0.000100383252696834	24	ABCC5,AGRN,ANGPT1,B3GNT7,B4GALT1,BGN,CHPF2,CHST3,EXT1,GPC1,GPC2,HS3ST1,HS6ST1,LOC103219294,LOC103242418,LOC119623363,NCAN,NDST1,PDGFRB,SDC1,ST3GAL1,ST3GAL2,UGDH,VCAN	ABCC5,AGRN,ANGPT1,B3GNT7,B4GALT1,BGN,CHPF2,CHST3,EXT1,GPC1,GPC2,HS3ST1,HS6ST1,LOC103219294,LOC103242418,LOC119623363,NCAN,NDST1,PDGFRB,SDC1,ST3GAL1,ST3GAL2,UGDH,VCAN
GO:0048732	gland development	biological_process	64/2088	426/25309	1.82102063209397	2.12736010085646e-06	0.000100383252696834	64	ARHGAP35,ARID5B,ATP7A,B4GALT1,BCL2,BMP2,BMP4,CADM1,CCDC40,CCND1,CDKN1C,CEBPB,CITED2,DDR1,ELF3,EPHA2,EPHB3,FASN,FGFR1,FOXE1,HFE,HIF1A,HK2,HMGCS1,HMOX1,HNF1B,IGFBP5,JARID2,KALRN,LAMA5,LOC103219294,LOC119623363,LRP5,MAN2A1,MAP2K1,MGMT,NFKBIA,NOTCH1,NOTCH4,NRP1,PAX6,PDGFRA,PLXNA1,PLXND1,PML,SALL1,SERPINA5,SFRP1,SRSF5,STRA6,TAF10,TBX2,TG,TGFB2,TGFB3,TGFBR1,TGFBR2,TGM2,TNC,UMPS,WNT11,WNT5A,WNT7B,ZBTB1	ARHGAP35,ARID5B,ATP7A,B4GALT1,BCL2,BMP2,BMP4,CADM1,CCDC40,CCND1,CDKN1C,CEBPB,CITED2,DDR1,ELF3,EPHA2,EPHB3,FASN,FGFR1,FOXE1,HFE,HIF1A,HK2,HMGCS1,HMOX1,HNF1B,IGFBP5,JARID2,KALRN,LAMA5,LOC103219294,LOC119623363,LRP5,MAN2A1,MAP2K1,MGMT,NFKBIA,NOTCH1,NOTCH4,NRP1,PAX6,PDGFRA,PLXNA1,PLXND1,PML,SALL1,SERPINA5,SFRP1,SRSF5,STRA6,TAF10,TBX2,TG,TGFB2,TGFB3,TGFBR1,TGFBR2,TGM2,TNC,UMPS,WNT11,WNT5A,WNT7B,ZBTB1
GO:0045667	regulation of osteoblast differentiation	biological_process	27/2088	123/25309	2.66074432296047	2.14124855191233e-06	0.000100646981352871	27	ATP6AP1,AXIN2,BMP2,BMP4,BMPR2,CCN1,CEBPB,CHRD,DDX5,FBN2,GREM1,IGFBP5,IL6ST,JAG1,LOC103238018,LOC119622708,LRP5,MEF2C,NOTCH1,PDLIM7,RASSF2,RUNX2,SEMA4D,SFRP1,SNAI2,TOB1,WNT7B	ATP6AP1,AXIN2,BMP2,BMP4,BMPR2,CCN1,CEBPB,CHRD,DDX5,FBN2,GREM1,IGFBP5,IL6ST,JAG1,LOC103238018,LOC119622708,LRP5,MEF2C,NOTCH1,PDLIM7,RASSF2,RUNX2,SEMA4D,SFRP1,SNAI2,TOB1,WNT7B
GO:0022604	regulation of cell morphogenesis	biological_process	69/2088	471/25309	1.77571259487029	2.15918009538463e-06	0.000100730014302351	69	ANAPC2,ARHGAP18,ARHGAP35,ARHGEF1,ARPC2,BMPR2,CD44,CDC42EP5,CDK5,CLASP2,CSNK1A1,CXCL12,DAB1,DISC1,DNM3,DOCK5,EFNA1,EPB41L3,EPHA7,EPHB2,EPHB3,EPS8,FBLN1,FMNL1,FMNL2,FMNL3,FN1,GDI1,GOLGA4,GORASP1,KALRN,KNDC1,LIMK1,LIMS1,LOC103224743,LPAR1,LST1,LZTS1,MACF1,MAP2K1,MYH14,MYO10,NGEF,NRG1,NRP1,OLFM4,PLXNA1,PLXNA4,PLXND1,PRPF40A,PTPRS,RHOQ,RTN4,S100A10,SEMA3F,SEMA4D,SEPTIN7,SHROOM3,SKIL,SPARC,SPP1,SRCIN1,…	ANAPC2,ARHGAP18,ARHGAP35,ARHGEF1,ARPC2,BMPR2,CD44,CDC42EP5,CDK5,CLASP2,CSNK1A1,CXCL12,DAB1,DISC1,DNM3,DOCK5,EFNA1,EPB41L3,EPHA7,EPHB2,EPHB3,EPS8,FBLN1,FMNL1,FMNL2,FMNL3,FN1,GDI1,GOLGA4,GORASP1,KALRN,KNDC1,LIMK1,LIMS1,LOC103224743,LPAR1,LST1,LZTS1,MACF1,MAP2K1,MYH14,MYO10,NGEF,NRG1,NRP1,OLFM4,PLXNA1,PLXNA4,PLXND1,PRPF40A,PTPRS,RHOQ,RTN4,S100A10,SEMA3F,SEMA4D,SEPTIN7,SHROOM3,SKIL,SPARC,SPP1,SRCIN1,…
GO:0043010	camera-type eye development	biological_process	51/2088	313/25309	1.97501468914105	2.16156104060339e-06	0.000100730014302351	51	ARHGAP35,ATP2B3,BMP4,BMPR2,CDKN1C,CHD7,CITED2,COL4A1,COL8A1,CYP1B1,EPHA2,EPHB2,FBN2,FZD4,HIF1A,HIPK2,INHBA,JAG1,LHX1,LOC103219534,LOC103241991,LRP5,MAN2A1,NES,NHS,NRP1,PAX6,PDE6B,PDGFRA,PDGFRB,PHACTR4,RAB11FIP4,RAB3GAP1,RDH10,ROM1,RP1,SERPINF1,SKIL,SLC4A5,STRA6,TBX2,TFAP2A,TGFB2,TGFBR1,TGFBR2,TSKU,TULP3,VAX1,WNT2B,WNT5A,WNT7B	ARHGAP35,ATP2B3,BMP4,BMPR2,CDKN1C,CHD7,CITED2,COL4A1,COL8A1,CYP1B1,EPHA2,EPHB2,FBN2,FZD4,HIF1A,HIPK2,INHBA,JAG1,LHX1,LOC103219534,LOC103241991,LRP5,MAN2A1,NES,NHS,NRP1,PAX6,PDE6B,PDGFRA,PDGFRB,PHACTR4,RAB11FIP4,RAB3GAP1,RDH10,ROM1,RP1,SERPINF1,SKIL,SLC4A5,STRA6,TBX2,TFAP2A,TGFB2,TGFBR1,TGFBR2,TSKU,TULP3,VAX1,WNT2B,WNT5A,WNT7B
GO:0001934	positive regulation of protein phosphorylation	biological_process	126/2088	1014/25309	1.50618071141944	2.1679338445546e-06	0.000100730014302351	126	ACVR1B,ADCY3,ADCY6,ADORA1,AGER,AKAP13,ALOX12B,ANGPT1,APLNR,ARRB1,ATG14,ATP6AP1,AXIN2,BCL2,BIRC7,BMP2,BMP4,BMP8B,BMPR2,BRAT1,C3,C5,CCL20,CCN1,CCN2,CCNB1,CCND1,CD44,CD81,CDC6,CDK5,CENPE,CRLF1,DAB1,DENND2B,DKK1,DUSP5,DUSP6,EFNA1,EGR1,EPHA7,ERN2,F2R,F2RL1,FBXW7,FGF1,FGF21,FGFR1,FGFR3,FNIP1,FZD4,GLIPR2,GPNMB,GPR37L1,GREM1,HDAC3,HFE,HIPK2,HMGB1,IL31RA,IL6ST,INHBA,INHBE,ITGB3,KISS1,KITLG,KNDC1,KSR1,LOC1…	ACVR1B,ADCY3,ADCY6,ADORA1,AGER,AKAP13,ALOX12B,ANGPT1,APLNR,ARRB1,ATG14,ATP6AP1,AXIN2,BCL2,BIRC7,BMP2,BMP4,BMP8B,BMPR2,BRAT1,C3,C5,CCL20,CCN1,CCN2,CCNB1,CCND1,CD44,CD81,CDC6,CDK5,CENPE,CRLF1,DAB1,DENND2B,DKK1,DUSP5,DUSP6,EFNA1,EGR1,EPHA7,ERN2,F2R,F2RL1,FBXW7,FGF1,FGF21,FGFR1,FGFR3,FNIP1,FZD4,GLIPR2,GPNMB,GPR37L1,GREM1,HDAC3,HFE,HIPK2,HMGB1,IL31RA,IL6ST,INHBA,INHBE,ITGB3,KISS1,KITLG,KNDC1,KSR1,LOC1…
GO:0051174	regulation of phosphorus metabolic process	biological_process	206/2088	1833/25309	1.36222625639353	2.26301975925214e-06	0.000104746719925384	206	ACVR1B,ADCY3,ADCY6,ADGRF5,ADORA1,ADORA2A,AGER,AIDA,AKAP13,ALOX12B,ANGPT1,APLNR,ARRB1,ATG14,ATP6AP1,ATP7A,AXIN2,BCL10,BCL2,BDKRB2,BGN,BIRC7,BMP2,BMP4,BMP8B,BMPR2,BRAT1,BTBD10,C3,C5,CACTIN,CAMK2N1,CCDC8,CCL20,CCN1,CCN2,CCNB1,CCND1,CD109,CD44,CD81,CDC25C,CDC37,CDC6,CDK5,CDKN1C,CENPE,CHMP6,CRLF1,DAB1,DENND2B,DEPTOR,DKK1,DLAT,DLD,DUSP10,DUSP4,DUSP5,DUSP6,DYNLL1,EFNA1,EGR1,EIF6,ELFN2,EPHA2,EPHA7,EPHB2,…	ACVR1B,ADCY3,ADCY6,ADGRF5,ADORA1,ADORA2A,AGER,AIDA,AKAP13,ALOX12B,ANGPT1,APLNR,ARRB1,ATG14,ATP6AP1,ATP7A,AXIN2,BCL10,BCL2,BDKRB2,BGN,BIRC7,BMP2,BMP4,BMP8B,BMPR2,BRAT1,BTBD10,C3,C5,CACTIN,CAMK2N1,CCDC8,CCL20,CCN1,CCN2,CCNB1,CCND1,CD109,CD44,CD81,CDC25C,CDC37,CDC6,CDK5,CDKN1C,CENPE,CHMP6,CRLF1,DAB1,DENND2B,DEPTOR,DKK1,DLAT,DLD,DUSP10,DUSP4,DUSP5,DUSP6,DYNLL1,EFNA1,EGR1,EIF6,ELFN2,EPHA2,EPHA7,EPHB2,…
GO:0016055	Wnt signaling pathway	biological_process	58/2088	374/25309	1.87975341651812	2.2952776151941e-06	0.000105434968331284	58	AGO1,AXIN2,CCN4,CCND1,CSNK1A1,CUL1,DISC1,DIXDC1,DKK1,FBXW4,FZD2,FZD4,LEO1,LGR4,LOC103238490,LRP5,MACF1,MESD,PDE6A,PDE6B,PFN1,PLPP3,PORCN,PPP2R3A,PRICKLE1,PRICKLE2,PSMA3,PSMB6,PSMC6,PSMD10,PSMD14,PSMD3,PSMD6,PSMD8,PTPRU,RBX1,ROR2,SDC1,SENP2,SFRP1,SNAI2,TAX1BP3,TBL1X,TBL1XR1,TCF7,TGFB1I1,TLE1,TMEM88,TNIK,TRABD2B,VANGL2,WIF1,WNT11,WNT2B,WNT5A,WNT7A,WNT7B,ZNRF3	AGO1,AXIN2,CCN4,CCND1,CSNK1A1,CUL1,DISC1,DIXDC1,DKK1,FBXW4,FZD2,FZD4,LEO1,LGR4,LOC103238490,LRP5,MACF1,MESD,PDE6A,PDE6B,PFN1,PLPP3,PORCN,PPP2R3A,PRICKLE1,PRICKLE2,PSMA3,PSMB6,PSMC6,PSMD10,PSMD14,PSMD3,PSMD6,PSMD8,PTPRU,RBX1,ROR2,SDC1,SENP2,SFRP1,SNAI2,TAX1BP3,TBL1X,TBL1XR1,TCF7,TGFB1I1,TLE1,TMEM88,TNIK,TRABD2B,VANGL2,WIF1,WNT11,WNT2B,WNT5A,WNT7A,WNT7B,ZNRF3
GO:0198738	cell-cell signaling by wnt	biological_process	58/2088	374/25309	1.87975341651812	2.2952776151941e-06	0.000105434968331284	58	AGO1,AXIN2,CCN4,CCND1,CSNK1A1,CUL1,DISC1,DIXDC1,DKK1,FBXW4,FZD2,FZD4,LEO1,LGR4,LOC103238490,LRP5,MACF1,MESD,PDE6A,PDE6B,PFN1,PLPP3,PORCN,PPP2R3A,PRICKLE1,PRICKLE2,PSMA3,PSMB6,PSMC6,PSMD10,PSMD14,PSMD3,PSMD6,PSMD8,PTPRU,RBX1,ROR2,SDC1,SENP2,SFRP1,SNAI2,TAX1BP3,TBL1X,TBL1XR1,TCF7,TGFB1I1,TLE1,TMEM88,TNIK,TRABD2B,VANGL2,WIF1,WNT11,WNT2B,WNT5A,WNT7A,WNT7B,ZNRF3	AGO1,AXIN2,CCN4,CCND1,CSNK1A1,CUL1,DISC1,DIXDC1,DKK1,FBXW4,FZD2,FZD4,LEO1,LGR4,LOC103238490,LRP5,MACF1,MESD,PDE6A,PDE6B,PFN1,PLPP3,PORCN,PPP2R3A,PRICKLE1,PRICKLE2,PSMA3,PSMB6,PSMC6,PSMD10,PSMD14,PSMD3,PSMD6,PSMD8,PTPRU,RBX1,ROR2,SDC1,SENP2,SFRP1,SNAI2,TAX1BP3,TBL1X,TBL1XR1,TCF7,TGFB1I1,TLE1,TMEM88,TNIK,TRABD2B,VANGL2,WIF1,WNT11,WNT2B,WNT5A,WNT7A,WNT7B,ZNRF3
GO:0032963	collagen metabolic process	biological_process	22/2088	89/25309	2.99624391923888	2.32907712072183e-06	0.000106583842426391	22	ADAM15,ADAMTS2,COL12A1,COL15A1,COL1A1,COL4A1,COL4A2,COL4A3,COL6A1,COL6A3,COL7A1,COL8A1,HIF1A,LOC119623118,MMP1,MMP10,MMP11,MMP13,MMP16,MMP19,MMP7,TNXB	ADAM15,ADAMTS2,COL12A1,COL15A1,COL1A1,COL4A1,COL4A2,COL4A3,COL6A1,COL6A3,COL7A1,COL8A1,HIF1A,LOC119623118,MMP1,MMP10,MMP11,MMP13,MMP16,MMP19,MMP7,TNXB
GO:0045596	negative regulation of cell differentiation	biological_process	96/2088	724/25309	1.60722677335365	2.42587146115358e-06	0.000110596027103043	96	ABCA5,ADCY6,ADIPOR1,ARHGEF1,AXIN2,BCL2,BMP2,BMP4,CCND1,CDK5,CHRD,CRMP1,CTDP1,DAB1,DDX6,DIXDC1,DKK1,DNM3,DPYSL3,DUSP10,E2F1,EFEMP1,EFNA1,EFNB2,EPHA7,EPHB2,FBLN1,FOXJ1,FOXO1,GDI1,GORASP1,GPR37L1,GREM1,HDAC5,IGFBP5,INHBA,IRF1,ITGB3,ITPKB,JAG1,KCTD11,LEO1,LOC103223672,LOC103239557,LOC103239650,LOC103242911,LOC103247583,LOC119618128,LOXL3,LPAR1,LRP5,MDM2,MECP2,MMP11,MYCN,NFKBIA,NGEF,NOTCH1,NOTCH3,NOTC…	ABCA5,ADCY6,ADIPOR1,ARHGEF1,AXIN2,BCL2,BMP2,BMP4,CCND1,CDK5,CHRD,CRMP1,CTDP1,DAB1,DDX6,DIXDC1,DKK1,DNM3,DPYSL3,DUSP10,E2F1,EFEMP1,EFNA1,EFNB2,EPHA7,EPHB2,FBLN1,FOXJ1,FOXO1,GDI1,GORASP1,GPR37L1,GREM1,HDAC5,IGFBP5,INHBA,IRF1,ITGB3,ITPKB,JAG1,KCTD11,LEO1,LOC103223672,LOC103239557,LOC103239650,LOC103242911,LOC103247583,LOC119618128,LOXL3,LPAR1,LRP5,MDM2,MECP2,MMP11,MYCN,NFKBIA,NGEF,NOTCH1,NOTCH3,NOTC…
GO:0005509	calcium ion binding	molecular_function	102/2088	782/25309	1.5810219890055	2.49098451732266e-06	0.000112784874910343	102	ACTN3,AGRN,ANXA3,ANXA4,ANXA8L1,BMP1,C1R,C1S,C2CD4C,CABP1,CABP7,CALR,CANX,CAPN12,CAPN8,CAPS,CDH16,CDH17,CDH22,CDH6,CDHR2,CLSTN1,CRB2,CRNN,CUBN,DGKG,DOC2B,EFCAB7,EFEMP1,EFEMP2,EFHC1,EGFL6,EHD1,EHD2,EML1,FAT2,FBLN1,FBN2,FKBP10,GCH1,GPD2,HABP2,HEG1,HMCN1,HPCA,ITPR3,ITSN1,JAG1,LETM1,LOC103224334,LOC103245184,LOC119619336,LOC119622708,LOC119623237,LOC119627919,LTBP1,LTBP3,LTBP4,MACF1,MAN1B1,MGMT,MMP13,…	ACTN3,AGRN,ANXA3,ANXA4,ANXA8L1,BMP1,C1R,C1S,C2CD4C,CABP1,CABP7,CALR,CANX,CAPN12,CAPN8,CAPS,CDH16,CDH17,CDH22,CDH6,CDHR2,CLSTN1,CRB2,CRNN,CUBN,DGKG,DOC2B,EFCAB7,EFEMP1,EFEMP2,EFHC1,EGFL6,EHD1,EHD2,EML1,FAT2,FBLN1,FBN2,FKBP10,GCH1,GPD2,HABP2,HEG1,HMCN1,HPCA,ITPR3,ITSN1,JAG1,LETM1,LOC103224334,LOC103245184,LOC119619336,LOC119622708,LOC119623237,LOC119627919,LTBP1,LTBP3,LTBP4,MACF1,MAN1B1,MGMT,MMP13,…
GO:0005788	endoplasmic reticulum lumen	cellular_component	50/2088	306/25309	1.98058310169534	2.492483423433e-06	0.000112784874910343	50	ADAMTSL4,ARSI,BMP4,C3,CALR,CCN1,CHRDL1,COL12A1,COL14A1,COL15A1,COL16A1,COL1A1,COL27A1,COL4A1,COL4A2,COL4A3,COL6A1,COL6A3,COL7A1,COL8A1,ERP44,EVA1A,FKBP10,FN1,H6PD,IGFBP5,LIPC,LOC103216968,LOC103236027,LOC103241503,LOC103247583,LOC119622708,LOC119623551,LTBP1,MBTPS1,OS9,PDGFB,PDGFC,PDIA6,PNPLA2,POGLUT2,SPP1,STS,TNC,TOR3A,TXNDC5,VCAN,VGF,WNT5A,WNT7B	ADAMTSL4,ARSI,BMP4,C3,CALR,CCN1,CHRDL1,COL12A1,COL14A1,COL15A1,COL16A1,COL1A1,COL27A1,COL4A1,COL4A2,COL4A3,COL6A1,COL6A3,COL7A1,COL8A1,ERP44,EVA1A,FKBP10,FN1,H6PD,IGFBP5,LIPC,LOC103216968,LOC103236027,LOC103241503,LOC103247583,LOC119622708,LOC119623551,LTBP1,MBTPS1,OS9,PDGFB,PDGFC,PDIA6,PNPLA2,POGLUT2,SPP1,STS,TNC,TOR3A,TXNDC5,VCAN,VGF,WNT5A,WNT7B
GO:0003281	ventricular septum development	biological_process	19/2088	70/25309	3.29003147235906	2.51206886237032e-06	0.000113248546817713	19	BMP4,BMPR2,CCN1,CITED2,DCTN5,FZD2,HEG1,HEY1,LTBP1,MDM2,NOTCH1,SALL1,STRA6,TGFB2,TGFBR1,TGFBR2,VANGL2,WNT11,WNT5A	BMP4,BMPR2,CCN1,CITED2,DCTN5,FZD2,HEG1,HEY1,LTBP1,MDM2,NOTCH1,SALL1,STRA6,TGFB2,TGFBR1,TGFBR2,VANGL2,WNT11,WNT5A
GO:0006023	aminoglycan biosynthetic process	biological_process	24/2088	103/25309	2.82434996094186	2.55728861031645e-06	0.000114860144360398	24	ABCC5,AGRN,ANGPT1,B3GNT7,B4GALT1,BGN,CHPF2,CHST3,EXT1,GPC1,GPC2,HS3ST1,HS6ST1,LOC103219294,LOC103242418,LOC119623363,NCAN,NDST1,PDGFRB,SDC1,ST3GAL1,ST3GAL2,UGDH,VCAN	ABCC5,AGRN,ANGPT1,B3GNT7,B4GALT1,BGN,CHPF2,CHST3,EXT1,GPC1,GPC2,HS3ST1,HS6ST1,LOC103219294,LOC103242418,LOC119623363,NCAN,NDST1,PDGFRB,SDC1,ST3GAL1,ST3GAL2,UGDH,VCAN
GO:0051254	positive regulation of RNA metabolic process	biological_process	194/2088	1711/25309	1.37434640852183	2.57748885912346e-06	0.000115340248688525	194	ABHD14B,ACVR1B,AFAP1L2,AGO1,AGRN,ARMCX3,ARRB1,ATAD2,BCL10,BLOC1S2,BMP2,BMP4,BMPR2,BRD8,BTG2,CASK,CASZ1,CCN1,CCNB1,CDK8,CDKN1C,CEBPB,CHD6,CHD7,CITED2,COL1A1,CREB3L4,CRTC2,CTBP2,DDX41,DDX5,DHX36,DLX5,DOT1L,E2F1,E2F2,E2F5,EFCAB7,EGR1,EGR2,EHF,ELF3,ELK3,ENY2,ERCC2,ERCC3,ERLIN1,ETV4,EXOSC9,F2R,F2RL1,FGF1,FHL2,FOS,FOSL2,FOXE1,FOXJ1,FOXO1,FZD2,FZD4,GLIS3,GREM1,GRIP1,HDAC3,HDAC5,HEY1,HIF1A,HIPK2,HIVEP3,H…	ABHD14B,ACVR1B,AFAP1L2,AGO1,AGRN,ARMCX3,ARRB1,ATAD2,BCL10,BLOC1S2,BMP2,BMP4,BMPR2,BRD8,BTG2,CASK,CASZ1,CCN1,CCNB1,CDK8,CDKN1C,CEBPB,CHD6,CHD7,CITED2,COL1A1,CREB3L4,CRTC2,CTBP2,DDX41,DDX5,DHX36,DLX5,DOT1L,E2F1,E2F2,E2F5,EFCAB7,EGR1,EGR2,EHF,ELF3,ELK3,ENY2,ERCC2,ERCC3,ERLIN1,ETV4,EXOSC9,F2R,F2RL1,FGF1,FHL2,FOS,FOSL2,FOXE1,FOXJ1,FOXO1,FZD2,FZD4,GLIS3,GREM1,GRIP1,HDAC3,HDAC5,HEY1,HIF1A,HIPK2,HIVEP3,H…
GO:0006935	chemotaxis	biological_process	74/2088	519/25309	1.7282591042308	2.59953584225148e-06	0.000115474619629977	74	ALCAM,AMOT,ANGPT1,ARHGAP35,BCAR1,C5,CCL20,CCN1,CDK5,CRMP1,CXCL12,CXCL8,DAB1,DLX5,DOCK2,DOCK4,ECSCR,EFNA1,EFNB1,EFNB2,EGR2,EPHA2,EPHA7,EPHB2,EPHB3,EXT1,FLRT3,GPC1,GPNMB,HMGB1,HMGB2,HRH1,ITGB3,KIF5C,LGALS3,LHX1,LOC103234868,LOC103235798,LOC119620707,LPAR1,MAP2K1,MET,NRG1,NRP1,NRP2,NTN4,NUP85,PAX6,PDGFB,PDGFRA,PDGFRB,PDLIM7,PIK3CB,PLA2G6,PLGRKT,PLXNA1,PLXNA4,PRKCD,PTPRJ,SBDS,SEMA3F,SEMA4D,SEMA6A,SLI…	ALCAM,AMOT,ANGPT1,ARHGAP35,BCAR1,C5,CCL20,CCN1,CDK5,CRMP1,CXCL12,CXCL8,DAB1,DLX5,DOCK2,DOCK4,ECSCR,EFNA1,EFNB1,EFNB2,EGR2,EPHA2,EPHA7,EPHB2,EPHB3,EXT1,FLRT3,GPC1,GPNMB,HMGB1,HMGB2,HRH1,ITGB3,KIF5C,LGALS3,LHX1,LOC103234868,LOC103235798,LOC119620707,LPAR1,MAP2K1,MET,NRG1,NRP1,NRP2,NTN4,NUP85,PAX6,PDGFB,PDGFRA,PDGFRB,PDLIM7,PIK3CB,PLA2G6,PLGRKT,PLXNA1,PLXNA4,PRKCD,PTPRJ,SBDS,SEMA3F,SEMA4D,SEMA6A,SLI…
GO:0042330	taxis	biological_process	74/2088	519/25309	1.7282591042308	2.59953584225148e-06	0.000115474619629977	74	ALCAM,AMOT,ANGPT1,ARHGAP35,BCAR1,C5,CCL20,CCN1,CDK5,CRMP1,CXCL12,CXCL8,DAB1,DLX5,DOCK2,DOCK4,ECSCR,EFNA1,EFNB1,EFNB2,EGR2,EPHA2,EPHA7,EPHB2,EPHB3,EXT1,FLRT3,GPC1,GPNMB,HMGB1,HMGB2,HRH1,ITGB3,KIF5C,LGALS3,LHX1,LOC103234868,LOC103235798,LOC119620707,LPAR1,MAP2K1,MET,NRG1,NRP1,NRP2,NTN4,NUP85,PAX6,PDGFB,PDGFRA,PDGFRB,PDLIM7,PIK3CB,PLA2G6,PLGRKT,PLXNA1,PLXNA4,PRKCD,PTPRJ,SBDS,SEMA3F,SEMA4D,SEMA6A,SLI…	ALCAM,AMOT,ANGPT1,ARHGAP35,BCAR1,C5,CCL20,CCN1,CDK5,CRMP1,CXCL12,CXCL8,DAB1,DLX5,DOCK2,DOCK4,ECSCR,EFNA1,EFNB1,EFNB2,EGR2,EPHA2,EPHA7,EPHB2,EPHB3,EXT1,FLRT3,GPC1,GPNMB,HMGB1,HMGB2,HRH1,ITGB3,KIF5C,LGALS3,LHX1,LOC103234868,LOC103235798,LOC119620707,LPAR1,MAP2K1,MET,NRG1,NRP1,NRP2,NTN4,NUP85,PAX6,PDGFB,PDGFRA,PDGFRB,PDLIM7,PIK3CB,PLA2G6,PLGRKT,PLXNA1,PLXNA4,PRKCD,PTPRJ,SBDS,SEMA3F,SEMA4D,SEMA6A,SLI…
GO:0031401	positive regulation of protein modification process	biological_process	150/2088	1260/25309	1.4429962598066	2.78799725739187e-06	0.000123394316570771	150	ACVR1B,ADCY3,ADCY6,ADORA1,AGER,AKAP13,ALOX12B,ANGPT1,APLNR,ARRB1,ATG14,ATP6AP1,AXIN2,BCL10,BCL2,BIRC3,BIRC7,BMI1,BMP2,BMP4,BMP8B,BMPR2,BRAT1,C3,C5,CCL20,CCN1,CCN2,CCNB1,CCND1,CD44,CD81,CDC6,CDK5,CENPE,CRLF1,DAB1,DCUN1D5,DENND2B,DKK1,DNMT1,DUSP5,DUSP6,EFNA1,EGR1,EPHA7,ERN2,F2R,F2RL1,FANCI,FBXO4,FBXW7,FGF1,FGF21,FGFR1,FGFR3,FNIP1,FZD4,GLIPR2,GORASP1,GPNMB,GPR37L1,GREM1,HDAC3,HFE,HIPK2,HMGB1,IL31RA,…	ACVR1B,ADCY3,ADCY6,ADORA1,AGER,AKAP13,ALOX12B,ANGPT1,APLNR,ARRB1,ATG14,ATP6AP1,AXIN2,BCL10,BCL2,BIRC3,BIRC7,BMI1,BMP2,BMP4,BMP8B,BMPR2,BRAT1,C3,C5,CCL20,CCN1,CCN2,CCNB1,CCND1,CD44,CD81,CDC6,CDK5,CENPE,CRLF1,DAB1,DCUN1D5,DENND2B,DKK1,DNMT1,DUSP5,DUSP6,EFNA1,EGR1,EPHA7,ERN2,F2R,F2RL1,FANCI,FBXO4,FBXW7,FGF1,FGF21,FGFR1,FGFR3,FNIP1,FZD4,GLIPR2,GORASP1,GPNMB,GPR37L1,GREM1,HDAC3,HFE,HIPK2,HMGB1,IL31RA,…
GO:0099081	supramolecular polymer	cellular_component	139/2088	1150/25309	1.46508037647843	2.92990656280967e-06	0.000129203552317065	139	ABCC9,ADAMTS10,ADAMTSL5,ADORA2A,AHNAK2,AKAP13,AMOT,ANK1,APPBP2,ARHGAP6,ARL3,ATAT1,AURKB,BCL10,CACNA1D,CENPE,CENPJ,CFAP20,CLASP2,CLIP2,COL1A1,COL27A1,COL4A1,COL4A2,COL4A3,COL6A1,COL6A3,COL8A1,DDX6,DEK,DISC1,DNAH2,DNAH5,DNM1,DNM1L,DNM3,DPYSL3,DYNLL1,ELN,EML1,EML4,ESPN,FBLN1,FBN2,FBXO32,FHL2,FHL3,FHOD3,FMN1,GLRX3,GTSE1,HAUS4,HDAC3,HOMER1,IDO1,JAKMIP1,KATNA1,KCNJ8,KIF12,KIF21B,KIF22,KIF26B,KIF4A,KIF5…	ABCC9,ADAMTS10,ADAMTSL5,ADORA2A,AHNAK2,AKAP13,AMOT,ANK1,APPBP2,ARHGAP6,ARL3,ATAT1,AURKB,BCL10,CACNA1D,CENPE,CENPJ,CFAP20,CLASP2,CLIP2,COL1A1,COL27A1,COL4A1,COL4A2,COL4A3,COL6A1,COL6A3,COL8A1,DDX6,DEK,DISC1,DNAH2,DNAH5,DNM1,DNM1L,DNM3,DPYSL3,DYNLL1,ELN,EML1,EML4,ESPN,FBLN1,FBN2,FBXO32,FHL2,FHL3,FHOD3,FMN1,GLRX3,GTSE1,HAUS4,HDAC3,HOMER1,IDO1,JAKMIP1,KATNA1,KCNJ8,KIF12,KIF21B,KIF22,KIF26B,KIF4A,KIF5…
GO:0060541	respiratory system development	biological_process	42/2088	241/25309	2.11240282348452	2.95286942608719e-06	0.000129744375109273	42	ADAMTS2,ATP7A,BMP4,BMPR2,CCDC40,CCN2,CHD7,DLG5,DLX5,FGF1,FGFR1,FOXJ1,HEG1,HMGB1,HS6ST1,IGFBP5,LAMA5,LOC103226102,LOC119620707,LOXL3,MAN2A1,MAP2K1,MYCN,NOTCH1,PDGFRA,PDGFRB,PHF14,PTGES3,RDH10,SLC23A1,SPARC,SREBF1,STRA6,TGFB2,TGFB3,TGFBR2,TNC,TULP3,VANGL2,WNT11,WNT5A,WNT7B	ADAMTS2,ATP7A,BMP4,BMPR2,CCDC40,CCN2,CHD7,DLG5,DLX5,FGF1,FGFR1,FOXJ1,HEG1,HMGB1,HS6ST1,IGFBP5,LAMA5,LOC103226102,LOC119620707,LOXL3,MAN2A1,MAP2K1,MYCN,NOTCH1,PDGFRA,PDGFRB,PHF14,PTGES3,RDH10,SLC23A1,SPARC,SREBF1,STRA6,TGFB2,TGFB3,TGFBR2,TNC,TULP3,VANGL2,WNT11,WNT5A,WNT7B
GO:0006357	regulation of transcription by RNA polymerase II	biological_process	234/2088	2137/25309	1.32725945169671	3.02834625165449e-06	0.000131826095748843	234	ABHD14B,ABT1,ACVR1B,AGO1,AGRN,ANKRA2,ANXA4,ARHGAP35,ARID5B,ARMCX3,ARRB1,ATAD2,AURKB,BARX1,BCOR,BMI1,BMP2,BMP4,BMP8B,BMPR2,BRD8,BUD31,CASK,CBX7,CCN1,CCND1,CDK8,CDKN1C,CEBPB,CGGBP1,CHCHD3,CHD3,CHD6,CHD7,CHRD,CHRDL1,CITED2,CRB2,CREB3L4,CRTC2,CTBP2,CTDP1,DDX41,DDX5,DEK,DHX36,DKK1,DLX4,DLX5,DMTF1,DNMT1,DOT1L,E2F1,E2F2,E2F5,ECM1,EFCAB7,EFNA1,EGR1,EGR2,EHF,ELF3,ELK3,ENY2,ERCC2,ERCC3,ERLIN1,ETV4,ETV6,EXO…	ABHD14B,ABT1,ACVR1B,AGO1,AGRN,ANKRA2,ANXA4,ARHGAP35,ARID5B,ARMCX3,ARRB1,ATAD2,AURKB,BARX1,BCOR,BMI1,BMP2,BMP4,BMP8B,BMPR2,BRD8,BUD31,CASK,CBX7,CCN1,CCND1,CDK8,CDKN1C,CEBPB,CGGBP1,CHCHD3,CHD3,CHD6,CHD7,CHRD,CHRDL1,CITED2,CRB2,CREB3L4,CRTC2,CTBP2,CTDP1,DDX41,DDX5,DEK,DHX36,DKK1,DLX4,DLX5,DMTF1,DNMT1,DOT1L,E2F1,E2F2,E2F5,ECM1,EFCAB7,EFNA1,EGR1,EGR2,EHF,ELF3,ELK3,ENY2,ERCC2,ERCC3,ERLIN1,ETV4,ETV6,EXO…
GO:2000146	negative regulation of cell motility	biological_process	45/2088	266/25309	2.05057363235675	3.0387805193266e-06	0.000131826095748843	45	ADAM15,ADIPOR1,ADORA1,APOH,BCL2,C5,CHRD,CLASP2,CXCL12,CYP1B1,DLG5,DPYSL3,DUSP10,EVL,FBLN1,GREM1,HDAC5,HMOX1,IGFBP5,KRT16,LOC103223037,LOC103238018,NAV3,NBL1,NOTCH1,NR2F2,NRG1,PHLDB2,PPARGC1A,PTPRG,PTPRJ,PTPRK,PTPRR,PTPRU,RAP2C,RNF41,SERPINE1,SERPINF1,SFRP1,SP100,SRGAP1,TIE1,TRIB1,WNT11,ZMYND8	ADAM15,ADIPOR1,ADORA1,APOH,BCL2,C5,CHRD,CLASP2,CXCL12,CYP1B1,DLG5,DPYSL3,DUSP10,EVL,FBLN1,GREM1,HDAC5,HMOX1,IGFBP5,KRT16,LOC103223037,LOC103238018,NAV3,NBL1,NOTCH1,NR2F2,NRG1,PHLDB2,PPARGC1A,PTPRG,PTPRJ,PTPRK,PTPRR,PTPRU,RAP2C,RNF41,SERPINE1,SERPINF1,SFRP1,SP100,SRGAP1,TIE1,TRIB1,WNT11,ZMYND8
GO:0005903	brush border	cellular_component	26/2088	118/25309	2.6707659588285	3.04739849366076e-06	0.000131826095748843	26	ABCC2,ADD3,ATP6V0A4,ATP7A,B4GALT1,CDHR2,CUBN,DAB1,DNM1L,ESPN,FOLR1,ITPR3,LCTL,LOC103219294,LOC103239510,LOC119623363,MYH14,MYO1A,MYO1E,NPC1L1,PDZK1,SHANK2,SLC17A3,SLC34A1,SLC3A1,SLC46A1	ABCC2,ADD3,ATP6V0A4,ATP7A,B4GALT1,CDHR2,CUBN,DAB1,DNM1L,ESPN,FOLR1,ITPR3,LCTL,LOC103219294,LOC103239510,LOC119623363,MYH14,MYO1A,MYO1E,NPC1L1,PDZK1,SHANK2,SLC17A3,SLC34A1,SLC3A1,SLC46A1
GO:0043226	organelle	cellular_component	1635/2088	18779/25309	1.05533365100292	3.05112601846324e-06	0.000131826095748843	1635	A4GALT,AAK1,AARS1,ABCA4,ABCA5,ABCC4,ABCC9,ABHD14B,ABL2,ABLIM1,ABT1,ACAA1,ACACB,ACOT7,ACP5,ACSL5,ACTL8,ACVR1B,ADAM15,ADAM19,ADAMTS1,ADAMTSL4,ADCY3,ADCY6,ADD1,ADD3,ADGRF5,ADGRG3,ADH5,ADORA1,ADORA2A,AFAP1,AFAP1L1,AFG3L2,AGAP2,AGBL5,AGER,AGO1,AGRN,AGTPBP1,AHNAK2,AHRR,AHSA1,AIFM2,AK6,AKAP12,AKAP13,AKAP17A,ALCAM,ALDH3B2,ALG11,ALPL,AMOT,ANAPC11,ANAPC2,ANAPC5,ANAPC7,ANGPT1,ANGPTL2,ANK1,ANKRA2,ANKRD13D,AN…	A4GALT,AAK1,AARS1,ABCA4,ABCA5,ABCC4,ABCC9,ABHD14B,ABL2,ABLIM1,ABT1,ACAA1,ACACB,ACOT7,ACP5,ACSL5,ACTL8,ACVR1B,ADAM15,ADAM19,ADAMTS1,ADAMTSL4,ADCY3,ADCY6,ADD1,ADD3,ADGRF5,ADGRG3,ADH5,ADORA1,ADORA2A,AFAP1,AFAP1L1,AFG3L2,AGAP2,AGBL5,AGER,AGO1,AGRN,AGTPBP1,AHNAK2,AHRR,AHSA1,AIFM2,AK6,AKAP12,AKAP13,AKAP17A,ALCAM,ALDH3B2,ALG11,ALPL,AMOT,ANAPC11,ANAPC2,ANAPC5,ANAPC7,ANGPT1,ANGPTL2,ANK1,ANKRA2,ANKRD13D,AN…
GO:0030324	lung development	biological_process	39/2088	217/25309	2.17845886964352	3.05459989324852e-06	0.000131826095748843	39	ADAMTS2,ATP7A,BMP4,BMPR2,CCDC40,CCN2,DLG5,FGF1,FGFR1,FOXJ1,HEG1,HMGB1,HS6ST1,IGFBP5,LAMA5,LOC103226102,LOC119620707,LOXL3,MAN2A1,MAP2K1,MYCN,NOTCH1,PDGFRA,PDGFRB,PHF14,PTGES3,RDH10,SLC23A1,SPARC,SREBF1,STRA6,TGFB2,TGFB3,TGFBR2,TNC,VANGL2,WNT11,WNT5A,WNT7B	ADAMTS2,ATP7A,BMP4,BMPR2,CCDC40,CCN2,DLG5,FGF1,FGFR1,FOXJ1,HEG1,HMGB1,HS6ST1,IGFBP5,LAMA5,LOC103226102,LOC119620707,LOXL3,MAN2A1,MAP2K1,MYCN,NOTCH1,PDGFRA,PDGFRB,PHF14,PTGES3,RDH10,SLC23A1,SPARC,SREBF1,STRA6,TGFB2,TGFB3,TGFBR2,TNC,VANGL2,WNT11,WNT5A,WNT7B
GO:0019220	regulation of phosphate metabolic process	biological_process	205/2088	1831/25309	1.35709424324794	3.09091051220456e-06	0.000132920112700371	205	ACVR1B,ADCY3,ADCY6,ADGRF5,ADORA1,ADORA2A,AGER,AIDA,AKAP13,ALOX12B,ANGPT1,APLNR,ARRB1,ATG14,ATP6AP1,ATP7A,AXIN2,BCL10,BCL2,BDKRB2,BGN,BIRC7,BMP2,BMP4,BMP8B,BMPR2,BRAT1,BTBD10,C3,C5,CACTIN,CAMK2N1,CCDC8,CCL20,CCN1,CCN2,CCNB1,CCND1,CD109,CD44,CD81,CDC25C,CDC37,CDC6,CDK5,CDKN1C,CENPE,CHMP6,CRLF1,DAB1,DENND2B,DEPTOR,DKK1,DLAT,DLD,DUSP10,DUSP4,DUSP5,DUSP6,DYNLL1,EFNA1,EGR1,EIF6,ELFN2,EPHA2,EPHA7,EPHB2,…	ACVR1B,ADCY3,ADCY6,ADGRF5,ADORA1,ADORA2A,AGER,AIDA,AKAP13,ALOX12B,ANGPT1,APLNR,ARRB1,ATG14,ATP6AP1,ATP7A,AXIN2,BCL10,BCL2,BDKRB2,BGN,BIRC7,BMP2,BMP4,BMP8B,BMPR2,BRAT1,BTBD10,C3,C5,CACTIN,CAMK2N1,CCDC8,CCL20,CCN1,CCN2,CCNB1,CCND1,CD109,CD44,CD81,CDC25C,CDC37,CDC6,CDK5,CDKN1C,CENPE,CHMP6,CRLF1,DAB1,DENND2B,DEPTOR,DKK1,DLAT,DLD,DUSP10,DUSP4,DUSP5,DUSP6,DYNLL1,EFNA1,EGR1,EIF6,ELFN2,EPHA2,EPHA7,EPHB2,…
GO:0030574	collagen catabolic process	biological_process	19/2088	71/25309	3.24369300091738	3.16635763086826e-06	0.000135683459326994	19	ADAM15,ADAMTS2,COL12A1,COL15A1,COL1A1,COL4A1,COL4A2,COL4A3,COL6A1,COL6A3,COL7A1,COL8A1,MMP1,MMP10,MMP11,MMP13,MMP16,MMP19,MMP7	ADAM15,ADAMTS2,COL12A1,COL15A1,COL1A1,COL4A1,COL4A2,COL4A3,COL6A1,COL6A3,COL7A1,COL8A1,MMP1,MMP10,MMP11,MMP13,MMP16,MMP19,MMP7
GO:0002064	epithelial cell development	biological_process	35/2088	186/25309	2.28086505582334	3.32181907447548e-06	0.000141405418008195	35	ADAMTSL4,B4GALT1,BMP4,CCM2,CLDN3,EPHA2,EXPH5,F2RL1,FGFR1,FOSL2,FOXJ1,HEG1,HIF1A,JAG1,KLF5,LOC103219294,LOC103219534,LOC119623363,MYO1E,NOTCH1,NOTCH4,PAX6,PDE2A,PDGFB,PODXL,PTPRS,RAP2C,RILPL2,SDC1,SHROOM3,SIPA1L3,SLC4A5,SOD1,WNT5A,WNT7B	ADAMTSL4,B4GALT1,BMP4,CCM2,CLDN3,EPHA2,EXPH5,F2RL1,FGFR1,FOSL2,FOXJ1,HEG1,HIF1A,JAG1,KLF5,LOC103219294,LOC103219534,LOC119623363,MYO1E,NOTCH1,NOTCH4,PAX6,PDE2A,PDGFB,PODXL,PTPRS,RAP2C,RILPL2,SDC1,SHROOM3,SIPA1L3,SLC4A5,SOD1,WNT5A,WNT7B
GO:0045177	apical part of cell	cellular_component	60/2088	396/25309	1.83654069429931	3.32320805906949e-06	0.000141405418008195	60	ABCC2,ADGRF5,AGER,ANO1,ATP6V0A4,ATP7A,BMPR2,CA2,CACNB3,CD44,CDHR2,CEACAM20,CRB2,CUBN,DAB1,F2RL2,FN1,FOLR1,GPIHBP1,HFE,HOMER1,ITPK1,ITPR3,JAG1,KCNMA1,KISS1,LOC103217194,LOC103243400,LZTS1,MGST1,MYO1A,MYO5B,NHS,NOTCH1,NPC1L1,NRG1,PARD6B,PDGFRB,PDZK1,PKHD1,PODXL,SCNN1A,SHANK2,SHROOM3,SHROOM4,SIPA1L3,SLC17A3,SLC22A11,SLC22A18,SLC23A1,SLC26A2,SLC2A5,SLC34A1,SLC44A4,SLC46A1,SLC4A5,SPTBN2,TNIK,UPK1B,VAN…	ABCC2,ADGRF5,AGER,ANO1,ATP6V0A4,ATP7A,BMPR2,CA2,CACNB3,CD44,CDHR2,CEACAM20,CRB2,CUBN,DAB1,F2RL2,FN1,FOLR1,GPIHBP1,HFE,HOMER1,ITPK1,ITPR3,JAG1,KCNMA1,KISS1,LOC103217194,LOC103243400,LZTS1,MGST1,MYO1A,MYO5B,NHS,NOTCH1,NPC1L1,NRG1,PARD6B,PDGFRB,PDZK1,PKHD1,PODXL,SCNN1A,SHANK2,SHROOM3,SHROOM4,SIPA1L3,SLC17A3,SLC22A11,SLC22A18,SLC23A1,SLC26A2,SLC2A5,SLC34A1,SLC44A4,SLC46A1,SLC4A5,SPTBN2,TNIK,UPK1B,VAN…
GO:0060350	endochondral bone morphogenesis	biological_process	16/2088	53/25309	3.65922070411335	3.38425823764865e-06	0.000143499649118759	16	ALPL,AXIN2,BMP4,BMPR2,COL1A1,COL27A1,DLX5,FGFR3,MEF2C,MMP13,MMP16,PEX7,RUNX2,SCX,TGFBR2,THBS3	ALPL,AXIN2,BMP4,BMPR2,COL1A1,COL27A1,DLX5,FGFR3,MEF2C,MMP13,MMP16,PEX7,RUNX2,SCX,TGFBR2,THBS3
GO:0005615	extracellular space	cellular_component	498/2088	5058/25309	1.19342466469415	3.46670668049942e-06	0.000146483456147793	498	A4GALT,AARS1,ABHD14B,ACOT7,ACP5,ACVR1B,ADAM15,ADAMTS15,ADAMTS2,ADAMTSL4,ADH5,ADM,AGAP2,AGRN,AHSA1,AIFM2,ALCAM,ALPL,ANGPT1,ANGPTL2,ANO1,ANXA3,ANXA4,APOH,ARPC2,ARPC3,ATAD2,ATP1B3,ATP5F1B,ATP5MG,ATP6AP1,ATP6V0A4,B4GALT1,BGN,BMP1,BMP2,BMP4,BMP8B,BMPR2,BPHL,BTG2,C1QTNF6,C1S,C3,C5,CA2,CAB39L,CACNA2D1,CACTIN,CADM1,CAPN5,CAPS,CCL2,CCL20,CCN1,CCN2,CCN4,CD109,CD44,CDC37,CDH16,CDH6,CDHR2,CDKL1,CFAP20,CFAP58…	A4GALT,AARS1,ABHD14B,ACOT7,ACP5,ACVR1B,ADAM15,ADAMTS15,ADAMTS2,ADAMTSL4,ADH5,ADM,AGAP2,AGRN,AHSA1,AIFM2,ALCAM,ALPL,ANGPT1,ANGPTL2,ANO1,ANXA3,ANXA4,APOH,ARPC2,ARPC3,ATAD2,ATP1B3,ATP5F1B,ATP5MG,ATP6AP1,ATP6V0A4,B4GALT1,BGN,BMP1,BMP2,BMP4,BMP8B,BMPR2,BPHL,BTG2,C1QTNF6,C1S,C3,C5,CA2,CAB39L,CACNA2D1,CACTIN,CADM1,CAPN5,CAPS,CCL2,CCL20,CCN1,CCN2,CCN4,CD109,CD44,CDC37,CDH16,CDH6,CDHR2,CDKL1,CFAP20,CFAP58…
GO:0140096	catalytic activity, acting on a protein	molecular_function	295/2088	2799/25309	1.27750794276555	3.59546520856124e-06	0.00015139655063966	295	AAK1,ABL2,ACVR1B,ADAM15,ADAM19,ADAMTS1,ADAMTS10,ADAMTS15,ADAMTS16,ADAMTS2,ADAMTS6,ADAMTSL4,ADAMTSL5,AFG3L2,AGBL5,AGTPBP1,AKAP13,ANAPC11,APH1A,ARID5B,AURKB,BACE2,BIRC3,BIRC7,BMP1,BMPR2,BUB1B,C1R,C1S,C3,CAMK1D,CAPN12,CAPN5,CAPN8,CASK,CCNB1,CCND1,CDC25C,CDC37,CDC42BPG,CDK18,CDK19,CDK5,CDK8,CDKL1,CFB,CFD,CHD3,CILK1,CPD,CPM,CPNE3,CPQ,CSNK1A1,CTDP1,CTSL,CUL1,DCLK1,DDR1,DLAT,DLGAP5,DLST,DMPK,DNAJC6,DOT1…	AAK1,ABL2,ACVR1B,ADAM15,ADAM19,ADAMTS1,ADAMTS10,ADAMTS15,ADAMTS16,ADAMTS2,ADAMTS6,ADAMTSL4,ADAMTSL5,AFG3L2,AGBL5,AGTPBP1,AKAP13,ANAPC11,APH1A,ARID5B,AURKB,BACE2,BIRC3,BIRC7,BMP1,BMPR2,BUB1B,C1R,C1S,C3,CAMK1D,CAPN12,CAPN5,CAPN8,CASK,CCNB1,CCND1,CDC25C,CDC37,CDC42BPG,CDK18,CDK19,CDK5,CDK8,CDKL1,CFB,CFD,CHD3,CILK1,CPD,CPM,CPNE3,CPQ,CSNK1A1,CTDP1,CTSL,CUL1,DCLK1,DDR1,DLAT,DLGAP5,DLST,DMPK,DNAJC6,DOT1…
GO:0043065	positive regulation of apoptotic process	biological_process	94/2088	712/25309	1.6002666386844	3.70051630271817e-06	0.000155280834612676	94	ADAMTSL4,ADM,ADORA2A,AIFM2,AKAP13,APH1A,ARHGEF1,ARHGEF9,ARRB1,B4GALT1,BBC3,BCL10,BCL2,BCL2L14,BMP2,BMP4,BTG1,CAMK1D,CCN1,CCN2,CDK19,CDK5,COL4A3,CYP1B1,DNM1L,DUSP6,E2F1,ECSCR,EIF2S1,EIF5A,EPHA7,F2R,F3,FBXW7,FNIP1,FOXO1,GAPDH,HIP1,HMOX1,IDO1,ING4,INHBA,IP6K2,ITSN1,JMY,KALRN,KCNMA1,LOC103217194,LOC103219235,LOC103219294,LOC103224057,LOC103244719,LOC119623363,LPAR1,MEF2C,NCSTN,NOTCH1,NQO1,PAWR,PDCD4,…	ADAMTSL4,ADM,ADORA2A,AIFM2,AKAP13,APH1A,ARHGEF1,ARHGEF9,ARRB1,B4GALT1,BBC3,BCL10,BCL2,BCL2L14,BMP2,BMP4,BTG1,CAMK1D,CCN1,CCN2,CDK19,CDK5,COL4A3,CYP1B1,DNM1L,DUSP6,E2F1,ECSCR,EIF2S1,EIF5A,EPHA7,F2R,F3,FBXW7,FNIP1,FOXO1,GAPDH,HIP1,HMOX1,IDO1,ING4,INHBA,IP6K2,ITSN1,JMY,KALRN,KCNMA1,LOC103217194,LOC103219235,LOC103219294,LOC103224057,LOC103244719,LOC119623363,LPAR1,MEF2C,NCSTN,NOTCH1,NQO1,PAWR,PDCD4,…
GO:0043168	anion binding	molecular_function	367/2088	3591/25309	1.2387827540328	3.72205701049122e-06	0.000155646156435266	367	AAK1,AARS1,ABCA4,ABCA5,ABCC1,ABCC2,ABCC4,ABCC5,ABCC9,ABCF3,ABL2,ACACB,ACOT7,ACSL5,ACVR1B,ADAMTS1,ADAMTS15,ADAMTSL5,ADCY3,ADCY6,ADH5,AFG3L2,AGAP2,AGER,AGRN,AIDA,AIFM2,AK6,ANXA3,ANXA4,ANXA8L1,APOH,ARHGAP26,ARHGAP35,ARL3,ARL4A,ARL4C,ASNS,ATAD2,ATP11A,ATP13A4,ATP2B3,ATP5F1B,ATP6AP1,ATP7A,ATP8B2,ATP8B3,ATP9A,AURKB,BMP4,BMPR2,BUB1B,C2CD4C,CAMK1D,CASK,CCN1,CCN2,CCN4,CD44,CDC42BPG,CDC6,CDK18,CDK19,CDK5,C…	AAK1,AARS1,ABCA4,ABCA5,ABCC1,ABCC2,ABCC4,ABCC5,ABCC9,ABCF3,ABL2,ACACB,ACOT7,ACSL5,ACVR1B,ADAMTS1,ADAMTS15,ADAMTSL5,ADCY3,ADCY6,ADH5,AFG3L2,AGAP2,AGER,AGRN,AIDA,AIFM2,AK6,ANXA3,ANXA4,ANXA8L1,APOH,ARHGAP26,ARHGAP35,ARL3,ARL4A,ARL4C,ASNS,ATAD2,ATP11A,ATP13A4,ATP2B3,ATP5F1B,ATP6AP1,ATP7A,ATP8B2,ATP8B3,ATP9A,AURKB,BMP4,BMPR2,BUB1B,C2CD4C,CAMK1D,CASK,CCN1,CCN2,CCN4,CD44,CDC42BPG,CDC6,CDK18,CDK19,CDK5,C…
GO:0007267	cell-cell signaling	biological_process	136/2088	1126/25309	1.46401325684109	3.89759429619829e-06	0.00016242654993126	136	ADM,ADORA1,ADORA2A,AGO1,AGRN,AXIN2,BARX1,BLOC1S6,BMP2,BMP4,CACNA1D,CACNA1G,CACNA2D1,CACNB3,CACNB4,CADPS2,CASK,CCL20,CCN1,CCN2,CCN4,CCND1,CDH16,CDK5,CSNK1A1,CUL1,CYB5R4,DISC1,DIXDC1,DKK1,DNM1,DOC2B,EFNA1,EFNB1,EFNB2,EPHB2,F2R,FBXW4,FGF21,FGFR1,FGFR3,FZD2,FZD4,GAL3ST4,GJA1,GPNMB,GREM1,HAP1,HNF1B,HOMER1,HTR1D,INHBA,KCNN1,LEO1,LGR4,LHX1,LOC103217528,LOC103225023,LOC103225759,LOC103238490,LOC103245184…	ADM,ADORA1,ADORA2A,AGO1,AGRN,AXIN2,BARX1,BLOC1S6,BMP2,BMP4,CACNA1D,CACNA1G,CACNA2D1,CACNB3,CACNB4,CADPS2,CASK,CCL20,CCN1,CCN2,CCN4,CCND1,CDH16,CDK5,CSNK1A1,CUL1,CYB5R4,DISC1,DIXDC1,DKK1,DNM1,DOC2B,EFNA1,EFNB1,EFNB2,EPHB2,F2R,FBXW4,FGF21,FGFR1,FGFR3,FZD2,FZD4,GAL3ST4,GJA1,GPNMB,GREM1,HAP1,HNF1B,HOMER1,HTR1D,INHBA,KCNN1,LEO1,LGR4,LHX1,LOC103217528,LOC103225023,LOC103225759,LOC103238490,LOC103245184…
GO:0045765	regulation of angiogenesis	biological_process	43/2088	252/25309	2.06829463905613	3.97554186271076e-06	0.000165107521127032	43	ADGRB2,ADM,AMOT,ANXA3,APLNR,APOH,BTG1,C3,C5,COL4A2,COL4A3,CYP1B1,DDAH1,ECM1,ECSCR,EFNA1,EPHA2,F3,FGF1,GPNMB,GREM1,HDAC5,HIF1A,HIPK2,HMGB1,HMOX1,LOC119620707,NOTCH1,NRP1,PLXND1,PML,SERPINE1,SERPINF1,SFRP1,SP100,SPARC,SPHK1,STAT1,TERT,TGFBR2,THBS2,TIE1,WNT5A	ADGRB2,ADM,AMOT,ANXA3,APLNR,APOH,BTG1,C3,C5,COL4A2,COL4A3,CYP1B1,DDAH1,ECM1,ECSCR,EFNA1,EPHA2,F3,FGF1,GPNMB,GREM1,HDAC5,HIF1A,HIPK2,HMGB1,HMOX1,LOC119620707,NOTCH1,NRP1,PLXND1,PML,SERPINE1,SERPINF1,SFRP1,SP100,SPARC,SPHK1,STAT1,TERT,TGFBR2,THBS2,TIE1,WNT5A
GO:0050673	epithelial cell proliferation	biological_process	22/2088	92/25309	2.89854031317675	4.19792607120328e-06	0.000173748291691065	22	BMP4,BMPR2,BTBD10,CCND1,CEBPB,COL8A1,EHF,EPHA2,HMGB1,HMOX1,HNF1B,IGFBP5,LGR4,LOC103217194,LOC103239557,LOC119620707,MAP2K1,MEF2C,MTSS1,NCSTN,PIK3CB,WNT5A	BMP4,BMPR2,BTBD10,CCND1,CEBPB,COL8A1,EHF,EPHA2,HMGB1,HMOX1,HNF1B,IGFBP5,LGR4,LOC103217194,LOC103239557,LOC119620707,MAP2K1,MEF2C,MTSS1,NCSTN,PIK3CB,WNT5A
GO:0045935	positive regulation of nucleobase-containing compound metabolic process	biological_process	212/2088	1914/25309	1.34257457652226	4.30702753384526e-06	0.000177657560894359	212	ABHD14B,ACVR1B,AFAP1L2,AGO1,AGRN,ANXA3,APLF,ARMCX3,ARRB1,ATAD2,AURKB,BCL10,BLOC1S2,BMP2,BMP4,BMPR2,BRD8,BTG2,CASK,CASZ1,CCN1,CCNB1,CDK8,CDKN1C,CEBPB,CHD6,CHD7,CITED2,COL1A1,CREB3L4,CRTC2,CTBP2,DDX41,DDX5,DHX36,DLX5,DOT1L,E2F1,E2F2,E2F5,EFCAB7,EGR1,EGR2,EHF,ELF3,ELK3,ENY2,ERCC2,ERCC3,ERLIN1,ETV4,EXOSC3,EXOSC9,F2R,F2RL1,FBXO4,FGF1,FHL2,FOS,FOSL2,FOXE1,FOXJ1,FOXO1,FZD2,FZD4,GLIS3,GREM1,GRIP1,HDAC3,H…	ABHD14B,ACVR1B,AFAP1L2,AGO1,AGRN,ANXA3,APLF,ARMCX3,ARRB1,ATAD2,AURKB,BCL10,BLOC1S2,BMP2,BMP4,BMPR2,BRD8,BTG2,CASK,CASZ1,CCN1,CCNB1,CDK8,CDKN1C,CEBPB,CHD6,CHD7,CITED2,COL1A1,CREB3L4,CRTC2,CTBP2,DDX41,DDX5,DHX36,DLX5,DOT1L,E2F1,E2F2,E2F5,EFCAB7,EGR1,EGR2,EHF,ELF3,ELK3,ENY2,ERCC2,ERCC3,ERLIN1,ETV4,EXOSC3,EXOSC9,F2R,F2RL1,FBXO4,FGF1,FHL2,FOS,FOSL2,FOXE1,FOXJ1,FOXO1,FZD2,FZD4,GLIS3,GREM1,GRIP1,HDAC3,H…
GO:0001958	endochondral ossification	biological_process	11/2088	27/25309	4.93825386689371	4.40966658898923e-06	0.000180053962035934	11	ALPL,BMP4,COL1A1,DLX5,FGFR3,MEF2C,MMP13,MMP16,PEX7,RUNX2,SCX	ALPL,BMP4,COL1A1,DLX5,FGFR3,MEF2C,MMP13,MMP16,PEX7,RUNX2,SCX
GO:0036075	replacement ossification	biological_process	11/2088	27/25309	4.93825386689371	4.40966658898923e-06	0.000180053962035934	11	ALPL,BMP4,COL1A1,DLX5,FGFR3,MEF2C,MMP13,MMP16,PEX7,RUNX2,SCX	ALPL,BMP4,COL1A1,DLX5,FGFR3,MEF2C,MMP13,MMP16,PEX7,RUNX2,SCX
GO:0060317	cardiac epithelial to mesenchymal transition	biological_process	11/2088	27/25309	4.93825386689371	4.40966658898923e-06	0.000180053962035934	11	ADAM15,BMP2,EFNA1,HEY1,NOTCH1,PDCD4,RTN4,SNAI1,SNAI2,TGFB2,TGFBR1	ADAM15,BMP2,EFNA1,HEY1,NOTCH1,PDCD4,RTN4,SNAI1,SNAI2,TGFB2,TGFBR1
GO:0071363	cellular response to growth factor stimulus	biological_process	73/2088	518/25309	1.70819557241971	4.62633326858697e-06	0.000188266924658236	73	ATP7A,BCAR1,BMP2,BMP4,BMP8B,BMPR2,CCN2,CD44,CHRD,CHRDL1,CITED2,COL1A1,COL4A2,CPNE3,DDX5,DLX5,E2F1,EGR1,EHD1,FGF1,FGF21,FGFR1,FGFR3,FLRT1,FLRT3,FOS,GAS1,HAP1,HFE,HIPK2,LHX1,LIMS1,LOC103247583,LTBP4,MAPK14,MARS1,MDM2,MEF2C,NDST1,NOTCH1,NRP1,PDCD4,PDCD5,PDE2A,PDGFB,PDGFRA,PDGFRB,PFN1,PML,POLR2C,POLR2H,PPARGC1A,PTPRK,RIPK1,ROR2,RUNX2,SCX,SFRP1,SKIL,SNAI2,SOX6,SPARC,TGFB2,TGFB3,TGFBR1,TGFBR2,TOB1,USP8…	ATP7A,BCAR1,BMP2,BMP4,BMP8B,BMPR2,CCN2,CD44,CHRD,CHRDL1,CITED2,COL1A1,COL4A2,CPNE3,DDX5,DLX5,E2F1,EGR1,EHD1,FGF1,FGF21,FGFR1,FGFR3,FLRT1,FLRT3,FOS,GAS1,HAP1,HFE,HIPK2,LHX1,LIMS1,LOC103247583,LTBP4,MAPK14,MARS1,MDM2,MEF2C,NDST1,NOTCH1,NRP1,PDCD4,PDCD5,PDE2A,PDGFB,PDGFRA,PDGFRB,PFN1,PML,POLR2C,POLR2H,PPARGC1A,PTPRK,RIPK1,ROR2,RUNX2,SCX,SFRP1,SKIL,SNAI2,SOX6,SPARC,TGFB2,TGFB3,TGFBR1,TGFBR2,TOB1,USP8…
GO:0005911	cell-cell junction	cellular_component	79/2088	574/25309	1.66824445645934	4.71816285352311e-06	0.000191361742222993	79	ABCC2,ADD1,ADD3,AMOT,B4GALT1,BMPR2,CADM1,CASK,CCND1,CDCA3,CGNL1,CLDN16,CLDN2,CLDN3,CLDN4,CNTNAP2,CYTH3,DLG5,EPB41L3,FAT2,FLOT2,FLRT1,FLRT3,FRMD4B,FZD4,GJA1,GJB3,GJB4,HEG1,KAZN,KIFC3,KLHL24,KRT18,KRT8,LIMS1,LOC103215376,LOC103219294,LOC103221401,LOC103222210,LOC103224743,LOC103230387,LOC103234868,LOC103236499,LOC103238318,LOC103243439,LOC119623363,LOC119627325,MICALL2,MYO1E,NECTIN2,NHS,PARD6B,PCDH…	ABCC2,ADD1,ADD3,AMOT,B4GALT1,BMPR2,CADM1,CASK,CCND1,CDCA3,CGNL1,CLDN16,CLDN2,CLDN3,CLDN4,CNTNAP2,CYTH3,DLG5,EPB41L3,FAT2,FLOT2,FLRT1,FLRT3,FRMD4B,FZD4,GJA1,GJB3,GJB4,HEG1,KAZN,KIFC3,KLHL24,KRT18,KRT8,LIMS1,LOC103215376,LOC103219294,LOC103221401,LOC103222210,LOC103224743,LOC103230387,LOC103234868,LOC103236499,LOC103238318,LOC103243439,LOC119623363,LOC119627325,MICALL2,MYO1E,NECTIN2,NHS,PARD6B,PCDH…
GO:0009611	response to wounding	biological_process	78/2088	566/25309	1.67040839121076	5.15269913026195e-06	0.000207662566390266	78	ADAM15,ADM,ADORA2A,AGER,ANXA8L1,APOH,ARHGAP35,ARRB1,B4GALT1,BCL2,BLOC1S3,CCL20,CCN1,CCN2,CCNB1,CD44,CDK5,COL1A1,CPQ,DDR1,DGKG,DOCK9,DPYSL3,EHD1,EHD2,ELK3,F2R,F2RL1,F2RL2,F3,FBLN1,FLRT3,FN1,FOLR1,HIF1A,HMOX1,IRF1,ITGB3,ITGB4,ITPK1,ITPR3,LOC103219294,LOC103222210,LOC103233056,LOC119623289,LOC119623363,MACF1,MAFG,MAPK14,NOTCH1,NRG1,NRP1,PAX6,PDGFB,PDGFC,PDGFRA,PDGFRB,PIK3CB,PRKCD,PRKCE,PRKCG,SDC1,SD…	ADAM15,ADM,ADORA2A,AGER,ANXA8L1,APOH,ARHGAP35,ARRB1,B4GALT1,BCL2,BLOC1S3,CCL20,CCN1,CCN2,CCNB1,CD44,CDK5,COL1A1,CPQ,DDR1,DGKG,DOCK9,DPYSL3,EHD1,EHD2,ELK3,F2R,F2RL1,F2RL2,F3,FBLN1,FLRT3,FN1,FOLR1,HIF1A,HMOX1,IRF1,ITGB3,ITGB4,ITPK1,ITPR3,LOC103219294,LOC103222210,LOC103233056,LOC119623289,LOC119623363,MACF1,MAFG,MAPK14,NOTCH1,NRG1,NRP1,PAX6,PDGFB,PDGFC,PDGFRA,PDGFRB,PIK3CB,PRKCD,PRKCE,PRKCG,SDC1,SD…
GO:0016301	kinase activity	molecular_function	119/2088	962/25309	1.49939611362025	5.1543194923287e-06	0.000207662566390266	119	AAK1,ABL2,ACVR1B,AK6,AKAP13,AURKB,BMPR2,BUB1B,CAMK1D,CASK,CCNB1,CCND1,CDC37,CDC42BPG,CDK18,CDK19,CDK5,CDK8,CDKL1,CILK1,CPNE3,CSNK1A1,DCLK1,DDR1,DGKG,DMPK,DYRK2,EFEMP1,EPHA2,EPHA7,EPHB2,EPHB3,ERN2,FGF1,FGFR1,FGFR3,GALK1,HIPK2,HK1,HK2,HKDC1,IKBKB,IP6K2,IP6K3,ITPK1,ITPKB,KALRN,KCNH3,KITLG,KSR1,LIMK1,LOC103234688,LOC103237780,LOC103242911,LOC103245737,LOC119619364,LOC119622708,LOC119623289,LTBP1,LTBP…	AAK1,ABL2,ACVR1B,AK6,AKAP13,AURKB,BMPR2,BUB1B,CAMK1D,CASK,CCNB1,CCND1,CDC37,CDC42BPG,CDK18,CDK19,CDK5,CDK8,CDKL1,CILK1,CPNE3,CSNK1A1,DCLK1,DDR1,DGKG,DMPK,DYRK2,EFEMP1,EPHA2,EPHA7,EPHB2,EPHB3,ERN2,FGF1,FGFR1,FGFR3,GALK1,HIPK2,HK1,HK2,HKDC1,IKBKB,IP6K2,IP6K3,ITPK1,ITPKB,KALRN,KCNH3,KITLG,KSR1,LIMK1,LOC103234688,LOC103237780,LOC103242911,LOC103245737,LOC119619364,LOC119622708,LOC119623289,LTBP1,LTBP…
GO:0032940	secretion by cell	biological_process	124/2088	1012/25309	1.48520247452032	5.22055688201295e-06	0.000209634746053547	124	ABCC4,ACAA1,ADGRG3,ADM,ANK1,ANXA3,ARHGAP45,ARMC8,ATP11A,B4GALT1,BLOC1S6,BRPF3,C3,CADPS2,CASK,CCN2,CD109,CD44,CD68,CDK5,CFD,COPB1,COTL1,CPNE3,CYB5R4,DEGS1,DERA,DOC2B,DOCK2,DOK3,ECM1,ERP44,EXOC3,EXOC3L4,EXOC6,EXOC7,F2RL1,FN1,FTH1,FZD4,HAP1,HMGB1,HNF1B,INHBA,ISLR,ITGAM,ITGB3,ITGB6,LGALS3,LHFPL2,LLGL2,LOC103217528,LOC103219235,LOC103219294,LOC103219873,LOC103222210,LOC103230752,LOC103233460,LOC103235…	ABCC4,ACAA1,ADGRG3,ADM,ANK1,ANXA3,ARHGAP45,ARMC8,ATP11A,B4GALT1,BLOC1S6,BRPF3,C3,CADPS2,CASK,CCN2,CD109,CD44,CD68,CDK5,CFD,COPB1,COTL1,CPNE3,CYB5R4,DEGS1,DERA,DOC2B,DOCK2,DOK3,ECM1,ERP44,EXOC3,EXOC3L4,EXOC6,EXOC7,F2RL1,FN1,FTH1,FZD4,HAP1,HMGB1,HNF1B,INHBA,ISLR,ITGAM,ITGB3,ITGB6,LGALS3,LHFPL2,LLGL2,LOC103217528,LOC103219235,LOC103219294,LOC103219873,LOC103222210,LOC103230752,LOC103233460,LOC103235…
GO:0043068	positive regulation of programmed cell death	biological_process	94/2088	718/25309	1.58689393696838	5.25343061485994e-06	0.000210258590978239	94	ADAMTSL4,ADM,ADORA2A,AIFM2,AKAP13,APH1A,ARHGEF1,ARHGEF9,ARRB1,B4GALT1,BBC3,BCL10,BCL2,BCL2L14,BMP2,BMP4,BTG1,CAMK1D,CCN1,CCN2,CDK19,CDK5,COL4A3,CYP1B1,DNM1L,DUSP6,E2F1,ECSCR,EIF2S1,EIF5A,EPHA7,F2R,F3,FBXW7,FNIP1,FOXO1,GAPDH,HIP1,HMOX1,IDO1,ING4,INHBA,IP6K2,ITSN1,JMY,KALRN,KCNMA1,LOC103217194,LOC103219235,LOC103219294,LOC103224057,LOC103244719,LOC119623363,LPAR1,MEF2C,NCSTN,NOTCH1,NQO1,PAWR,PDCD4,…	ADAMTSL4,ADM,ADORA2A,AIFM2,AKAP13,APH1A,ARHGEF1,ARHGEF9,ARRB1,B4GALT1,BBC3,BCL10,BCL2,BCL2L14,BMP2,BMP4,BTG1,CAMK1D,CCN1,CCN2,CDK19,CDK5,COL4A3,CYP1B1,DNM1L,DUSP6,E2F1,ECSCR,EIF2S1,EIF5A,EPHA7,F2R,F3,FBXW7,FNIP1,FOXO1,GAPDH,HIP1,HMOX1,IDO1,ING4,INHBA,IP6K2,ITSN1,JMY,KALRN,KCNMA1,LOC103217194,LOC103219235,LOC103219294,LOC103224057,LOC103244719,LOC119623363,LPAR1,MEF2C,NCSTN,NOTCH1,NQO1,PAWR,PDCD4,…
GO:0043227	membrane-bounded organelle	cellular_component	1494/2088	17019/25309	1.06404758576115	5.42443157831843e-06	0.000216388426810091	1494	A4GALT,AAK1,AARS1,ABCA4,ABCA5,ABCC4,ABHD14B,ABT1,ACAA1,ACACB,ACOT7,ACP5,ACSL5,ACVR1B,ADAM15,ADAM19,ADAMTS1,ADAMTSL4,ADCY3,ADD1,ADD3,ADGRF5,ADGRG3,ADH5,ADORA1,AFG3L2,AGAP2,AGBL5,AGER,AGO1,AGRN,AGTPBP1,AHNAK2,AHRR,AHSA1,AIFM2,AK6,AKAP13,AKAP17A,ALCAM,ALG11,ALPL,AMOT,ANAPC11,ANAPC2,ANAPC5,ANAPC7,ANGPT1,ANGPTL2,ANK1,ANKRA2,ANKRD13D,ANLN,ANO1,ANXA3,ANXA4,ANXA8L1,AP3M1,APH1A,APLF,APOBEC3C,APOBEC3G,APOH…	A4GALT,AAK1,AARS1,ABCA4,ABCA5,ABCC4,ABHD14B,ABT1,ACAA1,ACACB,ACOT7,ACP5,ACSL5,ACVR1B,ADAM15,ADAM19,ADAMTS1,ADAMTSL4,ADCY3,ADD1,ADD3,ADGRF5,ADGRG3,ADH5,ADORA1,AFG3L2,AGAP2,AGBL5,AGER,AGO1,AGRN,AGTPBP1,AHNAK2,AHRR,AHSA1,AIFM2,AK6,AKAP13,AKAP17A,ALCAM,ALG11,ALPL,AMOT,ANAPC11,ANAPC2,ANAPC5,ANAPC7,ANGPT1,ANGPTL2,ANK1,ANKRA2,ANKRD13D,ANLN,ANO1,ANXA3,ANXA4,ANXA8L1,AP3M1,APH1A,APLF,APOBEC3C,APOBEC3G,APOH…
GO:0003007	heart morphogenesis	biological_process	42/2088	247/25309	2.06108939457397	5.60165078578034e-06	0.000222256895840957	42	ADAM15,ADAMTS1,AXIN2,BMP2,BMP4,BMPR2,CCDC103,CCDC40,CCN1,CHD7,CITED2,EFNA1,FHL2,FOLR1,FZD2,HEG1,HEY1,HIF1A,JAG1,LOC103222210,LOC103240067,MDM2,MEF2C,MKKS,NOTCH1,NRG1,NRP1,NRP2,PDCD4,PLXND1,RTN4,SNAI1,SNAI2,TBX2,TEAD2,TGFB2,TGFBR1,TGFBR2,VANGL2,WNT11,WNT5A,ZMIZ1	ADAM15,ADAMTS1,AXIN2,BMP2,BMP4,BMPR2,CCDC103,CCDC40,CCN1,CHD7,CITED2,EFNA1,FHL2,FOLR1,FZD2,HEG1,HEY1,HIF1A,JAG1,LOC103222210,LOC103240067,MDM2,MEF2C,MKKS,NOTCH1,NRG1,NRP1,NRP2,PDCD4,PLXND1,RTN4,SNAI1,SNAI2,TBX2,TEAD2,TGFB2,TGFBR1,TGFBR2,VANGL2,WNT11,WNT5A,ZMIZ1
GO:0030111	regulation of Wnt signaling pathway	biological_process	56/2088	367/25309	1.8495516092998	5.60819742123631e-06	0.000222256895840957	56	AXIN2,BARX1,BMP2,CCND1,COL1A1,CSNK1A1,DCDC2,DISC1,DIXDC1,DKK1,DLX5,EGR1,FOLR1,FOXO1,GREM1,HECW1,HNF1B,IGFBP6,LGR4,LOC103239557,LOC103243439,LRP5,MACF1,MAPK14,NFKB1,NOTCH1,PLPP3,PPP2R3A,PRICKLE1,PSMA3,PSMB6,PSMC6,PSMD10,PSMD14,PSMD3,PSMD6,PSMD8,RBX1,ROR2,SALL1,SFRP1,SNAI2,TAX1BP3,TERT,TLE1,TMEM88,TRABD2B,TSKU,VANGL2,WIF1,WNT11,WNT2B,WNT5A,WWTR1,ZEB2,ZNRF3	AXIN2,BARX1,BMP2,CCND1,COL1A1,CSNK1A1,DCDC2,DISC1,DIXDC1,DKK1,DLX5,EGR1,FOLR1,FOXO1,GREM1,HECW1,HNF1B,IGFBP6,LGR4,LOC103239557,LOC103243439,LRP5,MACF1,MAPK14,NFKB1,NOTCH1,PLPP3,PPP2R3A,PRICKLE1,PSMA3,PSMB6,PSMC6,PSMD10,PSMD14,PSMD3,PSMD6,PSMD8,RBX1,ROR2,SALL1,SFRP1,SNAI2,TAX1BP3,TERT,TLE1,TMEM88,TRABD2B,TSKU,VANGL2,WIF1,WNT11,WNT2B,WNT5A,WWTR1,ZEB2,ZNRF3
GO:0097367	carbohydrate derivative binding	molecular_function	309/2088	2968/25309	1.26194106871766	5.73332426867523e-06	0.000225752362706732	309	AAK1,AARS1,ABCA4,ABCA5,ABCC1,ABCC2,ABCC4,ABCC5,ABCC9,ABCF3,ABL2,ACACB,ACOT7,ACSL5,ACVR1B,ADAMTS1,ADAMTS15,ADAMTSL5,ADCY3,ADCY6,ADORA1,AFG3L2,AGAP2,AGER,AGRN,AK6,APOH,ARHGAP35,ARL3,ARL4A,ARL4C,ASNS,ATAD2,ATP11A,ATP13A4,ATP2B3,ATP5F1B,ATP6AP1,ATP7A,ATP8B2,ATP8B3,ATP9A,AURKB,BGN,BMP4,BMPR2,BUB1B,CAMK1D,CASK,CCN1,CCN2,CCN4,CD44,CDC42BPG,CDC6,CDK18,CDK19,CDK5,CDK8,CDKL1,CENPE,CHD3,CHD6,CHD7,CHRD,CILK1…	AAK1,AARS1,ABCA4,ABCA5,ABCC1,ABCC2,ABCC4,ABCC5,ABCC9,ABCF3,ABL2,ACACB,ACOT7,ACSL5,ACVR1B,ADAMTS1,ADAMTS15,ADAMTSL5,ADCY3,ADCY6,ADORA1,AFG3L2,AGAP2,AGER,AGRN,AK6,APOH,ARHGAP35,ARL3,ARL4A,ARL4C,ASNS,ATAD2,ATP11A,ATP13A4,ATP2B3,ATP5F1B,ATP6AP1,ATP7A,ATP8B2,ATP8B3,ATP9A,AURKB,BGN,BMP4,BMPR2,BUB1B,CAMK1D,CASK,CCN1,CCN2,CCN4,CD44,CDC42BPG,CDC6,CDK18,CDK19,CDK5,CDK8,CDKL1,CENPE,CHD3,CHD6,CHD7,CHRD,CILK1…
GO:0003779	actin binding	molecular_function	72/2088	512/25309	1.70453933189655	5.78465162037745e-06	0.000225752362706732	72	ABL2,ABLIM1,ACTN3,ADD1,ADD3,AFAP1,ANLN,ANXA8L1,ARPC2,ARPC3,BLOC1S6,CLASP2,CLMN,CNN1,COTL1,DAAM2,DIXDC1,EPB41L3,EPS8,EPS8L1,ESPN,EVL,FHL3,FHOD3,FMN1,FMNL1,FMNL2,FMNL3,HIP1,HPCA,JMY,KCNMA1,KLHL5,LOC103224743,LOC103224903,LOC103233577,LOC103234868,LOC103238065,LOC103239510,LOC103240067,LOC119618111,MACF1,MEFV,MICALL2,MTSS1,MYH14,MYLK,MYO10,MYO1A,MYO1E,MYO5B,MYOM3,PAWR,PFN1,PHACTR4,PLEKHH2,PPP1R18,PR…	ABL2,ABLIM1,ACTN3,ADD1,ADD3,AFAP1,ANLN,ANXA8L1,ARPC2,ARPC3,BLOC1S6,CLASP2,CLMN,CNN1,COTL1,DAAM2,DIXDC1,EPB41L3,EPS8,EPS8L1,ESPN,EVL,FHL3,FHOD3,FMN1,FMNL1,FMNL2,FMNL3,HIP1,HPCA,JMY,KCNMA1,KLHL5,LOC103224743,LOC103224903,LOC103233577,LOC103234868,LOC103238065,LOC103239510,LOC103240067,LOC119618111,MACF1,MEFV,MICALL2,MTSS1,MYH14,MYLK,MYO10,MYO1A,MYO1E,MYO5B,MYOM3,PAWR,PFN1,PHACTR4,PLEKHH2,PPP1R18,PR…
GO:0048146	positive regulation of fibroblast proliferation	biological_process	16/2088	55/25309	3.52615813305468	5.78770483516955e-06	0.000225752362706732	16	BMI1,CCNB1,CDC6,E2F1,FBLN1,FN1,FOSL2,PDGFB,PDGFC,PDGFRA,PDGFRB,PML,S100A6,SPHK1,WNT5A,ZMIZ1	BMI1,CCNB1,CDC6,E2F1,FBLN1,FN1,FOSL2,PDGFB,PDGFC,PDGFRA,PDGFRB,PML,S100A6,SPHK1,WNT5A,ZMIZ1
GO:0060324	face development	biological_process	16/2088	55/25309	3.52615813305468	5.78770483516955e-06	0.000225752362706732	16	ARID5B,CHD7,COL1A1,DKK1,DLX5,MAP2K1,MKKS,PDGFRA,RAB3GAP1,SCX,SGPL1,STRA6,TGFB2,TGFB3,WNT5A,ZFAND5	ARID5B,CHD7,COL1A1,DKK1,DLX5,MAP2K1,MKKS,PDGFRA,RAB3GAP1,SCX,SGPL1,STRA6,TGFB2,TGFB3,WNT5A,ZFAND5
GO:1903034	regulation of response to wounding	biological_process	32/2088	167/25309	2.32261912955698	5.78947677098984e-06	0.000225752362706732	32	AGER,APOH,ATP7A,CASK,CD109,CD9,CLASP2,DUSP10,F2R,F2RL1,F3,HMGB1,LOC103217194,LOC119620707,MAP2K1,MYLK,NRG1,PDGFB,PDGFRA,PHLDB2,PLPP3,PRKCD,PRKCE,PRKG1,PTPRF,PTPRS,SERPINE1,SERPINF2,SPP1,STAB2,TGFBR2,USF1	AGER,APOH,ATP7A,CASK,CD109,CD9,CLASP2,DUSP10,F2R,F2RL1,F3,HMGB1,LOC103217194,LOC119620707,MAP2K1,MYLK,NRG1,PDGFB,PDGFRA,PHLDB2,PLPP3,PRKCD,PRKCE,PRKG1,PTPRF,PTPRS,SERPINE1,SERPINF2,SPP1,STAB2,TGFBR2,USF1
GO:0050806	positive regulation of synaptic transmission	biological_process	24/2088	108/25309	2.69359301830566	6.16996267832626e-06	0.000239817748077124	24	ADORA1,ADORA2A,AGER,CA2,CLSTN1,EPHB2,GLUL,HAP1,ITPR3,KALRN,KISS1,MECP2,PLK2,PRKCE,RAB3B,RAB3GAP1,ROR2,SHANK1,SHANK2,SQSTM1,STX4,SYT12,TSHZ3,UNC13A	ADORA1,ADORA2A,AGER,CA2,CLSTN1,EPHB2,GLUL,HAP1,ITPR3,KALRN,KISS1,MECP2,PLK2,PRKCE,RAB3B,RAB3GAP1,ROR2,SHANK1,SHANK2,SQSTM1,STX4,SYT12,TSHZ3,UNC13A
GO:0021537	telencephalon development	biological_process	42/2088	248/25309	2.05277855024101	6.21437639525269e-06	0.000240295843478789	42	AGTPBP1,ANXA3,BMP2,BMP4,BTG2,CDK5,CHD7,CNTNAP2,CXCL12,DAB1,DISC1,DIXDC1,DLX5,DNAH5,EFHC1,EPHB2,EPHB3,EXT1,HIF1A,INHBA,KDM6B,LHX1,LOC119624849,LPAR1,MKKS,NRG1,NRP1,PAX6,PLXNA4,PTPRS,RTN4,SALL1,SLC8A1,SOCS7,SUN2,SYNE2,TACC3,TRA2B,TSKU,UBA6,WNT5A,ZEB2	AGTPBP1,ANXA3,BMP2,BMP4,BTG2,CDK5,CHD7,CNTNAP2,CXCL12,DAB1,DISC1,DIXDC1,DLX5,DNAH5,EFHC1,EPHB2,EPHB3,EXT1,HIF1A,INHBA,KDM6B,LHX1,LOC119624849,LPAR1,MKKS,NRG1,NRP1,PAX6,PLXNA4,PTPRS,RTN4,SALL1,SLC8A1,SOCS7,SUN2,SYNE2,TACC3,TRA2B,TSKU,UBA6,WNT5A,ZEB2
GO:0051049	regulation of transport	biological_process	204/2088	1840/25309	1.34386869065467	6.2218928714719e-06	0.000240295843478789	204	AAK1,ABL2,ADORA1,ADORA2A,ALOX12B,ANGPT1,ANO1,ANXA4,APLNR,ARL6IP1,ARRB1,ASIC1,ATP1B3,ATP6AP1,ATP7A,AZIN2,BCL2,BMP4,C3,C5,CA2,CABP1,CACNA1A,CACNA1D,CACNA1G,CACNA1H,CACNA1I,CACNA2D1,CACNB3,CACNB4,CACNG7,CADM1,CADPS2,CAMK1D,CASK,CDK5,CHD7,CLASP2,CLDN16,CPT1A,CXCL12,DERL2,DHX36,DKK1,DMPK,DNM1,DNM1L,DOC2B,DOCK2,E2F1,EFCAB7,EHD1,EHD2,EPHB2,EXPH5,F2R,F2RL1,FBLN1,FBXW7,FGF21,FGFR1,FN1,FXYD2,FXYD6,GAPDH,GA…	AAK1,ABL2,ADORA1,ADORA2A,ALOX12B,ANGPT1,ANO1,ANXA4,APLNR,ARL6IP1,ARRB1,ASIC1,ATP1B3,ATP6AP1,ATP7A,AZIN2,BCL2,BMP4,C3,C5,CA2,CABP1,CACNA1A,CACNA1D,CACNA1G,CACNA1H,CACNA1I,CACNA2D1,CACNB3,CACNB4,CACNG7,CADM1,CADPS2,CAMK1D,CASK,CDK5,CHD7,CLASP2,CLDN16,CPT1A,CXCL12,DERL2,DHX36,DKK1,DMPK,DNM1,DNM1L,DOC2B,DOCK2,E2F1,EFCAB7,EHD1,EHD2,EPHB2,EXPH5,F2R,F2RL1,FBLN1,FBXW7,FGF21,FGFR1,FN1,FXYD2,FXYD6,GAPDH,GA…
GO:0003205	cardiac chamber development	biological_process	33/2088	176/25309	2.2727191091954	6.76684244937942e-06	0.000260512693281347	33	ADAMTS1,BMP4,BMPR2,CCN1,CHD7,CITED2,DCTN5,FHL2,FZD2,HEG1,HEY1,HIF1A,JAG1,LOC103222210,LTBP1,MDM2,MEF2C,NDST1,NOTCH1,NRG1,NRP1,NRP2,PCSK5,PLXND1,SALL1,STRA6,TBX2,TGFB2,TGFBR1,TGFBR2,VANGL2,WNT11,WNT5A	ADAMTS1,BMP4,BMPR2,CCN1,CHD7,CITED2,DCTN5,FHL2,FZD2,HEG1,HEY1,HIF1A,JAG1,LOC103222210,LTBP1,MDM2,MEF2C,NDST1,NOTCH1,NRG1,NRP1,NRP2,PCSK5,PLXND1,SALL1,STRA6,TBX2,TGFB2,TGFBR1,TGFBR2,VANGL2,WNT11,WNT5A
GO:0030879	mammary gland development	biological_process	26/2088	123/25309	2.5621982369249	6.82057046808016e-06	0.000261750183754456	26	ARHGAP35,ATP7A,B4GALT1,BMP4,CCND1,CEBPB,DDR1,ELF3,EPHA2,FASN,HIF1A,HK2,IGFBP5,KALRN,LOC103219294,LOC119623363,LRP5,MGMT,NOTCH4,PML,TBX2,TGFB3,TGFBR2,UMPS,WNT5A,WNT7B	ARHGAP35,ATP7A,B4GALT1,BMP4,CCND1,CEBPB,DDR1,ELF3,EPHA2,FASN,HIF1A,HK2,IGFBP5,KALRN,LOC103219294,LOC119623363,LRP5,MGMT,NOTCH4,PML,TBX2,TGFB3,TGFBR2,UMPS,WNT5A,WNT7B
GO:1902533	positive regulation of intracellular signal transduction	biological_process	126/2088	1038/25309	1.47135572387217	6.94331878492438e-06	0.000265042515064381	126	ADORA1,AGER,AGO1,AKAP12,AKAP13,ALOX12B,ANGPT1,ARRB1,ATP6AP1,BCL10,BCL2,BIRC3,BIRC7,BMP2,BMP4,C5,CCL20,CCN2,CD44,CD81,DDX5,DENND2B,DKK1,DLG5,DNM1L,DUSP5,DUSP6,ECM1,EFNA1,ERN2,F2R,F2RL1,F2RL2,F3,FBXW7,FGF1,FGF21,FGFR1,FGFR3,FZD4,GLIPR2,GPNMB,GPR37L1,GREM1,GSTO1,HAP1,HDAC3,HINT1,HIP1,HIPK2,HMGB1,HMOX1,IGFBP5,IKBKB,IL18R1,ITPKB,ITSN1,KISS1,KITLG,KSR1,LIMS1,LMCD1,LOC103223037,LOC103223662,LOC103223672…	ADORA1,AGER,AGO1,AKAP12,AKAP13,ALOX12B,ANGPT1,ARRB1,ATP6AP1,BCL10,BCL2,BIRC3,BIRC7,BMP2,BMP4,C5,CCL20,CCN2,CD44,CD81,DDX5,DENND2B,DKK1,DLG5,DNM1L,DUSP5,DUSP6,ECM1,EFNA1,ERN2,F2R,F2RL1,F2RL2,F3,FBXW7,FGF1,FGF21,FGFR1,FGFR3,FZD4,GLIPR2,GPNMB,GPR37L1,GREM1,GSTO1,HAP1,HDAC3,HINT1,HIP1,HIPK2,HMGB1,HMOX1,IGFBP5,IKBKB,IL18R1,ITPKB,ITSN1,KISS1,KITLG,KSR1,LIMS1,LMCD1,LOC103223037,LOC103223662,LOC103223672…
GO:0010718	positive regulation of epithelial to mesenchymal transition	biological_process	14/2088	44/25309	3.85673545802856	6.95007172346607e-06	0.000265042515064381	14	AXIN2,BMP2,BMP4,COL1A1,CRB2,GLIPR2,NOTCH1,SNAI1,TGFB1I1,TGFB2,TGFB3,TGFBR1,TGFBR2,WWTR1	AXIN2,BMP2,BMP4,COL1A1,CRB2,GLIPR2,NOTCH1,SNAI1,TGFB1I1,TGFB2,TGFB3,TGFBR1,TGFBR2,WWTR1
GO:0032956	regulation of actin cytoskeleton organization	biological_process	52/2088	335/25309	1.88149482472694	7.29267332144623e-06	0.000277235891439431	52	ABL2,ADD1,AKAP13,AMOT,ARHGAP18,ARHGAP35,ARHGAP6,ARPC2,ARPC3,CCN2,CDC42EP5,CDK5,CLASP2,CXCL12,DIXDC1,EPS8,EVL,F2RL1,FHOD3,FMN1,JMY,LIMK1,LOC103221401,LOC103224743,LOC103234868,LPAR1,MEF2C,MKKS,NRP1,NTF3,PDGFRA,PDGFRB,PFN1,PHLDB2,PLEKHH2,PRKCD,PRKCE,RHOQ,S100A10,SERPINF2,SFRP1,SHANK1,SIGLEC15,SPTBN1,SPTBN2,SYNPO2,TGFB2,TGFB3,TGFBR1,VANGL2,VILL,WNT11	ABL2,ADD1,AKAP13,AMOT,ARHGAP18,ARHGAP35,ARHGAP6,ARPC2,ARPC3,CCN2,CDC42EP5,CDK5,CLASP2,CXCL12,DIXDC1,EPS8,EVL,F2RL1,FHOD3,FMN1,JMY,LIMK1,LOC103221401,LOC103224743,LOC103234868,LPAR1,MEF2C,MKKS,NRP1,NTF3,PDGFRA,PDGFRB,PFN1,PHLDB2,PLEKHH2,PRKCD,PRKCE,RHOQ,S100A10,SERPINF2,SFRP1,SHANK1,SIGLEC15,SPTBN1,SPTBN2,SYNPO2,TGFB2,TGFB3,TGFBR1,VANGL2,VILL,WNT11
GO:0060070	canonical Wnt signaling pathway	biological_process	22/2088	95/25309	2.80700746118169	7.34117156342418e-06	0.000278207461092641	22	CCND1,CSNK1A1,DISC1,DIXDC1,FZD2,FZD4,LGR4,LRP5,PLPP3,PORCN,PTPRU,SDC1,SFRP1,SNAI2,TBL1X,TBL1XR1,TCF7,WNT11,WNT2B,WNT5A,WNT7B,ZNRF3	CCND1,CSNK1A1,DISC1,DIXDC1,FZD2,FZD4,LGR4,LRP5,PLPP3,PORCN,PTPRU,SDC1,SFRP1,SNAI2,TBL1X,TBL1XR1,TCF7,WNT11,WNT2B,WNT5A,WNT7B,ZNRF3
GO:0000904	cell morphogenesis involved in differentiation	biological_process	73/2088	525/25309	1.68541963145411	7.46340494295339e-06	0.000281915626615748	73	AFG3L2,ALCAM,ARHGAP35,BCL2,CDK5,CLDN3,CRMP1,CXCL12,DAB1,DCLK1,DKK1,DLX5,DSCAML1,EFNA1,EFNB1,EFNB2,EGR2,EPHA2,EPHA7,EPHB2,EPHB3,EXT1,FLRT3,FMN1,FN1,FZD4,GPC1,HEG1,ITGB3,KIF5C,LAMA5,LHX1,LOC103219534,LOC103234868,LRFN3,MEF2C,MICALL2,NOTCH1,NOTCH4,NRP1,NRP2,NTN4,PARD6B,PAX6,PDLIM7,PICALM,PIK3CB,PLXNA1,PLXNA4,RERE,RILPL2,S100A6,SEMA3F,SEMA6A,SHANK1,SIPA1L3,SLC9A6,SLIT3,SOD1,SPON2,SPTBN1,SPTBN2,SRCIN1…	AFG3L2,ALCAM,ARHGAP35,BCL2,CDK5,CLDN3,CRMP1,CXCL12,DAB1,DCLK1,DKK1,DLX5,DSCAML1,EFNA1,EFNB1,EFNB2,EGR2,EPHA2,EPHA7,EPHB2,EPHB3,EXT1,FLRT3,FMN1,FN1,FZD4,GPC1,HEG1,ITGB3,KIF5C,LAMA5,LHX1,LOC103219534,LOC103234868,LRFN3,MEF2C,MICALL2,NOTCH1,NOTCH4,NRP1,NRP2,NTN4,PARD6B,PAX6,PDLIM7,PICALM,PIK3CB,PLXNA1,PLXNA4,RERE,RILPL2,S100A6,SEMA3F,SEMA6A,SHANK1,SIPA1L3,SLC9A6,SLIT3,SOD1,SPON2,SPTBN1,SPTBN2,SRCIN1…
GO:0097755	positive regulation of blood vessel diameter	biological_process	16/2088	56/25309	3.46319102353585	7.48551428797484e-06	0.000281915626615748	16	ADM,ADORA1,ADORA2A,BDKRB2,BMPR2,DOCK4,DOCK5,F2RL1,GCH1,HMOX1,KCNJ8,MKKS,PLA2G6,PRKG1,SOD1,VAMP2	ADM,ADORA1,ADORA2A,BDKRB2,BMPR2,DOCK4,DOCK5,F2RL1,GCH1,HMOX1,KCNJ8,MKKS,PLA2G6,PRKG1,SOD1,VAMP2
GO:0072102	glomerulus morphogenesis	biological_process	6/2088	8/25309	9.09087643678161	7.57790851135521e-06	0.000284511753923234	6	BMP4,MEF2C,MTSS1,NOTCH3,PDGFRA,PDGFRB	BMP4,MEF2C,MTSS1,NOTCH3,PDGFRA,PDGFRB
GO:0022617	extracellular matrix disassembly	biological_process	19/2088	75/25309	3.07069604086845	7.61174377517104e-06	0.000284900051733022	19	ADAM15,BMP1,CD44,ELN,FBN2,FN1,LAMB3,LAMC2,MMP1,MMP10,MMP11,MMP13,MMP16,MMP19,MMP7,NID1,SPP1,TLL1,TLL2	ADAM15,BMP1,CD44,ELN,FBN2,FN1,LAMB3,LAMC2,MMP1,MMP10,MMP11,MMP13,MMP16,MMP19,MMP7,NID1,SPP1,TLL1,TLL2
GO:0051020	GTPase binding	molecular_function	88/2088	667/25309	1.59919465554579	7.69207004824857e-06	0.000287020718384955	88	AKAP13,ANGPT1,AP3M1,ARHGEF1,ARHGEF28,ARHGEF9,ATG14,ATP6AP1,ATP7A,CDC42EP5,CSE1L,CYTH3,CYTH4,DAAM2,DENND2A,DENND2B,DENND3,DNM1L,DOCK2,DOCK4,DOCK5,DOCK9,EHD1,EPS8,EXPH5,FGF1,FGFR1,FGFR3,FMNL1,FMNL2,FMNL3,FNIP1,GOLGA4,GRIN2D,IPO13,IQSEC1,ITSN1,KALRN,KITLG,KNDC1,LLGL2,LOC119619364,LOC119620909,LOC119624849,LSM2,MICALL2,MYO5B,NGEF,NPC1L1,PDGFB,PDGFRA,PDGFRB,PFN1,PICALM,PLCE1,PLEKHG4,PLEKHG4B,PSD3,PSD4…	AKAP13,ANGPT1,AP3M1,ARHGEF1,ARHGEF28,ARHGEF9,ATG14,ATP6AP1,ATP7A,CDC42EP5,CSE1L,CYTH3,CYTH4,DAAM2,DENND2A,DENND2B,DENND3,DNM1L,DOCK2,DOCK4,DOCK5,DOCK9,EHD1,EPS8,EXPH5,FGF1,FGFR1,FGFR3,FMNL1,FMNL2,FMNL3,FNIP1,GOLGA4,GRIN2D,IPO13,IQSEC1,ITSN1,KALRN,KITLG,KNDC1,LLGL2,LOC119619364,LOC119620909,LOC119624849,LSM2,MICALL2,MYO5B,NGEF,NPC1L1,PDGFB,PDGFRA,PDGFRB,PFN1,PICALM,PLCE1,PLEKHG4,PLEKHG4B,PSD3,PSD4…
GO:0001704	formation of primary germ layer	biological_process	26/2088	124/25309	2.54153534791744	7.96038434802693e-06	0.000295890034977297	26	BMP4,BMPR2,CHRD,COL12A1,COL4A2,COL6A1,COL7A1,COL8A1,CRB2,DKK1,DUSP4,DUSP5,EPHA2,FN1,HNF1B,INHBA,ITGB3,ITGB4,KDM6B,LAMB3,LEO1,LHX1,SCX,SNAI1,WNT11,WNT5A	BMP4,BMPR2,CHRD,COL12A1,COL4A2,COL6A1,COL7A1,COL8A1,CRB2,DKK1,DUSP4,DUSP5,EPHA2,FN1,HNF1B,INHBA,ITGB3,ITGB4,KDM6B,LAMB3,LEO1,LHX1,SCX,SNAI1,WNT11,WNT5A
GO:0040007	growth	biological_process	69/2088	489/25309	1.71034894107139	7.99688934360887e-06	0.000295890034977297	69	ADAM15,ADD1,ADM,ALCAM,ARID5B,BCL2,BMP4,BRAT1,CADM1,CCM2,CCNB1,CDK5,CDKN1C,COL27A1,CPQ,DCLK1,DDR1,DDX5,DMBX1,EMP1,ERCC2,FGF1,FGFR3,FLRT1,FLRT3,FMN1,GAS1,HEG1,HNF1B,ITGB3,KIF26B,LHX1,LOC103227609,LOC103243033,LOC119623323,MAPK14,MMP13,NOTCH1,NRP1,NRP2,PDGFRB,PLXNA1,RDH10,SALL1,SBDS,SEMA3F,SFRP1,SLC9A6,SLIT3,SPTBN2,STRA6,TAF10,TBL1XR1,TBX2,TENM4,TGFB2,TGFB3,TGFBR2,THBS3,TM4SF4,TNC,USP9X,VANGL2,WNT11…	ADAM15,ADD1,ADM,ALCAM,ARID5B,BCL2,BMP4,BRAT1,CADM1,CCM2,CCNB1,CDK5,CDKN1C,COL27A1,CPQ,DCLK1,DDR1,DDX5,DMBX1,EMP1,ERCC2,FGF1,FGFR3,FLRT1,FLRT3,FMN1,GAS1,HEG1,HNF1B,ITGB3,KIF26B,LHX1,LOC103227609,LOC103243033,LOC119623323,MAPK14,MMP13,NOTCH1,NRP1,NRP2,PDGFRB,PLXNA1,RDH10,SALL1,SBDS,SEMA3F,SFRP1,SLC9A6,SLIT3,SPTBN2,STRA6,TAF10,TBL1XR1,TBX2,TENM4,TGFB2,TGFB3,TGFBR2,THBS3,TM4SF4,TNC,USP9X,VANGL2,WNT11…
GO:0043549	regulation of kinase activity	biological_process	108/2088	862/25309	1.51866149291943	8.00296293168579e-06	0.000295890034977297	108	ADCY3,ADCY6,ADORA1,ADORA2A,AGER,AIDA,AKAP13,ANGPT1,ARRB1,ATG14,BGN,BIRC7,BMP2,BMP4,C5,CAMK2N1,CCN1,CCND1,CD81,CDC25C,CDC37,CDC6,CDK5,CDKN1C,CENPE,CHMP6,DAB1,DEPTOR,DKK1,DUSP10,DUSP4,DUSP5,DUSP6,EFNA1,EGR1,EPHB2,ERN2,F2R,FBXW7,FGF1,FGFR1,FGFR3,FLRT1,FLRT3,FZD4,ITGB3,KITLG,LOC103223570,LOC103230752,LOC103244924,LPAR1,LRP5,LRRC15,MALT1,MAP2K1,MAP3K1,MAP3K6,MAPK8IP1,MAPRE3,MEF2C,MTCP1,NPRL2,NR2F2,NRG…	ADCY3,ADCY6,ADORA1,ADORA2A,AGER,AIDA,AKAP13,ANGPT1,ARRB1,ATG14,BGN,BIRC7,BMP2,BMP4,C5,CAMK2N1,CCN1,CCND1,CD81,CDC25C,CDC37,CDC6,CDK5,CDKN1C,CENPE,CHMP6,DAB1,DEPTOR,DKK1,DUSP10,DUSP4,DUSP5,DUSP6,EFNA1,EGR1,EPHB2,ERN2,F2R,FBXW7,FGF1,FGFR1,FGFR3,FLRT1,FLRT3,FZD4,ITGB3,KITLG,LOC103223570,LOC103230752,LOC103244924,LPAR1,LRP5,LRRC15,MALT1,MAP2K1,MAP3K1,MAP3K6,MAPK8IP1,MAPRE3,MEF2C,MTCP1,NPRL2,NR2F2,NRG…
GO:1905314	semi-lunar valve development	biological_process	8/2088	15/25309	6.46462324393359	8.03249113064356e-06	0.000296079087967521	8	BMP4,BMPR2,EFNA1,HEY1,JAG1,NOTCH1,STRA6,TGFB2	BMP4,BMPR2,EFNA1,HEY1,JAG1,NOTCH1,STRA6,TGFB2
GO:0072080	nephron tubule development	biological_process	20/2088	82/25309	2.95638258106719	8.23096781099597e-06	0.000302475595890752	20	ADAMTS16,BCL2,BMP2,BMP4,FGF1,FMN1,GREM1,HNF1B,JAG1,KIF26B,LAMA5,LGR4,LHX1,MEF2C,MTSS1,NOTCH1,SALL1,WNK4,WNT11,WNT7B	ADAMTS16,BCL2,BMP2,BMP4,FGF1,FMN1,GREM1,HNF1B,JAG1,KIF26B,LAMA5,LGR4,LHX1,MEF2C,MTSS1,NOTCH1,SALL1,WNK4,WNT11,WNT7B
GO:0003197	endocardial cushion development	biological_process	13/2088	39/25309	4.04038952745849	8.29829643222979e-06	0.000304028522156044	13	BMP2,BMP4,BMPR2,CITED2,HEY1,JAG1,MDM2,NOTCH1,SNAI1,SNAI2,TBX2,TGFB2,TGFBR2	BMP2,BMP4,BMPR2,CITED2,HEY1,JAG1,MDM2,NOTCH1,SNAI1,SNAI2,TBX2,TGFB2,TGFBR2
GO:0006468	protein phosphorylation	biological_process	109/2088	873/25309	1.51341051028514	8.48413258802694e-06	0.000309900831009044	109	AAK1,ABL2,ACVR1B,ANGPT1,AURKB,BCL2,BIRC7,BMP2,BMP4,CAMK1D,CCM2,CCNB1,CDC42BPG,CDC42EP5,CDK18,CDK19,CDK5,CDKL1,CILK1,CSNK1A1,CUL1,DCLK1,DDR1,DMPK,DUSP5,DUSP6,DYRK2,EFEMP1,EIF2S1,EPHB2,EPHB3,ERCC2,ERCC3,ERN2,FGF1,FGFR1,FGFR3,FYB1,GRIN2D,HIPK2,IKBKB,IL31RA,IP6K3,ITPKB,KALRN,KITLG,KSR1,LIMK1,LOC103224743,LOC103234688,LOC103242911,LOC119622708,LOC119623289,MAP2K1,MAP3K1,MAP3K6,MAPK14,MAPK8IP1,MEF2C,MY…	AAK1,ABL2,ACVR1B,ANGPT1,AURKB,BCL2,BIRC7,BMP2,BMP4,CAMK1D,CCM2,CCNB1,CDC42BPG,CDC42EP5,CDK18,CDK19,CDK5,CDKL1,CILK1,CSNK1A1,CUL1,DCLK1,DDR1,DMPK,DUSP5,DUSP6,DYRK2,EFEMP1,EIF2S1,EPHB2,EPHB3,ERCC2,ERCC3,ERN2,FGF1,FGFR1,FGFR3,FYB1,GRIN2D,HIPK2,IKBKB,IL31RA,IP6K3,ITPKB,KALRN,KITLG,KSR1,LIMK1,LOC103224743,LOC103234688,LOC103242911,LOC119622708,LOC119623289,MAP2K1,MAP3K1,MAP3K6,MAPK14,MAPK8IP1,MEF2C,MY…
GO:0019955	cytokine binding	molecular_function	21/2088	89/25309	2.86005101381893	8.61642739580226e-06	0.000313788033119802	21	BMPR2,CD109,CHRD,CRLF1,FZD4,GREM1,IL1R1,IL1RL1,IL31RA,IL6ST,LTBP1,LTBP3,LTBP4,NBL1,NRP1,NRP2,PXDN,TGFB3,TGFBR1,TGFBR2,VASN	BMPR2,CD109,CHRD,CRLF1,FZD4,GREM1,IL1R1,IL1RL1,IL31RA,IL6ST,LTBP1,LTBP3,LTBP4,NBL1,NRP1,NRP2,PXDN,TGFB3,TGFBR1,TGFBR2,VASN
GO:0019838	growth factor binding	molecular_function	29/2088	147/25309	2.39125094482237	8.66819007505626e-06	0.000314146179930863	29	BMPR2,CCN1,CCN2,CCN4,CD109,COL1A1,COL4A1,COL6A1,FGFR1,FGFR3,GPC1,HAP1,IGFBP5,IGFBP6,IL1R1,IL6ST,LTBP1,LTBP3,LTBP4,NRP1,NRP2,PDGFB,PDGFRA,PDGFRB,PXDN,TGFB3,TGFBR1,TGFBR2,VASN	BMPR2,CCN1,CCN2,CCN4,CD109,COL1A1,COL4A1,COL6A1,FGFR1,FGFR3,GPC1,HAP1,IGFBP5,IGFBP6,IL1R1,IL6ST,LTBP1,LTBP3,LTBP4,NRP1,NRP2,PDGFB,PDGFRA,PDGFRB,PXDN,TGFB3,TGFBR1,TGFBR2,VASN
GO:0001667	ameboidal-type cell migration	biological_process	33/2088	178/25309	2.24718293942916	8.67807126880837e-06	0.000314146179930863	33	AMOT,ANLN,ARID5B,CENPV,CRB2,CYP1B1,EFNB1,EFNB2,FAT2,FOLR1,GREM1,HIF1A,HMGB1,KITLG,KRT16,LAMA5,LOC103217194,LOC103224743,LOC119620707,LRP5,NRP1,PHACTR4,PLXND1,PML,SEMA3F,SGPL1,SYNE2,TGFBR1,TNS1,WNT11,WNT5A,ZEB2,ZFAND5	AMOT,ANLN,ARID5B,CENPV,CRB2,CYP1B1,EFNB1,EFNB2,FAT2,FOLR1,GREM1,HIF1A,HMGB1,KITLG,KRT16,LAMA5,LOC103217194,LOC103224743,LOC119620707,LRP5,NRP1,PHACTR4,PLXND1,PML,SEMA3F,SGPL1,SYNE2,TGFBR1,TNS1,WNT11,WNT5A,ZEB2,ZFAND5
GO:0048771	tissue remodeling	biological_process	22/2088	96/25309	2.77776780012771	8.7887097219852e-06	0.000317204413090817	22	ACP5,ATP7A,BGN,BMPR2,CHD7,ELF3,EPHA2,F2R,HIF1A,HMGB1,IGFBP5,JAG1,LGR4,LOC119620707,LRP5,MDM2,MEF2C,NCDN,RASSF2,TGFB2,TGFB3,TGM2	ACP5,ATP7A,BGN,BMPR2,CHD7,ELF3,EPHA2,F2R,HIF1A,HMGB1,IGFBP5,JAG1,LGR4,LOC119620707,LRP5,MDM2,MEF2C,NCDN,RASSF2,TGFB2,TGFB3,TGM2
GO:0009986	cell surface	cellular_component	102/2088	805/25309	1.53584993217677	8.83519950656275e-06	0.000317936096190168	102	ABCC2,ACVR1B,ADAM15,ADAMTS15,ADGRF5,AGER,ALCAM,AMOT,ANXA4,APOH,ASIC1,ATP5F1B,B4GALT1,BACE2,BGN,BMP2,BMPR2,CAPN5,CD109,CD44,CD83,CDH17,CLSTN1,CNTNAP2,CPM,CUBN,CXCL12,DSCAML1,ENTPD6,EPHA2,ERP44,F2R,F3,FGFR3,FOLR1,FZD4,GPIHBP1,GREM1,HEG1,HFE,IL1R1,IL1RL1,IL31RA,IL6ST,ITGAM,ITGB3,ITGB4,ITGB6,LIPG,LOC103217194,LOC103217858,LOC103218974,LOC103219294,LOC103221779,LOC103223672,LOC103247048,LOC103247583,L…	ABCC2,ACVR1B,ADAM15,ADAMTS15,ADGRF5,AGER,ALCAM,AMOT,ANXA4,APOH,ASIC1,ATP5F1B,B4GALT1,BACE2,BGN,BMP2,BMPR2,CAPN5,CD109,CD44,CD83,CDH17,CLSTN1,CNTNAP2,CPM,CUBN,CXCL12,DSCAML1,ENTPD6,EPHA2,ERP44,F2R,F3,FGFR3,FOLR1,FZD4,GPIHBP1,GREM1,HEG1,HFE,IL1R1,IL1RL1,IL31RA,IL6ST,ITGAM,ITGB3,ITGB4,ITGB6,LIPG,LOC103217194,LOC103217858,LOC103218974,LOC103219294,LOC103221779,LOC103223672,LOC103247048,LOC103247583,L…
GO:0010769	regulation of cell morphogenesis involved in differentiation	biological_process	47/2088	294/25309	1.93773783459744	8.95231306463629e-06	0.000321197338860486	47	ANAPC2,ARHGAP35,ARHGEF1,ARPC2,BMPR2,CDK5,CLASP2,CXCL12,DAB1,DISC1,DNM3,DOCK5,EFNA1,EPHA7,EPHB2,EPHB3,FBLN1,FN1,GDI1,GOLGA4,GORASP1,KALRN,KNDC1,LIMK1,LIMS1,LOC103224743,LZTS1,MACF1,MAP2K1,NGEF,NRG1,NRP1,OLFM4,PLXNA1,PLXNA4,PLXND1,PTPRS,RTN4,S100A10,SEMA3F,SEMA4D,SKIL,SPP1,SRCIN1,TNIK,WNT5A,ZEB2	ANAPC2,ARHGAP35,ARHGEF1,ARPC2,BMPR2,CDK5,CLASP2,CXCL12,DAB1,DISC1,DNM3,DOCK5,EFNA1,EPHA7,EPHB2,EPHB3,FBLN1,FN1,GDI1,GOLGA4,GORASP1,KALRN,KNDC1,LIMK1,LIMS1,LOC103224743,LZTS1,MACF1,MAP2K1,NGEF,NRG1,NRP1,OLFM4,PLXNA1,PLXNA4,PLXND1,PTPRS,RTN4,S100A10,SEMA3F,SEMA4D,SKIL,SPP1,SRCIN1,TNIK,WNT5A,ZEB2
GO:0035556	intracellular signal transduction	biological_process	192/2088	1724/25309	1.3499213270395	9.00823943283946e-06	0.000322250500301015	192	ADAM15,ADCY3,ADCY6,ADGRL1,ADM,ADORA2A,AGO1,AKAP13,AMOT,ANGPT1,ARHGAP18,ARHGAP45,ARHGAP6,ARHGEF1,ARHGEF28,ARL3,ARL4A,ARL4C,ASB2,BBC3,BCL10,BCL2,BIRC3,BIRC7,BLNK,BTG2,CAMK1D,CAPS,CCL20,CCM2,CCN2,CDC25C,CDC42BPG,CDC42EP5,CEBPB,CILK1,CNOT11,CUL1,CYP1B1,DAB1,DCDC2,DCLK1,DDAH1,DDX5,DEFB1,DEPDC5,DEPTOR,DGKG,DISC1,DLG5,DMPK,DNMT1,DOCK2,DOCK4,DOCK5,DOCK9,DUSP5,DUSP6,DYRK2,E2F1,E2F2,EPHA2,EPS8,EPS8L1,ERN2,…	ADAM15,ADCY3,ADCY6,ADGRL1,ADM,ADORA2A,AGO1,AKAP13,AMOT,ANGPT1,ARHGAP18,ARHGAP45,ARHGAP6,ARHGEF1,ARHGEF28,ARL3,ARL4A,ARL4C,ASB2,BBC3,BCL10,BCL2,BIRC3,BIRC7,BLNK,BTG2,CAMK1D,CAPS,CCL20,CCM2,CCN2,CDC25C,CDC42BPG,CDC42EP5,CEBPB,CILK1,CNOT11,CUL1,CYP1B1,DAB1,DCDC2,DCLK1,DDAH1,DDX5,DEFB1,DEPDC5,DEPTOR,DGKG,DISC1,DLG5,DMPK,DNMT1,DOCK2,DOCK4,DOCK5,DOCK9,DUSP5,DUSP6,DYRK2,E2F1,E2F2,EPHA2,EPS8,EPS8L1,ERN2,…
GO:0043005	neuron projection	cellular_component	143/2088	1216/25309	1.42543347638133	9.08894584261688e-06	0.00032418131245122	143	AAK1,ABCA4,ADGRL1,ADORA1,ADORA2A,ALCAM,ANK1,ANXA3,AP3M1,ARL3,ARPC2,ARRB1,ATAT1,ATP7A,AZIN2,BLOC1S2,BLOC1S3,BLOC1S6,BMPR2,CA2,CADM1,CAMK2N1,CDK5,CLASP2,CNTNAP2,CPEB4,CRIPT,CTTNBP2,DAB1,DCDC2,DISC1,DNM1,DNM3,DOCK4,DPYSL3,DRP2,EEA1,ELOVL5,EPB41L3,EPHA7,EPHB2,EPHB3,EPS8,ESPN,EXOC3,EXOC6,EXOC7,FLRT1,FLRT3,FOS,GCH1,GLRX3,GLRX5,GLUL,GRIP1,HAP1,HIF1A,HMGB1,HOMER1,IL31RA,IL6ST,ITSN1,KIF21B,KIF4A,KIF5C,KIS…	AAK1,ABCA4,ADGRL1,ADORA1,ADORA2A,ALCAM,ANK1,ANXA3,AP3M1,ARL3,ARPC2,ARRB1,ATAT1,ATP7A,AZIN2,BLOC1S2,BLOC1S3,BLOC1S6,BMPR2,CA2,CADM1,CAMK2N1,CDK5,CLASP2,CNTNAP2,CPEB4,CRIPT,CTTNBP2,DAB1,DCDC2,DISC1,DNM1,DNM3,DOCK4,DPYSL3,DRP2,EEA1,ELOVL5,EPB41L3,EPHA7,EPHB2,EPHB3,EPS8,ESPN,EXOC3,EXOC6,EXOC7,FLRT1,FLRT3,FOS,GCH1,GLRX3,GLRX5,GLUL,GRIP1,HAP1,HIF1A,HMGB1,HOMER1,IL31RA,IL6ST,ITSN1,KIF21B,KIF4A,KIF5C,KIS…
GO:0009100	glycoprotein metabolic process	biological_process	62/2088	427/25309	1.75998232343625	9.22995922203462e-06	0.000328245499957812	62	A4GALT,ADAMTSL4,ATP7A,B3GALNT2,B3GALT1,B3GNT7,B4GALNT2,B4GALT1,BGN,BMP2,BMPR2,CHPF2,CHST3,DERL2,DHDDS,DOLPP1,ERP44,EXT1,FUT1,GAL3ST4,GALNT18,GALNT6,GALNT9,GORASP1,GPC1,HIF1A,HS6ST1,LFNG,LOC103219235,LOC103219294,LOC103220230,LOC103238050,LOC103242066,LOC103242418,LOC103243819,LOC103247583,LOC119623363,LOC119625707,MAN1B1,MAN2A1,MAN2A2,MFNG,MGAT1,MGAT4B,MGAT5,MGAT5B,NCAN,NDST1,NGLY1,OGA,OS9,PHLDA1…	A4GALT,ADAMTSL4,ATP7A,B3GALNT2,B3GALT1,B3GNT7,B4GALNT2,B4GALT1,BGN,BMP2,BMPR2,CHPF2,CHST3,DERL2,DHDDS,DOLPP1,ERP44,EXT1,FUT1,GAL3ST4,GALNT18,GALNT6,GALNT9,GORASP1,GPC1,HIF1A,HS6ST1,LFNG,LOC103219235,LOC103219294,LOC103220230,LOC103238050,LOC103242066,LOC103242418,LOC103243819,LOC103247583,LOC119623363,LOC119625707,MAN1B1,MAN2A1,MAN2A2,MFNG,MGAT1,MGAT4B,MGAT5,MGAT5B,NCAN,NDST1,NGLY1,OGA,OS9,PHLDA1…
GO:0043406	positive regulation of MAP kinase activity	biological_process	42/2088	252/25309	2.02019476372925	9.33750223730545e-06	0.000330886160823082	42	ADORA1,AGER,AKAP13,ARRB1,BIRC7,BMP2,BMP4,C5,CD81,DKK1,DUSP5,DUSP6,ERN2,F2R,FGF1,FGFR1,FZD4,KITLG,LPAR1,MAP2K1,MAP3K6,MEF2C,NRG1,NTF3,PDGFB,PDGFC,PDGFRB,PIK3CB,PLCE1,RIPK1,ROR2,SOD1,SPAG9,TAOK2,TGFB3,TGFBR1,TNIK,TPD52L1,VANGL2,WNT5A,WNT7B,ZEB2	ADORA1,AGER,AKAP13,ARRB1,BIRC7,BMP2,BMP4,C5,CD81,DKK1,DUSP5,DUSP6,ERN2,F2R,FGF1,FGFR1,FZD4,KITLG,LPAR1,MAP2K1,MAP3K6,MEF2C,NRG1,NTF3,PDGFB,PDGFC,PDGFRB,PIK3CB,PLCE1,RIPK1,ROR2,SOD1,SPAG9,TAOK2,TGFB3,TGFBR1,TNIK,TPD52L1,VANGL2,WNT5A,WNT7B,ZEB2
GO:0001837	epithelial to mesenchymal transition	biological_process	19/2088	76/25309	3.03029214559387	9.37018285518398e-06	0.000330886160823082	19	ADAM15,BMP2,DDX5,DLG5,EFNA1,HEY1,HIF1A,LOXL3,NOTCH1,PBX1,PDCD4,RTN4,SFRP1,SNAI1,SNAI2,TGFB2,TGFBR1,WNT11,WNT5A	ADAM15,BMP2,DDX5,DLG5,EFNA1,HEY1,HIF1A,LOXL3,NOTCH1,PBX1,PDCD4,RTN4,SFRP1,SNAI1,SNAI2,TGFB2,TGFBR1,WNT11,WNT5A
GO:0030030	cell projection organization	biological_process	139/2088	1176/25309	1.43268914366513	9.386067396977e-06	0.000330886160823082	139	ABCC4,ABLIM1,ADM,ADORA2A,AFG3L2,AGER,ALCAM,ARHGAP35,ARL3,ATP7A,BBS5,BCL2,BLOC1S2,BLOC1S3,BLOC1S6,BTG2,CCDC103,CCDC40,CDK5,CFAP20,CILK1,CLMN,CNTNAP2,CRMP1,CXCL12,DAB1,DCDC2,DCLK1,DDR1,DISC1,DLX5,DNAH5,DNAJB13,DNM3,DSCAML1,DYNLL1,E2F5,EFNA1,EFNB1,EFNB2,EGR2,EHD1,EMP1,EPB41L3,EPHA7,EPHB2,EPHB3,EXT1,FLRT1,FLRT3,FMN1,FOLR1,FOXJ1,FRY,GPC1,GRIP1,HAP1,HAUS4,IFT81,KIF5C,KLF5,LAMA5,LHX1,LOC103221401,LOC103…	ABCC4,ABLIM1,ADM,ADORA2A,AFG3L2,AGER,ALCAM,ARHGAP35,ARL3,ATP7A,BBS5,BCL2,BLOC1S2,BLOC1S3,BLOC1S6,BTG2,CCDC103,CCDC40,CDK5,CFAP20,CILK1,CLMN,CNTNAP2,CRMP1,CXCL12,DAB1,DCDC2,DCLK1,DDR1,DISC1,DLX5,DNAH5,DNAJB13,DNM3,DSCAML1,DYNLL1,E2F5,EFNA1,EFNB1,EFNB2,EGR2,EHD1,EMP1,EPB41L3,EPHA7,EPHB2,EPHB3,EXT1,FLRT1,FLRT3,FMN1,FOLR1,FOXJ1,FRY,GPC1,GRIP1,HAP1,HAUS4,IFT81,KIF5C,KLF5,LAMA5,LHX1,LOC103221401,LOC103…
GO:1901700	response to oxygen-containing compound	biological_process	183/2088	1631/25309	1.36000849207524	9.50555903966865e-06	0.000334127288330614	183	ABCC2,ABL2,ACP5,ADCY3,ADCY6,ADH5,ADM,AGER,AGRN,ALPL,ATP6AP1,ATP6V0A4,ATP7A,BCAR1,BCL2,BTG2,CA2,CACNA1A,CACNA2D1,CACTIN,CCL20,CCN2,CCNB1,CCND1,CDC6,CDK19,CDK5,CEBPB,CLDN3,COL16A1,COL1A1,COL4A1,COL6A1,COLEC12,CPEB4,CPT1A,CXCL12,CYP1B1,CYP24A1,DKK1,DNMT1,DUSP10,E2F1,EGR1,EGR2,EIF2B2,EIF6,ERCC6L2,F2R,FABP3,FAM210B,FBXO32,FGF21,FOLR1,FOS,FOXO1,FZD4,GCH1,GDAP2,GJB3,GLUL,GNG2,GNPAT,GPIHBP1,HDAC5,HMGB2,H…	ABCC2,ABL2,ACP5,ADCY3,ADCY6,ADH5,ADM,AGER,AGRN,ALPL,ATP6AP1,ATP6V0A4,ATP7A,BCAR1,BCL2,BTG2,CA2,CACNA1A,CACNA2D1,CACTIN,CCL20,CCN2,CCNB1,CCND1,CDC6,CDK19,CDK5,CEBPB,CLDN3,COL16A1,COL1A1,COL4A1,COL6A1,COLEC12,CPEB4,CPT1A,CXCL12,CYP1B1,CYP24A1,DKK1,DNMT1,DUSP10,E2F1,EGR1,EGR2,EIF2B2,EIF6,ERCC6L2,F2R,FABP3,FAM210B,FBXO32,FGF21,FOLR1,FOS,FOXO1,FZD4,GCH1,GDAP2,GJB3,GLUL,GNG2,GNPAT,GPIHBP1,HDAC5,HMGB2,H…
GO:0098862	cluster of actin-based cell projections	cellular_component	32/2088	171/25309	2.26828885752056	9.66006302660638e-06	0.000338084622000786	32	ABCC2,ADD3,ATP6V0A4,ATP7A,B4GALT1,CDHR2,CUBN,DAB1,DCDC2,DNM1L,DOCK4,EPS8,ESPN,FOLR1,IDO1,ITPR3,LCTL,LOC103219294,LOC103239510,LOC119623363,LOC119627919,MKKS,MYH14,MYO1A,MYO1E,NPC1L1,PDZK1,SHANK2,SLC17A3,SLC34A1,SLC3A1,SLC46A1	ABCC2,ADD3,ATP6V0A4,ATP7A,B4GALT1,CDHR2,CUBN,DAB1,DCDC2,DNM1L,DOCK4,EPS8,ESPN,FOLR1,IDO1,ITPR3,LCTL,LOC103219294,LOC103239510,LOC119623363,LOC119627919,MKKS,MYH14,MYO1A,MYO1E,NPC1L1,PDZK1,SHANK2,SLC17A3,SLC34A1,SLC3A1,SLC46A1
GO:0046578	regulation of Ras protein signal transduction	biological_process	37/2088	211/25309	2.12551297416063	9.67389822992271e-06	0.000338084622000786	37	AKAP13,ARHGAP35,ARHGEF1,ARHGEF28,ARHGEF9,ARRB1,CYTH3,CYTH4,EPHB2,EPS8L1,F2R,F2RL1,F2RL2,IQSEC1,ITPKB,ITSN1,KALRN,KITLG,LPAR1,NGEF,NRG1,NRP1,PDGFRB,PLCE1,PLEKHG4,PLEKHG4B,PPP2CB,PSD3,PSD4,RALGPS2,RASAL2,SPATA13,SQSTM1,TGFB2,TIAM2,TRIO,VAV3	AKAP13,ARHGAP35,ARHGEF1,ARHGEF28,ARHGEF9,ARRB1,CYTH3,CYTH4,EPHB2,EPS8L1,F2R,F2RL1,F2RL2,IQSEC1,ITPKB,ITSN1,KALRN,KITLG,LPAR1,NGEF,NRG1,NRP1,PDGFRB,PLCE1,PLEKHG4,PLEKHG4B,PPP2CB,PSD3,PSD4,RALGPS2,RASAL2,SPATA13,SQSTM1,TGFB2,TIAM2,TRIO,VAV3
GO:0009719	response to endogenous stimulus	biological_process	172/2088	1517/25309	1.37431838903664	9.82759328393978e-06	0.000341214820981885	172	ABCC2,ADCY3,ADCY6,ADIPOR1,ADM,AGRN,ALPL,ANXA3,ATP6AP1,ATP6V0A4,ATP7A,BCAR1,BCL2,BMP2,BMP4,BMP8B,BMPR2,BTG2,CA2,CACNA1A,CACNA1H,CACNA2D1,CCN2,CCND1,CD44,CD81,CDC6,CDK5,CEBPB,CHRD,CHRDL1,CITED2,COL16A1,COL1A1,COL4A1,COL4A2,COL6A1,CPEB4,CXCL12,DDX5,DLX5,DNMT1,E2F1,EGR1,EGR2,EHD1,EIF2B2,EIF6,FABP3,FAM210B,FBXO32,FGF1,FGF21,FGFR1,FGFR3,FHL2,FLRT1,FLRT3,FOLR1,FOS,FOXO1,GNG2,GRIP1,HDAC5,HEY1,HFE,HIPK2,H…	ABCC2,ADCY3,ADCY6,ADIPOR1,ADM,AGRN,ALPL,ANXA3,ATP6AP1,ATP6V0A4,ATP7A,BCAR1,BCL2,BMP2,BMP4,BMP8B,BMPR2,BTG2,CA2,CACNA1A,CACNA1H,CACNA2D1,CCN2,CCND1,CD44,CD81,CDC6,CDK5,CEBPB,CHRD,CHRDL1,CITED2,COL16A1,COL1A1,COL4A1,COL4A2,COL6A1,CPEB4,CXCL12,DDX5,DLX5,DNMT1,E2F1,EGR1,EGR2,EHD1,EIF2B2,EIF6,FABP3,FAM210B,FBXO32,FGF1,FGF21,FGFR1,FGFR3,FHL2,FLRT1,FLRT3,FOLR1,FOS,FOXO1,GNG2,GRIP1,HDAC5,HEY1,HFE,HIPK2,H…
GO:0016324	apical plasma membrane	cellular_component	50/2088	321/25309	1.88803248946659	9.83211859717503e-06	0.000341214820981885	50	ABCC2,AGER,ANO1,ATP6V0A4,ATP7A,BMPR2,CACNB3,CD44,CDHR2,CEACAM20,CRB2,CUBN,F2RL2,FN1,FOLR1,GPIHBP1,ITPK1,JAG1,KCNMA1,KISS1,LZTS1,MYO1A,NHS,NOTCH1,NPC1L1,NRG1,PARD6B,PDGFRB,PDZK1,PKHD1,PODXL,SCNN1A,SHANK2,SHROOM3,SHROOM4,SIPA1L3,SLC17A3,SLC22A11,SLC22A18,SLC23A1,SLC26A2,SLC2A5,SLC34A1,SLC44A4,SLC46A1,SLC4A5,SPTBN2,TNIK,UPK1B,VANGL2	ABCC2,AGER,ANO1,ATP6V0A4,ATP7A,BMPR2,CACNB3,CD44,CDHR2,CEACAM20,CRB2,CUBN,F2RL2,FN1,FOLR1,GPIHBP1,ITPK1,JAG1,KCNMA1,KISS1,LZTS1,MYO1A,NHS,NOTCH1,NPC1L1,NRG1,PARD6B,PDGFRB,PDZK1,PKHD1,PODXL,SCNN1A,SHANK2,SHROOM3,SHROOM4,SIPA1L3,SLC17A3,SLC22A11,SLC22A18,SLC23A1,SLC26A2,SLC2A5,SLC34A1,SLC44A4,SLC46A1,SLC4A5,SPTBN2,TNIK,UPK1B,VANGL2
GO:0008047	enzyme activator activity	molecular_function	80/2088	595/25309	1.62973695225217	9.87554623255171e-06	0.000341214820981885	80	AFAP1L2,AGAP2,AHSA1,APOH,ARFGAP2,ARHGAP18,ARHGAP24,ARHGAP26,ARHGAP35,ARHGAP45,ARHGAP6,ARHGEF1,ARRB1,ATP1B3,ATP7A,AXIN2,AZIN2,BMP2,CCNB1,CDC42EP5,DEPDC5,DOCK2,DOCK4,EBAG9,FBLN1,FN1,GDI1,GREM1,HMGB1,ITSN1,KALRN,LLGL2,LOC103219235,LOC103223570,LOC103235798,LOC103243316,LOC103245928,LOC119620707,LOC119621359,LOC119623289,MAP2K1,MMP16,MTCP1,NCAPH,NPRL2,NRG1,NRP1,PCOLCE,PDCD5,PDGFB,PHACTR4,PRKCD,PRKCE,…	AFAP1L2,AGAP2,AHSA1,APOH,ARFGAP2,ARHGAP18,ARHGAP24,ARHGAP26,ARHGAP35,ARHGAP45,ARHGAP6,ARHGEF1,ARRB1,ATP1B3,ATP7A,AXIN2,AZIN2,BMP2,CCNB1,CDC42EP5,DEPDC5,DOCK2,DOCK4,EBAG9,FBLN1,FN1,GDI1,GREM1,HMGB1,ITSN1,KALRN,LLGL2,LOC103219235,LOC103223570,LOC103235798,LOC103243316,LOC103245928,LOC119620707,LOC119621359,LOC119623289,MAP2K1,MMP16,MTCP1,NCAPH,NPRL2,NRG1,NRP1,PCOLCE,PDCD5,PDGFB,PHACTR4,PRKCD,PRKCE,…
GO:0007389	pattern specification process	biological_process	63/2088	437/25309	1.74744535626923	9.87601238267022e-06	0.000341214820981885	63	AIDA,AXIN2,BARX1,BCOR,BMI1,BMP2,BMP4,BMPR2,BTG2,CCDC103,CCDC40,CHRD,CITED2,CRB2,DAAM2,DKK1,DNAH5,DSCAML1,DUSP6,EFNB1,EGR2,FOLR1,FOXJ1,GREM1,HIF1A,HIPK2,HNF1B,HOXC5,HOXC6,HOXD8,LFNG,LHX1,LOC103239557,LOC103240067,LRP5,MEF2C,MFNG,MID1,MKKS,NBL1,NOTCH1,NR2F2,NRP1,PAX6,PCSK5,PKD1L1,PPP2R3A,ROR2,SEMA3F,SFRP1,SHROOM3,SNAI1,SSBP3,TBX2,TGFBR1,TGFBR2,TRA2B,TULP3,VANGL2,WNT2B,WNT5A,WNT7B,ZEB2	AIDA,AXIN2,BARX1,BCOR,BMI1,BMP2,BMP4,BMPR2,BTG2,CCDC103,CCDC40,CHRD,CITED2,CRB2,DAAM2,DKK1,DNAH5,DSCAML1,DUSP6,EFNB1,EGR2,FOLR1,FOXJ1,GREM1,HIF1A,HIPK2,HNF1B,HOXC5,HOXC6,HOXD8,LFNG,LHX1,LOC103239557,LOC103240067,LRP5,MEF2C,MFNG,MID1,MKKS,NBL1,NOTCH1,NR2F2,NRP1,PAX6,PCSK5,PKD1L1,PPP2R3A,ROR2,SEMA3F,SFRP1,SHROOM3,SNAI1,SSBP3,TBX2,TGFBR1,TGFBR2,TRA2B,TULP3,VANGL2,WNT2B,WNT5A,WNT7B,ZEB2
GO:0034330	cell junction organization	biological_process	40/2088	236/25309	2.054435352945	1.00167240284499e-05	0.000345093216741511	40	AMOT,ARHGAP6,BCL2,CCM2,CD9,CDH17,CDH6,CLDN3,DLG5,EPB41L3,F2R,F2RL1,FN1,GNPAT,HEG1,ITGB3,ITGB4,KIFC3,LAMA5,LAMB3,LAMC2,LIMS1,LIMS2,LOC103222210,LOC103234868,LOC103243439,MICALL2,NECTIN2,PARD6B,PTPRK,SNAI2,SORBS1,TAOK2,TBCD,TGFB2,TGFB3,TLN1,TLN2,TNS1,WNT11	AMOT,ARHGAP6,BCL2,CCM2,CD9,CDH17,CDH6,CLDN3,DLG5,EPB41L3,F2R,F2RL1,FN1,GNPAT,HEG1,ITGB3,ITGB4,KIFC3,LAMA5,LAMB3,LAMC2,LIMS1,LIMS2,LOC103222210,LOC103234868,LOC103243439,MICALL2,NECTIN2,PARD6B,PTPRK,SNAI2,SORBS1,TAOK2,TBCD,TGFB2,TGFB3,TLN1,TLN2,TNS1,WNT11
GO:0045995	regulation of embryonic development	biological_process	27/2088	133/25309	2.4606883588281	1.00992485214668e-05	0.000346950670877699	27	AMOT,BMP4,CLASP2,CRB2,DKK1,DUSP6,FGFR1,FZD2,HNF1B,LAMA1,LAMA5,LFNG,LHX1,LOC103239557,NOTCH1,PHLDB2,PPP2R3A,SCX,SEPTIN7,SFRP1,SNAI1,TBX2,TENM4,TULP3,VANGL2,WNT2B,WNT5A	AMOT,BMP4,CLASP2,CRB2,DKK1,DUSP6,FGFR1,FZD2,HNF1B,LAMA1,LAMA5,LFNG,LHX1,LOC103239557,NOTCH1,PHLDB2,PPP2R3A,SCX,SEPTIN7,SFRP1,SNAI1,TBX2,TENM4,TULP3,VANGL2,WNT2B,WNT5A
GO:0060349	bone morphogenesis	biological_process	22/2088	97/25309	2.7491310186831	1.04897327773967e-05	0.000359347427659576	22	ACP5,ALPL,AXIN2,BMP4,BMPR2,CITED2,COL1A1,COL27A1,DLX5,FGFR3,LRP5,MEF2C,MMP13,MMP16,PEX7,RUNX2,SCX,TFAP2A,TGFB2,TGFB3,TGFBR2,THBS3	ACP5,ALPL,AXIN2,BMP4,BMPR2,CITED2,COL1A1,COL27A1,DLX5,FGFR3,LRP5,MEF2C,MMP13,MMP16,PEX7,RUNX2,SCX,TFAP2A,TGFB2,TGFB3,TGFBR2,THBS3
GO:0032101	regulation of response to external stimulus	biological_process	126/2088	1047/25309	1.45870796693344	1.05301979875794e-05	0.000359717495761621	126	ACP5,ADORA1,ADORA2A,AGER,APOH,BCL10,BIRC3,BMPR2,C3,C5,CACTIN,CADM1,CAMK1D,CASK,CD109,CD9,CDC37,CDK19,CLASP2,COLEC12,CUL1,CXCL12,CXCL8,DUSP10,EFNB2,F2R,F2RL1,F3,FGF1,FGFR1,GPSM3,GREM1,HMGB1,IDO1,IKBKB,IL1R1,IL1RL1,IL6ST,IRF1,ITGAM,LGR4,LOC103217194,LOC103221779,LOC103223037,LOC103223058,LOC103223672,LOC103235798,LOC103241156,LOC103242066,LOC103247573,LOC119620707,LOC119622992,LOC119623152,LOC11962…	ACP5,ADORA1,ADORA2A,AGER,APOH,BCL10,BIRC3,BMPR2,C3,C5,CACTIN,CADM1,CAMK1D,CASK,CD109,CD9,CDC37,CDK19,CLASP2,COLEC12,CUL1,CXCL12,CXCL8,DUSP10,EFNB2,F2R,F2RL1,F3,FGF1,FGFR1,GPSM3,GREM1,HMGB1,IDO1,IKBKB,IL1R1,IL1RL1,IL6ST,IRF1,ITGAM,LGR4,LOC103217194,LOC103221779,LOC103223037,LOC103223058,LOC103223672,LOC103235798,LOC103241156,LOC103242066,LOC103247573,LOC119620707,LOC119622992,LOC119623152,LOC11962…
GO:0004672	protein kinase activity	molecular_function	91/2088	702/25309	1.57126259401164	1.09682424673796e-05	0.000373628866297507	91	AAK1,ABL2,ACVR1B,AKAP13,AURKB,BMPR2,BUB1B,CAMK1D,CASK,CCNB1,CCND1,CDC37,CDC42BPG,CDK18,CDK19,CDK5,CDK8,CDKL1,CILK1,CPNE3,CSNK1A1,DCLK1,DDR1,DMPK,DYRK2,EFEMP1,EPHA2,EPHA7,EPHB2,EPHB3,ERN2,FGF1,FGFR1,FGFR3,HIPK2,IKBKB,KALRN,KCNH3,KSR1,LIMK1,LOC103234688,LOC103242911,LOC119619364,LOC119622708,LTBP1,LTBP4,MAP2K1,MAP3K1,MAP3K6,MAPK14,MET,MYLK,NPRL2,NRBP1,NRP1,NRP2,PDGFRA,PDGFRB,PELI2,PHKA2,PLK2,PRAG1,…	AAK1,ABL2,ACVR1B,AKAP13,AURKB,BMPR2,BUB1B,CAMK1D,CASK,CCNB1,CCND1,CDC37,CDC42BPG,CDK18,CDK19,CDK5,CDK8,CDKL1,CILK1,CPNE3,CSNK1A1,DCLK1,DDR1,DMPK,DYRK2,EFEMP1,EPHA2,EPHA7,EPHB2,EPHB3,ERN2,FGF1,FGFR1,FGFR3,HIPK2,IKBKB,KALRN,KCNH3,KSR1,LIMK1,LOC103234688,LOC103242911,LOC119619364,LOC119622708,LTBP1,LTBP4,MAP2K1,MAP3K1,MAP3K6,MAPK14,MET,MYLK,NPRL2,NRBP1,NRP1,NRP2,PDGFRA,PDGFRB,PELI2,PHKA2,PLK2,PRAG1,…
GO:0060348	bone development	biological_process	33/2088	180/25309	2.22221424010217	1.10731595919233e-05	0.000376146236334044	33	ACP5,AKAP13,ALPL,AXIN2,BMP2,BMP4,BMPR2,CADM1,CITED2,COL1A1,COL27A1,DLX5,FGFR3,LOC119622708,LRP5,MEF2C,MMP13,MMP16,PDGFC,PEX7,RUNX2,SBDS,SCX,SEMA4D,SPARC,SPNS2,TFAP2A,TGFB2,TGFB3,TGFBR2,THBS3,TULP3,ZNF385A	ACP5,AKAP13,ALPL,AXIN2,BMP2,BMP4,BMPR2,CADM1,CITED2,COL1A1,COL27A1,DLX5,FGFR3,LOC119622708,LRP5,MEF2C,MMP13,MMP16,PDGFC,PEX7,RUNX2,SBDS,SCX,SEMA4D,SPARC,SPNS2,TFAP2A,TGFB2,TGFB3,TGFBR2,THBS3,TULP3,ZNF385A
GO:0051234	establishment of localization	biological_process	525/2088	5420/25309	1.17409843279467	1.1363932066577e-05	0.000384014928601385	525	AAGAB,AAK1,ABCA4,ABCA5,ABCC2,ABCC4,ABCC5,ABCC9,ACAA1,ACACB,ADD1,ADD3,ADGRG3,ADM,ADORA1,ADORA2A,AFG3L2,AGAP2,AKAP12,AKAP13,ANK1,ANO1,ANXA3,ANXA8L1,AP3M1,APPBP2,ARFGAP2,ARHGAP45,ARHGEF9,ARL3,ARL4C,ARL6IP1,ARMC8,ARPC2,ARRB1,ASIC1,ATG14,ATP11A,ATP13A4,ATP1B1,ATP1B3,ATP2B3,ATP5F1B,ATP5F1E,ATP5MC3,ATP5MG,ATP5PB,ATP6AP1,ATP6V0A4,ATP6V1F,ATP7A,ATP8B2,ATP9A,AZIN2,B4GALT1,BACH2,BBS5,BCL2,BDKRB2,BECN1,BLOC1…	AAGAB,AAK1,ABCA4,ABCA5,ABCC2,ABCC4,ABCC5,ABCC9,ACAA1,ACACB,ADD1,ADD3,ADGRG3,ADM,ADORA1,ADORA2A,AFG3L2,AGAP2,AKAP12,AKAP13,ANK1,ANO1,ANXA3,ANXA8L1,AP3M1,APPBP2,ARFGAP2,ARHGAP45,ARHGEF9,ARL3,ARL4C,ARL6IP1,ARMC8,ARPC2,ARRB1,ASIC1,ATG14,ATP11A,ATP13A4,ATP1B1,ATP1B3,ATP2B3,ATP5F1B,ATP5F1E,ATP5MC3,ATP5MG,ATP5PB,ATP6AP1,ATP6V0A4,ATP6V1F,ATP7A,ATP8B2,ATP9A,AZIN2,B4GALT1,BACH2,BBS5,BCL2,BDKRB2,BECN1,BLOC1…
GO:0048008	platelet-derived growth factor receptor signaling pathway	biological_process	13/2088	40/25309	3.93937978927203	1.13681338639315e-05	0.000384014928601385	13	ARID5B,BCAR1,CLASP2,LOC103224057,MYO1E,NRP1,PDGFB,PDGFC,PDGFRA,PDGFRB,PTPRJ,SGPL1,ZFAND5	ARID5B,BCAR1,CLASP2,LOC103224057,MYO1E,NRP1,PDGFB,PDGFC,PDGFRA,PDGFRB,PTPRJ,SGPL1,ZFAND5
GO:0055024	regulation of cardiac muscle tissue development	biological_process	17/2088	64/25309	3.21968540469349	1.14976997671601e-05	0.000387312791878751	17	BMP2,BMP4,CCNB1,CTDP1,DKK1,EFNB2,FGFR1,GREM1,JARID2,MAPK14,MEF2C,NOTCH1,NRG1,SOX6,TBX2,TGFBR1,TGFBR2	BMP2,BMP4,CCNB1,CTDP1,DKK1,EFNB2,FGFR1,GREM1,JARID2,MAPK14,MEF2C,NOTCH1,NRG1,SOX6,TBX2,TGFBR1,TGFBR2
GO:0090066	regulation of anatomical structure size	biological_process	74/2088	541/25309	1.65797869703472	1.15835400724684e-05	0.000389123519276522	74	ADCY6,ADD1,ADM,ADORA1,ADORA2A,AMOT,ANAPC2,ARHGAP18,ARHGAP35,ARPC2,ARPC3,ATP7A,BDKRB2,BMPR2,CDC42EP5,CDHR2,CDK5,CLASP2,CLNS1A,CXCL12,DEPTOR,DISC1,DOCK4,DOCK5,EPHA7,EPS8,EVL,F2R,F2RL1,FHOD3,FMN1,FN1,GCH1,GOLGA4,HMOX1,HNF1B,HRH1,HTR1D,JMY,KCNJ8,KCNMA1,LIMK1,LOC103224743,LOC103234868,MACF1,MKKS,NRG1,NRP1,PFN1,PICALM,PLA2G6,PLEKHH2,PLXNA1,PLXNA4,PRKCD,PRKCE,PRKG1,PTPRS,RAB3B,RAP1GAP2,RTN4,SEMA3F,SEMA4…	ADCY6,ADD1,ADM,ADORA1,ADORA2A,AMOT,ANAPC2,ARHGAP18,ARHGAP35,ARPC2,ARPC3,ATP7A,BDKRB2,BMPR2,CDC42EP5,CDHR2,CDK5,CLASP2,CLNS1A,CXCL12,DEPTOR,DISC1,DOCK4,DOCK5,EPHA7,EPS8,EVL,F2R,F2RL1,FHOD3,FMN1,FN1,GCH1,GOLGA4,HMOX1,HNF1B,HRH1,HTR1D,JMY,KCNJ8,KCNMA1,LIMK1,LOC103224743,LOC103234868,MACF1,MKKS,NRG1,NRP1,PFN1,PICALM,PLA2G6,PLEKHH2,PLXNA1,PLXNA4,PRKCD,PRKCE,PRKG1,PTPRS,RAB3B,RAP1GAP2,RTN4,SEMA3F,SEMA4…
GO:0045893	positive regulation of transcription, DNA-templated	biological_process	181/2088	1616/25309	1.35763088701111	1.1814114647235e-05	0.000395772840682372	181	ABHD14B,ACVR1B,AFAP1L2,AGO1,AGRN,ARMCX3,ARRB1,ATAD2,BCL10,BLOC1S2,BMP2,BMP4,BMPR2,BRD8,CASK,CASZ1,CCN1,CDK8,CDKN1C,CEBPB,CHD6,CHD7,CITED2,COL1A1,CREB3L4,CRTC2,CTBP2,DDX41,DHX36,DLX5,DOT1L,E2F1,E2F2,E2F5,EFCAB7,EGR1,EGR2,EHF,ELF3,ELK3,ENY2,ERCC2,ERCC3,ERLIN1,ETV4,EXOSC9,F2R,F2RL1,FGF1,FHL2,FOS,FOSL2,FOXE1,FOXJ1,FOXO1,FZD2,FZD4,GLIS3,GREM1,GRIP1,HDAC3,HDAC5,HEY1,HIF1A,HIPK2,HIVEP3,HMGB1,HMGB2,HNF1B…	ABHD14B,ACVR1B,AFAP1L2,AGO1,AGRN,ARMCX3,ARRB1,ATAD2,BCL10,BLOC1S2,BMP2,BMP4,BMPR2,BRD8,CASK,CASZ1,CCN1,CDK8,CDKN1C,CEBPB,CHD6,CHD7,CITED2,COL1A1,CREB3L4,CRTC2,CTBP2,DDX41,DHX36,DLX5,DOT1L,E2F1,E2F2,E2F5,EFCAB7,EGR1,EGR2,EHF,ELF3,ELK3,ENY2,ERCC2,ERCC3,ERLIN1,ETV4,EXOSC9,F2R,F2RL1,FGF1,FHL2,FOS,FOSL2,FOXE1,FOXJ1,FOXO1,FZD2,FZD4,GLIS3,GREM1,GRIP1,HDAC3,HDAC5,HEY1,HIF1A,HIPK2,HIVEP3,HMGB1,HMGB2,HNF1B…
GO:0031526	brush border membrane	cellular_component	16/2088	58/25309	3.34377064341392	1.22660938207675e-05	0.000409782148111426	16	ABCC2,ATP6V0A4,ATP7A,B4GALT1,CDHR2,CUBN,FOLR1,LOC103219294,LOC119623363,NPC1L1,PDZK1,SHANK2,SLC17A3,SLC34A1,SLC3A1,SLC46A1	ABCC2,ATP6V0A4,ATP7A,B4GALT1,CDHR2,CUBN,FOLR1,LOC103219294,LOC119623363,NPC1L1,PDZK1,SHANK2,SLC17A3,SLC34A1,SLC3A1,SLC46A1
GO:0030199	collagen fibril organization	biological_process	14/2088	46/25309	3.68905130767949	1.23922869543769e-05	0.000411729490125284	14	ADAMTS2,ATP7A,COL12A1,COL14A1,COL1A1,CYP1B1,GREM1,LOC119623118,MMP11,SCX,SERPINF2,TGFB2,TGFBR1,TNXB	ADAMTS2,ATP7A,COL12A1,COL14A1,COL1A1,CYP1B1,GREM1,LOC119623118,MMP11,SCX,SERPINF2,TGFB2,TGFBR1,TNXB
GO:0048701	embryonic cranial skeleton morphogenesis	biological_process	14/2088	46/25309	3.68905130767949	1.23922869543769e-05	0.000411729490125284	14	BMP4,LHX1,MEF2C,MMP16,NDST1,PDGFRA,RDH10,RUNX2,TFAP2A,TGFB2,TGFB3,TGFBR1,TGFBR2,TULP3	BMP4,LHX1,MEF2C,MMP16,NDST1,PDGFRA,RDH10,RUNX2,TFAP2A,TGFB2,TGFB3,TGFBR1,TGFBR2,TULP3
GO:0003181	atrioventricular valve morphogenesis	biological_process	9/2088	20/25309	5.45452586206896	1.26152964686765e-05	0.000417993716600109	9	BMP2,BMPR2,CCN1,EFNA1,HEY1,MDM2,NOTCH1,TGFB2,TGFBR2	BMP2,BMPR2,CCN1,EFNA1,HEY1,MDM2,NOTCH1,TGFB2,TGFBR2
GO:1902680	positive regulation of RNA biosynthetic process	biological_process	181/2088	1618/25309	1.35595272769466	1.27033740761062e-05	0.00041862450386125	181	ABHD14B,ACVR1B,AFAP1L2,AGO1,AGRN,ARMCX3,ARRB1,ATAD2,BCL10,BLOC1S2,BMP2,BMP4,BMPR2,BRD8,CASK,CASZ1,CCN1,CDK8,CDKN1C,CEBPB,CHD6,CHD7,CITED2,COL1A1,CREB3L4,CRTC2,CTBP2,DDX41,DHX36,DLX5,DOT1L,E2F1,E2F2,E2F5,EFCAB7,EGR1,EGR2,EHF,ELF3,ELK3,ENY2,ERCC2,ERCC3,ERLIN1,ETV4,EXOSC9,F2R,F2RL1,FGF1,FHL2,FOS,FOSL2,FOXE1,FOXJ1,FOXO1,FZD2,FZD4,GLIS3,GREM1,GRIP1,HDAC3,HDAC5,HEY1,HIF1A,HIPK2,HIVEP3,HMGB1,HMGB2,HNF1B…	ABHD14B,ACVR1B,AFAP1L2,AGO1,AGRN,ARMCX3,ARRB1,ATAD2,BCL10,BLOC1S2,BMP2,BMP4,BMPR2,BRD8,CASK,CASZ1,CCN1,CDK8,CDKN1C,CEBPB,CHD6,CHD7,CITED2,COL1A1,CREB3L4,CRTC2,CTBP2,DDX41,DHX36,DLX5,DOT1L,E2F1,E2F2,E2F5,EFCAB7,EGR1,EGR2,EHF,ELF3,ELK3,ENY2,ERCC2,ERCC3,ERLIN1,ETV4,EXOSC9,F2R,F2RL1,FGF1,FHL2,FOS,FOSL2,FOXE1,FOXJ1,FOXO1,FZD2,FZD4,GLIS3,GREM1,GRIP1,HDAC3,HDAC5,HEY1,HIF1A,HIPK2,HIVEP3,HMGB1,HMGB2,HNF1B…
GO:1903508	positive regulation of nucleic acid-templated transcription	biological_process	181/2088	1618/25309	1.35595272769466	1.27033740761062e-05	0.00041862450386125	181	ABHD14B,ACVR1B,AFAP1L2,AGO1,AGRN,ARMCX3,ARRB1,ATAD2,BCL10,BLOC1S2,BMP2,BMP4,BMPR2,BRD8,CASK,CASZ1,CCN1,CDK8,CDKN1C,CEBPB,CHD6,CHD7,CITED2,COL1A1,CREB3L4,CRTC2,CTBP2,DDX41,DHX36,DLX5,DOT1L,E2F1,E2F2,E2F5,EFCAB7,EGR1,EGR2,EHF,ELF3,ELK3,ENY2,ERCC2,ERCC3,ERLIN1,ETV4,EXOSC9,F2R,F2RL1,FGF1,FHL2,FOS,FOSL2,FOXE1,FOXJ1,FOXO1,FZD2,FZD4,GLIS3,GREM1,GRIP1,HDAC3,HDAC5,HEY1,HIF1A,HIPK2,HIVEP3,HMGB1,HMGB2,HNF1B…	ABHD14B,ACVR1B,AFAP1L2,AGO1,AGRN,ARMCX3,ARRB1,ATAD2,BCL10,BLOC1S2,BMP2,BMP4,BMPR2,BRD8,CASK,CASZ1,CCN1,CDK8,CDKN1C,CEBPB,CHD6,CHD7,CITED2,COL1A1,CREB3L4,CRTC2,CTBP2,DDX41,DHX36,DLX5,DOT1L,E2F1,E2F2,E2F5,EFCAB7,EGR1,EGR2,EHF,ELF3,ELK3,ENY2,ERCC2,ERCC3,ERLIN1,ETV4,EXOSC9,F2R,F2RL1,FGF1,FHL2,FOS,FOSL2,FOXE1,FOXJ1,FOXO1,FZD2,FZD4,GLIS3,GREM1,GRIP1,HDAC3,HDAC5,HEY1,HIF1A,HIPK2,HIVEP3,HMGB1,HMGB2,HNF1B…
GO:0061035	regulation of cartilage development	biological_process	18/2088	71/25309	3.07297231665857	1.29768060864732e-05	0.00042647622604515	18	AXIN2,BMP1,BMP2,BMP4,BMPR2,CCN1,CCN2,EFEMP1,GREM1,LOC103247583,RUNX2,SCX,SNAI2,SOX6,TGFB2,TGFBR1,WNT11,WNT5A	AXIN2,BMP1,BMP2,BMP4,BMPR2,CCN1,CCN2,EFEMP1,GREM1,LOC103247583,RUNX2,SCX,SNAI2,SOX6,TGFB2,TGFBR1,WNT11,WNT5A
GO:0099512	supramolecular fiber	cellular_component	135/2088	1143/25309	1.43163408453254	1.30870838258579e-05	0.000428938015016699	135	ABCC9,ADAMTS10,ADAMTSL5,ADORA2A,AHNAK2,AKAP13,AMOT,ANK1,APPBP2,ARHGAP6,ARL3,ATAT1,AURKB,BCL10,CACNA1D,CENPE,CENPJ,CFAP20,CLASP2,CLIP2,COL1A1,COL27A1,COL6A1,COL6A3,DDX6,DEK,DISC1,DNAH2,DNAH5,DNM1,DNM1L,DNM3,DPYSL3,DYNLL1,ELN,EML1,EML4,ESPN,FBLN1,FBN2,FBXO32,FHL2,FHL3,FHOD3,FMN1,GLRX3,GTSE1,HAUS4,HDAC3,HOMER1,IDO1,JAKMIP1,KATNA1,KCNJ8,KIF12,KIF21B,KIF22,KIF26B,KIF4A,KIF5C,KIF6,KIFC3,KLC1,KLC2,KRT15…	ABCC9,ADAMTS10,ADAMTSL5,ADORA2A,AHNAK2,AKAP13,AMOT,ANK1,APPBP2,ARHGAP6,ARL3,ATAT1,AURKB,BCL10,CACNA1D,CENPE,CENPJ,CFAP20,CLASP2,CLIP2,COL1A1,COL27A1,COL6A1,COL6A3,DDX6,DEK,DISC1,DNAH2,DNAH5,DNM1,DNM1L,DNM3,DPYSL3,DYNLL1,ELN,EML1,EML4,ESPN,FBLN1,FBN2,FBXO32,FHL2,FHL3,FHOD3,FMN1,GLRX3,GTSE1,HAUS4,HDAC3,HOMER1,IDO1,JAKMIP1,KATNA1,KCNJ8,KIF12,KIF21B,KIF22,KIF26B,KIF4A,KIF5C,KIF6,KIFC3,KLC1,KLC2,KRT15…
GO:0032990	cell part morphogenesis	biological_process	71/2088	515/25309	1.6710737268906	1.32506780591291e-05	0.000433129306800697	71	ADORA2A,AFG3L2,ALCAM,ARHGAP35,ATP7A,BCL2,CDK5,CNTNAP2,CRMP1,CXCL12,DAB1,DCLK1,DDR1,DLX5,DNM1L,DSCAML1,EFNA1,EFNB1,EFNB2,EGR2,EPB41L3,EPHA7,EPHB2,EPHB3,EXT1,FLRT1,FLRT3,FMN1,GPC1,KIF5C,LHX1,LOC103234868,LRFN3,MYH14,NBL1,NECTIN2,NES,NOTCH1,NRP1,NRP2,NTF3,NTN4,PACSIN1,PARD6B,PAX6,PDLIM7,PICALM,PIK3CB,PLXNA1,PLXNA4,POLDIP2,RERE,S100A6,SEMA3F,SEMA6A,SGK1,SHANK1,SLC9A6,SLIT3,SPON2,SPTBN1,SPTBN2,TGFB2,T…	ADORA2A,AFG3L2,ALCAM,ARHGAP35,ATP7A,BCL2,CDK5,CNTNAP2,CRMP1,CXCL12,DAB1,DCLK1,DDR1,DLX5,DNM1L,DSCAML1,EFNA1,EFNB1,EFNB2,EGR2,EPB41L3,EPHA7,EPHB2,EPHB3,EXT1,FLRT1,FLRT3,FMN1,GPC1,KIF5C,LHX1,LOC103234868,LRFN3,MYH14,NBL1,NECTIN2,NES,NOTCH1,NRP1,NRP2,NTF3,NTN4,PACSIN1,PARD6B,PAX6,PDLIM7,PICALM,PIK3CB,PLXNA1,PLXNA4,POLDIP2,RERE,S100A6,SEMA3F,SEMA6A,SGK1,SHANK1,SLC9A6,SLIT3,SPON2,SPTBN1,SPTBN2,TGFB2,T…
GO:0120036	plasma membrane bounded cell projection organization	biological_process	135/2088	1144/25309	1.43038265613697	1.36634099353605e-05	0.000445419817973432	135	ABCC4,ABLIM1,ADM,ADORA2A,AFG3L2,AGER,ALCAM,ARHGAP35,ARL3,ATP7A,BCL2,BLOC1S2,BLOC1S3,BLOC1S6,BTG2,CCDC103,CCDC40,CDK5,CFAP20,CILK1,CLMN,CNTNAP2,CRMP1,CXCL12,DAB1,DCDC2,DCLK1,DDR1,DISC1,DLX5,DNAH5,DNAJB13,DNM3,DSCAML1,DYNLL1,EFNA1,EFNB1,EFNB2,EGR2,EHD1,EMP1,EPB41L3,EPHA7,EPHB2,EPHB3,EXT1,FLRT1,FLRT3,FMN1,FOLR1,FOXJ1,FRY,GPC1,GRIP1,HAUS4,IFT81,KIF5C,KLF5,LAMA5,LHX1,LOC103221401,LOC103227169,LOC10323…	ABCC4,ABLIM1,ADM,ADORA2A,AFG3L2,AGER,ALCAM,ARHGAP35,ARL3,ATP7A,BCL2,BLOC1S2,BLOC1S3,BLOC1S6,BTG2,CCDC103,CCDC40,CDK5,CFAP20,CILK1,CLMN,CNTNAP2,CRMP1,CXCL12,DAB1,DCDC2,DCLK1,DDR1,DISC1,DLX5,DNAH5,DNAJB13,DNM3,DSCAML1,DYNLL1,EFNA1,EFNB1,EFNB2,EGR2,EHD1,EMP1,EPB41L3,EPHA7,EPHB2,EPHB3,EXT1,FLRT1,FLRT3,FMN1,FOLR1,FOXJ1,FRY,GPC1,GRIP1,HAUS4,IFT81,KIF5C,KLF5,LAMA5,LHX1,LOC103221401,LOC103227169,LOC10323…
GO:0044272	sulfur compound biosynthetic process	biological_process	36/2088	206/25309	2.11826247070639	1.37019435340058e-05	0.00044547846980399	36	ACACB,ACSL5,ANGPT1,B3GNT7,B4GALT1,BGN,CHPF2,CHST3,DLAT,DLD,ELOVL5,ELOVL6,FASN,GGT7,GSTO1,HACD2,LOC103216968,LOC103219294,LOC103220215,LOC103223058,LOC103247057,LOC103247573,LOC119621490,LOC119623363,MAT1A,MGST1,NCAN,NDST1,OPLAH,PDHB,SCD,SLC26A2,SLC35B2,ST3GAL1,ST3GAL2,VCAN	ACACB,ACSL5,ANGPT1,B3GNT7,B4GALT1,BGN,CHPF2,CHST3,DLAT,DLD,ELOVL5,ELOVL6,FASN,GGT7,GSTO1,HACD2,LOC103216968,LOC103219294,LOC103220215,LOC103223058,LOC103247057,LOC103247573,LOC119621490,LOC119623363,MAT1A,MGST1,NCAN,NDST1,OPLAH,PDHB,SCD,SLC26A2,SLC35B2,ST3GAL1,ST3GAL2,VCAN
GO:0005539	glycosaminoglycan binding	molecular_function	42/2088	256/25309	1.98862922054598	1.38555122930484e-05	0.00044926683844331	42	ADAMTS1,ADAMTS15,ADAMTSL5,AGER,AGRN,APOH,BGN,BMP4,CCN1,CCN2,CCN4,CD44,CHRD,DPYSL3,FGF1,FGFR1,FN1,GPNMB,HABP2,LAMC2,LIPC,LIPG,LOC119623118,LTBP4,LXN,MMP7,NAV2,NCAN,NRP1,NRP2,PCOLCE,PDCD5,PTPRF,PTPRS,SERPINA5,SFRP1,STAB2,TGFBR2,THBS2,THBS3,TNXB,VCAN	ADAMTS1,ADAMTS15,ADAMTSL5,AGER,AGRN,APOH,BGN,BMP4,CCN1,CCN2,CCN4,CD44,CHRD,DPYSL3,FGF1,FGFR1,FN1,GPNMB,HABP2,LAMC2,LIPC,LIPG,LOC119623118,LTBP4,LXN,MMP7,NAV2,NCAN,NRP1,NRP2,PCOLCE,PDCD5,PTPRF,PTPRS,SERPINA5,SFRP1,STAB2,TGFBR2,THBS2,THBS3,TNXB,VCAN
GO:0051050	positive regulation of transport	biological_process	123/2088	1023/25309	1.45738390579881	1.39803589638277e-05	0.000452106168411569	123	ADORA1,ADORA2A,ALOX12B,ANGPT1,ANO1,APLNR,ARL6IP1,ARRB1,ATP1B3,ATP6AP1,AZIN2,BCL2,C3,C5,CA2,CACNA1D,CACNA1G,CACNA1H,CACNA1I,CACNA2D1,CADM1,CADPS2,CAMK1D,CASK,CDK5,CLASP2,CLDN16,CXCL12,DHX36,DNM1,DNM1L,DOC2B,DOCK2,E2F1,EFCAB7,EHD1,EHD2,EPHB2,EXPH5,F2R,F2RL1,FBXW7,FGF21,FGFR1,GAPDH,GLUD1,GLUL,GREM1,GSTO1,GTSE1,HAP1,HFE,HIF1A,HIP1,HMGB1,HOMER1,IL1RL1,INHBA,ITGAM,KISS1,LGALS3,LIPG,LOC103223662,LOC1032…	ADORA1,ADORA2A,ALOX12B,ANGPT1,ANO1,APLNR,ARL6IP1,ARRB1,ATP1B3,ATP6AP1,AZIN2,BCL2,C3,C5,CA2,CACNA1D,CACNA1G,CACNA1H,CACNA1I,CACNA2D1,CADM1,CADPS2,CAMK1D,CASK,CDK5,CLASP2,CLDN16,CXCL12,DHX36,DNM1,DNM1L,DOC2B,DOCK2,E2F1,EFCAB7,EHD1,EHD2,EPHB2,EXPH5,F2R,F2RL1,FBXW7,FGF21,FGFR1,GAPDH,GLUD1,GLUL,GREM1,GSTO1,GTSE1,HAP1,HFE,HIF1A,HIP1,HMGB1,HOMER1,IL1RL1,INHBA,ITGAM,KISS1,LGALS3,LIPG,LOC103223662,LOC1032…
GO:0035051	cardiocyte differentiation	biological_process	23/2088	106/25309	2.63006488108147	1.44790741527512e-05	0.000466988649602164	23	AKAP13,BMP2,BMP4,CCNB1,CITED2,FHL2,FHOD3,FOLR1,GREM1,JAG1,KDM6B,LMNA,MEF2C,NOTCH1,NRG1,PDCD4,PDGFRA,PDGFRB,SLC8A1,SOX6,TBX2,TENM4,TGFB2	AKAP13,BMP2,BMP4,CCNB1,CITED2,FHL2,FHOD3,FOLR1,GREM1,JAG1,KDM6B,LMNA,MEF2C,NOTCH1,NRG1,PDCD4,PDGFRA,PDGFRB,SLC8A1,SOX6,TBX2,TENM4,TGFB2
GO:0005200	structural constituent of cytoskeleton	molecular_function	29/2088	151/25309	2.32790654893304	1.48546254371551e-05	0.000477830351926737	29	ADD3,AGRN,ANK1,ARPC2,ARPC3,EPB41L3,EPB41L4A,HIP1,KRT15,KRT16,KRT17,KRT19,KRT20,LOC103221401,LOC103222210,LOC103222274,LOC103238260,LOC103243400,PPL,SPTBN1,SPTBN2,TLN1,TLN2,TUBB,TUBB4A,TUBB4B,TUBB6,VILL,VIM	ADD3,AGRN,ANK1,ARPC2,ARPC3,EPB41L3,EPB41L4A,HIP1,KRT15,KRT16,KRT17,KRT19,KRT20,LOC103221401,LOC103222210,LOC103222274,LOC103238260,LOC103243400,PPL,SPTBN1,SPTBN2,TLN1,TLN2,TUBB,TUBB4A,TUBB4B,TUBB6,VILL,VIM
GO:0005576	extracellular region	cellular_component	595/2088	6239/25309	1.15596975581238	1.51576737242864e-05	0.00048628864882122	595	A4GALT,AARS1,ABHD14B,ACAA1,ACOT7,ACP5,ACVR1B,ADAM15,ADAMTS1,ADAMTS10,ADAMTS15,ADAMTS16,ADAMTS2,ADAMTS6,ADAMTSL4,ADAMTSL5,ADGRF1,ADH5,ADM,AGAP2,AGER,AGRN,AHSA1,AIFM2,ALCAM,ALPL,ANGPT1,ANGPTL2,ANO1,ANXA3,ANXA4,APOH,ARHGAP45,ARMC8,ARPC2,ARPC3,ARSI,ATAD2,ATP1B3,ATP2B3,ATP5F1B,ATP5MG,ATP6AP1,ATP6V0A4,B4GALT1,BGN,BMP1,BMP2,BMP4,BMP8B,BMPR2,BPHL,BRPF3,BTG2,C1QTNF6,C1S,C3,C5,CA11,CA2,CAB39L,CACNA2D1,CACT…	A4GALT,AARS1,ABHD14B,ACAA1,ACOT7,ACP5,ACVR1B,ADAM15,ADAMTS1,ADAMTS10,ADAMTS15,ADAMTS16,ADAMTS2,ADAMTS6,ADAMTSL4,ADAMTSL5,ADGRF1,ADH5,ADM,AGAP2,AGER,AGRN,AHSA1,AIFM2,ALCAM,ALPL,ANGPT1,ANGPTL2,ANO1,ANXA3,ANXA4,APOH,ARHGAP45,ARMC8,ARPC2,ARPC3,ARSI,ATAD2,ATP1B3,ATP2B3,ATP5F1B,ATP5MG,ATP6AP1,ATP6V0A4,B4GALT1,BGN,BMP1,BMP2,BMP4,BMP8B,BMPR2,BPHL,BRPF3,BTG2,C1QTNF6,C1S,C3,C5,CA11,CA2,CAB39L,CACNA2D1,CACT…
GO:0071900	regulation of protein serine/threonine kinase activity	biological_process	66/2088	471/25309	1.69850769944115	1.56258532764131e-05	0.000499986075680901	66	ADORA1,AGER,AIDA,AKAP13,ARRB1,BIRC7,BMP2,BMP4,C5,CCND1,CD81,CDC25C,CDC37,CDC6,DKK1,DUSP10,DUSP4,DUSP5,DUSP6,EPHB2,ERN2,F2R,FGF1,FGFR1,FZD4,KITLG,LOC103244924,LPAR1,LRP5,MAP2K1,MAP3K6,MAPK8IP1,MAPRE3,MEF2C,MTCP1,NR2F2,NRG1,NTF3,PDCD4,PDGFB,PDGFC,PDGFRB,PIK3CB,PLCE1,PRKCD,PSMD10,PTPN22,PTPRJ,RGS3,RGS4,RIPK1,ROR2,SFRP1,SOD1,SPAG9,SYNPO2,TAOK2,TGFB3,TGFBR1,TNIK,TPD52L1,TRIB1,VANGL2,WNT5A,WNT7B,ZEB2	ADORA1,AGER,AIDA,AKAP13,ARRB1,BIRC7,BMP2,BMP4,C5,CCND1,CD81,CDC25C,CDC37,CDC6,DKK1,DUSP10,DUSP4,DUSP5,DUSP6,EPHB2,ERN2,F2R,FGF1,FGFR1,FZD4,KITLG,LOC103244924,LPAR1,LRP5,MAP2K1,MAP3K6,MAPK8IP1,MAPRE3,MEF2C,MTCP1,NR2F2,NRG1,NTF3,PDCD4,PDGFB,PDGFC,PDGFRB,PIK3CB,PLCE1,PRKCD,PSMD10,PTPN22,PTPRJ,RGS3,RGS4,RIPK1,ROR2,SFRP1,SOD1,SPAG9,SYNPO2,TAOK2,TGFB3,TGFBR1,TNIK,TPD52L1,TRIB1,VANGL2,WNT5A,WNT7B,ZEB2
GO:0046328	regulation of JNK cascade	biological_process	33/2088	183/25309	2.18578449846115	1.58146111599589e-05	0.000504694182991636	33	AGER,AIDA,BIRC7,CCN2,DKK1,DUSP10,ERN2,F2RL1,FZD4,HDAC3,HIPK2,LOC103218974,LOC103223672,MAP3K6,MAPK8IP1,PDCD4,PER1,PTPN22,RASSF2,RIPK1,ROR2,SERPINF2,SFRP1,SPAG9,TAOK2,TNIK,TPD52L1,UNC5CL,VANGL2,WNT5A,WNT7B,ZEB2,ZNF622	AGER,AIDA,BIRC7,CCN2,DKK1,DUSP10,ERN2,F2RL1,FZD4,HDAC3,HIPK2,LOC103218974,LOC103223672,MAP3K6,MAPK8IP1,PDCD4,PER1,PTPN22,RASSF2,RIPK1,ROR2,SERPINF2,SFRP1,SPAG9,TAOK2,TNIK,TPD52L1,UNC5CL,VANGL2,WNT5A,WNT7B,ZEB2,ZNF622
GO:0005887	integral component of plasma membrane	cellular_component	178/2088	1594/25309	1.35355583918622	1.66405509546275e-05	0.000529658691408839	178	ABCA4,ABCC2,ABCC4,ABCC5,ABCC9,ACVR1B,ADCY3,ADORA1,ADORA2A,AGER,ALCAM,APH1A,ASIC1,ATP13A4,ATP1B1,ATP1B3,ATP2B3,BDKRB2,BMP2,BMPR2,C5,CACNG7,CD44,CD81,CD83,CDH16,CDHR2,CLDN3,CNPY2,CNTNAP2,DCLK1,DDR1,DEGS1,EFNA1,EFNB1,EFNB2,EPHA2,EPHA7,EPHB2,EPHB3,F2R,F2RL1,F2RL2,FGFR1,FGFR3,FLRT1,FLRT3,FOLR1,FXYD2,FXYD6,FZD4,GPC1,GPNMB,GRIN2D,HFE,HRH1,HS6ST1,HTR1D,IKBKB,IL1R1,IL27RA,IL6ST,ITGAM,ITGB3,ITGB4,ITGB6,ITP…	ABCA4,ABCC2,ABCC4,ABCC5,ABCC9,ACVR1B,ADCY3,ADORA1,ADORA2A,AGER,ALCAM,APH1A,ASIC1,ATP13A4,ATP1B1,ATP1B3,ATP2B3,BDKRB2,BMP2,BMPR2,C5,CACNG7,CD44,CD81,CD83,CDH16,CDHR2,CLDN3,CNPY2,CNTNAP2,DCLK1,DDR1,DEGS1,EFNA1,EFNB1,EFNB2,EPHA2,EPHA7,EPHB2,EPHB3,F2R,F2RL1,F2RL2,FGFR1,FGFR3,FLRT1,FLRT3,FOLR1,FXYD2,FXYD6,FZD4,GPC1,GPNMB,GRIN2D,HFE,HRH1,HS6ST1,HTR1D,IKBKB,IL1R1,IL27RA,IL6ST,ITGAM,ITGB3,ITGB4,ITGB6,ITP…
GO:0009891	positive regulation of biosynthetic process	biological_process	223/2088	2073/25309	1.30391731493957	1.73744537654841e-05	0.00055157068275923	223	ABHD14B,ACVR1B,ADGRF5,AFAP1L2,AGO1,AGRN,ARMCX3,ARRB1,ATAD2,AURKB,BCL10,BLOC1S2,BMP2,BMP4,BMPR2,BRD8,CASK,CASZ1,CCL20,CCN1,CCN2,CDK8,CDKN1C,CEBPB,CHD6,CHD7,CITED2,CNPY2,COL1A1,CREB3L4,CRTC2,CTBP2,DDAH1,DDX41,DHX36,DLX5,DOT1L,DYRK2,E2F1,E2F2,E2F5,EFCAB7,EGR1,EGR2,EHF,EIF5A,EIF6,ELF3,ELK3,ELOVL5,ENY2,ERCC2,ERCC3,ERLIN1,ETV4,EXOSC9,F2R,F2RL1,FABP3,FBXO4,FGF1,FGF21,FGFR1,FHL2,FOS,FOSL2,FOXE1,FOXJ1,FOX…	ABHD14B,ACVR1B,ADGRF5,AFAP1L2,AGO1,AGRN,ARMCX3,ARRB1,ATAD2,AURKB,BCL10,BLOC1S2,BMP2,BMP4,BMPR2,BRD8,CASK,CASZ1,CCL20,CCN1,CCN2,CDK8,CDKN1C,CEBPB,CHD6,CHD7,CITED2,CNPY2,COL1A1,CREB3L4,CRTC2,CTBP2,DDAH1,DDX41,DHX36,DLX5,DOT1L,DYRK2,E2F1,E2F2,E2F5,EFCAB7,EGR1,EGR2,EHF,EIF5A,EIF6,ELF3,ELK3,ELOVL5,ENY2,ERCC2,ERCC3,ERLIN1,ETV4,EXOSC9,F2R,F2RL1,FABP3,FBXO4,FGF1,FGF21,FGFR1,FHL2,FOS,FOSL2,FOXE1,FOXJ1,FOX…
GO:0045202	synapse	cellular_component	111/2088	908/25309	1.48177281128158	1.79134055668939e-05	0.000567195481226429	111	AAK1,ADD3,ADGRL1,ADORA1,ADORA2A,AGER,AGRN,ANK1,ARPC2,ARRB1,ASIC1,BLOC1S6,BMPR2,CABP1,CACNB4,CADM1,CADPS2,CAMK2N1,CANX,CASK,CDK5,CLSTN1,CPEB4,CRIPT,CTBP2,CTTNBP2,DAB1,DCLK1,DISC1,DLG5,DLGAP4,DNM1,DNM1L,DNM3,DOC2B,DRP2,DSCAML1,EEA1,EFNB1,EPB41L3,EPHA7,EPHB2,EPS8,F2R,FLRT3,GLUL,GRID1,GRIN2D,GRIP1,HAP1,HIP1,HOMER1,IL31RA,ITSN1,KALRN,LAMA5,LOC103223672,LOC103243175,LPAR1,LRFN3,LRRC7,LZTS1,MAPK8IP1,MDM…	AAK1,ADD3,ADGRL1,ADORA1,ADORA2A,AGER,AGRN,ANK1,ARPC2,ARRB1,ASIC1,BLOC1S6,BMPR2,CABP1,CACNB4,CADM1,CADPS2,CAMK2N1,CANX,CASK,CDK5,CLSTN1,CPEB4,CRIPT,CTBP2,CTTNBP2,DAB1,DCLK1,DISC1,DLG5,DLGAP4,DNM1,DNM1L,DNM3,DOC2B,DRP2,DSCAML1,EEA1,EFNB1,EPB41L3,EPHA7,EPHB2,EPS8,F2R,FLRT3,GLUL,GRID1,GRIN2D,GRIP1,HAP1,HIP1,HOMER1,IL31RA,ITSN1,KALRN,LAMA5,LOC103223672,LOC103243175,LPAR1,LRFN3,LRRC7,LZTS1,MAPK8IP1,MDM…
GO:0033866	nucleoside bisphosphate biosynthetic process	biological_process	18/2088	73/25309	2.98878129428436	1.95862136592728e-05	0.000613751971695094	18	ACACB,ACOT7,ACSL5,DLAT,DLD,ELOVL5,ELOVL6,FASN,HACD2,LOC103220215,LOC103247057,LOC119621490,PANK1,PDHB,PPCS,SCD,SLC26A2,SLC35B2	ACACB,ACOT7,ACSL5,DLAT,DLD,ELOVL5,ELOVL6,FASN,HACD2,LOC103220215,LOC103247057,LOC119621490,PANK1,PDHB,PPCS,SCD,SLC26A2,SLC35B2
GO:0034030	ribonucleoside bisphosphate biosynthetic process	biological_process	18/2088	73/25309	2.98878129428436	1.95862136592728e-05	0.000613751971695094	18	ACACB,ACOT7,ACSL5,DLAT,DLD,ELOVL5,ELOVL6,FASN,HACD2,LOC103220215,LOC103247057,LOC119621490,PANK1,PDHB,PPCS,SCD,SLC26A2,SLC35B2	ACACB,ACOT7,ACSL5,DLAT,DLD,ELOVL5,ELOVL6,FASN,HACD2,LOC103220215,LOC103247057,LOC119621490,PANK1,PDHB,PPCS,SCD,SLC26A2,SLC35B2
GO:0034033	purine nucleoside bisphosphate biosynthetic process	biological_process	18/2088	73/25309	2.98878129428436	1.95862136592728e-05	0.000613751971695094	18	ACACB,ACOT7,ACSL5,DLAT,DLD,ELOVL5,ELOVL6,FASN,HACD2,LOC103220215,LOC103247057,LOC119621490,PANK1,PDHB,PPCS,SCD,SLC26A2,SLC35B2	ACACB,ACOT7,ACSL5,DLAT,DLD,ELOVL5,ELOVL6,FASN,HACD2,LOC103220215,LOC103247057,LOC119621490,PANK1,PDHB,PPCS,SCD,SLC26A2,SLC35B2
GO:0061333	renal tubule morphogenesis	biological_process	18/2088	73/25309	2.98878129428436	1.95862136592728e-05	0.000613751971695094	18	ADAMTS16,BCL2,BMP2,BMP4,COL4A1,FGF1,FMN1,GREM1,HNF1B,KIF26B,LAMA5,LGR4,LHX1,MEF2C,MTSS1,SALL1,WNK4,WNT11	ADAMTS16,BCL2,BMP2,BMP4,COL4A1,FGF1,FMN1,GREM1,HNF1B,KIF26B,LAMA5,LGR4,LHX1,MEF2C,MTSS1,SALL1,WNK4,WNT11
GO:0005524	ATP binding	molecular_function	216/2088	2002/25309	1.30777842846808	1.97152680710966e-05	0.000614985987821729	216	AAK1,AARS1,ABCA4,ABCA5,ABCC1,ABCC2,ABCC4,ABCC5,ABCC9,ABCF3,ABL2,ACACB,ACSL5,ACVR1B,ADCY3,ADCY6,AFG3L2,AK6,ASNS,ATAD2,ATP11A,ATP13A4,ATP2B3,ATP5F1B,ATP6AP1,ATP7A,ATP8B2,ATP8B3,ATP9A,AURKB,BMPR2,BUB1B,CAMK1D,CASK,CDC42BPG,CDC6,CDK18,CDK19,CDK5,CDK8,CDKL1,CENPE,CHD3,CHD6,CHD7,CILK1,CLPB,CSNK1A1,CTPS1,DCLK1,DDR1,DDX1,DDX41,DDX49,DDX5,DDX55,DDX56,DDX59,DDX6,DGKG,DHX29,DHX36,DMPK,DNAH2,DNAH5,DYRK2,EHD1…	AAK1,AARS1,ABCA4,ABCA5,ABCC1,ABCC2,ABCC4,ABCC5,ABCC9,ABCF3,ABL2,ACACB,ACSL5,ACVR1B,ADCY3,ADCY6,AFG3L2,AK6,ASNS,ATAD2,ATP11A,ATP13A4,ATP2B3,ATP5F1B,ATP6AP1,ATP7A,ATP8B2,ATP8B3,ATP9A,AURKB,BMPR2,BUB1B,CAMK1D,CASK,CDC42BPG,CDC6,CDK18,CDK19,CDK5,CDK8,CDKL1,CENPE,CHD3,CHD6,CHD7,CILK1,CLPB,CSNK1A1,CTPS1,DCLK1,DDR1,DDX1,DDX41,DDX49,DDX5,DDX55,DDX56,DDX59,DDX6,DGKG,DHX29,DHX36,DMPK,DNAH2,DNAH5,DYRK2,EHD1…
GO:1905330	regulation of morphogenesis of an epithelium	biological_process	34/2088	193/25309	2.13533539793143	1.9727018162996e-05	0.000614985987821729	34	BMP4,CLASP2,DKK1,FGF1,FGFR1,FZD2,FZD4,GREM1,HNF1B,LGR4,LHX1,NTN4,PFN1,PHLDB2,PRICKLE1,PRICKLE2,PSMA3,PSMB6,PSMC6,PSMD10,PSMD14,PSMD3,PSMD6,PSMD8,ROR2,SFRP1,SNAI2,STAT1,TBX2,VANGL2,WNT11,WNT2B,WNT5A,ZNRF3	BMP4,CLASP2,DKK1,FGF1,FGFR1,FZD2,FZD4,GREM1,HNF1B,LGR4,LHX1,NTN4,PFN1,PHLDB2,PRICKLE1,PRICKLE2,PSMA3,PSMB6,PSMC6,PSMD10,PSMD14,PSMD3,PSMD6,PSMD8,ROR2,SFRP1,SNAI2,STAT1,TBX2,VANGL2,WNT11,WNT2B,WNT5A,ZNRF3
GO:0042578	phosphoric ester hydrolase activity	molecular_function	60/2088	420/25309	1.73159551176793	2.09665630575007e-05	0.000651190407800139	60	ACP5,ADORA1,ALPL,BDKRB2,CDC25C,CTDP1,DLGAP5,DNAJC6,DUSP10,DUSP11,DUSP4,DUSP5,DUSP6,F2RL2,HDHD2,HMOX1,ITPK1,LOC103245737,MPPE1,NT5C2,NT5C3B,PDE1B,PDE1C,PDE2A,PDE6A,PDE6B,PDE7B,PFKFB2,PLCD3,PLCD4,PLCE1,PLPP1,PLPP2,PLPP3,PLPPR2,PPM1D,PPM1H,PPM1J,PPM1L,PPP1CA,PPP1R3B,PPP2CB,PPTC7,PTP4A1,PTPMT1,PTPN13,PTPN14,PTPN18,PTPN22,PTPN4,PTPRB,PTPRF,PTPRG,PTPRJ,PTPRK,PTPRR,PTPRS,PTPRU,SSU72,TDP2	ACP5,ADORA1,ALPL,BDKRB2,CDC25C,CTDP1,DLGAP5,DNAJC6,DUSP10,DUSP11,DUSP4,DUSP5,DUSP6,F2RL2,HDHD2,HMOX1,ITPK1,LOC103245737,MPPE1,NT5C2,NT5C3B,PDE1B,PDE1C,PDE2A,PDE6A,PDE6B,PDE7B,PFKFB2,PLCD3,PLCD4,PLCE1,PLPP1,PLPP2,PLPP3,PLPPR2,PPM1D,PPM1H,PPM1J,PPM1L,PPP1CA,PPP1R3B,PPP2CB,PPTC7,PTP4A1,PTPMT1,PTPN13,PTPN14,PTPN18,PTPN22,PTPN4,PTPRB,PTPRF,PTPRG,PTPRJ,PTPRK,PTPRR,PTPRS,PTPRU,SSU72,TDP2
GO:0035850	epithelial cell differentiation involved in kidney development	biological_process	11/2088	31/25309	4.30105981955259	2.10121452048906e-05	0.000651190407800139	11	BMP4,FOXJ1,GREM1,JAG1,MEF2C,MTSS1,MYO1E,NOTCH1,PDGFB,PODXL,SALL1	BMP4,FOXJ1,GREM1,JAG1,MEF2C,MTSS1,MYO1E,NOTCH1,PDGFB,PODXL,SALL1
GO:0005085	guanyl-nucleotide exchange factor activity	molecular_function	50/2088	330/25309	1.83654069429931	2.1049446677468e-05	0.000651190407800139	50	AKAP13,ANGPT1,ARHGEF1,ARHGEF28,ARHGEF9,CYTH3,CYTH4,DENND2A,DENND2B,DENND3,DOCK2,DOCK4,DOCK5,DOCK9,FGF1,FGFR1,FGFR3,FNIP1,GRIN2D,IQSEC1,ITSN1,KALRN,KITLG,KNDC1,LOC119624849,NGEF,PDGFB,PDGFRA,PDGFRB,PLCE1,PLEKHG4,PLEKHG4B,PSD3,PSD4,RAB3GAP1,RALGPS2,RASGRP3,RCC1,RGL1,RGP1,RINL,RPGR,SPATA13,SPTBN1,SPTBN2,TIAM2,TRAPPC11,TRAPPC8,TRIO,VAV3	AKAP13,ANGPT1,ARHGEF1,ARHGEF28,ARHGEF9,CYTH3,CYTH4,DENND2A,DENND2B,DENND3,DOCK2,DOCK4,DOCK5,DOCK9,FGF1,FGFR1,FGFR3,FNIP1,GRIN2D,IQSEC1,ITSN1,KALRN,KITLG,KNDC1,LOC119624849,NGEF,PDGFB,PDGFRA,PDGFRB,PLCE1,PLEKHG4,PLEKHG4B,PSD3,PSD4,RAB3GAP1,RALGPS2,RASGRP3,RCC1,RGL1,RGP1,RINL,RPGR,SPATA13,SPTBN1,SPTBN2,TIAM2,TRAPPC11,TRAPPC8,TRIO,VAV3
GO:0060677	ureteric bud elongation	biological_process	5/2088	6/25309	10.1009738186462	2.12645193956876e-05	0.00065617004252291	5	FGF1,FMN1,HNF1B,KIF26B,SALL1	FGF1,FMN1,HNF1B,KIF26B,SALL1
GO:0044425	membrane part	cellular_component	761/2088	8195/25309	1.12558990740546	2.19138486475812e-05	0.000674490463322886	761	A4GALT,AAK1,ABCA4,ABCA5,ABCC1,ABCC2,ABCC4,ABCC5,ABCC9,ABL2,ACP5,ACSL5,ACVR1B,ADAM15,ADAM19,ADCY3,ADCY6,ADGRB2,ADGRF1,ADGRF2,ADGRF3,ADGRF4,ADGRF5,ADGRG3,ADGRL1,ADIPOR1,ADORA1,ADORA2A,AFG3L2,AGER,AGRN,AHNAK2,AIFM2,ALCAM,ALPL,AMOT,ANGPT1,ANK1,ANO1,AP3M1,APH1A,APLNR,ARHGAP45,ARL6IP1,ARMCX3,ARPC2,ARRB1,ASIC1,ATAT1,ATG14,ATG2A,ATP11A,ATP13A4,ATP1B1,ATP1B3,ATP2B3,ATP5F1B,ATP5F1E,ATP5MC3,ATP5MG,ATP5PB,AT…	A4GALT,AAK1,ABCA4,ABCA5,ABCC1,ABCC2,ABCC4,ABCC5,ABCC9,ABL2,ACP5,ACSL5,ACVR1B,ADAM15,ADAM19,ADCY3,ADCY6,ADGRB2,ADGRF1,ADGRF2,ADGRF3,ADGRF4,ADGRF5,ADGRG3,ADGRL1,ADIPOR1,ADORA1,ADORA2A,AFG3L2,AGER,AGRN,AHNAK2,AIFM2,ALCAM,ALPL,AMOT,ANGPT1,ANK1,ANO1,AP3M1,APH1A,APLNR,ARHGAP45,ARL6IP1,ARMCX3,ARPC2,ARRB1,ASIC1,ATAT1,ATG14,ATG2A,ATP11A,ATP13A4,ATP1B1,ATP1B3,ATP2B3,ATP5F1B,ATP5F1E,ATP5MC3,ATP5MG,ATP5PB,AT…
GO:0051098	regulation of binding	biological_process	55/2088	376/25309	1.77304327667726	2.33196193002438e-05	0.000715941831022928	55	ADAM15,ADD1,AGER,AIDA,ANGPT1,ARRB1,AURKB,BCL2,BMP2,BMP4,CDK5,CRMP1,CSNK1A1,CTBP2,DISC1,DKK1,DOT1L,E2F1,EIF2S1,ERCC2,GMNN,GTSE1,HDAC5,HEY1,HFE,HIPK2,HMGB2,HMOX1,LARP6,LFNG,MAPRE3,MEF2C,MEPCE,NES,NFKBIA,NRG1,NRP1,PDGFB,PEX19,PLXND1,PRKCD,PRMT7,PTPRF,S100A10,SLPI,SP100,SPAG9,STUB1,TAF10,TAF1L,TERT,TGFB2,TGFBR1,TXN,WNT5A	ADAM15,ADD1,AGER,AIDA,ANGPT1,ARRB1,AURKB,BCL2,BMP2,BMP4,CDK5,CRMP1,CSNK1A1,CTBP2,DISC1,DKK1,DOT1L,E2F1,EIF2S1,ERCC2,GMNN,GTSE1,HDAC5,HEY1,HFE,HIPK2,HMGB2,HMOX1,LARP6,LFNG,MAPRE3,MEF2C,MEPCE,NES,NFKBIA,NRG1,NRP1,PDGFB,PEX19,PLXND1,PRKCD,PRMT7,PTPRF,S100A10,SLPI,SP100,SPAG9,STUB1,TAF10,TAF1L,TERT,TGFB2,TGFBR1,TXN,WNT5A
GO:0010557	positive regulation of macromolecule biosynthetic process	biological_process	212/2088	1965/25309	1.30772912949802	2.37164732950212e-05	0.000726287049617985	212	ABHD14B,ACVR1B,AFAP1L2,AGO1,AGRN,ARMCX3,ARRB1,ATAD2,AURKB,BCL10,BLOC1S2,BMP2,BMP4,BMPR2,BRD8,CASK,CASZ1,CCL20,CCN1,CDK8,CDKN1C,CEBPB,CHD6,CHD7,CITED2,CNPY2,COL1A1,CREB3L4,CRTC2,CTBP2,DDX41,DHX36,DLX5,DOT1L,DYRK2,E2F1,E2F2,E2F5,EFCAB7,EGR1,EGR2,EHF,EIF5A,EIF6,ELF3,ELK3,ENY2,ERCC2,ERCC3,ERLIN1,ETV4,EXOSC9,F2R,F2RL1,FBXO4,FGF1,FGF21,FGFR1,FHL2,FOS,FOSL2,FOXE1,FOXJ1,FOXO1,FZD2,FZD4,GLIS3,GREM1,GRIP1,…	ABHD14B,ACVR1B,AFAP1L2,AGO1,AGRN,ARMCX3,ARRB1,ATAD2,AURKB,BCL10,BLOC1S2,BMP2,BMP4,BMPR2,BRD8,CASK,CASZ1,CCL20,CCN1,CDK8,CDKN1C,CEBPB,CHD6,CHD7,CITED2,CNPY2,COL1A1,CREB3L4,CRTC2,CTBP2,DDX41,DHX36,DLX5,DOT1L,DYRK2,E2F1,E2F2,E2F5,EFCAB7,EGR1,EGR2,EHF,EIF5A,EIF6,ELF3,ELK3,ENY2,ERCC2,ERCC3,ERLIN1,ETV4,EXOSC9,F2R,F2RL1,FBXO4,FGF1,FGF21,FGFR1,FHL2,FOS,FOSL2,FOXE1,FOXJ1,FOXO1,FZD2,FZD4,GLIS3,GREM1,GRIP1,…
GO:1901135	carbohydrate derivative metabolic process	biological_process	156/2088	1374/25309	1.37620254647058	2.394960667218e-05	0.000731579043107121	156	A4GALT,ABCC5,ABHD14B,ACACB,ACOT7,ACSL5,ADAMTSL4,ADCY3,ADCY6,ADM,ADORA2A,AGRN,ALDOC,ANGPT1,APOBEC3C,APOBEC3G,ARSI,ATP5F1B,ATP5F1E,ATP5MC3,ATP5MG,ATP5PB,ATP6V0A4,ATP7A,B3GALNT2,B3GALT1,B3GNT7,B4GALNT2,B4GALT1,BGN,BMP2,BMPR2,CD44,CHPF2,CHST3,CTPS1,DCTD,DERA,DERL2,DHDDS,DLAT,DLD,DLST,DOLPP1,ELOVL5,ELOVL6,ENO3,ENO4,EPHA2,ERP44,EXT1,FASN,FUT1,GAL3ST4,GALK1,GALNT18,GALNT6,GALNT9,GAPDH,GMPR2,GNPDA2,GORAS…	A4GALT,ABCC5,ABHD14B,ACACB,ACOT7,ACSL5,ADAMTSL4,ADCY3,ADCY6,ADM,ADORA2A,AGRN,ALDOC,ANGPT1,APOBEC3C,APOBEC3G,ARSI,ATP5F1B,ATP5F1E,ATP5MC3,ATP5MG,ATP5PB,ATP6V0A4,ATP7A,B3GALNT2,B3GALT1,B3GNT7,B4GALNT2,B4GALT1,BGN,BMP2,BMPR2,CD44,CHPF2,CHST3,CTPS1,DCTD,DERA,DERL2,DHDDS,DLAT,DLD,DLST,DOLPP1,ELOVL5,ELOVL6,ENO3,ENO4,EPHA2,ERP44,EXT1,FASN,FUT1,GAL3ST4,GALK1,GALNT18,GALNT6,GALNT9,GAPDH,GMPR2,GNPDA2,GORAS…
GO:0045859	regulation of protein kinase activity	biological_process	100/2088	805/25309	1.50573522762428	2.43426392777524e-05	0.000741716549048501	100	ADCY3,ADCY6,ADORA1,ADORA2A,AGER,AIDA,AKAP13,ANGPT1,ARRB1,BGN,BIRC7,BMP2,BMP4,C5,CAMK2N1,CCN1,CCND1,CD81,CDC25C,CDC37,CDC6,CDK5,CDKN1C,CENPE,CHMP6,DAB1,DEPTOR,DKK1,DUSP10,DUSP4,DUSP5,DUSP6,EFNA1,EGR1,EPHB2,ERN2,F2R,FBXW7,FGF1,FGFR1,FLRT1,FLRT3,FZD4,ITGB3,KITLG,LOC103223570,LOC103230752,LOC103244924,LPAR1,LRP5,LRRC15,MALT1,MAP2K1,MAP3K1,MAP3K6,MAPK8IP1,MAPRE3,MEF2C,MTCP1,NR2F2,NRG1,NTF3,PDCD4,PDGFB…	ADCY3,ADCY6,ADORA1,ADORA2A,AGER,AIDA,AKAP13,ANGPT1,ARRB1,BGN,BIRC7,BMP2,BMP4,C5,CAMK2N1,CCN1,CCND1,CD81,CDC25C,CDC37,CDC6,CDK5,CDKN1C,CENPE,CHMP6,DAB1,DEPTOR,DKK1,DUSP10,DUSP4,DUSP5,DUSP6,EFNA1,EGR1,EPHB2,ERN2,F2R,FBXW7,FGF1,FGFR1,FLRT1,FLRT3,FZD4,ITGB3,KITLG,LOC103223570,LOC103230752,LOC103244924,LPAR1,LRP5,LRRC15,MALT1,MAP2K1,MAP3K1,MAP3K6,MAPK8IP1,MAPRE3,MEF2C,MTCP1,NR2F2,NRG1,NTF3,PDCD4,PDGFB…
GO:0090092	regulation of transmembrane receptor protein serine/threonine kinase signaling pathway	biological_process	40/2088	245/25309	1.97896629916334	2.46192174541138e-05	0.000748263784626662	40	ACVR1B,BMP2,BMP4,BMP8B,BMPR2,CCN1,CD109,CDKN1C,CHRD,CHRDL1,CITED2,CRB2,DKK1,FBN2,FOLR1,GREM1,HFE,HIPK2,INHBA,INHBE,LTBP1,LTBP4,NBL1,NOTCH1,PML,SFRP1,SKIL,SPTBN1,STUB1,TGFB1I1,TGFB2,TGFB3,TGFBR1,TGFBR2,TOB1,VASN,WNT5A,WWTR1,ZFYVE9,ZNF423	ACVR1B,BMP2,BMP4,BMP8B,BMPR2,CCN1,CD109,CDKN1C,CHRD,CHRDL1,CITED2,CRB2,DKK1,FBN2,FOLR1,GREM1,HFE,HIPK2,INHBA,INHBE,LTBP1,LTBP4,NBL1,NOTCH1,PML,SFRP1,SKIL,SPTBN1,STUB1,TGFB1I1,TGFB2,TGFB3,TGFBR1,TGFBR2,TOB1,VASN,WNT5A,WWTR1,ZFYVE9,ZNF423
GO:0061387	regulation of extent of cell growth	biological_process	21/2088	95/25309	2.67941621294616	2.49987567569887e-05	0.000757899807980005	21	ANAPC2,BMPR2,CDK5,CLASP2,CXCL12,DISC1,EPHA7,FN1,GOLGA4,LIMK1,MACF1,NRG1,NRP1,PLXNA1,PLXNA4,PTPRS,RTN4,SEMA3F,SEMA4D,SPP1,WNT5A	ANAPC2,BMPR2,CDK5,CLASP2,CXCL12,DISC1,EPHA7,FN1,GOLGA4,LIMK1,MACF1,NRG1,NRP1,PLXNA1,PLXNA4,PTPRS,RTN4,SEMA3F,SEMA4D,SPP1,WNT5A
GO:0044432	endoplasmic reticulum part	cellular_component	167/2088	1490/25309	1.35854708272262	2.50678599553744e-05	0.000758099595209041	167	ACSL5,ADAMTSL4,APH1A,ARL6IP1,ARSI,ATG14,ATP6AP1,ATP8B2,ATP8B3,B3GALNT2,BCL2,BECN1,BMP4,C3,CALR,CANX,CCN1,CDIPT,CHRDL1,CLSTN1,COL12A1,COL14A1,COL15A1,COL16A1,COL1A1,COL27A1,COL4A1,COL4A2,COL4A3,COL6A1,COL6A3,COL7A1,COL8A1,COPB1,CREB3L4,CYB5R4,CYP1A1,CYP1B1,DEGS1,DERL2,DHDDS,DMPK,DOLPP1,EIF5A,ELOVL5,ELOVL6,EMC1,EMC4,EMC7,ERGIC1,ERLIN1,ERN2,ERP44,ESYT1,EVA1A,EXT1,FADS2,FKBP10,FLRT1,FLRT3,FN1,FOLR1,G…	ACSL5,ADAMTSL4,APH1A,ARL6IP1,ARSI,ATG14,ATP6AP1,ATP8B2,ATP8B3,B3GALNT2,BCL2,BECN1,BMP4,C3,CALR,CANX,CCN1,CDIPT,CHRDL1,CLSTN1,COL12A1,COL14A1,COL15A1,COL16A1,COL1A1,COL27A1,COL4A1,COL4A2,COL4A3,COL6A1,COL6A3,COL7A1,COL8A1,COPB1,CREB3L4,CYB5R4,CYP1A1,CYP1B1,DEGS1,DERL2,DHDDS,DMPK,DOLPP1,EIF5A,ELOVL5,ELOVL6,EMC1,EMC4,EMC7,ERGIC1,ERLIN1,ERN2,ERP44,ESYT1,EVA1A,EXT1,FADS2,FKBP10,FLRT1,FLRT3,FN1,FOLR1,G…
GO:0060412	ventricular septum morphogenesis	biological_process	12/2088	37/25309	3.93118981050016	2.5267482147151e-05	0.000762235711439055	12	BMP4,BMPR2,CITED2,FZD2,HEY1,NOTCH1,TGFB2,TGFBR1,TGFBR2,VANGL2,WNT11,WNT5A	BMP4,BMPR2,CITED2,FZD2,HEY1,NOTCH1,TGFB2,TGFBR1,TGFBR2,VANGL2,WNT11,WNT5A
GO:0010977	negative regulation of neuron projection development	biological_process	26/2088	132/25309	2.38750290258911	2.54842311433467e-05	0.000766866677606366	26	ADCY6,ARHGEF1,CDK5,CRMP1,DAB1,DNM3,DPYSL3,EFNA1,EFNB2,EPHA7,EPHB2,GDI1,GORASP1,LPAR1,MDM2,NGEF,NRP1,PTPRG,PTPRS,RAB29,RAP1GAP2,RTN4,SEMA3F,SPOCK1,SPP1,WNT5A	ADCY6,ARHGEF1,CDK5,CRMP1,DAB1,DNM3,DPYSL3,EFNA1,EFNB2,EPHA7,EPHB2,GDI1,GORASP1,LPAR1,MDM2,NGEF,NRP1,PTPRG,PTPRS,RAB29,RAP1GAP2,RTN4,SEMA3F,SPOCK1,SPP1,WNT5A
GO:0031328	positive regulation of cellular biosynthetic process	biological_process	219/2088	2043/25309	1.29933231499766	2.60290406769448e-05	0.000781322218537895	219	ABHD14B,ACVR1B,ADGRF5,AFAP1L2,AGO1,AGRN,ARMCX3,ARRB1,ATAD2,AURKB,BCL10,BLOC1S2,BMP2,BMP4,BMPR2,BRD8,CASK,CASZ1,CCL20,CCN1,CDK8,CDKN1C,CEBPB,CHD6,CHD7,CITED2,COL1A1,CREB3L4,CRTC2,CTBP2,DDAH1,DDX41,DHX36,DLX5,DOT1L,DYRK2,E2F1,E2F2,E2F5,EFCAB7,EGR1,EGR2,EHF,EIF5A,EIF6,ELF3,ELK3,ELOVL5,ENY2,ERCC2,ERCC3,ERLIN1,ETV4,EXOSC9,F2R,F2RL1,FABP3,FBXO4,FGF1,FGFR1,FHL2,FOS,FOSL2,FOXE1,FOXJ1,FOXO1,FZD2,FZD4,GLIS…	ABHD14B,ACVR1B,ADGRF5,AFAP1L2,AGO1,AGRN,ARMCX3,ARRB1,ATAD2,AURKB,BCL10,BLOC1S2,BMP2,BMP4,BMPR2,BRD8,CASK,CASZ1,CCL20,CCN1,CDK8,CDKN1C,CEBPB,CHD6,CHD7,CITED2,COL1A1,CREB3L4,CRTC2,CTBP2,DDAH1,DDX41,DHX36,DLX5,DOT1L,DYRK2,E2F1,E2F2,E2F5,EFCAB7,EGR1,EGR2,EHF,EIF5A,EIF6,ELF3,ELK3,ELOVL5,ENY2,ERCC2,ERCC3,ERLIN1,ETV4,EXOSC9,F2R,F2RL1,FABP3,FBXO4,FGF1,FGFR1,FHL2,FOS,FOSL2,FOXE1,FOXJ1,FOXO1,FZD2,FZD4,GLIS…
GO:0061383	trabecula morphogenesis	biological_process	15/2088	55/25309	3.30577324973877	2.64710035235982e-05	0.000792626814149816	15	ADAMTS1,CHD7,COL1A1,FBN2,FHL2,HEG1,HEY1,NOTCH1,NRG1,PPARGC1B,SEMA4D,SFRP1,TGFB2,TGFBR1,THBS3	ADAMTS1,CHD7,COL1A1,FBN2,FHL2,HEG1,HEY1,NOTCH1,NRG1,PPARGC1B,SEMA4D,SFRP1,TGFB2,TGFBR1,THBS3
GO:0005102	signaling receptor binding	molecular_function	188/2088	1714/25309	1.32950973949043	2.75883205892447e-05	0.000824048186664459	188	AAK1,ABL2,ADAM15,ADM,ADORA1,ADORA2A,ALCAM,ANGPT1,ANGPTL2,ANKRA2,ARRB1,ATP5F1B,BDKRB2,BLNK,BMP1,BMP2,BMP4,BMP8B,BUD31,C3,C5,CADM1,CASK,CCL2,CCL20,CCN1,CCN2,CCN4,CCNB1,CDH17,CDK5,CEBPB,COL16A1,COL4A3,CPNE3,CTBP2,CXCL12,CXCL8,DDX5,DEFB1,DKK1,DNM1,DNM3,DOCK2,DOCK4,DOK3,ECM1,EFEMP1,EFNA1,EFNB1,EFNB2,EGFL6,EPHA7,EPHB2,EPS8L1,F2R,F2RL1,FASLG,FBLN1,FGF1,FGF21,FGFR1,FHL2,FLOT2,FLRT1,FLRT3,FN1,FYB1,GNPAT,G…	AAK1,ABL2,ADAM15,ADM,ADORA1,ADORA2A,ALCAM,ANGPT1,ANGPTL2,ANKRA2,ARRB1,ATP5F1B,BDKRB2,BLNK,BMP1,BMP2,BMP4,BMP8B,BUD31,C3,C5,CADM1,CASK,CCL2,CCL20,CCN1,CCN2,CCN4,CCNB1,CDH17,CDK5,CEBPB,COL16A1,COL4A3,CPNE3,CTBP2,CXCL12,CXCL8,DDX5,DEFB1,DKK1,DNM1,DNM3,DOCK2,DOCK4,DOK3,ECM1,EFEMP1,EFNA1,EFNB1,EFNB2,EGFL6,EPHA7,EPHB2,EPS8L1,F2R,F2RL1,FASLG,FBLN1,FGF1,FGF21,FGFR1,FHL2,FLOT2,FLRT1,FLRT3,FN1,FYB1,GNPAT,G…
GO:0014069	postsynaptic density	cellular_component	37/2088	221/25309	2.0293359165063	2.79213784361021e-05	0.00083194731276317	37	ADD3,ADORA1,ADORA2A,ARRB1,BMPR2,CABP1,CADM1,CAMK2N1,CDK5,CLSTN1,CPEB4,CRIPT,DAB1,DCLK1,DISC1,DLG5,DNM3,DRP2,EPB41L3,HOMER1,KALRN,LRRC7,LZTS1,NETO2,PJA2,PRKCG,PSD3,PTPRS,RTN4,SHANK1,SHANK2,SORCS3,SPOCK1,SPTBN1,SRCIN1,TANC1,USP8	ADD3,ADORA1,ADORA2A,ARRB1,BMPR2,CABP1,CADM1,CAMK2N1,CDK5,CLSTN1,CPEB4,CRIPT,DAB1,DCLK1,DISC1,DLG5,DNM3,DRP2,EPB41L3,HOMER1,KALRN,LRRC7,LZTS1,NETO2,PJA2,PRKCG,PSD3,PTPRS,RTN4,SHANK1,SHANK2,SORCS3,SPOCK1,SPTBN1,SRCIN1,TANC1,USP8
GO:0099572	postsynaptic specialization	cellular_component	37/2088	222/25309	2.02019476372925	3.08861323562448e-05	0.000918029723245541	37	ADD3,ADORA1,ADORA2A,ARRB1,BMPR2,CABP1,CADM1,CAMK2N1,CDK5,CLSTN1,CPEB4,CRIPT,DAB1,DCLK1,DISC1,DLG5,DNM3,DRP2,EPB41L3,HOMER1,KALRN,LRRC7,LZTS1,NETO2,PJA2,PRKCG,PSD3,PTPRS,RTN4,SHANK1,SHANK2,SORCS3,SPOCK1,SPTBN1,SRCIN1,TANC1,USP8	ADD3,ADORA1,ADORA2A,ARRB1,BMPR2,CABP1,CADM1,CAMK2N1,CDK5,CLSTN1,CPEB4,CRIPT,DAB1,DCLK1,DISC1,DLG5,DNM3,DRP2,EPB41L3,HOMER1,KALRN,LRRC7,LZTS1,NETO2,PJA2,PRKCG,PSD3,PTPRS,RTN4,SHANK1,SHANK2,SORCS3,SPOCK1,SPTBN1,SRCIN1,TANC1,USP8
GO:0031399	regulation of protein modification process	biological_process	207/2088	1920/25309	1.30681348778736	3.10674746289985e-05	0.000921162016689156	207	ACVR1B,ADCY3,ADCY6,ADORA1,ADORA2A,AGER,AIDA,AKAP13,ALOX12B,ANGPT1,APLNR,ARRB1,ATG14,ATP6AP1,AXIN2,BCL10,BCL2,BCOR,BDKRB2,BGN,BIRC3,BIRC7,BMI1,BMP2,BMP4,BMP8B,BMPR2,BRAT1,C3,C5,CACTIN,CAMK2N1,CCL20,CCN1,CCN2,CCNB1,CCND1,CD109,CD44,CD81,CDC25C,CDC37,CDC6,CDK5,CDKN1C,CENPE,CHMP6,CRLF1,DAB1,DCUN1D5,DENND2B,DEPTOR,DKK1,DNMT1,DUSP10,DUSP4,DUSP5,DUSP6,EFNA1,EGR1,EPHA2,EPHA7,EPHB2,ERN2,F2R,F2RL1,FANCI,FB…	ACVR1B,ADCY3,ADCY6,ADORA1,ADORA2A,AGER,AIDA,AKAP13,ALOX12B,ANGPT1,APLNR,ARRB1,ATG14,ATP6AP1,AXIN2,BCL10,BCL2,BCOR,BDKRB2,BGN,BIRC3,BIRC7,BMI1,BMP2,BMP4,BMP8B,BMPR2,BRAT1,C3,C5,CACTIN,CAMK2N1,CCL20,CCN1,CCN2,CCNB1,CCND1,CD109,CD44,CD81,CDC25C,CDC37,CDC6,CDK5,CDKN1C,CENPE,CHMP6,CRLF1,DAB1,DCUN1D5,DENND2B,DEPTOR,DKK1,DNMT1,DUSP10,DUSP4,DUSP5,DUSP6,EFNA1,EGR1,EPHA2,EPHA7,EPHB2,ERN2,F2R,F2RL1,FANCI,FB…
GO:0046890	regulation of lipid biosynthetic process	biological_process	33/2088	189/25309	2.11639451438302	3.12547312132372e-05	0.000924453964446165	33	ACACB,ADGRF5,ADIPOR1,BMP2,C3,CCN1,EGR1,EIF6,ELOVL5,ELOVL6,ERLIN1,FABP3,FASN,FDPS,FGF1,HMGCS1,LOC119623289,MBTPS1,MVK,NFKB1,PDGFB,PLA2G6,PPARGC1A,PRKCD,SCD,SNAI1,SNAI2,SOD1,SORBS1,SQLE,SREBF1,SREBF2,STARD4	ACACB,ADGRF5,ADIPOR1,BMP2,C3,CCN1,EGR1,EIF6,ELOVL5,ELOVL6,ERLIN1,FABP3,FASN,FDPS,FGF1,HMGCS1,LOC119623289,MBTPS1,MVK,NFKB1,PDGFB,PLA2G6,PPARGC1A,PRKCD,SCD,SNAI1,SNAI2,SOD1,SORBS1,SQLE,SREBF1,SREBF2,STARD4
GO:0050807	regulation of synapse organization	biological_process	29/2088	157/25309	2.23894196744515	3.18248126566223e-05	0.00093902555495586	29	ADGRB2,ADGRL1,AGRN,ANAPC2,CDK5,CLSTN1,CRIPT,DISC1,DKK1,DLG5,DMPK,DNM3,EFNA1,EPHA7,EPHB2,EPHB3,FLRT1,FLRT3,KALRN,LOC103223672,LOC103224743,MECP2,MEF2C,MESD,NGEF,SRCIN1,THBS2,WNT5A,ZMYND8	ADGRB2,ADGRL1,AGRN,ANAPC2,CDK5,CLSTN1,CRIPT,DISC1,DKK1,DLG5,DMPK,DNM3,EFNA1,EPHA7,EPHB2,EPHB3,FLRT1,FLRT3,KALRN,LOC103223672,LOC103224743,MECP2,MEF2C,MESD,NGEF,SRCIN1,THBS2,WNT5A,ZMYND8
GO:0008284	positive regulation of cell population proliferation	biological_process	117/2088	981/25309	1.44564395936588	3.22164609570796e-05	0.000948274325307049	117	ABCC4,ADM,AGER,ATP7A,B4GALT1,BCL2,BLOC1S2,BMI1,BMP2,BMP4,BMPR2,BNC1,CCAR1,CCN1,CCN2,CCNB1,CCND1,CD81,CDC6,CHRD,CRLF1,CXCL12,DERL2,DHPS,DISC1,DLX5,DOT1L,E2F1,ECM1,EFNB1,EFNB2,EGR1,EIF5A,F2R,F3,FBLN1,FBXW4,FGF1,FGF21,FGFR1,FGFR3,FN1,FOSL2,GLUL,GPR37L1,GREM1,HIF1A,HIPK2,HMGB2,HMOX1,IL31RA,IL6ST,ITGB3,KITLG,KLF5,LAMC2,LHX1,LOC103219294,LOC103226102,LOC103231892,LOC103239557,LOC103242911,LOC103243316,…	ABCC4,ADM,AGER,ATP7A,B4GALT1,BCL2,BLOC1S2,BMI1,BMP2,BMP4,BMPR2,BNC1,CCAR1,CCN1,CCN2,CCNB1,CCND1,CD81,CDC6,CHRD,CRLF1,CXCL12,DERL2,DHPS,DISC1,DLX5,DOT1L,E2F1,ECM1,EFNB1,EFNB2,EGR1,EIF5A,F2R,F3,FBLN1,FBXW4,FGF1,FGF21,FGFR1,FGFR3,FN1,FOSL2,GLUL,GPR37L1,GREM1,HIF1A,HIPK2,HMGB2,HMOX1,IL31RA,IL6ST,ITGB3,KITLG,KLF5,LAMC2,LHX1,LOC103219294,LOC103226102,LOC103231892,LOC103239557,LOC103242911,LOC103243316,…
GO:0016192	vesicle-mediated transport	biological_process	213/2088	1986/25309	1.30000448542094	3.27690701739103e-05	0.00096220463438017	213	AAK1,ABCC4,ACAA1,ADGRG3,ADM,ADORA1,ADORA2A,ANK1,ANXA3,ANXA8L1,ARFGAP2,ARHGAP45,ARL4C,ARMC8,ARPC2,ARRB1,ATG14,ATP11A,ATP9A,B4GALT1,BECN1,BLOC1S6,BRPF3,C3,CADPS2,CANX,CCDC91,CD109,CD44,CD68,CD81,CDK5,CENPE,CFD,CHMP6,CLASP2,CLTB,COL7A1,COLEC12,COPB1,COTL1,CPNE3,CSNK1A1,CUBN,CYTH3,DCLK1,DCTN5,DEGS1,DENND2A,DENND3,DERA,DNAJC6,DNM1,DNM1L,DNM3,DOC2B,DOCK2,DOK3,ECM1,EEA1,EHD1,EHD2,ENTR1,ERGIC1,ERP44,EXOC…	AAK1,ABCC4,ACAA1,ADGRG3,ADM,ADORA1,ADORA2A,ANK1,ANXA3,ANXA8L1,ARFGAP2,ARHGAP45,ARL4C,ARMC8,ARPC2,ARRB1,ATG14,ATP11A,ATP9A,B4GALT1,BECN1,BLOC1S6,BRPF3,C3,CADPS2,CANX,CCDC91,CD109,CD44,CD68,CD81,CDK5,CENPE,CFD,CHMP6,CLASP2,CLTB,COL7A1,COLEC12,COPB1,COTL1,CPNE3,CSNK1A1,CUBN,CYTH3,DCLK1,DCTN5,DEGS1,DENND2A,DENND3,DERA,DNAJC6,DNM1,DNM1L,DNM3,DOC2B,DOCK2,DOK3,ECM1,EEA1,EHD1,EHD2,ENTR1,ERGIC1,ERP44,EXOC…
GO:0098772	molecular function regulator	molecular_function	227/2088	2137/25309	1.28755510912458	3.30979604444837e-05	0.000969514411377425	227	ABCC9,ADM,AFAP1L2,AGAP2,AHSA1,AKAP13,ANGPT1,ANXA3,ANXA4,APOH,ARFGAP2,ARHGAP18,ARHGAP24,ARHGAP26,ARHGAP35,ARHGAP45,ARHGAP6,ARHGEF1,ARHGEF28,ARHGEF9,ARRB1,ATP1B3,ATP7A,AXIN2,AZIN2,BCL2,BGN,BIRC3,BIRC7,BMP1,BMP2,BMP4,BMP8B,C3,C5,CACNG7,CAMK2N1,CAST,CCL2,CCL20,CCN2,CCNB1,CCND1,CD109,CDC37,CDC42EP5,CDK5,CDKN1C,COL4A3,COL6A3,COL7A1,COX6A1,CXCL12,CXCL8,CYTH3,CYTH4,DENND2A,DENND2B,DENND3,DEPDC5,DKK1,DMPK…	ABCC9,ADM,AFAP1L2,AGAP2,AHSA1,AKAP13,ANGPT1,ANXA3,ANXA4,APOH,ARFGAP2,ARHGAP18,ARHGAP24,ARHGAP26,ARHGAP35,ARHGAP45,ARHGAP6,ARHGEF1,ARHGEF28,ARHGEF9,ARRB1,ATP1B3,ATP7A,AXIN2,AZIN2,BCL2,BGN,BIRC3,BIRC7,BMP1,BMP2,BMP4,BMP8B,C3,C5,CACNG7,CAMK2N1,CAST,CCL2,CCL20,CCN2,CCNB1,CCND1,CD109,CDC37,CDC42EP5,CDK5,CDKN1C,COL4A3,COL6A3,COL7A1,COX6A1,CXCL12,CXCL8,CYTH3,CYTH4,DENND2A,DENND2B,DENND3,DEPDC5,DKK1,DMPK…
GO:0006810	transport	biological_process	508/2088	5278/25309	1.16664525196035	3.33617304195677e-05	0.000972758497350309	508	AAGAB,AAK1,ABCA4,ABCA5,ABCC2,ABCC4,ABCC5,ABCC9,ACAA1,ACACB,ADD1,ADD3,ADGRG3,ADM,ADORA1,ADORA2A,AFG3L2,AGAP2,AKAP12,AKAP13,ANK1,ANO1,ANXA3,ANXA8L1,AP3M1,APPBP2,ARFGAP2,ARHGAP45,ARHGEF9,ARL3,ARL4C,ARL6IP1,ARMC8,ARPC2,ARRB1,ASIC1,ATG14,ATP11A,ATP13A4,ATP1B1,ATP1B3,ATP2B3,ATP5F1B,ATP5F1E,ATP5MC3,ATP5MG,ATP5PB,ATP6AP1,ATP6V0A4,ATP6V1F,ATP7A,ATP8B2,ATP9A,AZIN2,B4GALT1,BACH2,BBS5,BCL2,BDKRB2,BECN1,BLOC1…	AAGAB,AAK1,ABCA4,ABCA5,ABCC2,ABCC4,ABCC5,ABCC9,ACAA1,ACACB,ADD1,ADD3,ADGRG3,ADM,ADORA1,ADORA2A,AFG3L2,AGAP2,AKAP12,AKAP13,ANK1,ANO1,ANXA3,ANXA8L1,AP3M1,APPBP2,ARFGAP2,ARHGAP45,ARHGEF9,ARL3,ARL4C,ARL6IP1,ARMC8,ARPC2,ARRB1,ASIC1,ATG14,ATP11A,ATP13A4,ATP1B1,ATP1B3,ATP2B3,ATP5F1B,ATP5F1E,ATP5MC3,ATP5MG,ATP5PB,ATP6AP1,ATP6V0A4,ATP6V1F,ATP7A,ATP8B2,ATP9A,AZIN2,B4GALT1,BACH2,BBS5,BCL2,BDKRB2,BECN1,BLOC1…
GO:0050810	regulation of steroid biosynthetic process	biological_process	22/2088	104/25309	2.56409335396404	3.34312063575704e-05	0.000972758497350309	22	ACACB,BMP2,EGR1,ELOVL6,ERLIN1,FASN,FDPS,FGF1,HMGCS1,LOC119623289,MBTPS1,MVK,NFKB1,PPARGC1A,SCD,SNAI1,SNAI2,SOD1,SQLE,SREBF1,SREBF2,STARD4	ACACB,BMP2,EGR1,ELOVL6,ERLIN1,FASN,FDPS,FGF1,HMGCS1,LOC119623289,MBTPS1,MVK,NFKB1,PPARGC1A,SCD,SNAI1,SNAI2,SOD1,SQLE,SREBF1,SREBF2,STARD4
GO:0010594	regulation of endothelial cell migration	biological_process	26/2088	134/25309	2.35186853090867	3.34493521394474e-05	0.000972758497350309	26	AMOT,ANGPT1,ANXA3,APOH,ATP5F1B,BCAR1,BMP4,BMPR2,EFNA1,EPHA2,FGF1,FGFR1,HDAC5,ITGB3,LOC103217858,MET,NOTCH1,NR2F2,NRP1,NRP2,PDGFB,PLPP3,SERPINF1,SP100,SPARC,WNT5A	AMOT,ANGPT1,ANXA3,APOH,ATP5F1B,BCAR1,BMP4,BMPR2,EFNA1,EPHA2,FGF1,FGFR1,HDAC5,ITGB3,LOC103217858,MET,NOTCH1,NR2F2,NRP1,NRP2,PDGFB,PLPP3,SERPINF1,SP100,SPARC,WNT5A
GO:0048858	cell projection morphogenesis	biological_process	67/2088	492/25309	1.65064694109585	3.38862596206413e-05	0.000983106867032337	67	ADORA2A,AFG3L2,ALCAM,ARHGAP35,ATP7A,BCL2,CDK5,CNTNAP2,CRMP1,CXCL12,DAB1,DCLK1,DDR1,DLX5,DSCAML1,EFNA1,EFNB1,EFNB2,EGR2,EPB41L3,EPHA7,EPHB2,EPHB3,EXT1,FLRT1,FLRT3,FMN1,GPC1,KIF5C,LHX1,LOC103234868,LRFN3,NBL1,NES,NOTCH1,NRP1,NRP2,NTF3,NTN4,PACSIN1,PARD6B,PAX6,PDLIM7,PICALM,PIK3CB,PLXNA1,PLXNA4,RERE,S100A6,SEMA3F,SEMA6A,SGK1,SHANK1,SLC9A6,SLIT3,SPON2,SPTBN1,SPTBN2,TGFB2,TSKU,UNC5D,USP9X,VANGL2,VAX1,…	ADORA2A,AFG3L2,ALCAM,ARHGAP35,ATP7A,BCL2,CDK5,CNTNAP2,CRMP1,CXCL12,DAB1,DCLK1,DDR1,DLX5,DSCAML1,EFNA1,EFNB1,EFNB2,EGR2,EPB41L3,EPHA7,EPHB2,EPHB3,EXT1,FLRT1,FLRT3,FMN1,GPC1,KIF5C,LHX1,LOC103234868,LRFN3,NBL1,NES,NOTCH1,NRP1,NRP2,NTF3,NTN4,PACSIN1,PARD6B,PAX6,PDLIM7,PICALM,PIK3CB,PLXNA1,PLXNA4,RERE,S100A6,SEMA3F,SEMA6A,SGK1,SHANK1,SLC9A6,SLIT3,SPON2,SPTBN1,SPTBN2,TGFB2,TSKU,UNC5D,USP9X,VANGL2,VAX1,…
GO:0010464	regulation of mesenchymal cell proliferation	biological_process	12/2088	38/25309	3.82773744706594	3.41680587034876e-05	0.000988916582093542	12	BMP4,CHRD,FBXW4,FGFR1,LMNA,LRP5,MYCN,PHF14,STAT1,TGFBR2,WNT11,WNT5A	BMP4,CHRD,FBXW4,FGFR1,LMNA,LRP5,MYCN,PHF14,STAT1,TGFBR2,WNT11,WNT5A
GO:0048706	embryonic skeletal system development	biological_process	24/2088	119/25309	2.44460542837825	3.43681113865735e-05	0.000992338301868992	24	BMP4,COL1A1,DSCAML1,EXT1,HOXC5,HOXC6,LHX1,MEF2C,MMP16,MYCN,NDST1,PCSK5,PDGFRA,RDH10,RUNX2,SCX,TFAP2A,TGFB2,TGFB3,TGFBR1,TGFBR2,TULP3,WNT11,WNT5A	BMP4,COL1A1,DSCAML1,EXT1,HOXC5,HOXC6,LHX1,MEF2C,MMP16,MYCN,NDST1,PCSK5,PDGFRA,RDH10,RUNX2,SCX,TFAP2A,TGFB2,TGFB3,TGFBR1,TGFBR2,TULP3,WNT11,WNT5A
GO:0010628	positive regulation of gene expression	biological_process	226/2088	2128/25309	1.28730455809063	3.4922998479181e-05	0.0010059648516794	226	ABHD14B,ACVR1B,AFAP1L2,AGO1,AGRN,ALOX12B,ARMCX3,ARRB1,ATAD2,AXIN2,BCL10,BLOC1S2,BMP2,BMP4,BMPR2,BRD8,CAMK2N1,CASK,CASZ1,CCN1,CCN2,CCNB1,CDK8,CDKN1C,CEBPB,CHD6,CHD7,CITED2,COL1A1,CREB3L4,CRTC2,CTBP2,DDX41,DDX5,DEK,DHX36,DKK1,DLX5,DNMT1,DOT1L,E2F1,E2F2,E2F5,EFCAB7,EGR1,EGR2,EHF,EIF5A,EIF6,ELF3,ELK3,ENY2,EPHB2,ERCC2,ERCC3,ERLIN1,ETV4,EXOSC9,F2R,F2RL1,FBLN1,FGF1,FHL2,FN1,FOS,FOSL2,FOXE1,FOXJ1,FOXO1,F…	ABHD14B,ACVR1B,AFAP1L2,AGO1,AGRN,ALOX12B,ARMCX3,ARRB1,ATAD2,AXIN2,BCL10,BLOC1S2,BMP2,BMP4,BMPR2,BRD8,CAMK2N1,CASK,CASZ1,CCN1,CCN2,CCNB1,CDK8,CDKN1C,CEBPB,CHD6,CHD7,CITED2,COL1A1,CREB3L4,CRTC2,CTBP2,DDX41,DDX5,DEK,DHX36,DKK1,DLX5,DNMT1,DOT1L,E2F1,E2F2,E2F5,EFCAB7,EGR1,EGR2,EHF,EIF5A,EIF6,ELF3,ELK3,ENY2,EPHB2,ERCC2,ERCC3,ERLIN1,ETV4,EXOSC9,F2R,F2RL1,FBLN1,FGF1,FHL2,FN1,FOS,FOSL2,FOXE1,FOXJ1,FOXO1,F…
GO:0031267	small GTPase binding	molecular_function	74/2088	559/25309	1.60459118979568	3.54119374295081e-05	0.0010175059455986	74	AKAP13,ANGPT1,AP3M1,ARHGEF1,ARHGEF28,ARHGEF9,ATP6AP1,ATP7A,CDC42EP5,CSE1L,DAAM2,DENND2A,DENND2B,DENND3,DNM1L,DOCK2,DOCK4,EHD1,EPS8,EXPH5,FGF1,FGFR1,FGFR3,FMNL1,FMNL2,FMNL3,GRIN2D,IPO13,ITSN1,KALRN,KITLG,KNDC1,LLGL2,LOC119620909,LOC119624849,LSM2,MICALL2,MYO5B,NGEF,NPC1L1,PDGFB,PDGFRA,PDGFRB,PFN1,PICALM,PLCE1,PLEKHG4,PLEKHG4B,RAB11FIP4,RAB29,RAB3GAP1,RANBP17,RASGRP3,RCC1,RGL1,RGP1,RILPL2,RNF41,SGS…	AKAP13,ANGPT1,AP3M1,ARHGEF1,ARHGEF28,ARHGEF9,ATP6AP1,ATP7A,CDC42EP5,CSE1L,DAAM2,DENND2A,DENND2B,DENND3,DNM1L,DOCK2,DOCK4,EHD1,EPS8,EXPH5,FGF1,FGFR1,FGFR3,FMNL1,FMNL2,FMNL3,GRIN2D,IPO13,ITSN1,KALRN,KITLG,KNDC1,LLGL2,LOC119620909,LOC119624849,LSM2,MICALL2,MYO5B,NGEF,NPC1L1,PDGFB,PDGFRA,PDGFRB,PFN1,PICALM,PLCE1,PLEKHG4,PLEKHG4B,RAB11FIP4,RAB29,RAB3GAP1,RANBP17,RASGRP3,RCC1,RGL1,RGP1,RILPL2,RNF41,SGS…
GO:0002376	immune system process	biological_process	299/2088	2926/25309	1.23862932540337	3.56210336792673e-05	0.0010175059455986	299	ABCC9,ABCF3,ABL2,ACAA1,ADAM15,ADD1,ADGRG3,ADM,AGBL5,AGER,AKAP17A,ALCAM,ANGPT1,ANLN,ANXA3,APOBEC3C,APOBEC3G,ARHGAP45,ARMC8,ARPC2,ATP11A,ATP1B3,ATP7A,B4GALT1,BARX1,BCAR1,BCL10,BCL2,BECN1,BIRC3,BLNK,BMI1,BMP4,BTNL8,C1R,C1S,C3,C5,CACNB3,CACTIN,CCL2,CCL20,CD109,CD44,CD68,CD83,CDH17,CDKN1C,CEACAM20,CEBPB,CENPE,CFB,CFD,CHD7,CITED2,COL1A1,COLEC12,COPB1,COTL1,CPNE3,CTPS1,CUL1,CXCL12,CXCL8,DCTN5,DDX41,DEGS…	ABCC9,ABCF3,ABL2,ACAA1,ADAM15,ADD1,ADGRG3,ADM,AGBL5,AGER,AKAP17A,ALCAM,ANGPT1,ANLN,ANXA3,APOBEC3C,APOBEC3G,ARHGAP45,ARMC8,ARPC2,ATP11A,ATP1B3,ATP7A,B4GALT1,BARX1,BCAR1,BCL10,BCL2,BECN1,BIRC3,BLNK,BMI1,BMP4,BTNL8,C1R,C1S,C3,C5,CACNB3,CACTIN,CCL2,CCL20,CD109,CD44,CD68,CD83,CDH17,CDKN1C,CEACAM20,CEBPB,CENPE,CFB,CFD,CHD7,CITED2,COL1A1,COLEC12,COPB1,COTL1,CPNE3,CTPS1,CUL1,CXCL12,CXCL8,DCTN5,DDX41,DEGS…
GO:0032559	adenyl ribonucleotide binding	molecular_function	220/2088	2064/25309	1.29198502331522	3.56501969401846e-05	0.0010175059455986	220	AAK1,AARS1,ABCA4,ABCA5,ABCC1,ABCC2,ABCC4,ABCC5,ABCC9,ABCF3,ABL2,ACACB,ACOT7,ACSL5,ACVR1B,ADCY3,ADCY6,AFG3L2,AK6,ASNS,ATAD2,ATP11A,ATP13A4,ATP2B3,ATP5F1B,ATP6AP1,ATP7A,ATP8B2,ATP8B3,ATP9A,AURKB,BMPR2,BUB1B,CAMK1D,CASK,CDC42BPG,CDC6,CDK18,CDK19,CDK5,CDK8,CDKL1,CENPE,CHD3,CHD6,CHD7,CILK1,CLPB,CSNK1A1,CTPS1,DCLK1,DDR1,DDX1,DDX41,DDX49,DDX5,DDX55,DDX56,DDX59,DDX6,DGKG,DHX29,DHX36,DMPK,DNAH2,DNAH5,DYRK…	AAK1,AARS1,ABCA4,ABCA5,ABCC1,ABCC2,ABCC4,ABCC5,ABCC9,ABCF3,ABL2,ACACB,ACOT7,ACSL5,ACVR1B,ADCY3,ADCY6,AFG3L2,AK6,ASNS,ATAD2,ATP11A,ATP13A4,ATP2B3,ATP5F1B,ATP6AP1,ATP7A,ATP8B2,ATP8B3,ATP9A,AURKB,BMPR2,BUB1B,CAMK1D,CASK,CDC42BPG,CDC6,CDK18,CDK19,CDK5,CDK8,CDKL1,CENPE,CHD3,CHD6,CHD7,CILK1,CLPB,CSNK1A1,CTPS1,DCLK1,DDR1,DDX1,DDX41,DDX49,DDX5,DDX55,DDX56,DDX59,DDX6,DGKG,DHX29,DHX36,DMPK,DNAH2,DNAH5,DYRK…
GO:0060993	kidney morphogenesis	biological_process	20/2088	90/25309	2.69359301830566	3.56592749137796e-05	0.0010175059455986	20	ADAMTS16,BCL2,BMP2,BMP4,FGF1,FMN1,FOXJ1,GREM1,HNF1B,KIF26B,LAMA5,LGR4,LHX1,PDGFRB,SALL1,VANGL2,WNK4,WNT11,WNT7B,WWTR1	ADAMTS16,BCL2,BMP2,BMP4,FGF1,FMN1,FOXJ1,GREM1,HNF1B,KIF26B,LAMA5,LGR4,LHX1,PDGFRB,SALL1,VANGL2,WNK4,WNT11,WNT7B,WWTR1
GO:0003013	circulatory system process	biological_process	55/2088	382/25309	1.74519442939961	3.64791650692142e-05	0.00103845735867221	55	ADAMTS16,ADCY6,ADH5,ADM,ADORA1,ADORA2A,AKAP13,AMOT,ANGPT1,ARHGAP35,BDKRB2,BMPR2,CACNA1D,CACNA1G,CACNA2D1,CHD7,COL4A3,CXCL12,DDAH1,DNM1L,DOCK4,DOCK5,ELN,F2R,F2RL1,GCH1,HEG1,HMOX1,HRH1,HTR1D,KCNJ8,LOC103225023,LRP5,MC3R,MECP2,MKKS,NAV2,NPR3,NPY4R2,NR2F2,PCSK5,PDE2A,PDGFB,PLA2G6,PRKG1,PTPRJ,SERPINF2,SGK1,SLC2A5,SLC4A5,SLC8A1,SOD1,STAT1,TBC1D8,VAMP2	ADAMTS16,ADCY6,ADH5,ADM,ADORA1,ADORA2A,AKAP13,AMOT,ANGPT1,ARHGAP35,BDKRB2,BMPR2,CACNA1D,CACNA1G,CACNA2D1,CHD7,COL4A3,CXCL12,DDAH1,DNM1L,DOCK4,DOCK5,ELN,F2R,F2RL1,GCH1,HEG1,HMOX1,HRH1,HTR1D,KCNJ8,LOC103225023,LRP5,MC3R,MECP2,MKKS,NAV2,NPR3,NPY4R2,NR2F2,PCSK5,PDE2A,PDGFB,PLA2G6,PRKG1,PTPRJ,SERPINF2,SGK1,SLC2A5,SLC4A5,SLC8A1,SOD1,STAT1,TBC1D8,VAMP2
GO:0010941	regulation of cell death	biological_process	221/2088	2076/25309	1.29035561498313	3.69998226475987e-05	0.00105081229331951	221	AARS1,ACSL5,ADAMTSL4,ADM,ADORA1,ADORA2A,AGAP2,AIFM2,AKAP13,ANGPT1,ANXA4,APH1A,APOH,ARHGEF1,ARHGEF9,ARL6IP1,ARRB1,ASNS,AURKB,AXIN2,B4GALT1,BBC3,BCAR1,BCL10,BCL2,BCL2L14,BDKRB2,BIRC3,BIRC7,BMP2,BMP4,BMP8B,BTBD10,BTG1,BTG2,CAMK1D,CAST,CCN1,CCN2,CCN4,CD44,CDK19,CDK5,CEBPB,CIDEC,CITED2,COL4A3,CPEB4,CRLF1,CXCL12,CYP1B1,DEPTOR,DKK1,DLG5,DNM1L,DUSP6,E2F1,ECSCR,EFNA1,EFNB2,EGR1,EIF2S1,EIF5A,EPHA7,F2R,F3,F…	AARS1,ACSL5,ADAMTSL4,ADM,ADORA1,ADORA2A,AGAP2,AIFM2,AKAP13,ANGPT1,ANXA4,APH1A,APOH,ARHGEF1,ARHGEF9,ARL6IP1,ARRB1,ASNS,AURKB,AXIN2,B4GALT1,BBC3,BCAR1,BCL10,BCL2,BCL2L14,BDKRB2,BIRC3,BIRC7,BMP2,BMP4,BMP8B,BTBD10,BTG1,BTG2,CAMK1D,CAST,CCN1,CCN2,CCN4,CD44,CDK19,CDK5,CEBPB,CIDEC,CITED2,COL4A3,CPEB4,CRLF1,CXCL12,CYP1B1,DEPTOR,DKK1,DLG5,DNM1L,DUSP6,E2F1,ECSCR,EFNA1,EFNB2,EGR1,EIF2S1,EIF5A,EPHA7,F2R,F3,F…
GO:0042060	wound healing	biological_process	63/2088	456/25309	1.67463513309135	3.71852425684605e-05	0.00105361083324234	63	ADAM15,ADORA2A,ANXA8L1,APOH,ARHGAP35,ARRB1,B4GALT1,BLOC1S3,CCL20,CCN1,CCNB1,CD44,COL1A1,CPQ,DDR1,DGKG,DOCK9,EHD1,EHD2,ELK3,F2R,F2RL1,F2RL2,F3,FBLN1,FN1,HIF1A,HMOX1,IRF1,ITGB3,ITPK1,ITPR3,LOC103219294,LOC103222210,LOC119623289,LOC119623363,MACF1,MAFG,MAPK14,NOTCH1,NRG1,PDGFC,PDGFRA,PDGFRB,PIK3CB,PRKCD,PRKCE,PRKCG,SDC1,SDC4,SERPINA5,SPARC,TGFB2,TGFB3,TGFBR1,TGFBR2,TLN1,TM4SF4,TNC,VANGL2,VAV3,VPS45,…	ADAM15,ADORA2A,ANXA8L1,APOH,ARHGAP35,ARRB1,B4GALT1,BLOC1S3,CCL20,CCN1,CCNB1,CD44,COL1A1,CPQ,DDR1,DGKG,DOCK9,EHD1,EHD2,ELK3,F2R,F2RL1,F2RL2,F3,FBLN1,FN1,HIF1A,HMOX1,IRF1,ITGB3,ITPK1,ITPR3,LOC103219294,LOC103222210,LOC119623289,LOC119623363,MACF1,MAFG,MAPK14,NOTCH1,NRG1,PDGFC,PDGFRA,PDGFRB,PIK3CB,PRKCD,PRKCE,PRKCG,SDC1,SDC4,SERPINA5,SPARC,TGFB2,TGFB3,TGFBR1,TGFBR2,TLN1,TM4SF4,TNC,VANGL2,VAV3,VPS45,…
GO:0003206	cardiac chamber morphogenesis	biological_process	26/2088	135/25309	2.33444728253157	3.82198971742298e-05	0.00108040254785987	26	ADAMTS1,BMP4,BMPR2,CCN1,CHD7,CITED2,FHL2,FZD2,HEG1,HEY1,HIF1A,JAG1,LOC103222210,MDM2,MEF2C,NOTCH1,NRG1,NRP1,NRP2,TBX2,TGFB2,TGFBR1,TGFBR2,VANGL2,WNT11,WNT5A	ADAMTS1,BMP4,BMPR2,CCN1,CHD7,CITED2,FHL2,FZD2,HEG1,HEY1,HIF1A,JAG1,LOC103222210,MDM2,MEF2C,NOTCH1,NRG1,NRP1,NRP2,TBX2,TGFB2,TGFBR1,TGFBR2,VANGL2,WNT11,WNT5A
GO:0009987	cellular process	biological_process	1690/2088	19618/25309	1.04418263351078	3.90505864804896e-05	0.0011013173540672	1690	A4GALT,AAK1,AARS1,ABCA4,ABCA5,ABCC2,ABCC4,ABCC5,ABHD14B,ABL2,ABLIM1,ABT1,ACAA1,ACACB,ACOT7,ACP5,ACSL5,ACTL8,ACVR1B,ADAM15,ADAM19,ADAMTS1,ADAMTS2,ADAMTSL4,ADCY3,ADCY6,ADD1,ADGRB2,ADGRF1,ADGRF2,ADGRF3,ADGRF4,ADGRF5,ADGRG3,ADGRL1,ADH5,ADIPOR1,ADM,ADORA1,ADORA2A,AFG3L2,AGBL5,AGER,AGO1,AGRN,AGTPBP1,AHRR,AIFM2,AK6,AKAP12,AKAP13,AKAP17A,ALCAM,ALDH3B2,ALDOC,ALG11,ALOX12B,ALPL,AMOT,ANAPC11,ANAPC2,ANAPC5,A…	A4GALT,AAK1,AARS1,ABCA4,ABCA5,ABCC2,ABCC4,ABCC5,ABHD14B,ABL2,ABLIM1,ABT1,ACAA1,ACACB,ACOT7,ACP5,ACSL5,ACTL8,ACVR1B,ADAM15,ADAM19,ADAMTS1,ADAMTS2,ADAMTSL4,ADCY3,ADCY6,ADD1,ADGRB2,ADGRF1,ADGRF2,ADGRF3,ADGRF4,ADGRF5,ADGRG3,ADGRL1,ADH5,ADIPOR1,ADM,ADORA1,ADORA2A,AFG3L2,AGBL5,AGER,AGO1,AGRN,AGTPBP1,AHRR,AIFM2,AK6,AKAP12,AKAP13,AKAP17A,ALCAM,ALDH3B2,ALDOC,ALG11,ALOX12B,ALPL,AMOT,ANAPC11,ANAPC2,ANAPC5,A…
GO:0016323	basolateral plasma membrane	cellular_component	36/2088	216/25309	2.02019476372925	3.92536008284594e-05	0.00110191763251557	36	ABCC4,ADORA1,ANK1,ARRB1,ATP7A,B4GALT1,BEST1,BMPR2,CA2,CADM1,CASK,CD81,CDH16,CDH17,FLOT2,FOLR1,FXYD2,GPIHBP1,KCNJ16,LOC103218470,LOC103219294,LOC103222210,LOC119623363,MAP7,MLC1,MYO1A,PDGFB,PDZD11,SHROOM4,SLC14A1,SLC23A1,SLC38A3,SLC4A4,SLC7A8,STX4,VANGL2	ABCC4,ADORA1,ANK1,ARRB1,ATP7A,B4GALT1,BEST1,BMPR2,CA2,CADM1,CASK,CD81,CDH16,CDH17,FLOT2,FOLR1,FXYD2,GPIHBP1,KCNJ16,LOC103218470,LOC103219294,LOC103222210,LOC119623363,MAP7,MLC1,MYO1A,PDGFB,PDZD11,SHROOM4,SLC14A1,SLC23A1,SLC38A3,SLC4A4,SLC7A8,STX4,VANGL2
GO:0043393	regulation of protein binding	biological_process	36/2088	216/25309	2.02019476372925	3.92536008284594e-05	0.00110191763251557	36	ADAM15,ADD1,AIDA,ANGPT1,ARRB1,AURKB,BCL2,BMP2,BMP4,CDK5,CRMP1,DISC1,DKK1,EIF2S1,GTSE1,HDAC5,HFE,HIPK2,LFNG,MAPRE3,MEF2C,NES,NRG1,NRP1,PDGFB,PLXND1,PRKCD,PRMT7,PTPRF,SLPI,SPAG9,STUB1,TAF1L,TERT,TGFBR1,WNT5A	ADAM15,ADD1,AIDA,ANGPT1,ARRB1,AURKB,BCL2,BMP2,BMP4,CDK5,CRMP1,DISC1,DKK1,EIF2S1,GTSE1,HDAC5,HFE,HIPK2,LFNG,MAPRE3,MEF2C,NES,NRG1,NRP1,PDGFB,PLXND1,PRKCD,PRMT7,PTPRF,SLPI,SPAG9,STUB1,TAF1L,TERT,TGFBR1,WNT5A
GO:0048812	neuron projection morphogenesis	biological_process	66/2088	485/25309	1.64947861120986	3.94988842483679e-05	0.00110624242327935	66	ADORA2A,AFG3L2,ALCAM,ARHGAP35,ATP7A,BCL2,CDK5,CNTNAP2,CRMP1,CXCL12,DAB1,DCLK1,DDR1,DLX5,DSCAML1,EFNA1,EFNB1,EFNB2,EGR2,EPB41L3,EPHA7,EPHB2,EPHB3,EXT1,FLRT1,FLRT3,FMN1,GPC1,KIF5C,LHX1,LOC103234868,LRFN3,NBL1,NOTCH1,NRP1,NRP2,NTF3,NTN4,PACSIN1,PARD6B,PAX6,PDLIM7,PICALM,PIK3CB,PLXNA1,PLXNA4,RERE,S100A6,SEMA3F,SEMA6A,SGK1,SHANK1,SLC9A6,SLIT3,SPON2,SPTBN1,SPTBN2,TGFB2,TSKU,UNC5D,USP9X,VANGL2,VAX1,WNT5…	ADORA2A,AFG3L2,ALCAM,ARHGAP35,ATP7A,BCL2,CDK5,CNTNAP2,CRMP1,CXCL12,DAB1,DCLK1,DDR1,DLX5,DSCAML1,EFNA1,EFNB1,EFNB2,EGR2,EPB41L3,EPHA7,EPHB2,EPHB3,EXT1,FLRT1,FLRT3,FMN1,GPC1,KIF5C,LHX1,LOC103234868,LRFN3,NBL1,NOTCH1,NRP1,NRP2,NTF3,NTN4,PACSIN1,PARD6B,PAX6,PDLIM7,PICALM,PIK3CB,PLXNA1,PLXNA4,RERE,S100A6,SEMA3F,SEMA6A,SGK1,SHANK1,SLC9A6,SLIT3,SPON2,SPTBN1,SPTBN2,TGFB2,TSKU,UNC5D,USP9X,VANGL2,VAX1,WNT5…
GO:1903706	regulation of hemopoiesis	biological_process	65/2088	476/25309	1.65520159213111	4.0494473925512e-05	0.00113151263892784	65	ACVR1B,AGER,AGO1,ATP6AP1,BMP4,CA2,CD83,CEBPB,DUSP10,EIF6,FAM210B,FNIP1,FOS,FOXJ1,HIF1A,HMGB1,HMGB2,INHBA,IRF1,ISG15,ITPKB,JAG1,KITLG,KMT2B,LEO1,LGALS3,LMO1,LOC103223672,LOC103239557,LOC103242911,LOC119618128,LOC119620707,LOXL3,MAPK14,MEF2C,MMP14,NFATC2,NFKBIA,NOTCH1,PPARGC1B,PRELID1,PSMA3,PSMB6,PSMC6,PSMD10,PSMD14,PSMD3,PSMD6,PSMD8,RAB7B,RASSF2,RIPK1,RNF41,ROR2,SFRP1,SHB,SIGLEC15,STAT1,TGFBR2,TOB…	ACVR1B,AGER,AGO1,ATP6AP1,BMP4,CA2,CD83,CEBPB,DUSP10,EIF6,FAM210B,FNIP1,FOS,FOXJ1,HIF1A,HMGB1,HMGB2,INHBA,IRF1,ISG15,ITPKB,JAG1,KITLG,KMT2B,LEO1,LGALS3,LMO1,LOC103223672,LOC103239557,LOC103242911,LOC119618128,LOC119620707,LOXL3,MAPK14,MEF2C,MMP14,NFATC2,NFKBIA,NOTCH1,PPARGC1B,PRELID1,PSMA3,PSMB6,PSMC6,PSMD10,PSMD14,PSMD3,PSMD6,PSMD8,RAB7B,RASSF2,RIPK1,RNF41,ROR2,SFRP1,SHB,SIGLEC15,STAT1,TGFBR2,TOB…
GO:0110111	negative regulation of animal organ morphogenesis	biological_process	11/2088	33/25309	4.04038952745849	4.11525775777521e-05	0.00114725817996644	11	BCL2,BCOR,BMP4,BMPR2,GREM1,HNF1B,LIMS2,STAT1,TBX2,TGFB2,WNT5A	BCL2,BCOR,BMP4,BMPR2,GREM1,HNF1B,LIMS2,STAT1,TBX2,TGFB2,WNT5A
GO:0032279	asymmetric synapse	cellular_component	37/2088	225/25309	1.99325883354619	4.15861356993785e-05	0.00115668593492285	37	ADD3,ADORA1,ADORA2A,ARRB1,BMPR2,CABP1,CADM1,CAMK2N1,CDK5,CLSTN1,CPEB4,CRIPT,DAB1,DCLK1,DISC1,DLG5,DNM3,DRP2,EPB41L3,HOMER1,KALRN,LRRC7,LZTS1,NETO2,PJA2,PRKCG,PSD3,PTPRS,RTN4,SHANK1,SHANK2,SORCS3,SPOCK1,SPTBN1,SRCIN1,TANC1,USP8	ADD3,ADORA1,ADORA2A,ARRB1,BMPR2,CABP1,CADM1,CAMK2N1,CDK5,CLSTN1,CPEB4,CRIPT,DAB1,DCLK1,DISC1,DLG5,DNM3,DRP2,EPB41L3,HOMER1,KALRN,LRRC7,LZTS1,NETO2,PJA2,PRKCG,PSD3,PTPRS,RTN4,SHANK1,SHANK2,SORCS3,SPOCK1,SPTBN1,SRCIN1,TANC1,USP8
GO:0045639	positive regulation of myeloid cell differentiation	biological_process	20/2088	91/25309	2.66399309502758	4.21980447374848e-05	0.00117101988222306	20	ACVR1B,ATP6AP1,CA2,FAM210B,FOS,HIF1A,HMGB1,HMGB2,INHBA,ISG15,JAG1,KITLG,LOC119620707,MAPK14,PPARGC1B,RAB7B,RIPK1,ROR2,STAT1,TRIB1	ACVR1B,ATP6AP1,CA2,FAM210B,FOS,HIF1A,HMGB1,HMGB2,INHBA,ISG15,JAG1,KITLG,LOC119620707,MAPK14,PPARGC1B,RAB7B,RIPK1,ROR2,STAT1,TRIB1
GO:0017016	Ras GTPase binding	molecular_function	72/2088	543/25309	1.60722677335365	4.2551195122531e-05	0.00117812407134916	72	AKAP13,ANGPT1,AP3M1,ARHGEF1,ARHGEF28,ARHGEF9,ATP6AP1,ATP7A,CDC42EP5,CSE1L,DAAM2,DENND2A,DENND2B,DENND3,DNM1L,DOCK2,DOCK4,EHD1,EPS8,EXPH5,FGF1,FGFR1,FGFR3,FMNL1,FMNL2,FMNL3,GRIN2D,IPO13,ITSN1,KALRN,KITLG,KNDC1,LLGL2,LOC119620909,LOC119624849,LSM2,MICALL2,MYO5B,NGEF,NPC1L1,PDGFB,PDGFRA,PDGFRB,PFN1,PICALM,PLCE1,PLEKHG4,PLEKHG4B,RAB11FIP4,RAB29,RAB3GAP1,RANBP17,RASGRP3,RCC1,RGL1,RGP1,RNF41,SGSM2,SPAT…	AKAP13,ANGPT1,AP3M1,ARHGEF1,ARHGEF28,ARHGEF9,ATP6AP1,ATP7A,CDC42EP5,CSE1L,DAAM2,DENND2A,DENND2B,DENND3,DNM1L,DOCK2,DOCK4,EHD1,EPS8,EXPH5,FGF1,FGFR1,FGFR3,FMNL1,FMNL2,FMNL3,GRIN2D,IPO13,ITSN1,KALRN,KITLG,KNDC1,LLGL2,LOC119620909,LOC119624849,LSM2,MICALL2,MYO5B,NGEF,NPC1L1,PDGFB,PDGFRA,PDGFRB,PFN1,PICALM,PLCE1,PLEKHG4,PLEKHG4B,RAB11FIP4,RAB29,RAB3GAP1,RANBP17,RASGRP3,RCC1,RGL1,RGP1,RNF41,SGSM2,SPAT…
GO:0110020	regulation of actomyosin structure organization	biological_process	19/2088	84/25309	2.74169289363255	4.27674329825933e-05	0.00118141380359888	19	AKAP13,AMOT,ARHGAP6,CCN2,CLASP2,EVL,LIMK1,LPAR1,MEF2C,MKKS,NRP1,PFN1,PHLDB2,S100A10,SERPINF2,SFRP1,TGFB3,TGFBR1,WNT11	AKAP13,AMOT,ARHGAP6,CCN2,CLASP2,EVL,LIMK1,LPAR1,MEF2C,MKKS,NRP1,PFN1,PHLDB2,S100A10,SERPINF2,SFRP1,TGFB3,TGFBR1,WNT11
GO:0044424	intracellular part	cellular_component	1705/2088	19816/25309	1.04292452729866	4.29050984761548e-05	0.00118252302095529	1705	A4GALT,AAGAB,AAK1,AARS1,ABCA4,ABCA5,ABCC4,ABCC9,ABHD14B,ABL2,ABLIM1,ABT1,ACAA1,ACACB,ACOT7,ACP5,ACSL5,ACTL8,ACVR1B,ADAM15,ADAM19,ADAMTS1,ADAMTSL4,ADCY3,ADCY6,ADD1,ADD3,ADGRF5,ADGRG3,ADH5,ADM,ADORA1,ADORA2A,AFAP1,AFAP1L1,AFAP1L2,AFG3L2,AGAP2,AGBL5,AGER,AGO1,AGRN,AGTPBP1,AHNAK2,AHRR,AHSA1,AIDA,AIFM2,AK6,AKAP12,AKAP13,AKAP17A,ALDH3B2,ALG11,ALOX12B,AMOT,ANAPC11,ANAPC2,ANAPC5,ANAPC7,ANK1,ANKRA2,ANKRD1…	A4GALT,AAGAB,AAK1,AARS1,ABCA4,ABCA5,ABCC4,ABCC9,ABHD14B,ABL2,ABLIM1,ABT1,ACAA1,ACACB,ACOT7,ACP5,ACSL5,ACTL8,ACVR1B,ADAM15,ADAM19,ADAMTS1,ADAMTSL4,ADCY3,ADCY6,ADD1,ADD3,ADGRF5,ADGRG3,ADH5,ADM,ADORA1,ADORA2A,AFAP1,AFAP1L1,AFAP1L2,AFG3L2,AGAP2,AGBL5,AGER,AGO1,AGRN,AGTPBP1,AHNAK2,AHRR,AHSA1,AIDA,AIFM2,AK6,AKAP12,AKAP13,AKAP17A,ALDH3B2,ALG11,ALOX12B,AMOT,ANAPC11,ANAPC2,ANAPC5,ANAPC7,ANK1,ANKRA2,ANKRD1…
GO:0071559	response to transforming growth factor beta	biological_process	27/2088	144/25309	2.2727191091954	4.4763164671946e-05	0.00123093627659113	27	CITED2,COL1A1,COL4A2,FOS,HIPK2,LIMS1,LTBP4,MEF2C,PDCD5,PDE2A,PDGFB,PML,PPARGC1A,PTPRK,SCX,SFRP1,SKIL,SOX6,TGFB2,TGFB3,TGFBR1,TGFBR2,USP9X,WNT5A,ZFHX3,ZFP36L2,ZFYVE9	CITED2,COL1A1,COL4A2,FOS,HIPK2,LIMS1,LTBP4,MEF2C,PDCD5,PDE2A,PDGFB,PML,PPARGC1A,PTPRK,SCX,SFRP1,SKIL,SOX6,TGFB2,TGFB3,TGFBR1,TGFBR2,USP9X,WNT5A,ZFHX3,ZFP36L2,ZFYVE9
GO:0031345	negative regulation of cell projection organization	biological_process	28/2088	152/25309	2.2328468441218	4.54437593312429e-05	0.0012468245914253	28	ADCY6,ARHGEF1,CDK5,CRMP1,DAB1,DNM3,DPYSL3,EFNA1,EFNB2,EPHA7,EPHB2,EVL,GDI1,GORASP1,LPAR1,MDM2,NGEF,NRP1,PRKCD,PTPRG,PTPRS,RAB29,RAP1GAP2,RTN4,SEMA3F,SPOCK1,SPP1,WNT5A	ADCY6,ARHGEF1,CDK5,CRMP1,DAB1,DNM3,DPYSL3,EFNA1,EFNB2,EPHA7,EPHB2,EVL,GDI1,GORASP1,LPAR1,MDM2,NGEF,NRP1,PRKCD,PTPRG,PTPRS,RAB29,RAP1GAP2,RTN4,SEMA3F,SPOCK1,SPP1,WNT5A
GO:0004714	transmembrane receptor protein tyrosine kinase activity	molecular_function	16/2088	64/25309	3.03029214559387	4.66336633833109e-05	0.00127448627278832	16	DDR1,EFEMP1,EPHA2,EPHA7,EPHB2,EPHB3,FGFR1,FGFR3,MET,NRP1,NRP2,PDGFRA,PDGFRB,ROR1,ROR2,TIE1	DDR1,EFEMP1,EPHA2,EPHA7,EPHB2,EPHB3,FGFR1,FGFR3,MET,NRP1,NRP2,PDGFRA,PDGFRB,ROR1,ROR2,TIE1
GO:0035904	aorta development	biological_process	13/2088	45/25309	3.50167092379736	4.66621509951359e-05	0.00127448627278832	13	CHD7,DCTN5,HEY1,JAG1,LOXL1,LTBP1,MYLK,NDST1,PDGFRB,PLXND1,PRICKLE1,TBX2,TGFB2	CHD7,DCTN5,HEY1,JAG1,LOXL1,LTBP1,MYLK,NDST1,PDGFRB,PLXND1,PRICKLE1,TBX2,TGFB2
GO:0032872	regulation of stress-activated MAPK cascade	biological_process	38/2088	235/25309	1.9600187494905	4.80834330972568e-05	0.00131035459139423	38	AGER,AIDA,BIRC7,BMP2,CCN2,DKK1,DUSP10,ERN2,F2RL1,FOXO1,FZD4,HDAC3,HIPK2,LOC103218974,LOC103223672,MAP2K1,MAP3K6,MAPK8IP1,MID1,PDCD4,PER1,PTPN22,RASSF2,RIPK1,ROR2,SERPINF2,SFRP1,SPAG9,TAOK2,TGFB2,TNIK,TPD52L1,UNC5CL,VANGL2,WNT5A,WNT7B,ZEB2,ZNF622	AGER,AIDA,BIRC7,BMP2,CCN2,DKK1,DUSP10,ERN2,F2RL1,FOXO1,FZD4,HDAC3,HIPK2,LOC103218974,LOC103223672,MAP2K1,MAP3K6,MAPK8IP1,MID1,PDCD4,PER1,PTPN22,RASSF2,RIPK1,ROR2,SERPINF2,SFRP1,SPAG9,TAOK2,TGFB2,TNIK,TPD52L1,UNC5CL,VANGL2,WNT5A,WNT7B,ZEB2,ZNF622
GO:0003171	atrioventricular valve development	biological_process	9/2088	23/25309	4.74306596701649	4.88585482242287e-05	0.00132849240877852	9	BMP2,BMPR2,CCN1,EFNA1,HEY1,MDM2,NOTCH1,TGFB2,TGFBR2	BMP2,BMPR2,CCN1,EFNA1,HEY1,MDM2,NOTCH1,TGFB2,TGFBR2
GO:0051153	regulation of striated muscle cell differentiation	biological_process	20/2088	92/25309	2.6350366483425	4.97846114746459e-05	0.00135064425806047	20	AKAP13,BCL2,BMP2,BMP4,CTDP1,DKK1,DMPK,EFNB2,EHD1,EHD2,GREM1,HDAC5,MAPK14,MEF2C,MMP14,NFATC2,NOTCH1,NRG1,SOX6,TRIM32	AKAP13,BCL2,BMP2,BMP4,CTDP1,DKK1,DMPK,EFNB2,EHD1,EHD2,GREM1,HDAC5,MAPK14,MEF2C,MMP14,NFATC2,NOTCH1,NRG1,SOX6,TRIM32
GO:0050769	positive regulation of neurogenesis	biological_process	58/2088	414/25309	1.69813472893183	5.00893180040984e-05	0.00135587758802612	58	ABL2,AGER,ANAPC2,ARHGAP35,BCL2,BMP2,BMP4,BMPR2,CAMK1D,CXCL12,DAB1,DDX56,DISC1,DKK1,DLG5,DPYSL3,EPHB2,FBXO38,FGFR1,FN1,GOLGA4,HAP1,HIF1A,IL6ST,KALRN,KCTD11,LIMK1,LOC103242911,LPAR1,LRRC7,MACF1,MAN2A1,MAP2K1,MEF2C,NBL1,NOTCH1,NRG1,NRP1,PACSIN1,PAX6,PLXND1,PRKCI,SEMA4D,SEMA6A,SERPINF1,SHANK1,SKIL,SPAG9,SPEN,SYT3,TCF4,TENM4,TLE6,TRIM32,UNC13A,WNT5A,ZEB2,ZMYND8	ABL2,AGER,ANAPC2,ARHGAP35,BCL2,BMP2,BMP4,BMPR2,CAMK1D,CXCL12,DAB1,DDX56,DISC1,DKK1,DLG5,DPYSL3,EPHB2,FBXO38,FGFR1,FN1,GOLGA4,HAP1,HIF1A,IL6ST,KALRN,KCTD11,LIMK1,LOC103242911,LPAR1,LRRC7,MACF1,MAN2A1,MAP2K1,MEF2C,NBL1,NOTCH1,NRG1,NRP1,PACSIN1,PAX6,PLXND1,PRKCI,SEMA4D,SEMA6A,SERPINF1,SHANK1,SKIL,SPAG9,SPEN,SYT3,TCF4,TENM4,TLE6,TRIM32,UNC13A,WNT5A,ZEB2,ZMYND8
GO:0120039	plasma membrane bounded cell projection morphogenesis	biological_process	66/2088	489/25309	1.6359859436335	5.08818978320891e-05	0.00137426453231569	66	ADORA2A,AFG3L2,ALCAM,ARHGAP35,ATP7A,BCL2,CDK5,CNTNAP2,CRMP1,CXCL12,DAB1,DCLK1,DDR1,DLX5,DSCAML1,EFNA1,EFNB1,EFNB2,EGR2,EPB41L3,EPHA7,EPHB2,EPHB3,EXT1,FLRT1,FLRT3,FMN1,GPC1,KIF5C,LHX1,LOC103234868,LRFN3,NBL1,NOTCH1,NRP1,NRP2,NTF3,NTN4,PACSIN1,PARD6B,PAX6,PDLIM7,PICALM,PIK3CB,PLXNA1,PLXNA4,RERE,S100A6,SEMA3F,SEMA6A,SGK1,SHANK1,SLC9A6,SLIT3,SPON2,SPTBN1,SPTBN2,TGFB2,TSKU,UNC5D,USP9X,VANGL2,VAX1,WNT5…	ADORA2A,AFG3L2,ALCAM,ARHGAP35,ATP7A,BCL2,CDK5,CNTNAP2,CRMP1,CXCL12,DAB1,DCLK1,DDR1,DLX5,DSCAML1,EFNA1,EFNB1,EFNB2,EGR2,EPB41L3,EPHA7,EPHB2,EPHB3,EXT1,FLRT1,FLRT3,FMN1,GPC1,KIF5C,LHX1,LOC103234868,LRFN3,NBL1,NOTCH1,NRP1,NRP2,NTF3,NTN4,PACSIN1,PARD6B,PAX6,PDLIM7,PICALM,PIK3CB,PLXNA1,PLXNA4,RERE,S100A6,SEMA3F,SEMA6A,SGK1,SHANK1,SLC9A6,SLIT3,SPON2,SPTBN1,SPTBN2,TGFB2,TSKU,UNC5D,USP9X,VANGL2,VAX1,WNT5…
GO:0050803	regulation of synapse structure or activity	biological_process	29/2088	161/25309	2.18331608005521	5.13948814966358e-05	0.00138503495091045	29	ADGRB2,ADGRL1,AGRN,ANAPC2,CDK5,CLSTN1,CRIPT,DISC1,DKK1,DLG5,DMPK,DNM3,EFNA1,EPHA7,EPHB2,EPHB3,FLRT1,FLRT3,KALRN,LOC103223672,LOC103224743,MECP2,MEF2C,MESD,NGEF,SRCIN1,THBS2,WNT5A,ZMYND8	ADGRB2,ADGRL1,AGRN,ANAPC2,CDK5,CLSTN1,CRIPT,DISC1,DKK1,DLG5,DMPK,DNM3,EFNA1,EPHA7,EPHB2,EPHB3,FLRT1,FLRT3,KALRN,LOC103223672,LOC103224743,MECP2,MEF2C,MESD,NGEF,SRCIN1,THBS2,WNT5A,ZMYND8
GO:0030554	adenyl nucleotide binding	molecular_function	222/2088	2098/25309	1.28260220461742	5.16923214017861e-05	0.00138996182181698	222	AAK1,AARS1,ABCA4,ABCA5,ABCC1,ABCC2,ABCC4,ABCC5,ABCC9,ABCF3,ABL2,ACACB,ACOT7,ACSL5,ACVR1B,ADCY3,ADCY6,AFG3L2,AK6,ASNS,ATAD2,ATP11A,ATP13A4,ATP2B3,ATP5F1B,ATP6AP1,ATP7A,ATP8B2,ATP8B3,ATP9A,AURKB,BMPR2,BUB1B,CAMK1D,CASK,CDC42BPG,CDC6,CDK18,CDK19,CDK5,CDK8,CDKL1,CENPE,CHD3,CHD6,CHD7,CILK1,CLPB,CSNK1A1,CTPS1,DCLK1,DDR1,DDX1,DDX41,DDX49,DDX5,DDX55,DDX56,DDX59,DDX6,DGKG,DHX29,DHX36,DMPK,DNAH2,DNAH5,DYRK…	AAK1,AARS1,ABCA4,ABCA5,ABCC1,ABCC2,ABCC4,ABCC5,ABCC9,ABCF3,ABL2,ACACB,ACOT7,ACSL5,ACVR1B,ADCY3,ADCY6,AFG3L2,AK6,ASNS,ATAD2,ATP11A,ATP13A4,ATP2B3,ATP5F1B,ATP6AP1,ATP7A,ATP8B2,ATP8B3,ATP9A,AURKB,BMPR2,BUB1B,CAMK1D,CASK,CDC42BPG,CDC6,CDK18,CDK19,CDK5,CDK8,CDKL1,CENPE,CHD3,CHD6,CHD7,CILK1,CLPB,CSNK1A1,CTPS1,DCLK1,DDR1,DDX1,DDX41,DDX49,DDX5,DDX55,DDX56,DDX59,DDX6,DGKG,DHX29,DHX36,DMPK,DNAH2,DNAH5,DYRK…
GO:0014910	regulation of smooth muscle cell migration	biological_process	15/2088	58/25309	3.13478497820055	5.22615298446105e-05	0.00140215834607432	15	ATP7A,BCL2,DOCK4,DOCK5,IGFBP5,LPAR1,MDM2,NRP1,PDGFB,PDGFRB,PLXNA1,PPARGC1A,SERPINE1,TERT,TRIB1	ATP7A,BCL2,DOCK4,DOCK5,IGFBP5,LPAR1,MDM2,NRP1,PDGFB,PDGFRB,PLXNA1,PPARGC1A,SERPINE1,TERT,TRIB1
GO:0005161	platelet-derived growth factor receptor binding	molecular_function	7/2088	14/25309	6.06058429118774	5.25457341811197e-05	0.00140667134307823	7	IL1R1,ITGB3,PDGFB,PDGFC,PDGFRA,PDGFRB,PTPRJ	IL1R1,ITGB3,PDGFB,PDGFC,PDGFRA,PDGFRB,PTPRJ
GO:0070302	regulation of stress-activated protein kinase signaling cascade	biological_process	38/2088	236/25309	1.95171358529775	5.28311415290972e-05	0.00141119659322326	38	AGER,AIDA,BIRC7,BMP2,CCN2,DKK1,DUSP10,ERN2,F2RL1,FOXO1,FZD4,HDAC3,HIPK2,LOC103218974,LOC103223672,MAP2K1,MAP3K6,MAPK8IP1,MID1,PDCD4,PER1,PTPN22,RASSF2,RIPK1,ROR2,SERPINF2,SFRP1,SPAG9,TAOK2,TGFB2,TNIK,TPD52L1,UNC5CL,VANGL2,WNT5A,WNT7B,ZEB2,ZNF622	AGER,AIDA,BIRC7,BMP2,CCN2,DKK1,DUSP10,ERN2,F2RL1,FOXO1,FZD4,HDAC3,HIPK2,LOC103218974,LOC103223672,MAP2K1,MAP3K6,MAPK8IP1,MID1,PDCD4,PER1,PTPN22,RASSF2,RIPK1,ROR2,SERPINF2,SFRP1,SPAG9,TAOK2,TGFB2,TNIK,TPD52L1,UNC5CL,VANGL2,WNT5A,WNT7B,ZEB2,ZNF622
GO:0007411	axon guidance	biological_process	39/2088	245/25309	1.92949214168426	5.49292890555941e-05	0.00146401645797185	39	ALCAM,ARHGAP35,CDK5,CRMP1,CXCL12,DAB1,DLX5,EFNA1,EFNB1,EFNB2,EGR2,EPHA7,EPHB2,EPHB3,EXT1,FLRT3,GPC1,KIF5C,LHX1,LOC103234868,NRP1,NRP2,NTN4,PAX6,PDLIM7,PIK3CB,PLXNA1,PLXNA4,SEMA3F,SEMA6A,SLIT3,SPON2,SPTBN1,SPTBN2,TGFB2,UNC5D,VANGL2,VAX1,WNT5A	ALCAM,ARHGAP35,CDK5,CRMP1,CXCL12,DAB1,DLX5,EFNA1,EFNB1,EFNB2,EGR2,EPHA7,EPHB2,EPHB3,EXT1,FLRT3,GPC1,KIF5C,LHX1,LOC103234868,NRP1,NRP2,NTN4,PAX6,PDLIM7,PIK3CB,PLXNA1,PLXNA4,SEMA3F,SEMA6A,SLIT3,SPON2,SPTBN1,SPTBN2,TGFB2,UNC5D,VANGL2,VAX1,WNT5A
GO:0098984	neuron to neuron synapse	cellular_component	37/2088	228/25309	1.96703174363111	5.5561034710494e-05	0.00147760672792579	37	ADD3,ADORA1,ADORA2A,ARRB1,BMPR2,CABP1,CADM1,CAMK2N1,CDK5,CLSTN1,CPEB4,CRIPT,DAB1,DCLK1,DISC1,DLG5,DNM3,DRP2,EPB41L3,HOMER1,KALRN,LRRC7,LZTS1,NETO2,PJA2,PRKCG,PSD3,PTPRS,RTN4,SHANK1,SHANK2,SORCS3,SPOCK1,SPTBN1,SRCIN1,TANC1,USP8	ADD3,ADORA1,ADORA2A,ARRB1,BMPR2,CABP1,CADM1,CAMK2N1,CDK5,CLSTN1,CPEB4,CRIPT,DAB1,DCLK1,DISC1,DLG5,DNM3,DRP2,EPB41L3,HOMER1,KALRN,LRRC7,LZTS1,NETO2,PJA2,PRKCG,PSD3,PTPRS,RTN4,SHANK1,SHANK2,SORCS3,SPOCK1,SPTBN1,SRCIN1,TANC1,USP8
GO:0050920	regulation of chemotaxis	biological_process	31/2088	178/25309	2.11099003400921	5.62517142984609e-05	0.00149115973551708	31	AGER,BMPR2,C5,CAMK1D,CXCL12,CXCL8,EFNB2,F2RL1,F3,FGF1,FGFR1,GPSM3,GREM1,LOC103223037,LOC103235798,LPAR1,MAPK14,MET,NBL1,NOTCH1,NRP1,NTF3,PDGFB,PDGFRA,PDGFRB,PLXNA1,PLXNA4,SEMA3F,SERPINE1,STX4,WNT5A	AGER,BMPR2,C5,CAMK1D,CXCL12,CXCL8,EFNB2,F2RL1,F3,FGF1,FGFR1,GPSM3,GREM1,LOC103223037,LOC103235798,LPAR1,MAPK14,MET,NBL1,NOTCH1,NRP1,NTF3,PDGFB,PDGFRA,PDGFRB,PLXNA1,PLXNA4,SEMA3F,SERPINE1,STX4,WNT5A
GO:0022602	ovulation cycle process	biological_process	11/2088	34/25309	3.92155454135677	5.63165794398302e-05	0.00149115973551708	11	ADAMTS1,ARRB1,FZD4,INHBA,KISS1,MMP19,NRIP1,PDGFRA,SGPL1,SLIT3,TGFB3	ADAMTS1,ARRB1,FZD4,INHBA,KISS1,MMP19,NRIP1,PDGFRA,SGPL1,SLIT3,TGFB3
GO:0016310	phosphorylation	biological_process	138/2088	1210/25309	1.38241426807258	5.73310259862625e-05	0.00151471318548019	138	AAK1,ABL2,ACVR1B,ALDOC,ANGPT1,ATP5F1B,ATP5F1E,ATP5MC3,ATP5MG,AURKB,BCL2,BIRC7,BMP2,BMP4,CAMK1D,CCM2,CCNB1,CDC42BPG,CDC42EP5,CDK18,CDK19,CDK5,CDKL1,CILK1,COX15,COX6A1,CSNK1A1,CUL1,DCLK1,DDR1,DGKG,DLD,DMPK,DUSP5,DUSP6,DYRK2,EFEMP1,EFR3B,EIF2S1,ENO3,ENO4,EPHA7,EPHB2,EPHB3,ERCC2,ERCC3,ERN2,FGF1,FGFR1,FGFR3,FYB1,GALK1,GAPDH,GRIN2D,HIPK2,HK1,HK2,HKDC1,IKBKB,IL31RA,IP6K2,IP6K3,ITPKB,KALRN,KITLG,KSR1,LIM…	AAK1,ABL2,ACVR1B,ALDOC,ANGPT1,ATP5F1B,ATP5F1E,ATP5MC3,ATP5MG,AURKB,BCL2,BIRC7,BMP2,BMP4,CAMK1D,CCM2,CCNB1,CDC42BPG,CDC42EP5,CDK18,CDK19,CDK5,CDKL1,CILK1,COX15,COX6A1,CSNK1A1,CUL1,DCLK1,DDR1,DGKG,DLD,DMPK,DUSP5,DUSP6,DYRK2,EFEMP1,EFR3B,EIF2S1,ENO3,ENO4,EPHA7,EPHB2,EPHB3,ERCC2,ERCC3,ERN2,FGF1,FGFR1,FGFR3,FYB1,GALK1,GAPDH,GRIN2D,HIPK2,HK1,HK2,HKDC1,IKBKB,IL31RA,IP6K2,IP6K3,ITPKB,KALRN,KITLG,KSR1,LIM…
GO:0043506	regulation of JUN kinase activity	biological_process	20/2088	93/25309	2.60670292094096	5.85616715402804e-05	0.00154386389297604	20	AGER,AIDA,BIRC7,DKK1,DUSP10,ERN2,FZD4,MAP3K6,MAPK8IP1,PDCD4,PTPN22,RIPK1,ROR2,SFRP1,SPAG9,TNIK,VANGL2,WNT5A,WNT7B,ZEB2	AGER,AIDA,BIRC7,DKK1,DUSP10,ERN2,FZD4,MAP3K6,MAPK8IP1,PDCD4,PTPN22,RIPK1,ROR2,SFRP1,SPAG9,TNIK,VANGL2,WNT5A,WNT7B,ZEB2
GO:0061005	cell differentiation involved in kidney development	biological_process	13/2088	46/25309	3.42554764284524	6.01624005029944e-05	0.00158262349435968	13	BMP4,FOXJ1,GREM1,JAG1,LGR4,MEF2C,MTSS1,MYO1E,NOTCH1,PDGFB,PODXL,SALL1,STAT1	BMP4,FOXJ1,GREM1,JAG1,LGR4,MEF2C,MTSS1,MYO1E,NOTCH1,PDGFB,PODXL,SALL1,STAT1
GO:0031076	embryonic camera-type eye development	biological_process	12/2088	40/25309	3.63635057471264	6.03647009270736e-05	0.00158450806957277	12	CITED2,HIPK2,LOC103219534,NES,PAX6,PHACTR4,RDH10,STRA6,TBX2,TFAP2A,TULP3,WNT5A	CITED2,HIPK2,LOC103219534,NES,PAX6,PHACTR4,RDH10,STRA6,TBX2,TFAP2A,TULP3,WNT5A
GO:0030516	regulation of axon extension	biological_process	18/2088	79/25309	2.7617852466172	6.08675562453476e-05	0.00159180563781825	18	ANAPC2,BMPR2,CDK5,CLASP2,CXCL12,DISC1,FN1,GOLGA4,LIMK1,MACF1,NRG1,NRP1,PLXNA1,PLXNA4,PTPRS,RTN4,SEMA3F,WNT5A	ANAPC2,BMPR2,CDK5,CLASP2,CXCL12,DISC1,FN1,GOLGA4,LIMK1,MACF1,NRG1,NRP1,PLXNA1,PLXNA4,PTPRS,RTN4,SEMA3F,WNT5A
GO:0004721	phosphoprotein phosphatase activity	molecular_function	35/2088	212/25309	2.00113632256199	6.09052375647456e-05	0.00159180563781825	35	CDC25C,CTDP1,DLGAP5,DNAJC6,DUSP10,DUSP11,DUSP4,DUSP5,DUSP6,PLPP2,PLPP3,PPM1D,PPM1H,PPM1J,PPM1L,PPP1CA,PPP1R3B,PPP2CB,PPTC7,PTP4A1,PTPMT1,PTPN13,PTPN14,PTPN18,PTPN22,PTPN4,PTPRB,PTPRF,PTPRG,PTPRJ,PTPRK,PTPRR,PTPRS,PTPRU,SSU72	CDC25C,CTDP1,DLGAP5,DNAJC6,DUSP10,DUSP11,DUSP4,DUSP5,DUSP6,PLPP2,PLPP3,PPM1D,PPM1H,PPM1J,PPM1L,PPP1CA,PPP1R3B,PPP2CB,PPTC7,PTP4A1,PTPMT1,PTPN13,PTPN14,PTPN18,PTPN22,PTPN4,PTPRB,PTPRF,PTPRG,PTPRJ,PTPRK,PTPRR,PTPRS,PTPRU,SSU72
GO:0010720	positive regulation of cell development	biological_process	66/2088	492/25309	1.62601041958695	6.13210591247082e-05	0.0015992268473233	66	ABL2,ADD1,AGER,ANAPC2,ARHGAP35,ARPC2,ATP6AP1,BCL2,BMP2,BMP4,BMPR2,CAMK1D,CXCL12,DAB1,DDX56,DISC1,DKK1,DLG5,DOCK5,DPYSL3,EPHB2,FBXO38,FGFR1,FN1,GOLGA4,HAP1,HIF1A,IL6ST,KALRN,KCTD11,LIMK1,LIMS1,LOC103242911,LPAR1,LRRC7,MACF1,MAN2A1,MAP2K1,MEF2C,NBL1,NOTCH1,NRG1,NRP1,OLFM4,PACSIN1,PAX6,PLXND1,PRKCI,S100A10,SEMA4D,SEMA6A,SERPINF1,SHANK1,SKIL,SPAG9,SPEN,SYT3,TCF4,TENM4,TLE6,TRIB1,TRIM32,UNC13A,WNT5A,Z…	ABL2,ADD1,AGER,ANAPC2,ARHGAP35,ARPC2,ATP6AP1,BCL2,BMP2,BMP4,BMPR2,CAMK1D,CXCL12,DAB1,DDX56,DISC1,DKK1,DLG5,DOCK5,DPYSL3,EPHB2,FBXO38,FGFR1,FN1,GOLGA4,HAP1,HIF1A,IL6ST,KALRN,KCTD11,LIMK1,LIMS1,LOC103242911,LPAR1,LRRC7,MACF1,MAN2A1,MAP2K1,MEF2C,NBL1,NOTCH1,NRG1,NRP1,OLFM4,PACSIN1,PAX6,PLXND1,PRKCI,S100A10,SEMA4D,SEMA6A,SERPINF1,SHANK1,SKIL,SPAG9,SPEN,SYT3,TCF4,TENM4,TLE6,TRIB1,TRIM32,UNC13A,WNT5A,Z…
GO:0005622	intracellular	cellular_component	1729/2088	20145/25309	1.04033261250569	6.17711231016158e-05	0.00160750731728175	1729	A4GALT,AAGAB,AAK1,AARS1,ABCA4,ABCA5,ABCC4,ABCC9,ABHD14B,ABL2,ABLIM1,ABT1,ACAA1,ACACB,ACOT7,ACP5,ACSL5,ACTL8,ACVR1B,ADAM15,ADAM19,ADAMTS1,ADAMTSL4,ADCY3,ADCY6,ADD1,ADD3,ADGRF5,ADGRG3,ADGRL1,ADH5,ADM,ADORA1,ADORA2A,AFAP1,AFAP1L1,AFAP1L2,AFG3L2,AGAP2,AGBL5,AGER,AGO1,AGRN,AGTPBP1,AHNAK2,AHRR,AHSA1,AIDA,AIFM2,AK6,AKAP12,AKAP13,AKAP17A,ALDH3B2,ALG11,ALOX12B,AMOT,ANAPC11,ANAPC2,ANAPC5,ANAPC7,ANGPT1,ANK1…	A4GALT,AAGAB,AAK1,AARS1,ABCA4,ABCA5,ABCC4,ABCC9,ABHD14B,ABL2,ABLIM1,ABT1,ACAA1,ACACB,ACOT7,ACP5,ACSL5,ACTL8,ACVR1B,ADAM15,ADAM19,ADAMTS1,ADAMTSL4,ADCY3,ADCY6,ADD1,ADD3,ADGRF5,ADGRG3,ADGRL1,ADH5,ADM,ADORA1,ADORA2A,AFAP1,AFAP1L1,AFAP1L2,AFG3L2,AGAP2,AGBL5,AGER,AGO1,AGRN,AGTPBP1,AHNAK2,AHRR,AHSA1,AIDA,AIFM2,AK6,AKAP12,AKAP13,AKAP17A,ALDH3B2,ALG11,ALOX12B,AMOT,ANAPC11,ANAPC2,ANAPC5,ANAPC7,ANGPT1,ANK1…
GO:0071560	cellular response to transforming growth factor beta stimulus	biological_process	26/2088	139/25309	2.26726894346592	6.40446720033827e-05	0.00166310436270883	26	CITED2,COL1A1,COL4A2,FOS,HIPK2,LIMS1,LTBP4,MEF2C,PDCD5,PDE2A,PDGFB,PML,PPARGC1A,PTPRK,SCX,SFRP1,SKIL,SOX6,TGFB2,TGFB3,TGFBR1,TGFBR2,USP9X,WNT5A,ZFP36L2,ZFYVE9	CITED2,COL1A1,COL4A2,FOS,HIPK2,LIMS1,LTBP4,MEF2C,PDCD5,PDE2A,PDGFB,PML,PPARGC1A,PTPRK,SCX,SFRP1,SKIL,SOX6,TGFB2,TGFB3,TGFBR1,TGFBR2,USP9X,WNT5A,ZFP36L2,ZFYVE9
GO:0043085	positive regulation of catalytic activity	biological_process	147/2088	1307/25309	1.36328368906595	6.51418672672488e-05	0.00168798167596138	147	ABL2,ADCY3,ADCY6,ADORA1,AGER,AGRN,AKAP13,ANGPT1,APH1A,APOH,ARHGAP6,ARRB1,ATG14,ATP1B3,ATP7A,AURKB,AZIN2,BCL10,BCL2,BIRC7,BMI1,BMP2,BMP4,C5,CCL20,CCN1,CCN2,CCND1,CD81,CDC6,CDK5,CENPE,COL4A3,DAB1,DCUN1D5,DKK1,DNAJC9,DOCK9,DUSP5,DUSP6,DYNLL1,EFNA1,EGR1,EPHA2,ERN2,F2R,F2RL1,F3,FBXW7,FGF1,FGFR1,FGFR3,FOXJ1,FZD4,GCH1,GORASP1,GPIHBP1,GREM1,HIF1A,HIP1,HMGB2,HNRNPA2B1,IQSEC1,ITGAM,ITGB3,KITLG,LIMS1,LOC103…	ABL2,ADCY3,ADCY6,ADORA1,AGER,AGRN,AKAP13,ANGPT1,APH1A,APOH,ARHGAP6,ARRB1,ATG14,ATP1B3,ATP7A,AURKB,AZIN2,BCL10,BCL2,BIRC7,BMI1,BMP2,BMP4,C5,CCL20,CCN1,CCN2,CCND1,CD81,CDC6,CDK5,CENPE,COL4A3,DAB1,DCUN1D5,DKK1,DNAJC9,DOCK9,DUSP5,DUSP6,DYNLL1,EFNA1,EGR1,EPHA2,ERN2,F2R,F2RL1,F3,FBXW7,FGF1,FGFR1,FGFR3,FOXJ1,FZD4,GCH1,GORASP1,GPIHBP1,GREM1,HIF1A,HIP1,HMGB2,HNRNPA2B1,IQSEC1,ITGAM,ITGB3,KITLG,LIMS1,LOC103…
GO:0045665	negative regulation of neuron differentiation	biological_process	33/2088	196/25309	2.0408089960122	6.58259235802872e-05	0.00169952837120711	33	ADCY6,ARHGEF1,CDK5,CRMP1,DAB1,DDX6,DIXDC1,DNM3,DPYSL3,EFNA1,EFNB2,EPHA7,EPHB2,GDI1,GORASP1,GPR37L1,JAG1,LPAR1,MDM2,NGEF,NOTCH1,NOTCH3,NRP1,PAX6,PTPRG,PTPRS,RAB29,RAP1GAP2,RTN4,SEMA3F,SPOCK1,SPP1,WNT5A	ADCY6,ARHGEF1,CDK5,CRMP1,DAB1,DDX6,DIXDC1,DNM3,DPYSL3,EFNA1,EFNB2,EPHA7,EPHB2,GDI1,GORASP1,GPR37L1,JAG1,LPAR1,MDM2,NGEF,NOTCH1,NOTCH3,NRP1,PAX6,PTPRG,PTPRS,RAB29,RAP1GAP2,RTN4,SEMA3F,SPOCK1,SPP1,WNT5A
GO:0097485	neuron projection guidance	biological_process	39/2088	247/25309	1.91386872353297	6.58677607378033e-05	0.00169952837120711	39	ALCAM,ARHGAP35,CDK5,CRMP1,CXCL12,DAB1,DLX5,EFNA1,EFNB1,EFNB2,EGR2,EPHA7,EPHB2,EPHB3,EXT1,FLRT3,GPC1,KIF5C,LHX1,LOC103234868,NRP1,NRP2,NTN4,PAX6,PDLIM7,PIK3CB,PLXNA1,PLXNA4,SEMA3F,SEMA6A,SLIT3,SPON2,SPTBN1,SPTBN2,TGFB2,UNC5D,VANGL2,VAX1,WNT5A	ALCAM,ARHGAP35,CDK5,CRMP1,CXCL12,DAB1,DLX5,EFNA1,EFNB1,EFNB2,EGR2,EPHA7,EPHB2,EPHB3,EXT1,FLRT3,GPC1,KIF5C,LHX1,LOC103234868,NRP1,NRP2,NTN4,PAX6,PDLIM7,PIK3CB,PLXNA1,PLXNA4,SEMA3F,SEMA6A,SLIT3,SPON2,SPTBN1,SPTBN2,TGFB2,UNC5D,VANGL2,VAX1,WNT5A
GO:1901681	sulfur compound binding	molecular_function	43/2088	282/25309	1.84826329447569	6.62212415351027e-05	0.0017023033840236	43	ACACB,ACOT7,ADAMTS1,ADAMTS15,ADAMTSL5,AGER,AGRN,APOH,BMP4,CCN1,CCN2,CCN4,CHRD,DLD,DPYSL3,FGF1,FGFR1,FN1,GAL3ST4,GPC1,GPC2,GPNMB,GSS,LAMC2,LIPC,LIPG,LOC119623118,LXN,MGST1,MMP7,NAV2,NRP1,NRP2,PCOLCE,PDCD5,PTPRF,PTPRS,RCC1,SERPINA5,SFRP1,THBS2,THBS3,TNXB	ACACB,ACOT7,ADAMTS1,ADAMTS15,ADAMTSL5,AGER,AGRN,APOH,BMP4,CCN1,CCN2,CCN4,CHRD,DLD,DPYSL3,FGF1,FGFR1,FN1,GAL3ST4,GPC1,GPC2,GPNMB,GSS,LAMC2,LIPC,LIPG,LOC119623118,LXN,MGST1,MMP7,NAV2,NRP1,NRP2,PCOLCE,PDCD5,PTPRF,PTPRS,RCC1,SERPINA5,SFRP1,THBS2,THBS3,TNXB
GO:0050790	regulation of catalytic activity	biological_process	225/2088	2139/25309	1.27501773306895	6.6256056506897e-05	0.0017023033840236	225	ABL2,ACACB,ADCY3,ADCY6,ADORA1,ADORA2A,AGER,AGRN,AIDA,AKAP13,AMOT,ANGPT1,ANXA8L1,APH1A,APOH,ARHGAP6,ARL6IP1,ARRB1,ATG14,ATP1B3,ATP7A,AURKB,AZIN2,BCL10,BCL2,BGN,BIRC3,BIRC7,BMI1,BMP2,BMP4,C5,CAMK2N1,CAST,CCDC8,CCL20,CCN1,CCN2,CCND1,CD44,CD81,CDC25C,CDC37,CDC6,CDK5,CDKN1C,CENPE,CHMP6,COL4A3,CRB2,DAB1,DCUN1D5,DDAH1,DEPTOR,DKK1,DNAJC9,DOCK9,DUSP10,DUSP4,DUSP5,DUSP6,DYNLL1,ECM1,EFNA1,EGR1,ELFN2,EPHA2,E…	ABL2,ACACB,ADCY3,ADCY6,ADORA1,ADORA2A,AGER,AGRN,AIDA,AKAP13,AMOT,ANGPT1,ANXA8L1,APH1A,APOH,ARHGAP6,ARL6IP1,ARRB1,ATG14,ATP1B3,ATP7A,AURKB,AZIN2,BCL10,BCL2,BGN,BIRC3,BIRC7,BMI1,BMP2,BMP4,C5,CAMK2N1,CAST,CCDC8,CCL20,CCN1,CCN2,CCND1,CD44,CD81,CDC25C,CDC37,CDC6,CDK5,CDKN1C,CENPE,CHMP6,COL4A3,CRB2,DAB1,DCUN1D5,DDAH1,DEPTOR,DKK1,DNAJC9,DOCK9,DUSP10,DUSP4,DUSP5,DUSP6,DYNLL1,ECM1,EFNA1,EGR1,ELFN2,EPHA2,E…
GO:0030424	axon	cellular_component	71/2088	541/25309	1.59076334445223	6.65183056198781e-05	0.00170542810201324	71	AAK1,ADGRL1,ADORA1,ADORA2A,ALCAM,ANK1,ANXA3,AP3M1,ATAT1,AZIN2,BLOC1S2,BLOC1S3,BLOC1S6,CA2,CADM1,CDK5,CLASP2,CNTNAP2,CPEB4,DISC1,DNM1,DNM3,DPYSL3,EEA1,EPB41L3,EPHB2,EPS8,EXOC3,EXOC6,EXOC7,FLRT3,GLUL,HAP1,HIF1A,HOMER1,IL31RA,KIF21B,KIF4A,KLC1,KLHL24,LOC103239510,LRFN3,MAPK8IP1,MYH14,NAV1,NGEF,NRG1,NRP1,PACSIN1,PTPRK,PTPRS,SCN2A,SEMA6A,SEPTIN6,SERPINF1,SHANK2,SLC9A6,SPOCK1,SPTBN1,SRCIN1,STAT1,TANC1,…	AAK1,ADGRL1,ADORA1,ADORA2A,ALCAM,ANK1,ANXA3,AP3M1,ATAT1,AZIN2,BLOC1S2,BLOC1S3,BLOC1S6,CA2,CADM1,CDK5,CLASP2,CNTNAP2,CPEB4,DISC1,DNM1,DNM3,DPYSL3,EEA1,EPB41L3,EPHB2,EPS8,EXOC3,EXOC6,EXOC7,FLRT3,GLUL,HAP1,HIF1A,HOMER1,IL31RA,KIF21B,KIF4A,KLC1,KLHL24,LOC103239510,LRFN3,MAPK8IP1,MYH14,NAV1,NGEF,NRG1,NRP1,PACSIN1,PTPRK,PTPRS,SCN2A,SEMA6A,SEPTIN6,SERPINF1,SHANK2,SLC9A6,SPOCK1,SPTBN1,SRCIN1,STAT1,TANC1,…
GO:0071310	cellular response to organic substance	biological_process	261/2088	2532/25309	1.24945695102686	6.68779047272583e-05	0.00171103027558536	261	ABCC2,ABL2,ADCY3,ADCY6,ADD1,ADIPOR1,AGER,AGO1,AGRN,ALPL,ARID5B,ATP6AP1,ATP6V0A4,ATP7A,BCAR1,BCL2,BGN,BIRC3,BMP2,BMP4,BMP8B,BMPR2,CA2,CACNA1A,CACNA1H,CACNA2D1,CACTIN,CCL20,CCN2,CCNB1,CCND1,CD44,CD68,CDC6,CDK19,CDK5,CEBPB,CHRD,CHRDL1,CITED2,COL16A1,COL1A1,COL4A1,COL4A2,COL6A1,COLEC12,CPEB4,CPNE3,CPT1A,CREB3L4,CRLF1,CTBP2,CXCL12,CYP1A1,CYP1B1,CYP24A1,DDX41,DDX5,DERL2,DLX5,DNMT1,DPYSL3,E2F1,EGR1,EGR2…	ABCC2,ABL2,ADCY3,ADCY6,ADD1,ADIPOR1,AGER,AGO1,AGRN,ALPL,ARID5B,ATP6AP1,ATP6V0A4,ATP7A,BCAR1,BCL2,BGN,BIRC3,BMP2,BMP4,BMP8B,BMPR2,CA2,CACNA1A,CACNA1H,CACNA2D1,CACTIN,CCL20,CCN2,CCNB1,CCND1,CD44,CD68,CDC6,CDK19,CDK5,CEBPB,CHRD,CHRDL1,CITED2,COL16A1,COL1A1,COL4A1,COL4A2,COL6A1,COLEC12,CPEB4,CPNE3,CPT1A,CREB3L4,CRLF1,CTBP2,CXCL12,CYP1A1,CYP1B1,CYP24A1,DDX41,DDX5,DERL2,DLX5,DNMT1,DPYSL3,E2F1,EGR1,EGR2…
GO:0048545	response to steroid hormone	biological_process	49/2088	336/25309	1.76767041826309	6.83720787000297e-05	0.00174557515451634	49	ABCC2,ADM,ALPL,ANXA3,BCL2,BMP4,CA2,CCN2,CCND1,COL1A1,DDX5,FBXO32,FHL2,FOS,FOXO1,GRIP1,HEY1,HMGB1,KLF9,LOC103224057,LOC103225759,LOC119620707,MDM2,NCOA4,NOTCH1,NR6A1,NRG1,NRIP1,PAPPA,PLPP1,PPARGC1A,PPARGC1B,PTGES3,PTPRU,RBBP7,SDC1,SERPINF1,SLIT3,SPARC,SPP1,SREBF1,TAF7,TGFB1I1,TGFB2,TGFB3,TGFBR2,USP8,WNT7B,ZFP36L2	ABCC2,ADM,ALPL,ANXA3,BCL2,BMP4,CA2,CCN2,CCND1,COL1A1,DDX5,FBXO32,FHL2,FOS,FOXO1,GRIP1,HEY1,HMGB1,KLF9,LOC103224057,LOC103225759,LOC119620707,MDM2,NCOA4,NOTCH1,NR6A1,NRG1,NRIP1,PAPPA,PLPP1,PPARGC1A,PPARGC1B,PTGES3,PTPRU,RBBP7,SDC1,SERPINF1,SLIT3,SPARC,SPP1,SREBF1,TAF7,TGFB1I1,TGFB2,TGFB3,TGFBR2,USP8,WNT7B,ZFP36L2
GO:0046330	positive regulation of JNK cascade	biological_process	24/2088	124/25309	2.34603262884687	6.87768214754358e-05	0.0017522195672954	24	AGER,BIRC7,CCN2,DKK1,ERN2,F2RL1,FZD4,HIPK2,LOC103223672,MAP3K6,RASSF2,RIPK1,ROR2,SERPINF2,SPAG9,TAOK2,TNIK,TPD52L1,UNC5CL,VANGL2,WNT5A,WNT7B,ZEB2,ZNF622	AGER,BIRC7,CCN2,DKK1,ERN2,F2RL1,FZD4,HIPK2,LOC103223672,MAP3K6,RASSF2,RIPK1,ROR2,SERPINF2,SPAG9,TAOK2,TNIK,TPD52L1,UNC5CL,VANGL2,WNT5A,WNT7B,ZEB2,ZNF622
GO:0061438	renal system vasculature morphogenesis	biological_process	5/2088	7/25309	8.65797755883963	6.93308421055373e-05	0.00175894377032186	5	BMP4,NOTCH3,NRP1,PDGFRA,PDGFRB	BMP4,NOTCH3,NRP1,PDGFRA,PDGFRB
GO:0061439	kidney vasculature morphogenesis	biological_process	5/2088	7/25309	8.65797755883963	6.93308421055373e-05	0.00175894377032186	5	BMP4,NOTCH3,NRP1,PDGFRA,PDGFRB	BMP4,NOTCH3,NRP1,PDGFRA,PDGFRB
GO:0050431	transforming growth factor beta binding	molecular_function	8/2088	19/25309	5.10364992942125	6.98328626305145e-05	0.00176798147206733	8	CD109,LTBP1,LTBP3,LTBP4,TGFB3,TGFBR1,TGFBR2,VASN	CD109,LTBP1,LTBP3,LTBP4,TGFB3,TGFBR1,TGFBR2,VASN
GO:0030509	BMP signaling pathway	biological_process	19/2088	87/25309	2.64715175936936	7.12411765593224e-05	0.00179987864194771	19	BMP2,BMP4,BMP8B,BMPR2,CHRD,CHRDL1,DDX5,DLX5,EGR1,HFE,PDCD4,ROR2,RUNX2,SCX,TGFB2,TGFB3,TOB1,USP9X,ZCCHC12	BMP2,BMP4,BMP8B,BMPR2,CHRD,CHRDL1,DDX5,DLX5,EGR1,HFE,PDCD4,ROR2,RUNX2,SCX,TGFB2,TGFB3,TOB1,USP9X,ZCCHC12
GO:0010595	positive regulation of endothelial cell migration	biological_process	18/2088	80/25309	2.72726293103448	7.25466922774087e-05	0.0018290514287903	18	AMOT,ANGPT1,ANXA3,ATP5F1B,BCAR1,BMP4,BMPR2,FGF1,FGFR1,ITGB3,LOC103217858,MET,NRP1,NRP2,PDGFB,PLPP3,SPARC,WNT5A	AMOT,ANGPT1,ANXA3,ATP5F1B,BCAR1,BMP4,BMPR2,FGF1,FGFR1,ITGB3,LOC103217858,MET,NRP1,NRP2,PDGFB,PLPP3,SPARC,WNT5A
GO:0071902	positive regulation of protein serine/threonine kinase activity	biological_process	47/2088	319/25309	1.78587750273244	7.39775820138844e-05	0.00186125754581406	47	ADORA1,AGER,AKAP13,ARRB1,BIRC7,BMP2,BMP4,C5,CCND1,CD81,CDC6,DKK1,DUSP5,DUSP6,ERN2,F2R,FGF1,FGFR1,FZD4,KITLG,LPAR1,MAP2K1,MAP3K6,MAPRE3,MEF2C,MTCP1,NRG1,NTF3,PDGFB,PDGFC,PDGFRB,PIK3CB,PLCE1,PSMD10,RIPK1,ROR2,SOD1,SPAG9,TAOK2,TGFB3,TGFBR1,TNIK,TPD52L1,VANGL2,WNT5A,WNT7B,ZEB2	ADORA1,AGER,AKAP13,ARRB1,BIRC7,BMP2,BMP4,C5,CCND1,CD81,CDC6,DKK1,DUSP5,DUSP6,ERN2,F2R,FGF1,FGFR1,FZD4,KITLG,LPAR1,MAP2K1,MAP3K6,MAPRE3,MEF2C,MTCP1,NRG1,NTF3,PDGFB,PDGFC,PDGFRB,PIK3CB,PLCE1,PSMD10,RIPK1,ROR2,SOD1,SPAG9,TAOK2,TGFB3,TGFBR1,TNIK,TPD52L1,VANGL2,WNT5A,WNT7B,ZEB2
GO:0006954	inflammatory response	biological_process	65/2088	486/25309	1.62114394620248	7.59494662555538e-05	0.00190691341051988	65	ADORA1,ADORA2A,AFAP1L2,AGER,B4GALT1,BDKRB2,BLNK,BMP2,C3,C5,CAMK1D,CCL2,CCL20,CD163,CEBPB,CXCL8,ECM1,ELF3,EPHA2,F2R,F2RL1,F3,FN1,FOS,HDAC5,HFE,HIF1A,HMGB1,HMGB2,HMOX1,IDO1,IKBKB,IL31RA,IL6,ITGAM,ITGB6,KDM6B,KLRG1,KRT16,LOC103219294,LOC103223672,LOC103235798,LOC103241156,LOC119620707,LOC119623363,LOXL3,LXN,MEFV,MGLL,NDST1,NFKB1,NOTCH1,OGG1,PIK3CB,PLGRKT,SCN9A,SDC1,SERPINA1,SERPINA3,SERPINF2,SPHK1,S…	ADORA1,ADORA2A,AFAP1L2,AGER,B4GALT1,BDKRB2,BLNK,BMP2,C3,C5,CAMK1D,CCL2,CCL20,CD163,CEBPB,CXCL8,ECM1,ELF3,EPHA2,F2R,F2RL1,F3,FN1,FOS,HDAC5,HFE,HIF1A,HMGB1,HMGB2,HMOX1,IDO1,IKBKB,IL31RA,IL6,ITGAM,ITGB6,KDM6B,KLRG1,KRT16,LOC103219294,LOC103223672,LOC103235798,LOC103241156,LOC119620707,LOC119623363,LOXL3,LXN,MEFV,MGLL,NDST1,NFKB1,NOTCH1,OGG1,PIK3CB,PLGRKT,SCN9A,SDC1,SERPINA1,SERPINA3,SERPINF2,SPHK1,S…
GO:0007409	axonogenesis	biological_process	52/2088	365/25309	1.72685141447541	7.74687195800317e-05	0.00194103959162612	52	AFG3L2,ALCAM,ARHGAP35,BCL2,CDK5,CRMP1,CXCL12,DAB1,DCLK1,DLX5,DSCAML1,EFNA1,EFNB1,EFNB2,EGR2,EPHA7,EPHB2,EPHB3,EXT1,FLRT3,GPC1,KIF5C,LHX1,LOC103234868,LRFN3,NOTCH1,NRP1,NRP2,NTN4,PARD6B,PAX6,PDLIM7,PICALM,PIK3CB,PLXNA1,PLXNA4,S100A6,SEMA3F,SEMA6A,SLC9A6,SLIT3,SPON2,SPTBN1,SPTBN2,TGFB2,TSKU,UNC5D,USP9X,VANGL2,VAX1,WNT5A,ZEB2	AFG3L2,ALCAM,ARHGAP35,BCL2,CDK5,CRMP1,CXCL12,DAB1,DCLK1,DLX5,DSCAML1,EFNA1,EFNB1,EFNB2,EGR2,EPHA7,EPHB2,EPHB3,EXT1,FLRT3,GPC1,KIF5C,LHX1,LOC103234868,LRFN3,NOTCH1,NRP1,NRP2,NTN4,PARD6B,PAX6,PDLIM7,PICALM,PIK3CB,PLXNA1,PLXNA4,S100A6,SEMA3F,SEMA6A,SLC9A6,SLIT3,SPON2,SPTBN1,SPTBN2,TGFB2,TSKU,UNC5D,USP9X,VANGL2,VAX1,WNT5A,ZEB2
GO:0050768	negative regulation of neurogenesis	biological_process	39/2088	249/25309	1.89849628398652	7.87491081402081e-05	0.00196905244209547	39	ADCY6,ARHGEF1,CDK5,CRMP1,DAB1,DDX6,DIXDC1,DNM3,DPYSL3,DUSP10,EFNA1,EFNB2,EPHA7,EPHB2,GDI1,GORASP1,GPR37L1,JAG1,KCTD11,LPAR1,MDM2,MYCN,NGEF,NOTCH1,NOTCH3,NRG1,NRP1,PAX6,PTPRG,PTPRS,RAB29,RAP1GAP2,RTN4,SEMA3F,SPOCK1,SPP1,TERT,VAX1,WNT5A	ADCY6,ARHGEF1,CDK5,CRMP1,DAB1,DDX6,DIXDC1,DNM3,DPYSL3,DUSP10,EFNA1,EFNB2,EPHA7,EPHB2,GDI1,GORASP1,GPR37L1,JAG1,KCTD11,LPAR1,MDM2,MYCN,NGEF,NOTCH1,NOTCH3,NRG1,NRP1,PAX6,PTPRG,PTPRS,RAB29,RAP1GAP2,RTN4,SEMA3F,SPOCK1,SPP1,TERT,VAX1,WNT5A
GO:0014070	response to organic cyclic compound	biological_process	112/2088	951/25309	1.42751932831341	7.95121115044761e-05	0.00198403986875469	112	ABCC2,ABCC4,ACACB,ADCY3,ADCY6,ADM,ADORA2A,ALPL,ANXA3,BCL2,BMP2,BMP4,BTG2,CA2,CCN2,CCNB1,CCND1,CD83,CDK5,CEBPB,COL1A1,COLEC12,CPT1A,CYP1A1,CYP1B1,CYP24A1,DDX5,DHX36,DUSP6,EGR1,FAM210B,FBXO32,FHL2,FOLR1,FOS,FOXO1,GNG2,GRIP1,HDAC5,HEY1,HMGB1,HMGCS1,HOMER1,HRH1,IGFBP5,INHBA,KALRN,KCNJ8,KLF5,KLF9,KYNU,LOC103223570,LOC103224057,LOC103224908,LOC103225759,LOC103243439,LOC119620707,LOC119623289,LONP2,LY6D…	ABCC2,ABCC4,ACACB,ADCY3,ADCY6,ADM,ADORA2A,ALPL,ANXA3,BCL2,BMP2,BMP4,BTG2,CA2,CCN2,CCNB1,CCND1,CD83,CDK5,CEBPB,COL1A1,COLEC12,CPT1A,CYP1A1,CYP1B1,CYP24A1,DDX5,DHX36,DUSP6,EGR1,FAM210B,FBXO32,FHL2,FOLR1,FOS,FOXO1,GNG2,GRIP1,HDAC5,HEY1,HMGB1,HMGCS1,HOMER1,HRH1,IGFBP5,INHBA,KALRN,KCNJ8,KLF5,KLF9,KYNU,LOC103223570,LOC103224057,LOC103224908,LOC103225759,LOC103243439,LOC119620707,LOC119623289,LONP2,LY6D…
GO:0007272	ensheathment of neurons	biological_process	20/2088	95/25309	2.55182496471063	8.03380386008579e-05	0.00199643318465698	20	AFG3L2,CD9,EGR2,EIF2B2,EPB41L3,ERCC2,GNPAT,GPC1,LGI4,LOC103233056,LPAR1,MYRF,NDRG1,NRG1,SCN2A,SERINC5,SH3TC2,SOD1,TENM4,TNFRSF21	AFG3L2,CD9,EGR2,EIF2B2,EPB41L3,ERCC2,GNPAT,GPC1,LGI4,LOC103233056,LPAR1,MYRF,NDRG1,NRG1,SCN2A,SERINC5,SH3TC2,SOD1,TENM4,TNFRSF21
GO:0008366	axon ensheathment	biological_process	20/2088	95/25309	2.55182496471063	8.03380386008579e-05	0.00199643318465698	20	AFG3L2,CD9,EGR2,EIF2B2,EPB41L3,ERCC2,GNPAT,GPC1,LGI4,LOC103233056,LPAR1,MYRF,NDRG1,NRG1,SCN2A,SERINC5,SH3TC2,SOD1,TENM4,TNFRSF21	AFG3L2,CD9,EGR2,EIF2B2,EPB41L3,ERCC2,GNPAT,GPC1,LGI4,LOC103233056,LPAR1,MYRF,NDRG1,NRG1,SCN2A,SERINC5,SH3TC2,SOD1,TENM4,TNFRSF21
GO:0030178	negative regulation of Wnt signaling pathway	biological_process	37/2088	232/25309	1.93311740322368	8.08109353900299e-05	0.00200407814616542	37	AXIN2,BARX1,BMP2,CCND1,CSNK1A1,DKK1,EGR1,FOXO1,GREM1,HECW1,IGFBP6,MAPK14,NOTCH1,PPP2R3A,PRICKLE1,PSMA3,PSMB6,PSMC6,PSMD10,PSMD14,PSMD3,PSMD6,PSMD8,RBX1,ROR2,SFRP1,SNAI2,TAX1BP3,TLE1,TMEM88,TRABD2B,TSKU,WIF1,WNT11,WNT5A,WWTR1,ZNRF3	AXIN2,BARX1,BMP2,CCND1,CSNK1A1,DKK1,EGR1,FOXO1,GREM1,HECW1,IGFBP6,MAPK14,NOTCH1,PPP2R3A,PRICKLE1,PSMA3,PSMB6,PSMC6,PSMD10,PSMD14,PSMD3,PSMD6,PSMD8,RBX1,ROR2,SFRP1,SNAI2,TAX1BP3,TLE1,TMEM88,TRABD2B,TSKU,WIF1,WNT11,WNT5A,WWTR1,ZNRF3
GO:0051961	negative regulation of nervous system development	biological_process	41/2088	267/25309	1.86130304073931	8.24427857140098e-05	0.00203814866842264	41	ADCY6,ARHGEF1,CDK5,CRMP1,DAB1,DDX6,DIXDC1,DNM3,DPYSL3,DUSP10,EFNA1,EFNB2,EPHA7,EPHB2,GDI1,GORASP1,GPR37L1,JAG1,KCTD11,LPAR1,MDM2,MYCN,NGEF,NOTCH1,NOTCH3,NRG1,NRP1,PAX6,PTPRG,PTPRS,RAB29,RAP1GAP2,RTN4,SEMA3F,SPOCK1,SPP1,TERT,TNFRSF21,TULP3,VAX1,WNT5A	ADCY6,ARHGEF1,CDK5,CRMP1,DAB1,DDX6,DIXDC1,DNM3,DPYSL3,DUSP10,EFNA1,EFNB2,EPHA7,EPHB2,GDI1,GORASP1,GPR37L1,JAG1,KCTD11,LPAR1,MDM2,MYCN,NGEF,NOTCH1,NOTCH3,NRG1,NRP1,PAX6,PTPRG,PTPRS,RAB29,RAP1GAP2,RTN4,SEMA3F,SPOCK1,SPP1,TERT,TNFRSF21,TULP3,VAX1,WNT5A
GO:0032874	positive regulation of stress-activated MAPK cascade	biological_process	27/2088	149/25309	2.19645336727609	8.25209034547303e-05	0.00203814866842264	27	AGER,BIRC7,BMP2,CCN2,DKK1,ERN2,F2RL1,FZD4,HIPK2,LOC103223672,MAP3K6,MID1,RASSF2,RIPK1,ROR2,SERPINF2,SPAG9,TAOK2,TGFB2,TNIK,TPD52L1,UNC5CL,VANGL2,WNT5A,WNT7B,ZEB2,ZNF622	AGER,BIRC7,BMP2,CCN2,DKK1,ERN2,F2RL1,FZD4,HIPK2,LOC103223672,MAP3K6,MID1,RASSF2,RIPK1,ROR2,SERPINF2,SPAG9,TAOK2,TGFB2,TNIK,TPD52L1,UNC5CL,VANGL2,WNT5A,WNT7B,ZEB2,ZNF622
GO:0045926	negative regulation of growth	biological_process	38/2088	241/25309	1.91122160220028	8.36023331380886e-05	0.00206066157310081	38	ACVR1B,ADAM15,ADIPOR1,BCL2,BMP4,BMPR2,BTG1,CDHR2,CDK5,CTDP1,DUSP10,EPHA7,FGFR3,GJA1,GREM1,HIF1A,IGFBP5,ING4,INHBA,IP6K2,JARID2,LOC103232030,LOC119623386,NRP1,PML,PTPRJ,PTPRS,RBBP7,RTN4,SEMA3F,SFRP1,SLIT3,SPP1,TGFB2,TGFBR2,TLL2,WNT11,WNT5A	ACVR1B,ADAM15,ADIPOR1,BCL2,BMP4,BMPR2,BTG1,CDHR2,CDK5,CTDP1,DUSP10,EPHA7,FGFR3,GJA1,GREM1,HIF1A,IGFBP5,ING4,INHBA,IP6K2,JARID2,LOC103232030,LOC119623386,NRP1,PML,PTPRJ,PTPRS,RBBP7,RTN4,SEMA3F,SFRP1,SLIT3,SPP1,TGFB2,TGFBR2,TLL2,WNT11,WNT5A
GO:1901861	regulation of muscle tissue development	biological_process	23/2088	118/25309	2.36260065588675	8.62684837096284e-05	0.00212206470983096	23	BCL2,BMP2,BMP4,CCNB1,CTDP1,DDX5,DKK1,EFNB2,FGFR1,GPC1,GREM1,IGFBP5,JARID2,MAPK14,MEF2C,NOTCH1,NRG1,PPARGC1A,SOX6,TBX2,TGFBR1,TGFBR2,TLL2	BCL2,BMP2,BMP4,CCNB1,CTDP1,DDX5,DKK1,EFNB2,FGFR1,GPC1,GREM1,IGFBP5,JARID2,MAPK14,MEF2C,NOTCH1,NRG1,PPARGC1A,SOX6,TBX2,TGFBR1,TGFBR2,TLL2
GO:0008015	blood circulation	biological_process	53/2088	376/25309	1.70856897570718	8.80726589191916e-05	0.0021620589771519	53	ADAMTS16,ADCY6,ADH5,ADM,ADORA1,ADORA2A,AMOT,ANGPT1,ARHGAP35,BDKRB2,BMPR2,CACNA1D,CACNA1G,CACNA2D1,CHD7,COL4A3,CXCL12,DDAH1,DNM1L,DOCK4,DOCK5,ELN,F2R,F2RL1,GCH1,HMOX1,HRH1,HTR1D,KCNJ8,LOC103225023,LRP5,MC3R,MECP2,MKKS,NAV2,NPR3,NPY4R2,NR2F2,PCSK5,PDE2A,PDGFB,PLA2G6,PRKG1,PTPRJ,SERPINF2,SGK1,SLC2A5,SLC4A5,SLC8A1,SOD1,STAT1,TBC1D8,VAMP2	ADAMTS16,ADCY6,ADH5,ADM,ADORA1,ADORA2A,AMOT,ANGPT1,ARHGAP35,BDKRB2,BMPR2,CACNA1D,CACNA1G,CACNA2D1,CHD7,COL4A3,CXCL12,DDAH1,DNM1L,DOCK4,DOCK5,ELN,F2R,F2RL1,GCH1,HMOX1,HRH1,HTR1D,KCNJ8,LOC103225023,LRP5,MC3R,MECP2,MKKS,NAV2,NPR3,NPY4R2,NR2F2,PCSK5,PDE2A,PDGFB,PLA2G6,PRKG1,PTPRJ,SERPINF2,SGK1,SLC2A5,SLC4A5,SLC8A1,SOD1,STAT1,TBC1D8,VAMP2
GO:0042981	regulation of apoptotic process	biological_process	200/2088	1879/25309	1.29017228125338	8.91509384775002e-05	0.00218410794124575	200	AARS1,ACSL5,ADAMTSL4,ADM,ADORA1,ADORA2A,AGAP2,AIFM2,AKAP13,ANGPT1,ANXA4,APH1A,APOH,ARHGEF1,ARHGEF9,ARL6IP1,ARRB1,ASNS,AURKB,B4GALT1,BBC3,BCAR1,BCL10,BCL2,BCL2L14,BDKRB2,BIRC3,BIRC7,BMP2,BMP4,BMP8B,BTG1,BTG2,CAMK1D,CAST,CCN1,CCN2,CD44,CDK19,CDK5,CEBPB,CIDEC,CITED2,COL4A3,CPEB4,CRLF1,CXCL12,CYP1B1,DEPTOR,DKK1,DLG5,DNM1L,DUSP6,E2F1,ECSCR,EFNA1,EGR1,EIF2S1,EIF5A,EPHA7,F2R,F3,FBXO10,FBXW7,FGF21,FGFR1,…	AARS1,ACSL5,ADAMTSL4,ADM,ADORA1,ADORA2A,AGAP2,AIFM2,AKAP13,ANGPT1,ANXA4,APH1A,APOH,ARHGEF1,ARHGEF9,ARL6IP1,ARRB1,ASNS,AURKB,B4GALT1,BBC3,BCAR1,BCL10,BCL2,BCL2L14,BDKRB2,BIRC3,BIRC7,BMP2,BMP4,BMP8B,BTG1,BTG2,CAMK1D,CAST,CCN1,CCN2,CD44,CDK19,CDK5,CEBPB,CIDEC,CITED2,COL4A3,CPEB4,CRLF1,CXCL12,CYP1B1,DEPTOR,DKK1,DLG5,DNM1L,DUSP6,E2F1,ECSCR,EFNA1,EGR1,EIF2S1,EIF5A,EPHA7,F2R,F3,FBXO10,FBXW7,FGF21,FGFR1,…
GO:0001706	endoderm formation	biological_process	14/2088	54/25309	3.14252518802327	8.95190723945172e-05	0.00218870522364579	14	COL12A1,COL4A2,COL6A1,COL7A1,COL8A1,DKK1,DUSP4,DUSP5,FN1,HNF1B,INHBA,LAMB3,LEO1,LHX1	COL12A1,COL4A2,COL6A1,COL7A1,COL8A1,DKK1,DUSP4,DUSP5,FN1,HNF1B,INHBA,LAMB3,LEO1,LHX1
GO:0043067	regulation of programmed cell death	biological_process	201/2088	1890/25309	1.28907665876057	8.97776168100606e-05	0.00219060997797908	201	AARS1,ACSL5,ADAMTSL4,ADM,ADORA1,ADORA2A,AGAP2,AIFM2,AKAP13,ANGPT1,ANXA4,APH1A,APOH,ARHGEF1,ARHGEF9,ARL6IP1,ARRB1,ASNS,AURKB,B4GALT1,BBC3,BCAR1,BCL10,BCL2,BCL2L14,BDKRB2,BIRC3,BIRC7,BMP2,BMP4,BMP8B,BTG1,BTG2,CAMK1D,CAST,CCN1,CCN2,CD44,CDK19,CDK5,CEBPB,CIDEC,CITED2,COL4A3,CPEB4,CRLF1,CXCL12,CYP1B1,DEPTOR,DKK1,DLG5,DNM1L,DUSP6,E2F1,ECSCR,EFNA1,EGR1,EIF2S1,EIF5A,EPHA7,F2R,F3,FBXO10,FBXW7,FGF21,FGFR1,…	AARS1,ACSL5,ADAMTSL4,ADM,ADORA1,ADORA2A,AGAP2,AIFM2,AKAP13,ANGPT1,ANXA4,APH1A,APOH,ARHGEF1,ARHGEF9,ARL6IP1,ARRB1,ASNS,AURKB,B4GALT1,BBC3,BCAR1,BCL10,BCL2,BCL2L14,BDKRB2,BIRC3,BIRC7,BMP2,BMP4,BMP8B,BTG1,BTG2,CAMK1D,CAST,CCN1,CCN2,CD44,CDK19,CDK5,CEBPB,CIDEC,CITED2,COL4A3,CPEB4,CRLF1,CXCL12,CYP1B1,DEPTOR,DKK1,DLG5,DNM1L,DUSP6,E2F1,ECSCR,EFNA1,EGR1,EIF2S1,EIF5A,EPHA7,F2R,F3,FBXO10,FBXW7,FGF21,FGFR1,…
GO:0030673	axolemma	cellular_component	7/2088	15/25309	5.65654533844189	9.14948218857514e-05	0.0022280275200974	7	ADORA1,ADORA2A,ANK1,CNTNAP2,EPB41L3,NRG1,SPTBN1	ADORA1,ADORA2A,ANK1,CNTNAP2,EPB41L3,NRG1,SPTBN1
GO:0010721	negative regulation of cell development	biological_process	44/2088	295/25309	1.8079031105916	9.27188654528122e-05	0.00224734650195519	44	ADCY6,ARHGEF1,BCL2,CDK5,CRMP1,CTDP1,DAB1,DDX6,DIXDC1,DNM3,DPYSL3,DUSP10,EFNA1,EFNB2,EPHA7,EPHB2,FBLN1,GDI1,GORASP1,GPR37L1,JAG1,KCTD11,LOC103239650,LPAR1,MDM2,MYCN,NGEF,NOTCH1,NOTCH3,NRG1,NRP1,PAX6,PTPRG,PTPRS,RAB29,RAP1GAP2,RTN4,SEMA3F,SHB,SPOCK1,SPP1,TERT,VAX1,WNT5A	ADCY6,ARHGEF1,BCL2,CDK5,CRMP1,CTDP1,DAB1,DDX6,DIXDC1,DNM3,DPYSL3,DUSP10,EFNA1,EFNB2,EPHA7,EPHB2,FBLN1,GDI1,GORASP1,GPR37L1,JAG1,KCTD11,LOC103239650,LPAR1,MDM2,MYCN,NGEF,NOTCH1,NOTCH3,NRG1,NRP1,PAX6,PTPRG,PTPRS,RAB29,RAP1GAP2,RTN4,SEMA3F,SHB,SPOCK1,SPP1,TERT,VAX1,WNT5A
GO:0061041	regulation of wound healing	biological_process	26/2088	142/25309	2.21936889536452	9.27206938369229e-05	0.00224734650195519	26	AGER,APOH,CASK,CD109,CD9,CLASP2,DUSP10,F2R,F2RL1,F3,HMGB1,LOC103217194,LOC119620707,MYLK,PDGFB,PDGFRA,PHLDB2,PLPP3,PRKCD,PRKCE,PRKG1,SERPINE1,SERPINF2,STAB2,TGFBR2,USF1	AGER,APOH,CASK,CD109,CD9,CLASP2,DUSP10,F2R,F2RL1,F3,HMGB1,LOC103217194,LOC119620707,MYLK,PDGFB,PDGFRA,PHLDB2,PLPP3,PRKCD,PRKCE,PRKG1,SERPINE1,SERPINF2,STAB2,TGFBR2,USF1
GO:0070304	positive regulation of stress-activated protein kinase signaling cascade	biological_process	27/2088	150/25309	2.18181034482759	9.28441162265647e-05	0.00224734650195519	27	AGER,BIRC7,BMP2,CCN2,DKK1,ERN2,F2RL1,FZD4,HIPK2,LOC103223672,MAP3K6,MID1,RASSF2,RIPK1,ROR2,SERPINF2,SPAG9,TAOK2,TGFB2,TNIK,TPD52L1,UNC5CL,VANGL2,WNT5A,WNT7B,ZEB2,ZNF622	AGER,BIRC7,BMP2,CCN2,DKK1,ERN2,F2RL1,FZD4,HIPK2,LOC103223672,MAP3K6,MID1,RASSF2,RIPK1,ROR2,SERPINF2,SPAG9,TAOK2,TGFB2,TNIK,TPD52L1,UNC5CL,VANGL2,WNT5A,WNT7B,ZEB2,ZNF622
GO:0061564	axon development	biological_process	57/2088	414/25309	1.66885654395025	9.3634730069847e-05	0.0022619688676435	57	AFG3L2,ALCAM,ARHGAP35,BCL2,CDK5,CRMP1,CXCL12,DAB1,DCLK1,DDR1,DLX5,DSCAML1,EFNA1,EFNB1,EFNB2,EGR2,EPHA7,EPHB2,EPHB3,EXT1,FLRT3,FOLR1,GPC1,KIF5C,LHX1,LOC103234868,LRFN3,NOTCH1,NRP1,NRP2,NTN4,PARD6B,PAX6,PDLIM7,PICALM,PIK3CB,PLXNA1,PLXNA4,RTN4,S100A6,SEMA3F,SEMA6A,SLC9A6,SLIT3,SPON2,SPTBN1,SPTBN2,TGFB2,TNC,TRIM32,TSKU,UNC5D,USP9X,VANGL2,VAX1,WNT5A,ZEB2	AFG3L2,ALCAM,ARHGAP35,BCL2,CDK5,CRMP1,CXCL12,DAB1,DCLK1,DDR1,DLX5,DSCAML1,EFNA1,EFNB1,EFNB2,EGR2,EPHA7,EPHB2,EPHB3,EXT1,FLRT3,FOLR1,GPC1,KIF5C,LHX1,LOC103234868,LRFN3,NOTCH1,NRP1,NRP2,NTN4,PARD6B,PAX6,PDLIM7,PICALM,PIK3CB,PLXNA1,PLXNA4,RTN4,S100A6,SEMA3F,SEMA6A,SLC9A6,SLIT3,SPON2,SPTBN1,SPTBN2,TGFB2,TNC,TRIM32,TSKU,UNC5D,USP9X,VANGL2,VAX1,WNT5A,ZEB2
GO:0031346	positive regulation of cell projection organization	biological_process	51/2088	359/25309	1.72194874011462	9.711693157477e-05	0.00234142550538218	51	ABL2,AGRN,ANAPC2,ANLN,ARHGAP35,ARPC2,ATP7A,BMPR2,CAMK1D,CDC42EP5,CXCL12,DDX56,DISC1,DLG5,DNM3,DPYSL3,EPS8L1,ESPN,F2RL1,FBXO38,FGFR1,FN1,GOLGA4,HAP1,KALRN,LIMK1,LOC103242911,LPAR1,LRRC7,MACF1,MAP2K1,NAV3,NRG1,NRP1,PACSIN1,PFN1,PLXND1,PRKCI,RHOQ,SEMA4D,SEPTIN9,SERPINF1,SHANK1,SKIL,SYT3,TGFB3,TGFBR1,UNC13A,WNT5A,ZEB2,ZMYND8	ABL2,AGRN,ANAPC2,ANLN,ARHGAP35,ARPC2,ATP7A,BMPR2,CAMK1D,CDC42EP5,CXCL12,DDX56,DISC1,DLG5,DNM3,DPYSL3,EPS8L1,ESPN,F2RL1,FBXO38,FGFR1,FN1,GOLGA4,HAP1,KALRN,LIMK1,LOC103242911,LPAR1,LRRC7,MACF1,MAP2K1,NAV3,NRG1,NRP1,PACSIN1,PFN1,PLXND1,PRKCI,RHOQ,SEMA4D,SEPTIN9,SERPINF1,SHANK1,SKIL,SYT3,TGFB3,TGFBR1,UNC13A,WNT5A,ZEB2,ZMYND8
GO:0048546	digestive tract morphogenesis	biological_process	13/2088	48/25309	3.28281649106003	9.75908152318627e-05	0.00234818217523174	13	BCL2,BMP4,EPHB3,HIF1A,HNF1B,NOTCH1,PDGFRA,SFRP1,STRA6,TCF7,VANGL2,WNT11,WNT5A	BCL2,BMP4,EPHB3,HIF1A,HNF1B,NOTCH1,PDGFRA,SFRP1,STRA6,TCF7,VANGL2,WNT11,WNT5A
GO:0045669	positive regulation of osteoblast differentiation	biological_process	15/2088	61/25309	2.9806152251743	9.78720071928008e-05	0.00235028481431108	15	ATP6AP1,BMP2,BMP4,BMPR2,CCN1,CEBPB,FBN2,IL6ST,JAG1,LOC103238018,LOC119622708,MEF2C,PDLIM7,RUNX2,WNT7B	ATP6AP1,BMP2,BMP4,BMPR2,CCN1,CEBPB,FBN2,IL6ST,JAG1,LOC103238018,LOC119622708,MEF2C,PDLIM7,RUNX2,WNT7B
GO:0000165	MAPK cascade	biological_process	50/2088	350/25309	1.73159551176793	9.82292731073198e-05	0.00235420236160567	50	ANGPT1,BIRC7,CCM2,CDC42EP5,CUL1,DUSP5,DUSP6,ERN2,FGF1,FGFR1,FGFR3,GRIN2D,IKBKB,IL31RA,ITPKB,KITLG,KSR1,MAP2K1,MAP3K6,MAPK14,MAPK8IP1,MEF2C,NFKB1,NRG1,PDGFB,PDGFRA,PDGFRB,PPM1L,PSMA3,PSMB6,PSMC6,PSMD10,PSMD14,PSMD3,PSMD6,PSMD8,RASAL2,RASGRP3,RBX1,RIPK1,ROR2,SPAG9,SPTBN1,SPTBN2,TAOK2,TNIK,TRIB1,WNT5A,WNT7B,ZFP36L2	ANGPT1,BIRC7,CCM2,CDC42EP5,CUL1,DUSP5,DUSP6,ERN2,FGF1,FGFR1,FGFR3,GRIN2D,IKBKB,IL31RA,ITPKB,KITLG,KSR1,MAP2K1,MAP3K6,MAPK14,MAPK8IP1,MEF2C,NFKB1,NRG1,PDGFB,PDGFRA,PDGFRB,PPM1L,PSMA3,PSMB6,PSMC6,PSMD10,PSMD14,PSMD3,PSMD6,PSMD8,RASAL2,RASGRP3,RBX1,RIPK1,ROR2,SPAG9,SPTBN1,SPTBN2,TAOK2,TNIK,TRIB1,WNT5A,WNT7B,ZFP36L2
GO:0008144	drug binding	molecular_function	239/2088	2306/25309	1.25627029106147	9.95840896067524e-05	0.00238196499933153	239	AAK1,AARS1,ABCA4,ABCA5,ABCC1,ABCC2,ABCC4,ABCC5,ABCC9,ABCF3,ABL2,ACACB,ACSL5,ACVR1B,ADCY3,ADCY6,AFG3L2,AK6,ASNS,ATAD2,ATP11A,ATP13A4,ATP2B3,ATP5F1B,ATP6AP1,ATP7A,ATP8B2,ATP8B3,ATP9A,AURKB,BMPR2,BUB1B,CAMK1D,CASK,CDC42BPG,CDC6,CDK18,CDK19,CDK5,CDK8,CDKL1,CENPE,CHD3,CHD6,CHD7,CILK1,CLPB,CSNK1A1,CTPS1,CUBN,CYP1B1,DCLK1,DDR1,DDX1,DDX41,DDX49,DDX5,DDX55,DDX56,DDX59,DDX6,DGKG,DHX29,DHX36,DMPK,DNAH2,DNAH…	AAK1,AARS1,ABCA4,ABCA5,ABCC1,ABCC2,ABCC4,ABCC5,ABCC9,ABCF3,ABL2,ACACB,ACSL5,ACVR1B,ADCY3,ADCY6,AFG3L2,AK6,ASNS,ATAD2,ATP11A,ATP13A4,ATP2B3,ATP5F1B,ATP6AP1,ATP7A,ATP8B2,ATP8B3,ATP9A,AURKB,BMPR2,BUB1B,CAMK1D,CASK,CDC42BPG,CDC6,CDK18,CDK19,CDK5,CDK8,CDKL1,CENPE,CHD3,CHD6,CHD7,CILK1,CLPB,CSNK1A1,CTPS1,CUBN,CYP1B1,DCLK1,DDR1,DDX1,DDX41,DDX49,DDX5,DDX55,DDX56,DDX59,DDX6,DGKG,DHX29,DHX36,DMPK,DNAH2,DNAH…
GO:0048407	platelet-derived growth factor binding	molecular_function	6/2088	11/25309	6.61154649947753	0.00010050973646469	0.00239937317737657	6	COL1A1,COL4A1,COL6A1,PDGFB,PDGFRA,PDGFRB	COL1A1,COL4A1,COL6A1,PDGFB,PDGFRA,PDGFRB
GO:0060325	face morphogenesis	biological_process	11/2088	36/25309	3.70369040017029	0.000101368922932665	0.00241512952535251	11	ARID5B,COL1A1,DKK1,DLX5,PDGFRA,RAB3GAP1,SCX,SGPL1,STRA6,TGFB2,TGFB3	ARID5B,COL1A1,DKK1,DLX5,PDGFRA,RAB3GAP1,SCX,SGPL1,STRA6,TGFB2,TGFB3
GO:0098794	postsynapse	cellular_component	59/2088	434/25309	1.64780863216625	0.000101662631660893	0.00241737791010127	59	ADD3,ADORA1,ADORA2A,AGER,ANK1,ARRB1,BMPR2,CABP1,CADM1,CADPS2,CAMK2N1,CDK5,CLSTN1,CPEB4,CRIPT,CTTNBP2,DAB1,DCLK1,DISC1,DLG5,DNM3,DRP2,EPB41L3,EPHA7,EPHB2,F2R,GRID1,GRIN2D,GRIP1,HIP1,HOMER1,KALRN,LOC103223672,LPAR1,LRFN3,LRRC7,LZTS1,MECP2,MEF2C,NETO2,PJA2,PRKCG,PSD3,PTPRS,RAB3GAP1,RTN4,SHANK1,SHANK2,SLC8A1,SORCS3,SPOCK1,SPTBN1,SRCIN1,STX4,SYNE1,TAMALIN,TANC1,USP8,ZMYND8	ADD3,ADORA1,ADORA2A,AGER,ANK1,ARRB1,BMPR2,CABP1,CADM1,CADPS2,CAMK2N1,CDK5,CLSTN1,CPEB4,CRIPT,CTTNBP2,DAB1,DCLK1,DISC1,DLG5,DNM3,DRP2,EPB41L3,EPHA7,EPHB2,F2R,GRID1,GRIN2D,GRIP1,HIP1,HOMER1,KALRN,LOC103223672,LPAR1,LRFN3,LRRC7,LZTS1,MECP2,MEF2C,NETO2,PJA2,PRKCG,PSD3,PTPRS,RAB3GAP1,RTN4,SHANK1,SHANK2,SLC8A1,SORCS3,SPOCK1,SPTBN1,SRCIN1,STX4,SYNE1,TAMALIN,TANC1,USP8,ZMYND8
GO:0001570	vasculogenesis	biological_process	16/2088	68/25309	2.85203966644129	0.00010231583051945	0.00242814887810053	16	ADM,AMOT,CCM2,CITED2,EPHA2,FZD4,HEG1,MYO1E,NOTCH1,PDGFRB,SGPL1,TEAD2,TGFBR2,TIE1,WNT7B,ZMIZ1	ADM,AMOT,CCM2,CITED2,EPHA2,FZD4,HEG1,MYO1E,NOTCH1,PDGFRB,SGPL1,TEAD2,TGFBR2,TIE1,WNT7B,ZMIZ1
GO:0009101	glycoprotein biosynthetic process	biological_process	52/2088	369/25309	1.70813215794993	0.000102798189366426	0.00243483133290361	52	A4GALT,ADAMTSL4,ATP7A,B3GALNT2,B3GALT1,B3GNT7,B4GALNT2,B4GALT1,BGN,BMPR2,CHPF2,CHST3,DHDDS,DOLPP1,EXT1,FUT1,GAL3ST4,GALNT18,GALNT6,GALNT9,GORASP1,HS6ST1,LFNG,LOC103219235,LOC103219294,LOC103220230,LOC103238050,LOC103242066,LOC103242418,LOC103243819,LOC103247583,LOC119623363,LOC119625707,MAN1B1,MAN2A1,MAN2A2,MFNG,MGAT1,MGAT4B,MGAT5,MGAT5B,NCAN,NDST1,OGA,PHLDA1,SDF2,SRD5A3,ST3GAL1,ST3GAL2,TMEM115,V…	A4GALT,ADAMTSL4,ATP7A,B3GALNT2,B3GALT1,B3GNT7,B4GALNT2,B4GALT1,BGN,BMPR2,CHPF2,CHST3,DHDDS,DOLPP1,EXT1,FUT1,GAL3ST4,GALNT18,GALNT6,GALNT9,GORASP1,HS6ST1,LFNG,LOC103219235,LOC103219294,LOC103220230,LOC103238050,LOC103242066,LOC103242418,LOC103243819,LOC103247583,LOC119623363,LOC119625707,MAN1B1,MAN2A1,MAN2A2,MFNG,MGAT1,MGAT4B,MGAT5,MGAT5B,NCAN,NDST1,OGA,PHLDA1,SDF2,SRD5A3,ST3GAL1,ST3GAL2,TMEM115,V…
GO:0110110	positive regulation of animal organ morphogenesis	biological_process	17/2088	75/25309	2.74746487867177	0.000103455952814913	0.00244563419061686	17	B4GALT1,BMP2,BMP4,DKK1,FGF1,FGFR1,GREM1,LGR4,LHX1,LOC103219294,LOC119623363,PML,TFAP2A,TGFB2,TGFBR1,TGFBR2,WNT2B	B4GALT1,BMP2,BMP4,DKK1,FGF1,FGFR1,GREM1,LGR4,LHX1,LOC103219294,LOC119623363,PML,TFAP2A,TGFB2,TGFBR1,TGFBR2,WNT2B
GO:0008045	motor neuron axon guidance	biological_process	9/2088	25/25309	4.36362068965517	0.000104951248830032	0.00247615524233813	9	ALCAM,CDK5,EGR2,KIF5C,LHX1,NRP1,PLXNA1,PLXNA4,SEMA3F	ALCAM,CDK5,EGR2,KIF5C,LHX1,NRP1,PLXNA1,PLXNA4,SEMA3F
GO:0045834	positive regulation of lipid metabolic process	biological_process	22/2088	112/25309	2.3809438286809	0.000108087433060677	0.00254519670044045	22	ADGRF5,ATG14,CCN1,CD81,CPT1A,ELOVL5,FABP3,FGF1,FGF21,FGFR3,PDGFB,PDGFRA,PDGFRB,PLA2G6,PNPLA2,PPARGC1A,PRKCD,PRKCE,SORBS1,SREBF1,STARD4,VAV3	ADGRF5,ATG14,CCN1,CD81,CPT1A,ELOVL5,FABP3,FGF1,FGF21,FGFR3,PDGFB,PDGFRA,PDGFRB,PLA2G6,PNPLA2,PPARGC1A,PRKCD,PRKCE,SORBS1,SREBF1,STARD4,VAV3
GO:0030027	lamellipodium	cellular_component	35/2088	218/25309	1.94605917606946	0.000108380629049831	0.00254715482264981	35	ABLIM1,AMOT,ARPC3,BCAR1,CD44,CDK5,DPYSL3,EPHA2,EVL,FLOT2,ITGB3,ITSN1,KITLG,LIMK1,LOC103217194,LOC103224743,LOC103234868,LOC103242911,MEFV,MYLK,MYO10,NHS,NRBP1,PHACTR4,PLEKHH2,PLXND1,PODXL,PTPN13,SCYL3,SLC39A14,SPATA13,SRCIN1,STX4,SYNE2,TIAM2	ABLIM1,AMOT,ARPC3,BCAR1,CD44,CDK5,DPYSL3,EPHA2,EVL,FLOT2,ITGB3,ITSN1,KITLG,LIMK1,LOC103217194,LOC103224743,LOC103234868,LOC103242911,MEFV,MYLK,MYO10,NHS,NRBP1,PHACTR4,PLEKHH2,PLXND1,PODXL,PTPN13,SCYL3,SLC39A14,SPATA13,SRCIN1,STX4,SYNE2,TIAM2
GO:0044089	positive regulation of cellular component biogenesis	biological_process	69/2088	531/25309	1.5750671039245	0.000113164941110577	0.0026544511428394	69	ADGRB2,ADGRL1,AGRN,AMOT,ANLN,ARHGAP35,ARPC2,ARPC3,ATP7A,CCN2,CDC42EP5,CDH17,CLASP2,CLSTN1,COL16A1,DLG5,DNM3,DPYSL3,EPHB2,EPHB3,EPS8L1,ERCC2,ESPN,EVL,F2RL1,FLRT1,FLRT3,FMN1,FNIP1,HAP1,JMY,LIMK1,LIMS1,LOC103219235,LOC103234868,LPAR1,MECP2,MMP1,NAV3,NRP1,PFN1,PHLDB2,PIP4K2C,PRKCE,PSMC6,PTPRJ,RAB3GAP1,RBX1,RHOQ,RIOK1,RIOK2,RPA3,S100A10,SDC1,SDC4,SEPTIN9,SERPINF2,SFRP1,SLF2,SPAG5,STUB1,SYNPO2,TGFB3,TG…	ADGRB2,ADGRL1,AGRN,AMOT,ANLN,ARHGAP35,ARPC2,ARPC3,ATP7A,CCN2,CDC42EP5,CDH17,CLASP2,CLSTN1,COL16A1,DLG5,DNM3,DPYSL3,EPHB2,EPHB3,EPS8L1,ERCC2,ESPN,EVL,F2RL1,FLRT1,FLRT3,FMN1,FNIP1,HAP1,JMY,LIMK1,LIMS1,LOC103219235,LOC103234868,LPAR1,MECP2,MMP1,NAV3,NRP1,PFN1,PHLDB2,PIP4K2C,PRKCE,PSMC6,PTPRJ,RAB3GAP1,RBX1,RHOQ,RIOK1,RIOK2,RPA3,S100A10,SDC1,SDC4,SEPTIN9,SERPINF2,SFRP1,SLF2,SPAG5,STUB1,SYNPO2,TGFB3,TG…
GO:0033674	positive regulation of kinase activity	biological_process	73/2088	570/25309	1.55236018686563	0.000115073330976934	0.00269400441072834	73	ADCY3,ADCY6,ADORA1,AGER,AKAP13,ANGPT1,ARRB1,ATG14,BIRC7,BMP2,BMP4,C5,CCN1,CCND1,CD81,CDC6,CDK5,CENPE,DAB1,DKK1,DUSP5,DUSP6,EFNA1,EGR1,ERN2,F2R,FBXW7,FGF1,FGFR1,FGFR3,FZD4,ITGB3,KITLG,LOC103223570,LPAR1,MALT1,MAP2K1,MAP3K1,MAP3K6,MAPRE3,MEF2C,MTCP1,NRG1,NTF3,PDGFB,PDGFC,PDGFRA,PDGFRB,PFKFB2,PIK3CB,PLCE1,PRKCD,PSMD10,RASSF2,RIPK1,ROR2,SOD1,SPAG9,SRCIN1,TAOK2,TGFB2,TGFB3,TGFBR1,TGFBR2,TNFSF15,TNIK,T…	ADCY3,ADCY6,ADORA1,AGER,AKAP13,ANGPT1,ARRB1,ATG14,BIRC7,BMP2,BMP4,C5,CCN1,CCND1,CD81,CDC6,CDK5,CENPE,DAB1,DKK1,DUSP5,DUSP6,EFNA1,EGR1,ERN2,F2R,FBXW7,FGF1,FGFR1,FGFR3,FZD4,ITGB3,KITLG,LOC103223570,LPAR1,MALT1,MAP2K1,MAP3K1,MAP3K6,MAPRE3,MEF2C,MTCP1,NRG1,NTF3,PDGFB,PDGFC,PDGFRA,PDGFRB,PFKFB2,PIK3CB,PLCE1,PRKCD,PSMD10,RASSF2,RIPK1,ROR2,SOD1,SPAG9,SRCIN1,TAOK2,TGFB2,TGFB3,TGFBR1,TGFBR2,TNFSF15,TNIK,T…
GO:0003018	vascular process in circulatory system	biological_process	28/2088	160/25309	2.12120450191571	0.000115390599796816	0.00269622698215027	28	ADCY6,ADM,ADORA1,ADORA2A,AMOT,ANGPT1,ARHGAP35,BDKRB2,BMPR2,DDAH1,DOCK4,DOCK5,F2R,F2RL1,GCH1,HMOX1,HRH1,HTR1D,KCNJ8,MKKS,PDE2A,PLA2G6,PRKG1,PTPRJ,SERPINF2,SLC8A1,SOD1,VAMP2	ADCY6,ADM,ADORA1,ADORA2A,AMOT,ANGPT1,ARHGAP35,BDKRB2,BMPR2,DDAH1,DOCK4,DOCK5,F2R,F2RL1,GCH1,HMOX1,HRH1,HTR1D,KCNJ8,MKKS,PDE2A,PLA2G6,PRKG1,PTPRJ,SERPINF2,SLC8A1,SOD1,VAMP2
GO:0004222	metalloendopeptidase activity	molecular_function	27/2088	152/25309	2.15310231397459	0.000117023757470691	0.00272912905162898	27	ADAM15,ADAM19,ADAMTS1,ADAMTS10,ADAMTS15,ADAMTS16,ADAMTS2,ADAMTS6,ADAMTSL5,AFG3L2,BMP1,LOC103217194,LOC103247583,LOC119621359,MBTPS1,MMP1,MMP10,MMP11,MMP13,MMP14,MMP16,MMP19,MMP7,PAPPA,TLL1,TLL2,TRABD2B	ADAM15,ADAM19,ADAMTS1,ADAMTS10,ADAMTS15,ADAMTS16,ADAMTS2,ADAMTS6,ADAMTSL5,AFG3L2,BMP1,LOC103217194,LOC103247583,LOC119621359,MBTPS1,MMP1,MMP10,MMP11,MMP13,MMP14,MMP16,MMP19,MMP7,PAPPA,TLL1,TLL2,TRABD2B
GO:0033267	axon part	cellular_component	52/2088	371/25309	1.69892389833834	0.00011810594045869	0.00274908011505285	52	AAK1,ADGRL1,ADORA1,ADORA2A,ANK1,AP3M1,BLOC1S2,BLOC1S3,BLOC1S6,CADM1,CDK5,CLASP2,CNTNAP2,CPEB4,DISC1,DNM1,DPYSL3,EEA1,EPB41L3,EPS8,EXOC3,EXOC6,EXOC7,FLRT3,GLUL,HAP1,HIF1A,KIF21B,KIF4A,KLC1,LOC103239510,MAPK8IP1,MYH14,NAV1,NGEF,NRG1,NRP1,PACSIN1,SCN2A,SEPTIN6,SERPINF1,SHANK2,SLC9A6,SPOCK1,SPTBN1,TANC1,TIAM2,TSHZ3,TUBB4A,UNC13A,USP9X,VAMP1	AAK1,ADGRL1,ADORA1,ADORA2A,ANK1,AP3M1,BLOC1S2,BLOC1S3,BLOC1S6,CADM1,CDK5,CLASP2,CNTNAP2,CPEB4,DISC1,DNM1,DPYSL3,EEA1,EPB41L3,EPS8,EXOC3,EXOC6,EXOC7,FLRT3,GLUL,HAP1,HIF1A,KIF21B,KIF4A,KLC1,LOC103239510,MAPK8IP1,MYH14,NAV1,NGEF,NRG1,NRP1,PACSIN1,SCN2A,SEPTIN6,SERPINF1,SHANK2,SLC9A6,SPOCK1,SPTBN1,TANC1,TIAM2,TSHZ3,TUBB4A,UNC13A,USP9X,VAMP1
GO:1901137	carbohydrate derivative biosynthetic process	biological_process	101/2088	849/25309	1.44197647446399	0.000120666662307589	0.00280330385786232	101	A4GALT,ABCC5,ACACB,ACOT7,ACSL5,ADAMTSL4,ADCY3,ADCY6,ADM,ADORA2A,AGRN,ANGPT1,ATP5F1B,ATP5F1E,ATP5MC3,ATP5MG,ATP5PB,ATP6V0A4,ATP7A,B3GALNT2,B3GALT1,B3GNT7,B4GALNT2,B4GALT1,BGN,BMPR2,CHPF2,CHST3,CTPS1,DCTD,DHDDS,DLAT,DLD,DOLPP1,ELOVL5,ELOVL6,EXT1,FASN,FUT1,GAL3ST4,GALNT18,GALNT6,GALNT9,GORASP1,GPC1,GPC2,HACD2,HS3ST1,HS6ST1,LFNG,LOC103218700,LOC103219235,LOC103219294,LOC103220215,LOC103220230,LOC1032…	A4GALT,ABCC5,ACACB,ACOT7,ACSL5,ADAMTSL4,ADCY3,ADCY6,ADM,ADORA2A,AGRN,ANGPT1,ATP5F1B,ATP5F1E,ATP5MC3,ATP5MG,ATP5PB,ATP6V0A4,ATP7A,B3GALNT2,B3GALT1,B3GNT7,B4GALNT2,B4GALT1,BGN,BMPR2,CHPF2,CHST3,CTPS1,DCTD,DHDDS,DLAT,DLD,DOLPP1,ELOVL5,ELOVL6,EXT1,FASN,FUT1,GAL3ST4,GALNT18,GALNT6,GALNT9,GORASP1,GPC1,GPC2,HACD2,HS3ST1,HS6ST1,LFNG,LOC103218700,LOC103219235,LOC103219294,LOC103220215,LOC103220230,LOC1032…
GO:0035639	purine ribonucleoside triphosphate binding	molecular_function	257/2088	2512/25309	1.24010363283061	0.000124844732812823	0.0028948223227937	257	AAK1,AARS1,ABCA4,ABCA5,ABCC1,ABCC2,ABCC4,ABCC5,ABCC9,ABCF3,ABL2,ACACB,ACSL5,ACVR1B,ADCY3,ADCY6,AFG3L2,AGAP2,AK6,ARHGAP35,ARL3,ARL4A,ARL4C,ASNS,ATAD2,ATP11A,ATP13A4,ATP2B3,ATP5F1B,ATP6AP1,ATP7A,ATP8B2,ATP8B3,ATP9A,AURKB,BMPR2,BUB1B,CAMK1D,CASK,CDC42BPG,CDC6,CDK18,CDK19,CDK5,CDK8,CDKL1,CENPE,CHD3,CHD6,CHD7,CILK1,CLPB,CSNK1A1,CTPS1,DCLK1,DDR1,DDX1,DDX41,DDX49,DDX5,DDX55,DDX56,DDX59,DDX6,DGKG,DHX29,D…	AAK1,AARS1,ABCA4,ABCA5,ABCC1,ABCC2,ABCC4,ABCC5,ABCC9,ABCF3,ABL2,ACACB,ACSL5,ACVR1B,ADCY3,ADCY6,AFG3L2,AGAP2,AK6,ARHGAP35,ARL3,ARL4A,ARL4C,ASNS,ATAD2,ATP11A,ATP13A4,ATP2B3,ATP5F1B,ATP6AP1,ATP7A,ATP8B2,ATP8B3,ATP9A,AURKB,BMPR2,BUB1B,CAMK1D,CASK,CDC42BPG,CDC6,CDK18,CDK19,CDK5,CDK8,CDKL1,CENPE,CHD3,CHD6,CHD7,CILK1,CLPB,CSNK1A1,CTPS1,DCLK1,DDR1,DDX1,DDX41,DDX49,DDX5,DDX55,DDX56,DDX59,DDX6,DGKG,DHX29,D…
GO:0003338	metanephros morphogenesis	biological_process	10/2088	31/25309	3.91005438141144	0.000125935995453519	0.00291162899162725	10	BMP4,FMN1,FOXJ1,GREM1,KIF26B,LGR4,LHX1,PDGFRB,SALL1,WNT7B	BMP4,FMN1,FOXJ1,GREM1,KIF26B,LGR4,LHX1,PDGFRB,SALL1,WNT7B
GO:0002521	leukocyte differentiation	biological_process	42/2088	281/25309	1.81170491266822	0.000126049741948075	0.00291162899162725	42	ADGRG3,ATP7A,BCL2,BLNK,BMP4,CD109,CDH17,CHD7,CITED2,DOCK2,EGR1,EPHA2,F2RL1,FNIP1,HDAC5,IL18R1,IL31RA,IL6,IRF1,ITPKB,LFNG,LOC103223672,LOC103223872,LOC119618128,LOC119622708,LY6D,MALT1,MAPK14,MEF2C,MFNG,OSTM1,PDE1B,PDE2A,PTPN22,RUNX2,SH3PXD2A,TCF7,TGFBR2,TPD52,TUSC2,ZBTB1,ZFP36L2	ADGRG3,ATP7A,BCL2,BLNK,BMP4,CD109,CDH17,CHD7,CITED2,DOCK2,EGR1,EPHA2,F2RL1,FNIP1,HDAC5,IL18R1,IL31RA,IL6,IRF1,ITPKB,LFNG,LOC103223672,LOC103223872,LOC119618128,LOC119622708,LY6D,MALT1,MAPK14,MEF2C,MFNG,OSTM1,PDE1B,PDE2A,PTPN22,RUNX2,SH3PXD2A,TCF7,TGFBR2,TPD52,TUSC2,ZBTB1,ZFP36L2
[truncated: 11,602 more rows]
