# Supplementary material for: PRRSV hijacks DDX3X protein and induces ferroptosis to facilitate viral replication
Source: Vet Res. 2024 Aug 18;55:103. doi: 10.1186/s13567-024-01358-y (PMC11331664; doi:10.1186/s13567-024-01358-y)
Supplement: Supplementary file 7 — Additional file 7. KEGG pathway enrichment analysis of DEGs. [file 13567_2024_1358_MOESM7_ESM.xls]

TermID	Description	Category	GeneRatio	BgRatio	Enrich_factor	P_value	P_adjust	GeneCount	GeneIDs	GeneNames	KeggIDs
ko05206	MicroRNAs in cancer	Human Diseases	39/856	127/5141	1.84431341526234	5.2491243991093e-05	0.0123790466167129	39	ABCC1,BCL2,BMI1,BMPR2,CCND1,CD44,CDC25C,CYP1B1,CYP24A1,DNMT1,E2F1,E2F2,FGFR3,HMOX1,ID3,IKBKB,ITGB3,LOC103230439,LOC103244924,LOC119623118,MAP2K1,MDM2,MET,MMP16,NFKB1,NOTCH1,NOTCH3,NOTCH4,PDCD4,PDGFB,PDGFRA,PDGFRB,PLAU,PRKCE,PRKCG,SLC7A1,TGFB2,TNC,TNXB,TPM1,VIM,ZEB2	ABCC1,BCL2,BMI1,BMPR2,CCND1,CD44,CDC25C,CYP1B1,CYP24A1,DNMT1,E2F1,E2F2,FGFR3,HMOX1,ID3,IKBKB,ITGB3,LOC103230439,LOC103244924,LOC119623118,MAP2K1,MDM2,MET,MMP16,NFKB1,NOTCH1,NOTCH3,NOTCH4,PDCD4,PDGFB,PDGFRA,PDGFRB,PLAU,PRKCE,PRKCG,SLC7A1,TGFB2,TNC,TNXB,TPM1,VIM,ZEB2	K00510,K00558,K01348,K02161,K02580,K02599,K04363,K04368,K04503,K04671,K05089,K05094,K05099,K05665,K05867,K06252,K06256,K06493,K06643,K07209,K07410,K07436,K07606,K07996,K09299,K09389,K10145,K10373,K11459,K12886,K13376,K13863,K16865,K17386,K17454,K18050,K19663,K20995,K20996
ko04933	AGE-RAGE signaling pathway in diabetic complications	Human Diseases	26/856	74/5141	2.1101603940389	8.09088014164239e-05	0.0123790466167129	26	AGER,BCL2,CCL2,CCND1,COL1A1,COL4A1,COL4A2,COL4A3,CXCL8,EGR1,F3,FN1,FOXO1,IL6,MAPK14,NFKB1,PIK3CB,PIK3R1,PIK3R3,PLCD3,PLCD4,PLCE1,PRKCD,PRKCE,SERPINE1,STAT1,TGFB2,TGFB3,TGFBR1,TGFBR2	AGER,BCL2,CCL2,CCND1,COL1A1,COL4A1,COL4A2,COL4A3,CXCL8,EGR1,F3,FN1,FOXO1,IL6,MAPK14,NFKB1,PIK3CB,PIK3R1,PIK3R3,PLCD3,PLCD4,PLCE1,PRKCD,PRKCE,SERPINE1,STAT1,TGFB2,TGFB3,TGFBR1,TGFBR2	K00922,K02161,K02580,K02649,K03901,K03982,K04388,K04441,K04503,K04674,K05405,K05717,K05857,K05860,K06068,K06236,K06237,K07201,K09203,K10030,K11220,K13376,K13377,K14624,K18050,K19722
ko05218	Melanoma	Human Diseases	16/856	41/5141	2.3437428766811	0.000500016667559611	0.0510017000910803	16	CCND1,E2F1,E2F2,FGF1,FGF21,FGFR1,ID3,MAP2K1,MDM2,MET,MITF,PDGFB,PDGFC,PDGFRA,PDGFRB,PIK3CB,PIK3R1,PIK3R3	CCND1,E2F1,E2F2,FGF1,FGF21,FGFR1,ID3,MAP2K1,MDM2,MET,MITF,PDGFB,PDGFC,PDGFRA,PDGFRB,PIK3CB,PIK3R1,PIK3R3	K00922,K02649,K04358,K04362,K04363,K04368,K04503,K05089,K05099,K05450,K06643,K09389,K09455,K17386,K17454,K18496
ko04390	Hippo signaling pathway	Environmental Information Processing	32/856	111/5141	1.7314136566473	0.000840238363841062	0.0642782348338412	32	AMOT,AXIN2,BBC3,BMP2,BMP4,BMP8B,BMPR2,CCN2,CCND1,CRB2,FGF1,FZD2,FZD4,LLGL2,PARD6B,PPP1CA,PPP2CB,PRKCI,SERPINE1,SNAI2,TCF7,TEAD2,TEAD3,TGFB2,TGFB3,TGFBR1,TGFBR2,WNT11,WNT2B,WNT5A,WNT7A,WNT7B,WWTR1,YWHAZ	AMOT,AXIN2,BBC3,BMP2,BMP4,BMP8B,BMPR2,CCN2,CCND1,CRB2,FGF1,FZD2,FZD4,LLGL2,PARD6B,PPP1CA,PPP2CB,PRKCI,SERPINE1,SNAI2,TCF7,TEAD2,TEAD3,TGFB2,TGFB3,TGFBR1,TGFBR2,WNT11,WNT2B,WNT5A,WNT7A,WNT7B,WWTR1,YWHAZ	K00182,K00444,K00572,K01384,K02235,K02354,K02620,K03982,K04382,K04385,K04388,K04503,K04662,K04671,K04674,K05706,K06069,K06093,K06094,K06269,K06827,K09448,K10132,K13376,K13377,K16197,K16622,K16681,K16819,K16820,K18496,K21283
ko04931	Insulin resistance	Human Diseases	22/856	71/5141	1.86096485454785	0.0019397319020088	0.0903534846576544	22	ACACB,CPT1A,CREB3L4,CRTC2,FOXO1,IKBKB,IL6,NFKB1,NFKBIA,OGA,PIK3CB,PIK3R1,PIK3R3,PPARGC1A,PPARGC1B,PPP1CA,PPP1R3B,PRKCD,PRKCE,PTPA,PTPRF,RPS6KB2,SREBF1	ACACB,CPT1A,CREB3L4,CRTC2,FOXO1,IKBKB,IL6,NFKB1,NFKBIA,OGA,PIK3CB,PIK3R1,PIK3R3,PPARGC1A,PPARGC1B,PPP1CA,PPP1R3B,PRKCD,PRKCE,PTPA,PTPRF,RPS6KB2,SREBF1	K00922,K01946,K02580,K02649,K04688,K04734,K05405,K05695,K06068,K06269,K07189,K07197,K07201,K07202,K07209,K08765,K09048,K15719,K16333,K17605,K17962,K18050
ko01200	Carbon metabolism	Metabolism	24/856	81/5141	1.77950848044306	0.00242590426497102	0.0903534846576544	24	ADH5,ALDOC,DLAT,DLD,DLST,ENO3,GAPDH,GLUD1,GPT,H6PD,HK1,HK2,HKDC1,IDH3A,LOC103216968,LOC103216985,LOC103220215,LOC103231165,LOC103231871,LOC103237780,LOC103244719,LOC103247057,LOC119623417,ME2,PDHB,PHGDH,PRPS2,PSAT1,SDHC	ADH5,ALDOC,DLAT,DLD,DLST,ENO3,GAPDH,GLUD1,GPT,H6PD,HK1,HK2,HKDC1,IDH3A,LOC103216968,LOC103216985,LOC103220215,LOC103231165,LOC103231871,LOC103237780,LOC103244719,LOC103247057,LOC119623417,ME2,PDHB,PHGDH,PRPS2,PSAT1,SDHC	K00027,K00030,K00031,K00058,K00121,K00134,K00161,K00162,K00236,K00261,K00382,K00627,K00658,K00814,K00831,K00844,K00850,K00948,K01070,K01623,K01689,K01834,K01895,K13937
ko04151	PI3K-Akt signaling pathway	Environmental Information Processing	56/856	236/5141	1.42511484238872	0.00265821744064743	0.0903534846576544	56	ANGPT1,BCL2,CCND1,CDC37,COL1A1,COL4A1,COL4A2,COL4A3,COL6A1,COL6A3,CREB3L4,CRTC2,EFNA1,EIF4B,EPHA2,F2R,FASLG,FGF1,FGF21,FGFR1,FGFR3,FN1,GNG2,GNG5,HSP90AA1,IKBKB,IL6,ITGB3,ITGB4,ITGB6,KITLG,LAMA1,LAMA5,LAMB3,LAMC2,LOC103224063,LOC103226542,LOC119619364,LOC119623118,LPAR1,MAP2K1,MDM2,MET,MTCP1,NFKB1,PDGFB,PDGFC,PDGFRA,PDGFRB,PIK3CB,PIK3R1,PIK3R3,PPP2CB,PPP2R3A,RPS6KB2,SGK1,SGK2,SPP1,THBS2,THBS3,TLR2…	ANGPT1,BCL2,CCND1,CDC37,COL1A1,COL4A1,COL4A2,COL4A3,COL6A1,COL6A3,CREB3L4,CRTC2,EFNA1,EIF4B,EPHA2,F2R,FASLG,FGF1,FGF21,FGFR1,FGFR3,FN1,GNG2,GNG5,HSP90AA1,IKBKB,IL6,ITGB3,ITGB4,ITGB6,KITLG,LAMA1,LAMA5,LAMB3,LAMC2,LOC103224063,LOC103226542,LOC119619364,LOC119623118,LPAR1,MAP2K1,MDM2,MET,MTCP1,NFKB1,PDGFB,PDGFC,PDGFRA,PDGFRB,PIK3CB,PIK3R1,PIK3R3,PPP2CB,PPP2R3A,RPS6KB2,SGK1,SGK2,SPP1,THBS2,THBS3,TLR2…	K00922,K02161,K02580,K02649,K03258,K03914,K04079,K04289,K04358,K04362,K04363,K04368,K04382,K04389,K04503,K04542,K04546,K04659,K04688,K05089,K05094,K05099,K05103,K05405,K05450,K05461,K05462,K05465,K05637,K05717,K06236,K06237,K06238,K06240,K06244,K06246,K06250,K06252,K06493,K06525,K06586,K06589,K06643,K07209,K07826,K09048,K09554,K10159,K11583,K13302,K13303,K16197,K16333,K16837,K17386,K18496
ko04310	Wnt signaling pathway	Environmental Information Processing	28/856	100/5141	1.68163551401869	0.00278891168419115	0.0903534846576544	28	AXIN2,CCND1,CSNK1A1,CTBP2,CUL1,DAAM2,DKK1,FZD2,FZD4,LOC103230550,LRP5,MMP7,NFATC2,PORCN,PRICKLE1,PRICKLE2,PRKCG,RBX1,SENP2,SERPINF1,SFRP1,TBL1X,TBL1XR1,TCF7,VANGL2,WIF1,WNT11,WNT2B,WNT5A,WNT7A,WNT7B	AXIN2,CCND1,CSNK1A1,CTBP2,CUL1,DAAM2,DKK1,FZD2,FZD4,LOC103230550,LRP5,MMP7,NFATC2,PORCN,PRICKLE1,PRICKLE2,PRKCG,RBX1,SENP2,SERPINF1,SFRP1,TBL1X,TBL1XR1,TCF7,VANGL2,WIF1,WNT11,WNT2B,WNT5A,WNT7A,WNT7B	K00181,K00182,K00444,K00572,K01384,K01397,K01691,K02165,K02166,K02235,K02354,K02620,K03068,K03345,K03347,K03868,K04385,K04496,K04503,K04507,K04508,K04510,K04511,K04512,K08957,K17332,K19614,K19663
ko04512	ECM-receptor interaction	Environmental Information Processing	19/856	60/5141	1.90184968847352	0.00293147339744793	0.0903534846576544	19	AGRN,CD44,COL1A1,COL4A1,COL4A2,COL4A3,COL6A1,COL6A3,FN1,ITGB3,ITGB4,ITGB6,LAMA1,LAMA5,LAMB3,LAMC2,LOC103224063,LOC119623118,SDC1,SDC4,SPP1,THBS2,THBS3,TNC,TNXB	AGRN,CD44,COL1A1,COL4A1,COL4A2,COL4A3,COL6A1,COL6A3,FN1,ITGB3,ITGB4,ITGB6,LAMA1,LAMA5,LAMB3,LAMC2,LOC103224063,LOC119623118,SDC1,SDC4,SPP1,THBS2,THBS3,TNC,TNXB	K04659,K05637,K05717,K06236,K06237,K06238,K06240,K06244,K06246,K06250,K06252,K06254,K06256,K06257,K06493,K06525,K06586,K06589,K16338
ko05418	Fluid shear stress and atherosclerosis	Human Diseases	27/856	96/5141	1.68914281542056	0.00307383916185411	0.0903534846576544	27	BCL2,BMP4,BMPR2,CCL2,CTSL,FOS,GPC1,GSTO1,HMOX1,HSP90AA1,IKBKB,IL1R1,IL1R2,ITGB3,LOC119619364,MAPK14,MEF2C,MGST1,NFKB1,NQO1,PDGFB,PECAM1,PIK3CB,PIK3R1,PIK3R3,SDC1,SDC4,SQSTM1,SUMO2,TXN	BCL2,BMP4,BMPR2,CCL2,CTSL,FOS,GPC1,GSTO1,HMOX1,HSP90AA1,IKBKB,IL1R1,IL1R2,ITGB3,LOC119619364,MAPK14,MEF2C,MGST1,NFKB1,NQO1,PDGFB,PECAM1,PIK3CB,PIK3R1,PIK3R3,SDC1,SDC4,SQSTM1,SUMO2,TXN	K00355,K00510,K00799,K00922,K01365,K02161,K02580,K02649,K03671,K04079,K04379,K04386,K04387,K04441,K04454,K04662,K04671,K06257,K06471,K06493,K07209,K08107,K12160,K14381,K14624,K16338,K17386
ko05200	Pathways in cancer	Human Diseases	70/856	310/5141	1.35615767259572	0.0032480010824647	0.0903534846576544	70	ADCY3,ADCY6,ARHGEF1,AXIN2,BCL2,BDKRB2,BIRC3,BIRC7,BMP2,BMP4,CCND1,COL4A1,COL4A2,COL4A3,CTBP2,CXCL12,CXCL8,E2F1,E2F2,F2R,FASLG,FGF1,FGF21,FGFR1,FGFR3,FN1,FOS,FOXO1,FZD2,FZD4,GNG2,GNG5,HIF1A,HSP90AA1,ID3,IKBKB,IL6,KITLG,LAMA1,LAMA5,LAMB3,LAMC2,LOC103226542,LOC103239510,LOC103243439,LOC119619364,LPAR1,MAP2K1,MDM2,MET,MITF,MMP1,NCOA4,NFKB1,NFKBIA,PDGFB,PDGFRA,PDGFRB,PIK3CB,PIK3R1,PIK3R3,PML,PRKCG,RAS…	ADCY3,ADCY6,ARHGEF1,AXIN2,BCL2,BDKRB2,BIRC3,BIRC7,BMP2,BMP4,CCND1,COL4A1,COL4A2,COL4A3,CTBP2,CXCL12,CXCL8,E2F1,E2F2,F2R,FASLG,FGF1,FGF21,FGFR1,FGFR3,FN1,FOS,FOXO1,FZD2,FZD4,GNG2,GNG5,HIF1A,HSP90AA1,ID3,IKBKB,IL6,KITLG,LAMA1,LAMA5,LAMB3,LAMC2,LOC103226542,LOC103239510,LOC103243439,LOC119619364,LPAR1,MAP2K1,MDM2,MET,MITF,MMP1,NCOA4,NFKB1,NFKBIA,PDGFB,PDGFRA,PDGFRB,PIK3CB,PIK3R1,PIK3R3,PML,PRKCG,RAS…	K00182,K00444,K00572,K00922,K01384,K01388,K02161,K02235,K02354,K02580,K02620,K02649,K03868,K03914,K03916,K04079,K04289,K04358,K04362,K04363,K04368,K04379,K04385,K04388,K04389,K04496,K04503,K04542,K04546,K04662,K04674,K04734,K05089,K05094,K05099,K05405,K05461,K05637,K05717,K06237,K06240,K06244,K06246,K06643,K07201,K07209,K07826,K08043,K08046,K08268,K09289,K09290,K09389,K09455,K10030,K10031,K10054,…
ko04666	Fc gamma R-mediated phagocytosis	Organismal Systems	18/856	58/5141	1.86388172736062	0.00475876570444245	0.112879123004542	18	ARPC2,ARPC3,DOCK2,LIMK1,LOC103223672,LOC103224743,LOC103234868,MAP2K1,MYO10,PIK3CB,PIK3R1,PIK3R3,PLPP1,PLPP2,PLPP3,PRKCD,PRKCE,PRKCG,RPS6KB2,SPHK1,VAV3	ARPC2,ARPC3,DOCK2,LIMK1,LOC103223672,LOC103224743,LOC103234868,MAP2K1,MYO10,PIK3CB,PIK3R1,PIK3R3,PLPP1,PLPP2,PLPP3,PRKCD,PRKCE,PRKCG,RPS6KB2,SPHK1,VAV3	K00922,K01080,K02649,K04368,K04688,K04718,K05730,K05743,K05756,K05758,K05765,K06068,K06274,K12367,K12559,K12560,K18050,K19663
ko00010	Glycolysis / Gluconeogenesis	Metabolism	13/856	37/5141	2.1101603940389	0.00490130163967617	0.112879123004542	13	ADH5,ALDH3B2,ALDOC,DLAT,DLD,ENO3,GAPDH,HK1,HK2,HKDC1,LOC103220215,LOC103231871,LOC103237780,LOC103244719,LOC103247057,LOC119623417,PDHB	ADH5,ALDH3B2,ALDOC,DLAT,DLD,ENO3,GAPDH,HK1,HK2,HKDC1,LOC103220215,LOC103231871,LOC103237780,LOC103244719,LOC103247057,LOC119623417,PDHB	K00121,K00129,K00134,K00161,K00162,K00382,K00627,K00844,K00850,K01623,K01689,K01834,K01895
ko05166	HTLV-I infection	Human Diseases	47/856	199/5141	1.41846498849387	0.00623288139262046	0.112879123004542	47	ADCY3,ADCY6,ANAPC11,ANAPC2,ANAPC5,ANAPC7,BUB1B,CALR,CANX,CCND1,CRTC2,E2F1,E2F2,EGR1,EGR2,FDPS,FOS,FZD2,FZD4,ID3,IKBKB,IL1R1,IL1R2,IL6,LOC103221779,LOC103247334,MAP3K1,MRAS,NFATC2,NFKB1,NFKBIA,NRP1,PDGFB,PDGFRA,PDGFRB,PIK3CB,PIK3R1,PIK3R3,RAN,SLC25A4,TERT,TGFB2,TGFB3,TGFBR1,TGFBR2,TLN1,TLN2,WNT11,WNT2B,WNT5A,WNT7A,WNT7B	ADCY3,ADCY6,ANAPC11,ANAPC2,ANAPC5,ANAPC7,BUB1B,CALR,CANX,CCND1,CRTC2,E2F1,E2F2,EGR1,EGR2,FDPS,FOS,FZD2,FZD4,ID3,IKBKB,IL1R1,IL1R2,IL6,LOC103221779,LOC103247334,MAP3K1,MRAS,NFATC2,NFKB1,NFKBIA,NRP1,PDGFB,PDGFRA,PDGFRB,PIK3CB,PIK3R1,PIK3R3,RAN,SLC25A4,TERT,TGFB2,TGFB3,TGFBR1,TGFBR2,TLN1,TLN2,WNT11,WNT2B,WNT5A,WNT7A,WNT7B	K00182,K00444,K00572,K00787,K00922,K01384,K02235,K02354,K02580,K02649,K03349,K03352,K03354,K03358,K04363,K04379,K04386,K04387,K04388,K04416,K04503,K04674,K04734,K05089,K05405,K05863,K06271,K06637,K06724,K06751,K07209,K07831,K07936,K08043,K08046,K08054,K08057,K09203,K09389,K11126,K12496,K13376,K13377,K16333,K17332,K17386,K17454
ko04015	Rap1 signaling pathway	Environmental Information Processing	38/856	154/5141	1.48196079621313	0.00628118125872557	0.112879123004542	38	ADCY3,ADCY6,ADORA2A,ANGPT1,BCAR1,DOCK4,EFNA1,EPHA2,F2R,FGF1,FGF21,FGFR1,FGFR3,FYB1,ITGAM,ITGB3,KITLG,LOC103234868,LPAR1,MAP2K1,MAPK14,MET,MRAS,PARD6B,PDGFB,PDGFC,PDGFRA,PDGFRB,PFN1,PIK3CB,PIK3R1,PIK3R3,PLCE1,PRKCG,PRKCI,RASGRP3,SIPA1L2,SIPA1L3,TLN1,TLN2	ADCY3,ADCY6,ADORA2A,ANGPT1,BCAR1,DOCK4,EFNA1,EPHA2,F2R,FGF1,FGF21,FGFR1,FGFR3,FYB1,ITGAM,ITGB3,KITLG,LOC103234868,LPAR1,MAP2K1,MAPK14,MET,MRAS,PARD6B,PDGFB,PDGFC,PDGFRA,PDGFRB,PFN1,PIK3CB,PIK3R1,PIK3R3,PLCE1,PRKCG,PRKCI,RASGRP3,SIPA1L2,SIPA1L3,TLN1,TLN2	K00922,K02649,K03914,K04266,K04289,K04358,K04362,K04363,K04368,K04441,K05089,K05094,K05099,K05103,K05450,K05461,K05462,K05465,K05726,K05759,K05860,K06069,K06093,K06271,K06274,K06461,K06493,K07831,K08043,K08046,K12362,K17386,K17697,K17698,K17702,K17703,K18496,K19663
ko05224	Breast cancer	Human Diseases	26/856	96/5141	1.62658197040498	0.00629210305487005	0.112879123004542	26	AXIN2,CCND1,CSNK1A1,E2F1,E2F2,FGF1,FGF21,FGFR1,FOS,FZD2,FZD4,HEY1,ID3,JAG1,LRP5,MAP2K1,NOTCH1,NOTCH3,NOTCH4,PIK3CB,PIK3R1,PIK3R3,RPS6KB2,TCF7,WNT11,WNT2B,WNT5A,WNT7A,WNT7B	AXIN2,CCND1,CSNK1A1,E2F1,E2F2,FGF1,FGF21,FGFR1,FOS,FZD2,FZD4,HEY1,ID3,JAG1,LRP5,MAP2K1,NOTCH1,NOTCH3,NOTCH4,PIK3CB,PIK3R1,PIK3R3,RPS6KB2,TCF7,WNT11,WNT2B,WNT5A,WNT7A,WNT7B	K00182,K00444,K00572,K00922,K01384,K02235,K02354,K02599,K02620,K02649,K03068,K04358,K04362,K04368,K04379,K04385,K04503,K04688,K06052,K08957,K09091,K09389,K17454,K18496,K20995,K20996
ko04371	Apelin signaling pathway	Environmental Information Processing	27/856	101/5141	1.6055218839641	0.00655400264218864	0.112879123004542	27	ADCY3,ADCY6,APLNR,BECN1,CCN2,CCND1,EGR1,GNG2,GNG5,HDAC5,ITPR3,JAG1,LOC103226542,LOC103246876,MAP2K1,MEF2C,MRAS,MYLK,NOTCH3,PPARGC1A,PRKCE,RPS6KB2,SERPINE1,SLC8A1,SPHK1,SPP1,TGFBR1	ADCY3,ADCY6,APLNR,BECN1,CCN2,CCND1,EGR1,GNG2,GNG5,HDAC5,ITPR3,JAG1,LOC103226542,LOC103246876,MAP2K1,MEF2C,MRAS,MYLK,NOTCH3,PPARGC1A,PRKCE,RPS6KB2,SERPINE1,SLC8A1,SPHK1,SPP1,TGFBR1	K00907,K03982,K04174,K04368,K04454,K04503,K04542,K04546,K04674,K04688,K04718,K04960,K05849,K06052,K06250,K06827,K07202,K07826,K07831,K08043,K08046,K08334,K09203,K11406,K11830,K18050,K20995
ko04919	Thyroid hormone signaling pathway	Organismal Systems	24/856	87/5141	1.65678375765388	0.00663994841203186	0.112879123004542	24	ATP1B1,ATP1B3,BMP4,CCND1,FOXO1,FXYD2,HDAC3,HIF1A,ITGB3,MAP2K1,MDM2,MED13L,MED27,NOTCH1,NOTCH3,NOTCH4,PFKFB2,PIK3CB,PIK3R1,PIK3R3,PLCD3,PLCD4,PLCE1,PRKCG,RCAN1,SLC16A2,STAT1	ATP1B1,ATP1B3,BMP4,CCND1,FOXO1,FXYD2,HDAC3,HIF1A,ITGB3,MAP2K1,MDM2,MED13L,MED27,NOTCH1,NOTCH3,NOTCH4,PFKFB2,PIK3CB,PIK3R1,PIK3R3,PLCD3,PLCD4,PLCE1,PRKCG,RCAN1,SLC16A2,STAT1	K00922,K01538,K01540,K02599,K02649,K04368,K04503,K04662,K05857,K05860,K06493,K06643,K07201,K08231,K08268,K11220,K11404,K15164,K15170,K17901,K19029,K19663,K20995,K20996
ko05146	Amoebiasis	Human Diseases	20/856	69/5141	1.74082351347691	0.00706980531402457	0.113861075057448	20	COL1A1,COL4A1,COL4A2,COL4A3,CXCL8,FN1,IL1R1,IL1R2,IL6,ITGAM,LAMA1,LAMA5,LAMB3,LAMC2,NFKB1,PIK3CB,PIK3R1,PIK3R3,PRKCG,RAB7B,TGFB2,TGFB3,TLR2	COL1A1,COL4A1,COL4A2,COL4A3,CXCL8,FN1,IL1R1,IL1R2,IL6,ITGAM,LAMA1,LAMA5,LAMB3,LAMC2,NFKB1,PIK3CB,PIK3R1,PIK3R3,PRKCG,RAB7B,TGFB2,TGFB3,TLR2	K00922,K02580,K02649,K04386,K04387,K05405,K05637,K05717,K06236,K06237,K06240,K06244,K06246,K06461,K07898,K10030,K10159,K13376,K13377,K19663
ko05215	Prostate cancer	Human Diseases	20/856	70/5141	1.71595460614152	0.00839409677985248	0.128429680731743	20	BCL2,CCND1,CREB3L4,E2F1,E2F2,FGFR1,FOXO1,HSP90AA1,ID3,IKBKB,LOC119619364,MAP2K1,MDM2,NFKB1,NFKBIA,PDGFB,PDGFC,PDGFRA,PDGFRB,PIK3CB,PIK3R1,PIK3R3,TCF7	BCL2,CCND1,CREB3L4,E2F1,E2F2,FGFR1,FOXO1,HSP90AA1,ID3,IKBKB,LOC119619364,MAP2K1,MDM2,NFKB1,NFKBIA,PDGFB,PDGFC,PDGFRA,PDGFRB,PIK3CB,PIK3R1,PIK3R3,TCF7	K00922,K02161,K02580,K02620,K02649,K04079,K04362,K04363,K04368,K04503,K04734,K05089,K05450,K06643,K07201,K07209,K09048,K09389,K17386,K17454
ko04350	TGF-beta signaling pathway	Environmental Information Processing	19/856	66/5141	1.72895426224865	0.00923484062464897	0.134564820530599	19	ACVR1B,BMP2,BMP4,BMP8B,BMPR2,CHRD,CUL1,E2F5,INHBA,INHBE,LTBP1,NBL1,PPP2CB,RBX1,RPS6KB2,TGFB2,TGFB3,TGFBR1,TGFBR2,ZFYVE9	ACVR1B,BMP2,BMP4,BMP8B,BMPR2,CHRD,CUL1,E2F5,INHBA,INHBE,LTBP1,NBL1,PPP2CB,RBX1,RPS6KB2,TGFB2,TGFB3,TGFBR1,TGFBR2,ZFYVE9	K03347,K03868,K04382,K04388,K04657,K04662,K04667,K04671,K04674,K04679,K04682,K04688,K13376,K13377,K13567,K16622,K19558,K19559,K21283
ko05142	Chagas disease (American trypanosomiasis)	Human Diseases	21/856	77/5141	1.63795666949873	0.0122626155822373	0.170561834916573	21	BDKRB2,C3,CALR,CCL2,CXCL8,FASLG,FOS,IKBKB,IL6,MAPK14,NFKB1,NFKBIA,PIK3CB,PIK3R1,PIK3R3,PPP2CB,SERPINE1,TGFB2,TGFB3,TGFBR1,TGFBR2,TLR2	BDKRB2,C3,CALR,CCL2,CXCL8,FASLG,FOS,IKBKB,IL6,MAPK14,NFKB1,NFKBIA,PIK3CB,PIK3R1,PIK3R3,PPP2CB,SERPINE1,TGFB2,TGFB3,TGFBR1,TGFBR2,TLR2	K00922,K02580,K02649,K03916,K03982,K03990,K04379,K04382,K04388,K04389,K04441,K04674,K04734,K05405,K07209,K08057,K10030,K10159,K13376,K13377,K14624
ko04320	Dorso-ventral axis formation	Organismal Systems	7/856	17/5141	2.47299340296866	0.0144604009169199	0.181039891798842	7	CPEB4,ETV6,MAP2K1,NOTCH1,NOTCH3,NOTCH4,PIWIL2	CPEB4,ETV6,MAP2K1,NOTCH1,NOTCH3,NOTCH4,PIWIL2	K02156,K02599,K02602,K03211,K04368,K20995,K20996
ko05230	Central carbon metabolism in cancer	Human Diseases	14/856	46/5141	1.82786468915075	0.01449425453418	0.181039891798842	14	FGFR1,FGFR3,HIF1A,HK1,HK2,HKDC1,LOC103220215,LOC103231871,LOC103237780,MAP2K1,MET,PDGFRA,PDGFRB,PDHB,PIK3CB,PIK3R1,PIK3R3	FGFR1,FGFR3,HIF1A,HK1,HK2,HKDC1,LOC103220215,LOC103231871,LOC103237780,MAP2K1,MET,PDGFRA,PDGFRB,PDHB,PIK3CB,PIK3R1,PIK3R3	K00161,K00162,K00844,K00850,K00922,K01834,K02649,K04362,K04363,K04368,K05089,K05094,K05099,K08268
ko04360	Axon guidance	Organismal Systems	30/856	122/5141	1.47684617741688	0.0149144998876399	0.181039891798842	30	ABLIM1,BMPR2,CDK5,CXCL12,EFNA1,EFNB1,EFNB2,EPHA2,EPHA7,EPHB2,EPHB3,LIMK1,LOC103224743,LOC103241643,MET,NFATC2,NGEF,NRP1,NTN4,PARD6B,PIK3CB,PIK3R1,PIK3R3,PLXNA1,PLXNA4,RGS3,SEMA3F,SEMA4D,SEMA6A,SLIT3,SRGAP1,UNC5D,WNT5A	ABLIM1,BMPR2,CDK5,CXCL12,EFNA1,EFNB1,EFNB2,EPHA2,EPHA7,EPHB2,EPHB3,LIMK1,LOC103224743,LOC103241643,MET,NFATC2,NGEF,NRP1,NTN4,PARD6B,PIK3CB,PIK3R1,PIK3R3,PLXNA1,PLXNA4,RGS3,SEMA3F,SEMA4D,SEMA6A,SLIT3,SRGAP1,UNC5D,WNT5A	K00444,K00922,K02090,K02649,K04671,K05099,K05103,K05108,K05111,K05112,K05128,K05462,K05463,K05743,K05765,K06093,K06521,K06724,K06820,K06840,K06842,K06845,K06850,K07520,K07521,K07524,K07525,K07526,K10031,K17332
ko00480	Glutathione metabolism	Metabolism	9/856	25/5141	2.16210280373832	0.0153824744665683	0.181039891798842	9	GGT7,GPX4,GSS,GSTO1,LOC103223058,LOC103231165,LOC103247573,MGST1,ODC1,OPLAH,RRM2	GGT7,GPX4,GSS,GSTO1,LOC103223058,LOC103231165,LOC103247573,MGST1,ODC1,OPLAH,RRM2	K00031,K00681,K00799,K01469,K01581,K05361,K10808,K18592,K21456
ko05205	Proteoglycans in cancer	Human Diseases	37/856	158/5141	1.4064311487046	0.0162887338460128	0.184605650254812	37	ANK1,ARHGEF1,CCND1,CD44,CTSL,DDX5,EIF4B,FASLG,FGFR1,FN1,FZD2,FZD4,GPC1,HIF1A,ITGB3,ITPR3,MAP2K1,MAPK14,MDM2,MET,MRAS,PDCD4,PIK3CB,PIK3R1,PIK3R3,PLAU,PLCE1,PPP1CA,PRKCG,RPS6KB2,SDC1,SDC4,TGFB2,TLR2,WNT11,WNT2B,WNT5A,WNT7A,WNT7B	ANK1,ARHGEF1,CCND1,CD44,CTSL,DDX5,EIF4B,FASLG,FGFR1,FN1,FZD2,FZD4,GPC1,HIF1A,ITGB3,ITPR3,MAP2K1,MAPK14,MDM2,MET,MRAS,PDCD4,PIK3CB,PIK3R1,PIK3R3,PLAU,PLCE1,PPP1CA,PRKCG,RPS6KB2,SDC1,SDC4,TGFB2,TLR2,WNT11,WNT2B,WNT5A,WNT7A,WNT7B	K00182,K00444,K00572,K00922,K01348,K01365,K01384,K02235,K02354,K02649,K03258,K04362,K04368,K04389,K04441,K04503,K04688,K04960,K05099,K05717,K05860,K06256,K06257,K06269,K06493,K06643,K07831,K08107,K08268,K10159,K10380,K12330,K12823,K13376,K16338,K16865,K19663
ko04964	Proximal tubule bicarbonate reclamation	Organismal Systems	6/856	14/5141	2.57393190921228	0.0188426321654167	0.191969313411884	6	ATP1B1,ATP1B3,CA2,FXYD2,GLUD1,SLC38A3,SLC4A4	ATP1B1,ATP1B3,CA2,FXYD2,GLUD1,SLC38A3,SLC4A4	K00261,K01538,K01540,K13575,K13576,K18245
ko01523	Antifolate resistance	Human Diseases	9/856	26/5141	2.07894500359454	0.0201426193786501	0.191969313411884	9	ABCC1,ABCC2,ABCC4,ABCC5,FOLR1,IKBKB,IL6,NFKB1,SLC46A1	ABCC1,ABCC2,ABCC4,ABCC5,FOLR1,IKBKB,IL6,NFKB1,SLC46A1	K02580,K05405,K05665,K05666,K05668,K05673,K07209,K13649,K14613
ko04066	HIF-1 signaling pathway	Environmental Information Processing	19/856	71/5141	1.60719691983678	0.0203966897100848	0.191969313411884	19	ANGPT1,BCL2,ENO3,GAPDH,HIF1A,HK1,HK2,HKDC1,HMOX1,IL6,LOC103220215,LOC103231892,LOC103244719,LOC119623417,MAP2K1,NFKB1,PDHB,PIK3CB,PIK3R1,PIK3R3,PRKCG,RBX1,RPS6KB2,SERPINE1	ANGPT1,BCL2,ENO3,GAPDH,HIF1A,HK1,HK2,HKDC1,HMOX1,IL6,LOC103220215,LOC103231892,LOC103244719,LOC119623417,MAP2K1,NFKB1,PDHB,PIK3CB,PIK3R1,PIK3R3,PRKCG,RBX1,RPS6KB2,SERPINE1	K00134,K00161,K00162,K00510,K00844,K00922,K01689,K02161,K02580,K02649,K03868,K03982,K04368,K04688,K05405,K05465,K08268,K16451,K19663
ko04662	B cell receptor signaling pathway	Organismal Systems	16/856	57/5141	1.68585013936711	0.0205675633472137	0.191969313411884	16	BCL10,BLNK,CD81,FOS,IKBKB,LOC103223672,LOC103238018,MALT1,MAP2K1,NFATC2,NFKB1,NFKBIA,PIK3CB,PIK3R1,PIK3R3,RASGRP3,VAV3	BCL10,BLNK,CD81,FOS,IKBKB,LOC103223672,LOC103238018,MALT1,MAP2K1,NFATC2,NFKB1,NFKBIA,PIK3CB,PIK3R1,PIK3R3,RASGRP3,VAV3	K00922,K02580,K02649,K04368,K04379,K04734,K05730,K06508,K07209,K07368,K07369,K07371,K12362,K12560,K17332,K19831
ko00020	Citrate cycle (TCA cycle)	Metabolism	8/856	22/5141	2.1839422259983	0.0206025459287038	0.191969313411884	8	DLAT,DLD,DLST,IDH3A,LOC103216985,LOC103220215,LOC103231165,PDHB,SDHC	DLAT,DLD,DLST,IDH3A,LOC103216985,LOC103220215,LOC103231165,PDHB,SDHC	K00030,K00031,K00161,K00162,K00236,K00382,K00627,K00658
ko05161	Hepatitis B	Human Diseases	27/856	110/5141	1.47416100254885	0.0207025730150071	0.191969313411884	27	ATP6AP1,BCL2,CCND1,CREB3L4,CXCL8,E2F1,E2F2,EGR2,FASLG,FOS,ID3,IKBKB,IL6,MAP2K1,MAP3K1,NFATC2,NFKB1,NFKBIA,PIK3CB,PIK3R1,PIK3R3,PRKCG,STAT1,TBK1,TGFB2,TGFB3,TGFBR1,TLR2,YWHAZ	ATP6AP1,BCL2,CCND1,CREB3L4,CXCL8,E2F1,E2F2,EGR2,FASLG,FOS,ID3,IKBKB,IL6,MAP2K1,MAP3K1,NFATC2,NFKB1,NFKBIA,PIK3CB,PIK3R1,PIK3R3,PRKCG,STAT1,TBK1,TGFB2,TGFB3,TGFBR1,TLR2,YWHAZ	K00922,K02161,K02580,K02649,K03662,K04368,K04379,K04389,K04416,K04503,K04674,K04734,K05405,K05410,K07209,K09048,K09389,K10030,K10159,K11220,K12496,K13376,K13377,K16197,K17332,K17454,K19663
ko04070	Phosphatidylinositol signaling system	Environmental Information Processing	14/856	49/5141	1.71595460614152	0.0252050929309922	0.22684583637893	14	CDIPT,DGKG,IP6K2,IP6K3,ITPK1,ITPKB,ITPR3,LOC103245737,LOC119623289,PIK3C2B,PIK3CB,PIK3R1,PIK3R3,PIP4K2C,PLCD3,PLCD4,PLCE1,PRKCG	CDIPT,DGKG,IP6K2,IP6K3,ITPK1,ITPKB,ITPR3,LOC103245737,LOC119623289,PIK3C2B,PIK3CB,PIK3R1,PIK3R3,PIP4K2C,PLCD3,PLCD4,PLCE1,PRKCG	K00901,K00911,K00913,K00920,K00922,K00923,K00999,K02649,K04960,K05857,K05860,K07756,K13024,K19663
ko04510	Focal adhesion	Cellular Processes	34/856	148/5141	1.37972025764082	0.0270989065009858	0.236921868265762	34	ARHGAP35,BCAR1,BCL2,BIRC3,CCND1,COL1A1,COL4A1,COL4A2,COL4A3,COL6A1,COL6A3,FN1,ITGB3,ITGB4,ITGB6,LAMA1,LAMA5,LAMB3,LAMC2,LOC103224063,LOC103234868,LOC119623118,MAP2K1,MET,MYLK,PDGFB,PDGFC,PDGFRA,PDGFRB,PIK3CB,PIK3R1,PIK3R3,PPP1CA,PRKCG,SPP1,THBS2,THBS3,TLN1,TLN2,TNC,TNXB,VAV3	ARHGAP35,BCAR1,BCL2,BIRC3,CCND1,COL1A1,COL4A1,COL4A2,COL4A3,COL6A1,COL6A3,FN1,ITGB3,ITGB4,ITGB6,LAMA1,LAMA5,LAMB3,LAMC2,LOC103224063,LOC103234868,LOC119623118,MAP2K1,MET,MYLK,PDGFB,PDGFC,PDGFRA,PDGFRB,PIK3CB,PIK3R1,PIK3R3,PPP1CA,PRKCG,SPP1,THBS2,THBS3,TLN1,TLN2,TNC,TNXB,VAV3	K00907,K00922,K02161,K02649,K04363,K04368,K04503,K04659,K05089,K05099,K05450,K05637,K05717,K05726,K05730,K05732,K06236,K06237,K06238,K06240,K06244,K06246,K06250,K06252,K06269,K06271,K06274,K06493,K06525,K06586,K06589,K16060,K17386,K19663
ko00592	alpha-Linolenic acid metabolism	Metabolism	4/856	8/5141	3.00292056074766	0.0304438609860532	0.252043845853067	4	ACAA1,FADS2,PLA2G6,PLAAT3	ACAA1,FADS2,PLA2G6,PLAAT3	K07513,K10226,K16343,K16817
ko04010	MAPK signaling pathway	Environmental Information Processing	42/856	191/5141	1.3206561628419	0.0305665691838349	0.252043845853067	42	ARRB1,CACNA1A,CACNA1D,CACNA1G,CACNA1H,CACNA1I,CACNA2D1,CACNB3,CACNB4,CACNG7,DUSP10,DUSP4,DUSP5,DUSP6,FASLG,FGF1,FGF21,FGFR1,FGFR3,FOS,HSPA8,IKBKB,IL1R1,IL1R2,MAP2K1,MAP3K1,MAP3K6,MAPK14,MAPK8IP1,MEF2C,MRAS,NFKB1,NTF3,PDGFB,PDGFRA,PDGFRB,PRKCG,PTPRR,RASGRP3,TAOK2,TGFB2,TGFB3,TGFBR1,TGFBR2	ARRB1,CACNA1A,CACNA1D,CACNA1G,CACNA1H,CACNA1I,CACNA2D1,CACNB3,CACNB4,CACNG7,DUSP10,DUSP4,DUSP5,DUSP6,FASLG,FGF1,FGF21,FGFR1,FGFR3,FOS,HSPA8,IKBKB,IL1R1,IL1R2,MAP2K1,MAP3K1,MAP3K6,MAPK14,MAPK8IP1,MEF2C,MRAS,NFKB1,NTF3,PDGFB,PDGFRA,PDGFRB,PRKCG,PTPRR,RASGRP3,TAOK2,TGFB2,TGFB3,TGFBR1,TGFBR2	K02580,K03283,K04344,K04356,K04358,K04362,K04363,K04368,K04379,K04386,K04387,K04388,K04389,K04416,K04425,K04429,K04434,K04439,K04441,K04454,K04458,K04459,K04674,K04851,K04854,K04855,K04856,K04858,K04864,K04865,K04872,K05089,K05094,K07209,K07831,K12362,K13376,K13377,K17386,K18496,K19663,K20216
ko04145	Phagosome	Cellular Processes	23/856	94/5141	1.46951431696162	0.0322202659461948	0.252043845853067	23	ATP6AP1,ATP6V0A4,ATP6V1F,C1R,C3,CALR,CANX,COLEC12,CTSL,EEA1,ITGAM,ITGB3,LOC103221779,LOC103222274,LOC103223672,LOC103238260,LOC119623237,M6PR,MRC1,RAB7B,SEC61G,STX12,THBS2,THBS3,TLR2,TUBB,TUBB4A,TUBB4B,TUBB6	ATP6AP1,ATP6V0A4,ATP6V1F,C1R,C3,CALR,CANX,COLEC12,CTSL,EEA1,ITGAM,ITGB3,LOC103221779,LOC103222274,LOC103223672,LOC103238260,LOC119623237,M6PR,MRC1,RAB7B,SEC61G,STX12,THBS2,THBS3,TLR2,TUBB,TUBB4A,TUBB4B,TUBB6	K01330,K01365,K02151,K02154,K03662,K03990,K04659,K06461,K06493,K06560,K06751,K07342,K07374,K07375,K07898,K08054,K08057,K10062,K10089,K10159,K12478,K12560,K13813
ko04330	Notch signaling pathway	Environmental Information Processing	9/856	28/5141	1.93044893190921	0.0326823687619587	0.252043845853067	9	APH1A,CTBP2,DTX4,JAG1,LFNG,MFNG,NCSTN,NOTCH1,NOTCH3,NOTCH4	APH1A,CTBP2,DTX4,JAG1,LFNG,MFNG,NCSTN,NOTCH1,NOTCH3,NOTCH4	K02599,K04496,K05948,K06052,K06058,K06171,K06172,K20995,K20996
ko01230	Biosynthesis of amino acids	Metabolism	13/856	46/5141	1.69730292563998	0.0331247810418691	0.252043845853067	13	ALDOC,ENO3,GAPDH,GLUL,GPT,IDH3A,LOC103231165,LOC103231871,LOC103237780,LOC103244719,LOC119623417,MAT1A,PHGDH,PRPS2,PSAT1	ALDOC,ENO3,GAPDH,GLUL,GPT,IDH3A,LOC103231165,LOC103231871,LOC103237780,LOC103244719,LOC119623417,MAT1A,PHGDH,PRPS2,PSAT1	K00030,K00031,K00058,K00134,K00789,K00814,K00831,K00850,K00948,K01623,K01689,K01834,K01915
ko05222	Small cell lung cancer	Human Diseases	17/856	65/5141	1.57075844716032	0.0337705806535155	0.252043845853067	17	BCL2,BIRC3,BIRC7,CCND1,COL4A1,COL4A2,COL4A3,E2F1,E2F2,FN1,ID3,IKBKB,LAMA1,LAMA5,LAMB3,LAMC2,NFKB1,NFKBIA,PIK3CB,PIK3R1,PIK3R3	BCL2,BIRC3,BIRC7,CCND1,COL4A1,COL4A2,COL4A3,E2F1,E2F2,FN1,ID3,IKBKB,LAMA1,LAMA5,LAMB3,LAMC2,NFKB1,NFKBIA,PIK3CB,PIK3R1,PIK3R3	K00922,K02161,K02580,K02649,K04503,K04734,K05637,K05717,K06237,K06240,K06244,K06246,K07209,K09389,K16060,K16061,K17454
ko04144	Endocytosis	Cellular Processes	39/856	177/5141	1.32332092507524	0.03519015810278	0.254221688793285	39	AGAP2,ARFGAP2,ARPC2,ARPC3,ARRB1,CHMP6,CLTB,CYTH3,CYTH4,DNAJC6,DNM1,DNM3,EEA1,EHD1,EHD2,F2R,FGFR3,FOLR1,HSPA8,IQSEC1,KIF5C,LOC103221779,MDM2,MET,PARD6B,PDGFRA,PML,PRKCI,PSD3,PSD4,RAB11FIP4,RNF41,SMAP2,TGFB2,TGFB3,TGFBR1,TGFBR2,USP8,VPS45,VPS4B,WASHC4,ZFYVE9	AGAP2,ARFGAP2,ARPC2,ARPC3,ARRB1,CHMP6,CLTB,CYTH3,CYTH4,DNAJC6,DNM1,DNM3,EEA1,EHD1,EHD2,F2R,FGFR3,FOLR1,HSPA8,IQSEC1,KIF5C,LOC103221779,MDM2,MET,PARD6B,PDGFRA,PML,PRKCI,PSD3,PSD4,RAB11FIP4,RNF41,SMAP2,TGFB2,TGFB3,TGFBR1,TGFBR2,USP8,VPS45,VPS4B,WASHC4,ZFYVE9	K01528,K03283,K03914,K04363,K04388,K04439,K04645,K04674,K04679,K05094,K05099,K05756,K05758,K06069,K06093,K06643,K06751,K09526,K10054,K10396,K11839,K11981,K12195,K12196,K12469,K12478,K12479,K12483,K12485,K12486,K12493,K12494,K12495,K13376,K13377,K13649,K17848,K18441,K18465
ko05220	Chronic myeloid leukemia	Human Diseases	15/856	56/5141	1.60870744325768	0.0365803336595876	0.254221688793285	15	CCND1,CTBP2,E2F1,E2F2,ID3,IKBKB,MAP2K1,MDM2,NFKB1,NFKBIA,PIK3CB,PIK3R1,PIK3R3,TGFB2,TGFB3,TGFBR1,TGFBR2	CCND1,CTBP2,E2F1,E2F2,ID3,IKBKB,MAP2K1,MDM2,NFKB1,NFKBIA,PIK3CB,PIK3R1,PIK3R3,TGFB2,TGFB3,TGFBR1,TGFBR2	K00922,K02580,K02649,K04368,K04388,K04496,K04503,K04674,K04734,K06643,K07209,K09389,K13376,K13377,K17454
ko04216	Ferroptosis	Cellular Processes	10/856	33/5141	1.81995185499858	0.0371734996078396	0.254221688793285	10	ACSL5,FTH1,GPX4,GSS,HMOX1,LOC103219873,LOC103241503,LOC119621490,MAP1LC3C,NCOA4,SLC39A14,STEAP3	ACSL5,FTH1,GPX4,GSS,HMOX1,LOC103219873,LOC103241503,LOC119621490,MAP1LC3C,NCOA4,SLC39A14,STEAP3	K00510,K00522,K01897,K05361,K09289,K10142,K10435,K13624,K14720,K21456
ko01040	Biosynthesis of unsaturated fatty acids	Metabolism	6/856	16/5141	2.25219042056075	0.0373855424696007	0.254221688793285	6	ACAA1,ACOT7,ELOVL5,ELOVL6,FADS2,SCD	ACAA1,ACOT7,ELOVL5,ELOVL6,FADS2,SCD	K00507,K07513,K10203,K10226,K10244,K17360
ko04068	FoxO signaling pathway	Environmental Information Processing	23/856	97/5141	1.42406542056075	0.0447986174315232	0.298008194218393	23	AGAP2,CCNB1,CCNB2,CCND1,FASLG,FBXO32,FOXO1,HOMER1,IKBKB,IL6,MAP2K1,MAPK14,MDM2,PIK3CB,PIK3R1,PIK3R3,PLK2,SGK1,SGK2,SOD2,TGFB2,TGFB3,TGFBR1,TGFBR2,TNFSF10	AGAP2,CCNB1,CCNB2,CCND1,FASLG,FBXO32,FOXO1,HOMER1,IKBKB,IL6,MAP2K1,MAPK14,MDM2,PIK3CB,PIK3R1,PIK3R3,PLK2,SGK1,SGK2,SOD2,TGFB2,TGFB3,TGFBR1,TGFBR2,TNFSF10	K00922,K02649,K04368,K04388,K04389,K04441,K04503,K04564,K04674,K04721,K05405,K05868,K06643,K07201,K07209,K08861,K10305,K13302,K13303,K13376,K13377,K15010,K17848
ko04973	Carbohydrate digestion and absorption	Organismal Systems	7/856	21/5141	2.00194704049844	0.0473475303014205	0.308262644090099	7	ATP1B1,ATP1B3,CACNA1D,FXYD2,HK1,HK2,HKDC1,PIK3CB,PIK3R1,PIK3R3,SLC2A5	ATP1B1,ATP1B3,CACNA1D,FXYD2,HK1,HK2,HKDC1,PIK3CB,PIK3R1,PIK3R3,SLC2A5	K00844,K00922,K01538,K01540,K02649,K04851,K08143
ko04260	Cardiac muscle contraction	Organismal Systems	15/856	58/5141	1.55323477280052	0.0486259543685532	0.309990459099527	15	ATP1B1,ATP1B3,CACNA1D,CACNA2D1,CACNB3,CACNB4,CACNG7,COX6A1,COX7A2,FXYD2,LOC103237165,LOC103237200,LOC103239510,LOC103246788,LOC119619672,TPM1	ATP1B1,ATP1B3,CACNA1D,CACNA2D1,CACNB3,CACNB4,CACNG7,COX6A1,COX7A2,FXYD2,LOC103237165,LOC103237200,LOC103239510,LOC103246788,LOC119619672,TPM1	K00417,K01538,K01540,K02266,K02268,K02270,K02272,K04851,K04858,K04864,K04865,K04872,K09290,K10373,K17751
ko05134	Legionellosis	Human Diseases	12/856	44/5141	1.63795666949873	0.0511726797099382	0.319568163086553	12	C3,CXCL8,EEF1A2,HSPA8,IL6,ITGAM,LOC103217528,LOC103219235,LOC103235798,NFKB1,NFKBIA,TLR2	C3,CXCL8,EEF1A2,HSPA8,IL6,ITGAM,LOC103217528,LOC103219235,LOC103235798,NFKB1,NFKBIA,TLR2	K02580,K03231,K03283,K03990,K04734,K05405,K05505,K06461,K07874,K10030,K10159,K13525
ko04810	Regulation of actin cytoskeleton	Cellular Processes	33/856	151/5141	1.31253481463143	0.0549618566457294	0.336366562671864	33	ARHGAP35,ARHGEF1,ARPC2,ARPC3,BCAR1,BDKRB2,F2R,FGF1,FGF21,FGFR1,FGFR3,FN1,ITGAM,ITGB3,ITGB4,ITGB6,LIMK1,LOC103224063,LOC103224743,MAP2K1,MRAS,MYLK,PDGFB,PDGFC,PDGFRA,PDGFRB,PFN1,PIK3CB,PIK3R1,PIK3R3,PIP4K2C,PPP1CA,SPATA13,VAV3	ARHGAP35,ARHGEF1,ARPC2,ARPC3,BCAR1,BDKRB2,F2R,FGF1,FGF21,FGFR1,FGFR3,FN1,ITGAM,ITGB3,ITGB4,ITGB6,LIMK1,LOC103224063,LOC103224743,MAP2K1,MRAS,MYLK,PDGFB,PDGFC,PDGFRA,PDGFRB,PFN1,PIK3CB,PIK3R1,PIK3R3,PIP4K2C,PPP1CA,SPATA13,VAV3	K00907,K00920,K00922,K02649,K03914,K03916,K04358,K04362,K04363,K04368,K05089,K05094,K05450,K05717,K05726,K05730,K05732,K05743,K05756,K05758,K05759,K05765,K05769,K06269,K06461,K06493,K06525,K06586,K06589,K07831,K12330,K17386,K18496
ko05323	Rheumatoid arthritis	Human Diseases	16/856	64/5141	1.50146028037383	0.0562362906790217	0.33741774407413	16	ACP5,ANGPT1,ATP6AP1,ATP6V0A4,ATP6V1F,CCL2,CCL20,CTSL,CXCL12,CXCL8,FOS,IL6,MMP1,TGFB2,TGFB3,TLR2	ACP5,ANGPT1,ATP6AP1,ATP6V0A4,ATP6V1F,CCL2,CCL20,CTSL,CXCL12,CXCL8,FOS,IL6,MMP1,TGFB2,TGFB3,TLR2	K01365,K01388,K02151,K02154,K03662,K04379,K05405,K05465,K10030,K10031,K10159,K13376,K13377,K14379,K14624,K14625
ko00910	Nitrogen metabolism	Metabolism	3/856	6/5141	3.00292056074766	0.0620199934755372	0.360241518793162	3	CA2,GLUD1,GLUL	CA2,GLUD1,GLUL	K00261,K01915,K18245
ko04910	Insulin signaling pathway	Organismal Systems	20/856	85/5141	1.41313908741067	0.0627193146721341	0.360241518793162	20	ACACB,EXOC7,FASN,FLOT2,FOXO1,HK1,HK2,HKDC1,IKBKB,MAP2K1,PHKA2,PIK3CB,PIK3R1,PIK3R3,PPARGC1A,PPP1CA,PPP1R3B,PRKCI,PTPRF,RHOQ,RPS6KB2,SORBS1,SREBF1	ACACB,EXOC7,FASN,FLOT2,FOXO1,HK1,HK2,HKDC1,IKBKB,MAP2K1,PHKA2,PIK3CB,PIK3R1,PIK3R3,PPARGC1A,PPP1CA,PPP1R3B,PRKCI,PTPRF,RHOQ,RPS6KB2,SORBS1,SREBF1	K00665,K00844,K00922,K01946,K02649,K04368,K04688,K05695,K06069,K06086,K06269,K07189,K07190,K07192,K07194,K07195,K07197,K07201,K07202,K07209
ko04750	Inflammatory mediator regulation of TRP channels	Organismal Systems	16/856	65/5141	1.478360891445	0.063572032728205	0.360241518793162	16	ADCY3,ADCY6,ASIC1,BDKRB2,F2RL1,HRH1,IL1R1,ITPR3,MAPK14,PIK3CB,PIK3R1,PIK3R3,PLA2G6,PPP1CA,PRKCD,PRKCE,PRKCG	ADCY3,ADCY6,ASIC1,BDKRB2,F2RL1,HRH1,IL1R1,ITPR3,MAPK14,PIK3CB,PIK3R1,PIK3R3,PLA2G6,PPP1CA,PRKCD,PRKCE,PRKCG	K00922,K02649,K03916,K04149,K04234,K04386,K04441,K04829,K04960,K06068,K06269,K08043,K08046,K16343,K18050,K19663
ko04974	Protein digestion and absorption	Organismal Systems	14/856	56/5141	1.50146028037383	0.0711175482162485	0.392499929075866	14	ATP1B1,ATP1B3,COL12A1,COL14A1,COL15A1,COL1A1,COL27A1,COL4A1,COL4A2,COL4A3,COL6A1,COL6A3,COL7A1,ELN,FXYD2,SLC3A1,SLC7A8,SLC8A1	ATP1B1,ATP1B3,COL12A1,COL14A1,COL15A1,COL1A1,COL27A1,COL4A1,COL4A2,COL4A3,COL6A1,COL6A3,COL7A1,ELN,FXYD2,SLC3A1,SLC7A8,SLC8A1	K01538,K01540,K05849,K06236,K06237,K06238,K08132,K08133,K08135,K13781,K14210,K14211,K16628,K19721
ko04550	Signaling pathways regulating pluripotency of stem cells	Cellular Processes	24/856	107/5141	1.34710455061577	0.0718300523798971	0.392499929075866	24	ACVR1B,AXIN2,BMI1,BMP4,BMPR2,DLX5,FGFR1,FGFR3,FZD2,FZD4,IL6ST,INHBA,INHBE,JARID2,MAP2K1,MAPK14,PAX6,PIK3CB,PIK3R1,PIK3R3,SKIL,WNT11,WNT2B,WNT5A,WNT7A,WNT7B,ZFHX3	ACVR1B,AXIN2,BMI1,BMP4,BMPR2,DLX5,FGFR1,FGFR3,FZD2,FZD4,IL6ST,INHBA,INHBE,JARID2,MAP2K1,MAPK14,PAX6,PIK3CB,PIK3R1,PIK3R3,SKIL,WNT11,WNT2B,WNT5A,WNT7A,WNT7B,ZFHX3	K00182,K00444,K00572,K00922,K01384,K02235,K02354,K02649,K04362,K04368,K04385,K04441,K04662,K04667,K04671,K05060,K05094,K08031,K09378,K11459,K11478,K13567,K18489,K18499
ko04380	Osteoclast differentiation	Organismal Systems	22/856	97/5141	1.36214953271028	0.0744196186217672	0.399515847337908	22	ACP5,BLNK,FHL2,FOS,FOSL2,IKBKB,IL1R1,ITGB3,LOC103223672,MAP2K1,MAPK14,MITF,NFATC2,NFKB1,NFKBIA,PIK3CB,PIK3R1,PIK3R3,SQSTM1,STAT1,TGFB2,TGFBR1,TGFBR2	ACP5,BLNK,FHL2,FOS,FOSL2,IKBKB,IL1R1,ITGB3,LOC103223672,MAP2K1,MAPK14,MITF,NFATC2,NFKB1,NFKBIA,PIK3CB,PIK3R1,PIK3R3,SQSTM1,STAT1,TGFB2,TGFBR1,TGFBR2	K00922,K02580,K02649,K04368,K04379,K04386,K04388,K04441,K04674,K04734,K06493,K07209,K07371,K09030,K09455,K11220,K12560,K13376,K14379,K14380,K14381,K17332
ko05168	Herpes simplex infection	Human Diseases	27/856	124/5141	1.30772347000301	0.0798868730665211	0.415646039866644	27	C3,C5,CCL2,CUL1,EIF2S1,FASLG,FOS,IKBKB,IL6,LOC103221779,LOC103230439,NECTIN2,NFKB1,NFKBIA,NXF1,NXF3,PER1,PML,POLR2A,PPP1CA,RNASEL,SP100,SRSF5,STAT1,TAF10,TAF5,TBK1,TLR2	C3,C5,CCL2,CUL1,EIF2S1,FASLG,FOS,IKBKB,IL6,LOC103221779,LOC103230439,NECTIN2,NFKB1,NFKBIA,NXF1,NXF3,PER1,PML,POLR2A,PPP1CA,RNASEL,SP100,SRSF5,STAT1,TAF10,TAF5,TBK1,TLR2	K01165,K02580,K02633,K03006,K03130,K03134,K03237,K03347,K03990,K03994,K04379,K04389,K04734,K05405,K05410,K06269,K06531,K06751,K07209,K10054,K10159,K11220,K12886,K12893,K14284,K14624,K15413
ko05212	Pancreatic cancer	Human Diseases	13/856	52/5141	1.50146028037383	0.0801409031115424	0.415646039866644	13	CCND1,E2F1,E2F2,ID3,IKBKB,MAP2K1,NFKB1,PIK3CB,PIK3R1,PIK3R3,STAT1,TGFB2,TGFB3,TGFBR1,TGFBR2	CCND1,E2F1,E2F2,ID3,IKBKB,MAP2K1,NFKB1,PIK3CB,PIK3R1,PIK3R3,STAT1,TGFB2,TGFB3,TGFBR1,TGFBR2	K00922,K02580,K02649,K04368,K04388,K04503,K04674,K07209,K09389,K11220,K13376,K13377,K17454
ko04152	AMPK signaling pathway	Environmental Information Processing	19/856	83/5141	1.37483110010134	0.0859309689052412	0.43824794141673	19	ACACB,ADIPOR1,CAB39L,CCND1,CPT1A,CREB3L4,CRTC2,FASN,FOXO1,LOC103237780,PFKFB2,PIK3CB,PIK3R1,PIK3R3,PPARGC1A,PPP2CB,PPP2R3A,RPS6KB2,SCD,SREBF1	ACACB,ADIPOR1,CAB39L,CCND1,CPT1A,CREB3L4,CRTC2,FASN,FOXO1,LOC103237780,PFKFB2,PIK3CB,PIK3R1,PIK3R3,PPARGC1A,PPP2CB,PPP2R3A,RPS6KB2,SCD,SREBF1	K00507,K00665,K00850,K00922,K01946,K02649,K04382,K04503,K04688,K07197,K07201,K07202,K07297,K08272,K08765,K09048,K11583,K16333,K19029
ko04014	Ras signaling pathway	Environmental Information Processing	34/856	163/5141	1.25275213577203	0.0896711935142035	0.440261634606745	34	ABL2,ANGPT1,EFNA1,EPHA2,FASLG,FGF1,FGF21,FGFR1,FGFR3,GNG2,GNG5,IKBKB,KITLG,KSR1,LOC103226542,MAP2K1,MET,MRAS,NFKB1,PDGFB,PDGFC,PDGFRA,PDGFRB,PIK3CB,PIK3R1,PIK3R3,PLA1A,PLA2G6,PLAAT3,PLCE1,PRKCG,RASAL2,RASGRP3,RGL1,TBK1	ABL2,ANGPT1,EFNA1,EPHA2,FASLG,FGF1,FGF21,FGFR1,FGFR3,GNG2,GNG5,IKBKB,KITLG,KSR1,LOC103226542,MAP2K1,MET,MRAS,NFKB1,PDGFB,PDGFC,PDGFRA,PDGFRB,PIK3CB,PIK3R1,PIK3R3,PLA1A,PLA2G6,PLAAT3,PLCE1,PRKCG,RASAL2,RASGRP3,RGL1,TBK1	K00922,K02580,K02649,K04358,K04362,K04363,K04368,K04389,K04542,K04546,K05089,K05094,K05099,K05103,K05410,K05450,K05461,K05462,K05465,K05860,K07209,K07826,K07831,K08887,K12362,K13618,K14958,K16343,K16817,K17386,K17633,K17635,K18496,K19663
ko04740	Olfactory transduction	Organismal Systems	7/856	24/5141	1.75170366043614	0.0902983464125495	0.440261634606745	7	ADCY3,ARRB1,LOC103232992,PDE1B,PDE1C,PDE2A,PRKG1,SLC8A1	ADCY3,ARRB1,LOC103232992,PDE1B,PDE1C,PDE2A,PRKG1,SLC8A1	K04257,K04439,K05849,K07376,K08043,K13755,K18283
ko04914	Progesterone-mediated oocyte maturation	Organismal Systems	14/856	58/5141	1.44968578794715	0.0906421012425652	0.440261634606745	14	ADCY3,ADCY6,ANAPC11,ANAPC2,ANAPC5,ANAPC7,CCNB1,CCNB2,CDC25C,CPEB4,HSP90AA1,LOC119619364,MAP2K1,MAPK14,PIK3CB,PIK3R1,PIK3R3	ADCY3,ADCY6,ANAPC11,ANAPC2,ANAPC5,ANAPC7,CCNB1,CCNB2,CDC25C,CPEB4,HSP90AA1,LOC119619364,MAP2K1,MAPK14,PIK3CB,PIK3R1,PIK3R3	K00922,K02602,K02649,K03349,K03352,K03354,K03358,K04079,K04368,K04441,K05867,K05868,K08043,K08046
ko04961	Endocrine and other factor-regulated calcium reabsorption	Organismal Systems	8/856	29/5141	1.65678375765388	0.0958165821606215	0.458123033455472	8	ADCY6,ATP1B1,ATP1B3,BDKRB2,CLTB,DNM1,DNM3,FXYD2,PRKCG,VDR	ADCY6,ATP1B1,ATP1B3,BDKRB2,CLTB,DNM1,DNM3,FXYD2,PRKCG,VDR	K01528,K01538,K01540,K03916,K04645,K08046,K08539,K19663
ko04540	Gap junction	Cellular Processes	14/856	59/5141	1.42511484238872	0.101548463209439	0.466780039247272	14	ADCY3,ADCY6,GJA1,ITPR3,LOC103222274,LOC103238260,LPAR1,MAP2K1,PDGFB,PDGFC,PDGFRA,PDGFRB,PRKCG,PRKG1,TUBB,TUBB4A,TUBB4B,TUBB6	ADCY3,ADCY6,GJA1,ITPR3,LOC103222274,LOC103238260,LPAR1,MAP2K1,PDGFB,PDGFC,PDGFRA,PDGFRB,PRKCG,PRKG1,TUBB,TUBB4A,TUBB4B,TUBB6	K04289,K04363,K04368,K04960,K05089,K05450,K07372,K07374,K07375,K07376,K08043,K08046,K17386,K19663
ko05210	Colorectal cancer	Human Diseases	12/856	49/5141	1.47081823383559	0.102562784674264	0.466780039247272	12	AXIN2,BCL2,CCND1,FOS,MAP2K1,PIK3CB,PIK3R1,PIK3R3,TCF7,TGFB2,TGFB3,TGFBR1,TGFBR2	AXIN2,BCL2,CCND1,FOS,MAP2K1,PIK3CB,PIK3R1,PIK3R3,TCF7,TGFB2,TGFB3,TGFBR1,TGFBR2	K00922,K02161,K02620,K02649,K04368,K04379,K04385,K04388,K04503,K04674,K13376,K13377
ko03013	RNA transport	Genetic Information Processing	26/856	122/5141	1.2799333537613	0.103432197600177	0.466780039247272	26	CLNS1A,EEF1A2,EIF1B,EIF2B1,EIF2B2,EIF2S1,EIF2S2,EIF4A1,EIF4B,EIF5,GEMIN4,MAGOH,NMD3,NUP107,NUP85,NUP88,NXF1,NXF3,PNN,RAN,RPP21,RPP30,SAP18,SENP2,SUMO2,TACC3,XPOT	CLNS1A,EEF1A2,EIF1B,EIF2B1,EIF2B2,EIF2S1,EIF2S2,EIF4A1,EIF4B,EIF5,GEMIN4,MAGOH,NMD3,NUP107,NUP85,NUP88,NXF1,NXF3,PNN,RAN,RPP21,RPP30,SAP18,SENP2,SUMO2,TACC3,XPOT	K03113,K03231,K03237,K03238,K03239,K03257,K03258,K03262,K03345,K03539,K03540,K03754,K05019,K07562,K07936,K12160,K12877,K13114,K13132,K14283,K14284,K14288,K14301,K14304,K14318,K14324
ko04668	TNF signaling pathway	Environmental Information Processing	19/856	85/5141	1.34248213304013	0.103728897610505	0.466780039247272	19	BIRC3,CCL2,CCL20,CEBPB,CREB3L4,DNM1L,FOS,IKBKB,IL18R1,IL6,LOC103235798,MAP2K1,MAPK14,MMP14,NFKB1,NFKBIA,PIK3CB,PIK3R1,PIK3R3,RIPK1	BIRC3,CCL2,CCL20,CEBPB,CREB3L4,DNM1L,FOS,IKBKB,IL18R1,IL6,LOC103235798,MAP2K1,MAPK14,MMP14,NFKB1,NFKBIA,PIK3CB,PIK3R1,PIK3R3,RIPK1	K00922,K02580,K02649,K02861,K04368,K04379,K04441,K04734,K05173,K05405,K05505,K07209,K07763,K09048,K10048,K14624,K14625,K16060,K17065
ko01522	Endocrine resistance	Human Diseases	17/856	75/5141	1.36132398753894	0.107866131002809	0.47326907885156	17	ADCY3,ADCY6,BCL2,CCND1,E2F1,E2F2,FOS,ID3,JAG1,MAP2K1,MAPK14,MDM2,NOTCH1,NOTCH3,NOTCH4,PIK3CB,PIK3R1,PIK3R3,RPS6KB2	ADCY3,ADCY6,BCL2,CCND1,E2F1,E2F2,FOS,ID3,JAG1,MAP2K1,MAPK14,MDM2,NOTCH1,NOTCH3,NOTCH4,PIK3CB,PIK3R1,PIK3R3,RPS6KB2	K00922,K02161,K02599,K02649,K04368,K04379,K04441,K04503,K04688,K06052,K06643,K08043,K08046,K09389,K17454,K20995,K20996
ko04960	Aldosterone-regulated sodium reabsorption	Organismal Systems	7/856	25/5141	1.68163551401869	0.108264168364736	0.47326907885156	7	ATP1B1,ATP1B3,FXYD2,PIK3CB,PIK3R1,PIK3R3,PRKCG,SCNN1A,SGK1	ATP1B1,ATP1B3,FXYD2,PIK3CB,PIK3R1,PIK3R3,PRKCG,SCNN1A,SGK1	K00922,K01538,K01540,K02649,K04824,K13302,K19663
ko03008	Ribosome biogenesis in eukaryotes	Genetic Information Processing	15/856	65/5141	1.38596333572969	0.111605878526401	0.474324983737204	15	AK6,ALG11,EIF6,LOC119620575,LOC119623759,NAT10,NMD3,NOL6,NOP56,NXF1,NXF3,RAN,REXO5,RIOK1,RIOK2,RPP30,SBDS	AK6,ALG11,EIF6,LOC119620575,LOC119623759,NAT10,NMD3,NOL6,NOP56,NXF1,NXF3,RAN,REXO5,RIOK1,RIOK2,RPP30,SBDS	K03264,K03539,K07178,K07179,K07562,K07936,K14284,K14521,K14544,K14564,K14567,K14569,K14570,K14574,K18532
ko05412	Arrhythmogenic right ventricular cardiomyopathy (ARVC)	Human Diseases	15/856	65/5141	1.38596333572969	0.111605878526401	0.474324983737204	15	ACTN3,CACNA1D,CACNA2D1,CACNB3,CACNB4,CACNG7,GJA1,ITGB3,ITGB4,ITGB6,LMNA,LOC103222210,LOC103224063,LOC103243439,TCF7	ACTN3,CACNA1D,CACNA2D1,CACNB3,CACNB4,CACNG7,GJA1,ITGB3,ITGB4,ITGB6,LMNA,LOC103222210,LOC103224063,LOC103243439,TCF7	K02620,K04851,K04858,K04864,K04865,K04872,K06493,K06525,K06586,K06589,K07372,K10056,K10381,K12641,K21073
ko04137	Mitophagy - animal	Cellular Processes	13/856	55/5141	1.4195624468989	0.114575852298067	0.480128814546552	13	BECN1,CITED2,E2F1,HIF1A,MFN1,MITF,MRAS,RAB7B,RHOT2,SQSTM1,TBC1D15,TBK1,USP8	BECN1,CITED2,E2F1,HIF1A,MFN1,MITF,MRAS,RAB7B,RHOT2,SQSTM1,TBC1D15,TBK1,USP8	K05410,K07831,K07871,K07898,K08268,K08334,K09455,K11839,K14381,K17454,K20168,K21356,K21361
ko05144	Malaria	Human Diseases	11/856	45/5141	1.46809449636552	0.116109582602761	0.480128814546552	11	CCL2,CD81,CXCL8,IL6,MET,PECAM1,SDC1,TGFB2,TGFB3,THBS2,THBS3,TLR2	CCL2,CD81,CXCL8,IL6,MET,PECAM1,SDC1,TGFB2,TGFB3,THBS2,THBS3,TLR2	K04659,K05099,K05405,K06257,K06471,K06508,K10030,K10159,K13376,K13377,K14624
ko05231	Choline metabolism in cancer	Human Diseases	14/856	61/5141	1.37838976558909	0.125649438957126	0.507698570764772	14	DGKG,FOS,HIF1A,LOC119623289,MAP2K1,PDGFB,PDGFC,PDGFRA,PDGFRB,PIK3CB,PIK3R1,PIK3R3,PLPP1,PLPP2,PLPP3,PRKCG,RPS6KB2,SLC44A4	DGKG,FOS,HIF1A,LOC119623289,MAP2K1,PDGFB,PDGFC,PDGFRA,PDGFRB,PIK3CB,PIK3R1,PIK3R3,PLPP1,PLPP2,PLPP3,PRKCG,RPS6KB2,SLC44A4	K00901,K00922,K01080,K02649,K04363,K04368,K04379,K04688,K05089,K05450,K08268,K15377,K17386,K19663
ko04071	Sphingolipid signaling pathway	Environmental Information Processing	17/856	77/5141	1.32596492292754	0.129793939998441	0.507698570764772	17	ABCC1,ADORA1,BCL2,BDKRB2,DEGS1,MAP2K1,MAPK14,NFKB1,PIK3CB,PIK3R1,PIK3R3,PPP2CB,PPP2R3A,PRKCE,PRKCG,SGPL1,SPHK1,SPTLC3	ABCC1,ADORA1,BCL2,BDKRB2,DEGS1,MAP2K1,MAPK14,NFKB1,PIK3CB,PIK3R1,PIK3R3,PPP2CB,PPP2R3A,PRKCE,PRKCG,SGPL1,SPHK1,SPTLC3	K00654,K00922,K01634,K02161,K02580,K02649,K03916,K04265,K04368,K04382,K04441,K04712,K04718,K05665,K11583,K18050,K19663
ko05214	Glioma	Human Diseases	11/856	46/5141	1.43617939861845	0.130911665228335	0.507698570764772	11	CCND1,E2F1,E2F2,ID3,MAP2K1,MDM2,PDGFB,PDGFRA,PDGFRB,PIK3CB,PIK3R1,PIK3R3,PRKCG	CCND1,E2F1,E2F2,ID3,MAP2K1,MDM2,PDGFB,PDGFRA,PDGFRB,PIK3CB,PIK3R1,PIK3R3,PRKCG	K00922,K02649,K04363,K04368,K04503,K05089,K06643,K09389,K17386,K17454,K19663
ko01524	Platinum drug resistance	Human Diseases	10/856	41/5141	1.46483929792569	0.131768725562912	0.507698570764772	10	ABCC2,ATP7A,BBC3,BCL2,BIRC3,FASLG,GSTO1,MDM2,MGST1,PIK3CB,PIK3R1,PIK3R3	ABCC2,ATP7A,BBC3,BCL2,BIRC3,FASLG,GSTO1,MDM2,MGST1,PIK3CB,PIK3R1,PIK3R3	K00799,K00922,K02161,K02649,K04389,K05666,K06643,K10132,K16060,K17686
ko04930	Type II diabetes mellitus	Human Diseases	9/856	36/5141	1.50146028037383	0.131840454297464	0.507698570764772	9	CACNA1A,CACNA1D,CACNA1G,HK1,HK2,HKDC1,IKBKB,PIK3CB,PIK3R1,PIK3R3,PRKCD,PRKCE	CACNA1A,CACNA1D,CACNA1G,HK1,HK2,HKDC1,IKBKB,PIK3CB,PIK3R1,PIK3R3,PRKCD,PRKCE	K00844,K00922,K02649,K04344,K04851,K04854,K06068,K07209,K18050
ko04110	Cell cycle	Cellular Processes	22/856	104/5141	1.27046639108555	0.133992662433152	0.507698570764772	22	ANAPC11,ANAPC2,ANAPC5,ANAPC7,BUB1B,CCNB1,CCNB2,CCND1,CDC25C,CDC45,CDC6,CDKN1C,CUL1,E2F1,E2F2,E2F5,ID3,MCM3,MCM6,MDM2,RBX1,TGFB2,TGFB3,YWHAZ	ANAPC11,ANAPC2,ANAPC5,ANAPC7,BUB1B,CCNB1,CCNB2,CCND1,CDC25C,CDC45,CDC6,CDKN1C,CUL1,E2F1,E2F2,E2F5,ID3,MCM3,MCM6,MDM2,RBX1,TGFB2,TGFB3,YWHAZ	K02213,K02541,K02542,K03347,K03349,K03352,K03354,K03358,K03868,K04503,K04682,K05867,K05868,K06628,K06637,K06643,K09389,K09993,K13376,K13377,K16197,K17454
ko00061	Fatty acid biosynthesis	Metabolism	3/856	8/5141	2.25219042056075	0.134390798143616	0.507698570764772	3	ACACB,ACSL5,FASN,LOC119621490	ACACB,ACSL5,FASN,LOC119621490	K00665,K01897,K01946
ko04114	Oocyte meiosis	Cellular Processes	16/856	73/5141	1.31634873895788	0.1453358607225	0.53768645871561	16	ADCY3,ADCY6,ANAPC11,ANAPC2,ANAPC5,ANAPC7,CDC25C,CPEB4,CUL1,ITPR3,MAP2K1,PPP1CA,PPP2CB,RBX1,STAG3,YWHAZ	ADCY3,ADCY6,ANAPC11,ANAPC2,ANAPC5,ANAPC7,CDC25C,CPEB4,CUL1,ITPR3,MAP2K1,PPP1CA,PPP2CB,RBX1,STAG3,YWHAZ	K02602,K03347,K03349,K03352,K03354,K03358,K03868,K04368,K04382,K04960,K05867,K06269,K08043,K08046,K13055,K16197
ko04022	cGMP-PKG signaling pathway	Environmental Information Processing	24/856	116/5141	1.24258781824041	0.146059629682814	0.53768645871561	24	ADCY3,ADCY6,ADORA1,ATP1B1,ATP1B3,ATP2B3,BDKRB2,CACNA1D,CREB3L4,FXYD2,IRAG1,ITPR3,KCNJ8,KCNMA1,LOC103234868,LOC103247334,MAP2K1,MEF2C,MYLK,NFATC2,PDE2A,PPP1CA,PRKCE,PRKG1,SLC25A4,SLC8A1	ADCY3,ADCY6,ADORA1,ATP1B1,ATP1B3,ATP2B3,BDKRB2,CACNA1D,CREB3L4,FXYD2,IRAG1,ITPR3,KCNJ8,KCNMA1,LOC103234868,LOC103247334,MAP2K1,MEF2C,MYLK,NFATC2,PDE2A,PPP1CA,PRKCE,PRKG1,SLC25A4,SLC8A1	K00907,K01538,K01540,K03916,K04265,K04368,K04454,K04851,K04936,K04960,K05001,K05849,K05850,K05863,K06269,K06274,K07376,K08043,K08046,K09048,K12337,K17332,K18050,K18283
ko05217	Basal cell carcinoma	Human Diseases	10/856	42/5141	1.4299621717846	0.148645116556628	0.53768645871561	10	AXIN2,BMP2,BMP4,FZD2,FZD4,TCF7,WNT11,WNT2B,WNT5A,WNT7A,WNT7B	AXIN2,BMP2,BMP4,FZD2,FZD4,TCF7,WNT11,WNT2B,WNT5A,WNT7A,WNT7B	K00182,K00444,K00572,K01384,K02235,K02354,K02620,K04385,K04662,K21283
ko00620	Pyruvate metabolism	Metabolism	7/856	27/5141	1.55706992038768	0.149357349643225	0.53768645871561	7	ACACB,DLAT,DLD,LOC103220215,LOC103247057,ME2,PDHB	ACACB,DLAT,DLD,LOC103220215,LOC103247057,ME2,PDHB	K00027,K00161,K00162,K00382,K00627,K01895,K01946
ko00603	Glycosphingolipid biosynthesis - globo and isoglobo series	Metabolism	4/856	13/5141	1.84795111430625	0.157411405830124	0.557289576264979	4	A4GALT,FUT1,ST3GAL1,ST3GAL2	A4GALT,FUT1,ST3GAL1,ST3GAL2	K00718,K00780,K01988,K03368
ko04713	Circadian entrainment	Organismal Systems	16/856	74/5141	1.29856024248548	0.158445075604749	0.557289576264979	16	ADCY3,ADCY6,CACNA1D,CACNA1G,CACNA1H,CACNA1I,FOS,GNG2,GNG5,GRIN2D,ITPR3,LOC103223662,LOC103226542,PER1,PRKCG,PRKG1	ADCY3,ADCY6,CACNA1D,CACNA1G,CACNA1H,CACNA1I,FOS,GNG2,GNG5,GRIN2D,ITPR3,LOC103223662,LOC103226542,PER1,PRKCG,PRKG1	K02633,K04379,K04542,K04546,K04851,K04854,K04855,K04856,K04960,K05212,K07376,K07826,K08043,K08046,K16513,K19663
ko04213	Longevity regulating pathway - multiple species	Organismal Systems	10/856	43/5141	1.39670723755705	0.166560466670752	0.566466540503025	10	ADCY3,ADCY6,CLPB,FOXO1,HSPA8,PIK3CB,PIK3R1,PIK3R3,RPS6KB2,SOD1,SOD2	ADCY3,ADCY6,CLPB,FOXO1,HSPA8,PIK3CB,PIK3R1,PIK3R3,RPS6KB2,SOD1,SOD2	K00922,K02649,K03283,K03695,K04564,K04565,K04688,K07201,K08043,K08046
ko04141	Protein processing in endoplasmic reticulum	Genetic Information Processing	26/856	129/5141	1.21047960588278	0.167244909396966	0.566466540503025	26	BCL2,CALR,CANX,CUL1,DERL2,EIF2S1,HSP90AA1,HSPA8,LOC103219235,LOC103219534,LOC119619364,LOC119623551,MAN1B1,MBTPS1,NGLY1,NPLOC4,OS9,PDIA6,RBX1,SEC23B,SEC24D,SEC61G,SEL1L,SELENOS,STUB1,TXNDC5,YOD1	BCL2,CALR,CANX,CUL1,DERL2,EIF2S1,HSP90AA1,HSPA8,LOC103219235,LOC103219534,LOC119619364,LOC119623551,MAN1B1,MBTPS1,NGLY1,NPLOC4,OS9,PDIA6,RBX1,SEC23B,SEC24D,SEC61G,SEL1L,SELENOS,STUB1,TXNDC5,YOD1	K01230,K01456,K02161,K03237,K03283,K03347,K03868,K04079,K07342,K08054,K08056,K08057,K08653,K09541,K09561,K09584,K10088,K13525,K13719,K13984,K13989,K14006,K14007,K14015,K14025,K14026
ko04261	Adrenergic signaling in cardiomyocytes	Organismal Systems	19/856	91/5141	1.25396682756496	0.16989394909331	0.566466540503025	19	ADCY3,ADCY6,ATP1B1,ATP1B3,ATP2B3,BCL2,CACNA1D,CACNA2D1,CACNB3,CACNB4,CACNG7,CREB3L4,FXYD2,LOC103239510,LOC103246788,MAPK14,PPP1CA,PPP2CB,PPP2R3A,TPM1	ADCY3,ADCY6,ATP1B1,ATP1B3,ATP2B3,BCL2,CACNA1D,CACNA2D1,CACNB3,CACNB4,CACNG7,CREB3L4,FXYD2,LOC103239510,LOC103246788,MAPK14,PPP1CA,PPP2CB,PPP2R3A,TPM1	K01538,K01540,K02161,K04382,K04441,K04851,K04858,K04864,K04865,K04872,K05850,K06269,K08043,K08046,K09048,K09290,K10373,K11583,K17751
ko04962	Vasopressin-regulated water reabsorption	Organismal Systems	8/856	33/5141	1.45596148399887	0.171331433266719	0.566466540503025	8	ADCY3,ADCY6,CREB3L4,DCTN5,DYNLL1,LOC103227169,NSF,STX4,VAMP2	ADCY3,ADCY6,CREB3L4,DCTN5,DYNLL1,LOC103227169,NSF,STX4,VAMP2	K06027,K08043,K08046,K09048,K10418,K10427,K13502,K13504
ko05016	Huntington's disease	Human Diseases	29/856	146/5141	1.19294104468058	0.171669072668405	0.566466540503025	29	ATP5F1B,ATP5F1E,ATP5MC3,ATP5PB,BBC3,CLTB,COX6A1,COX7A2,CREB3L4,DNAH2,DNAH5,HAP1,HIP1,LOC103216985,LOC103237165,LOC103237200,LOC103246876,LOC103247334,LOC119619672,NDUFA4,NDUFAB1,NDUFB7,POLR2A,POLR2C,POLR2F,POLR2H,PPARGC1A,SDHC,SLC25A4,SOD1,SOD2,TGM2	ATP5F1B,ATP5F1E,ATP5MC3,ATP5PB,BBC3,CLTB,COX6A1,COX7A2,CREB3L4,DNAH2,DNAH5,HAP1,HIP1,LOC103216985,LOC103237165,LOC103237200,LOC103246876,LOC103247334,LOC119619672,NDUFA4,NDUFAB1,NDUFB7,POLR2A,POLR2C,POLR2F,POLR2H,PPARGC1A,SDHC,SLC25A4,SOD1,SOD2,TGM2	K00236,K00417,K02127,K02128,K02133,K02135,K02266,K02268,K02270,K02272,K03006,K03011,K03014,K03016,K03948,K03955,K03963,K04559,K04564,K04565,K04645,K04647,K05625,K05863,K07202,K09048,K10132,K10408,K11830
ko05160	Hepatitis C	Human Diseases	16/856	75/5141	1.281246105919	0.172161399564645	0.566466540503025	16	CD81,CLDN16,CLDN2,CLDN3,CLDN4,CXCL8,EIF2S1,IKBKB,IRF1,MAPK14,NFKB1,NFKBIA,PIK3CB,PIK3R1,PIK3R3,PPP2CB,RIPK1,RNASEL,STAT1,TBK1	CD81,CLDN16,CLDN2,CLDN3,CLDN4,CXCL8,EIF2S1,IKBKB,IRF1,MAPK14,NFKB1,NFKBIA,PIK3CB,PIK3R1,PIK3R3,PPP2CB,RIPK1,RNASEL,STAT1,TBK1	K00922,K01165,K02580,K02649,K02861,K03237,K04382,K04441,K04734,K05410,K06087,K06508,K07209,K09444,K10030,K11220
ko03050	Proteasome	Genetic Information Processing	10/856	44/5141	1.36496389124894	0.185458136768967	0.599360773310692	10	LOC103238047,PSMA3,PSMA5,PSMB6,PSMC6,PSMD14,PSMD3,PSMD6,PSMD8,SEM1	LOC103238047,PSMA3,PSMA5,PSMB6,PSMC6,PSMD14,PSMD3,PSMD6,PSMD8,SEM1	K02727,K02729,K02730,K02738,K03030,K03031,K03033,K03037,K03064,K10881
ko04520	Adherens junction	Cellular Processes	13/856	60/5141	1.30126557632399	0.188138827468915	0.599360773310692	13	FGFR1,MET,NECTIN2,PTPRB,PTPRF,PTPRJ,SNAI1,SNAI2,SORBS1,TCF7,TGFBR1,TGFBR2,UCHL3	FGFR1,MET,NECTIN2,PTPRB,PTPRF,PTPRJ,SNAI1,SNAI2,SORBS1,TCF7,TGFBR1,TGFBR2,UCHL3	K02620,K04362,K04388,K04674,K05099,K05694,K05695,K05698,K05706,K05707,K06084,K06086,K06531
ko00533	Glycosaminoglycan biosynthesis - keratan sulfate	Metabolism	4/856	14/5141	1.71595460614152	0.19298964986701	0.599360773310692	4	B3GNT7,B4GALT1,LOC103219294,LOC119623363,ST3GAL1,ST3GAL2	B3GNT7,B4GALT1,LOC103219294,LOC119623363,ST3GAL1,ST3GAL2	K00780,K03368,K07966,K09664
ko05100	Bacterial invasion of epithelial cells	Human Diseases	12/856	55/5141	1.31036533559898	0.193749668821876	0.599360773310692	12	ARPC2,ARPC3,BCAR1,CLTB,DNM1,DNM3,FN1,LOC103221401,MET,PIK3CB,PIK3R1,PIK3R3,SEPTIN6,SEPTIN9	ARPC2,ARPC3,BCAR1,CLTB,DNM1,DNM3,FN1,LOC103221401,MET,PIK3CB,PIK3R1,PIK3R3,SEPTIN6,SEPTIN9	K00922,K01528,K02649,K04645,K05099,K05717,K05726,K05756,K05758,K13738,K16938,K16939
ko05132	Salmonella infection	Human Diseases	12/856	55/5141	1.31036533559898	0.193749668821876	0.599360773310692	12	ARPC2,ARPC3,CXCL8,FOS,IL6,KLC1,KLC2,LOC103235798,MAPK14,NFKB1,PFN1,PLEKHM2,RAB7B	ARPC2,ARPC3,CXCL8,FOS,IL6,KLC1,KLC2,LOC103235798,MAPK14,NFKB1,PFN1,PLEKHM2,RAB7B	K02580,K04379,K04441,K05405,K05505,K05756,K05758,K05759,K07898,K10030,K10407,K15348
ko00072	Synthesis and degradation of ketone bodies	Metabolism	2/856	5/5141	2.40233644859813	0.195869533761664	0.599360773310692	2	BDH1,HMGCS1	BDH1,HMGCS1	K00019,K01641
ko00750	Vitamin B6 metabolism	Metabolism	2/856	5/5141	2.40233644859813	0.195869533761664	0.599360773310692	2	LOC103217611,PSAT1	LOC103217611,PSAT1	K00157,K00831
ko04916	Melanogenesis	Organismal Systems	14/856	66/5141	1.27396629849901	0.198620810218076	0.601762058680507	14	ADCY3,ADCY6,CREB3L4,FZD2,FZD4,KITLG,MAP2K1,MITF,PRKCG,TCF7,WNT11,WNT2B,WNT5A,WNT7A,WNT7B	ADCY3,ADCY6,CREB3L4,FZD2,FZD4,KITLG,MAP2K1,MITF,PRKCG,TCF7,WNT11,WNT2B,WNT5A,WNT7A,WNT7B	K00182,K00444,K00572,K01384,K02235,K02354,K02620,K04368,K05461,K08043,K08046,K09048,K09455,K19663
ko05221	Acute myeloid leukemia	Human Diseases	10/856	45/5141	1.33463136033229	0.205272009387786	0.613724196094372	10	CCND1,IKBKB,LOC103243439,MAP2K1,NFKB1,PIK3CB,PIK3R1,PIK3R3,PML,RPS6KB2,TCF7	CCND1,IKBKB,LOC103243439,MAP2K1,NFKB1,PIK3CB,PIK3R1,PIK3R3,PML,RPS6KB2,TCF7	K00922,K02580,K02620,K02649,K04368,K04503,K04688,K07209,K10054,K10056
ko05410	Hypertrophic cardiomyopathy (HCM)	Human Diseases	15/856	72/5141	1.25121690031153	0.208101567877588	0.613724196094372	15	CACNA1D,CACNA2D1,CACNB3,CACNB4,CACNG7,IL6,ITGB3,ITGB4,ITGB6,LMNA,LOC103224063,LOC103239510,TGFB2,TGFB3,TPM1	CACNA1D,CACNA2D1,CACNB3,CACNB4,CACNG7,IL6,ITGB3,ITGB4,ITGB6,LMNA,LOC103224063,LOC103239510,TGFB2,TGFB3,TPM1	K04851,K04858,K04864,K04865,K04872,K05405,K06493,K06525,K06586,K06589,K09290,K10373,K12641,K13376,K13377
ko04612	Antigen processing and presentation	Organismal Systems	9/856	40/5141	1.35131425233645	0.211079550286595	0.613724196094372	9	CALR,CANX,CTSL,HSP90AA1,HSPA8,IFI30,LOC103221664,LOC103221779,LOC119619364,LOC119623551	CALR,CANX,CTSL,HSP90AA1,HSPA8,IFI30,LOC103221664,LOC103221779,LOC119619364,LOC119623551	K01365,K03283,K04079,K06751,K08054,K08056,K08057,K08058,K08059
ko04742	Taste transduction	Organismal Systems	9/856	40/5141	1.35131425233645	0.211079550286595	0.613724196094372	9	ADCY6,CACNA1A,HTR1D,ITPR3,PDE1B,PDE1C,SCN2A,SCN3A,SCN9A,SCNN1A	ADCY6,CACNA1A,HTR1D,ITPR3,PDE1B,PDE1C,SCN2A,SCN3A,SCN9A,SCNN1A	K04153,K04344,K04824,K04834,K04836,K04841,K04960,K08046,K13755
ko05169	Epstein-Barr virus infection	Human Diseases	29/856	150/5141	1.1611292834891	0.21386697827987	0.613724196094372	29	BCL2,CD44,HDAC5,HSPA8,IKBKB,LOC103221779,MAPK14,MDM2,NFKB1,NFKBIA,PIK3CB,PIK3R1,PIK3R3,POLR2A,POLR2C,POLR2F,POLR2H,POLR3G,PSMC6,PSMD14,PSMD3,PSMD6,PSMD8,PTMA,RAN,RIPK1,SEM1,TBK1,VIM,YWHAZ	BCL2,CD44,HDAC5,HSPA8,IKBKB,LOC103221779,MAPK14,MDM2,NFKB1,NFKBIA,PIK3CB,PIK3R1,PIK3R3,POLR2A,POLR2C,POLR2F,POLR2H,POLR3G,PSMC6,PSMD14,PSMD3,PSMD6,PSMD8,PTMA,RAN,RIPK1,SEM1,TBK1,VIM,YWHAZ	K00922,K02161,K02580,K02649,K02861,K03006,K03011,K03014,K03016,K03024,K03030,K03031,K03033,K03037,K03064,K03283,K04441,K04734,K05410,K06256,K06643,K06751,K07209,K07606,K07936,K10881,K11406,K13784,K16197
ko01521	EGFR tyrosine kinase inhibitor resistance	Human Diseases	14/856	67/5141	1.25495187613335	0.215195445693907	0.613724196094372	14	BCL2,FGFR3,IL6,MAP2K1,MET,NRG1,PDGFB,PDGFC,PDGFRA,PDGFRB,PIK3CB,PIK3R1,PIK3R3,PRKCG,RPS6KB2	BCL2,FGFR3,IL6,MAP2K1,MET,NRG1,PDGFB,PDGFC,PDGFRA,PDGFRB,PIK3CB,PIK3R1,PIK3R3,PRKCG,RPS6KB2	K00922,K02161,K02649,K04363,K04368,K04688,K05089,K05094,K05099,K05405,K05450,K05455,K17386,K19663
ko04610	Complement and coagulation cascades	Organismal Systems	16/856	78/5141	1.2319674095375	0.216726439248156	0.613724196094372	16	BDKRB2,C1R,C1S,C3,C5,CFB,CFD,F2R,F2RL2,F3,ITGAM,LOC119623237,PLAU,SERPINA1,SERPINA5,SERPINE1,SERPINF2	BDKRB2,C1R,C1S,C3,C5,CFB,CFD,F2R,F2RL2,F3,ITGAM,LOC119623237,PLAU,SERPINA1,SERPINA5,SERPINE1,SERPINF2	K01330,K01331,K01334,K01335,K01348,K03901,K03913,K03914,K03916,K03982,K03983,K03984,K03990,K03994,K04235,K06461
ko00980	Metabolism of xenobiotics by cytochrome P450	Metabolism	7/856	30/5141	1.40136292834891	0.222189074887212	0.613724196094372	7	ADH5,ALDH3B2,CYP1A1,CYP1B1,GSTO1,LOC103218526,LOC103225480,MGST1	ADH5,ALDH3B2,CYP1A1,CYP1B1,GSTO1,LOC103218526,LOC103225480,MGST1	K00079,K00121,K00129,K00799,K07408,K07410,K15303
ko05020	Prion diseases	Human Diseases	7/856	30/5141	1.40136292834891	0.222189074887212	0.613724196094372	7	C5,EGR1,IL6,MAP2K1,NOTCH1,SOD1,STIP1	C5,EGR1,IL6,MAP2K1,NOTCH1,SOD1,STIP1	K02599,K03994,K04368,K04565,K05405,K09203,K09553
ko04210	Apoptosis	Cellular Processes	21/856	106/5141	1.18983644859813	0.222625443681292	0.613724196094372	21	BBC3,BCL2,BIRC3,CTSL,EIF2S1,FASLG,FOS,IKBKB,ITPR3,LMNA,LOC103238260,MAP2K1,NFKB1,NFKBIA,PARP3,PIK3CB,PIK3R1,PIK3R3,PRF1,PTPN13,RIPK1,TNFSF10	BBC3,BCL2,BIRC3,CTSL,EIF2S1,FASLG,FOS,IKBKB,ITPR3,LMNA,LOC103238260,MAP2K1,NFKB1,NFKBIA,PARP3,PIK3CB,PIK3R1,PIK3R3,PRF1,PTPN13,RIPK1,TNFSF10	K00922,K01365,K02161,K02374,K02580,K02649,K02861,K03237,K04368,K04379,K04389,K04721,K04734,K04960,K07209,K07374,K07818,K10132,K10798,K12641,K16060
ko05131	Shigellosis	Human Diseases	10/856	46/5141	1.30561763510768	0.225927660543142	0.617266643983942	10	ARPC2,ARPC3,CD44,CXCL8,IKBKB,LOC103219520,MAPK14,NFKB1,NFKBIA,PFN1	ARPC2,ARPC3,CD44,CXCL8,IKBKB,LOC103219520,MAPK14,NFKB1,NFKBIA,PFN1	K02580,K04441,K04734,K05756,K05758,K05759,K06256,K07209,K10030,K12836
ko00030	Pentose phosphate pathway	Metabolism	5/856	20/5141	1.50146028037383	0.230305235135122	0.623658424348207	5	ALDOC,DERA,H6PD,LOC103237780,PRPS2	ALDOC,DERA,H6PD,LOC103237780,PRPS2	K00850,K00948,K01619,K01623,K13937
ko04727	GABAergic synapse	Organismal Systems	13/856	63/5141	1.23930054887999	0.240809077823128	0.635966974445334	13	ADCY3,ADCY6,CACNA1A,CACNA1D,GLUL,GNG2,GNG5,HAP1,LOC103226542,NSF,PRKCG,SLC38A3,SLC38A5	ADCY3,ADCY6,CACNA1A,CACNA1D,GLUL,GNG2,GNG5,HAP1,LOC103226542,NSF,PRKCG,SLC38A3,SLC38A5	K01915,K04344,K04542,K04546,K04647,K04851,K06027,K07826,K08043,K08046,K13576,K14992,K19663
ko01212	Fatty acid metabolism	Metabolism	8/856	36/5141	1.33463136033229	0.241053769234427	0.635966974445334	8	ACAA1,ACSL5,CPT1A,ELOVL5,ELOVL6,FADS2,FASN,LOC119621490,SCD	ACAA1,ACSL5,CPT1A,ELOVL5,ELOVL6,FADS2,FASN,LOC119621490,SCD	K00507,K00665,K01897,K07513,K08765,K10203,K10226,K10244
ko04620	Toll-like receptor signaling pathway	Organismal Systems	15/856	74/5141	1.21740022733013	0.241085519724375	0.635966974445334	15	CXCL8,FOS,IKBKB,IL6,MAP2K1,MAPK14,NFKB1,NFKBIA,PIK3CB,PIK3R1,PIK3R3,RIPK1,SPP1,STAT1,TBK1,TLR2	CXCL8,FOS,IKBKB,IL6,MAP2K1,MAPK14,NFKB1,NFKBIA,PIK3CB,PIK3R1,PIK3R3,RIPK1,SPP1,STAT1,TBK1,TLR2	K00922,K02580,K02649,K02861,K04368,K04379,K04441,K04734,K05405,K05410,K06250,K07209,K10030,K10159,K11220
ko04657	IL-17 signaling pathway	Organismal Systems	16/856	80/5141	1.20116822429907	0.248999275620605	0.636908719778815	16	ANAPC5,CCL2,CCL20,CEBPB,CXCL8,FOS,HSP90AA1,IKBKB,IL6,LOC103235798,LOC119619364,MAPK14,MMP1,MMP13,NFKB1,NFKBIA,TBK1	ANAPC5,CCL2,CCL20,CEBPB,CXCL8,FOS,HSP90AA1,IKBKB,IL6,LOC103235798,LOC119619364,MAPK14,MMP1,MMP13,NFKB1,NFKBIA,TBK1	K01388,K02580,K03352,K04079,K04379,K04441,K04734,K05405,K05410,K05505,K07209,K07994,K10030,K10048,K14624,K14625
ko05145	Toxoplasmosis	Human Diseases	16/856	80/5141	1.20116822429907	0.248999275620605	0.636908719778815	16	BCL2,BIRC3,BIRC7,HSPA8,IKBKB,LAMA1,LAMA5,LAMB3,LAMC2,MAPK14,NFKB1,NFKBIA,STAT1,TGFB2,TGFB3,TLR2	BCL2,BIRC3,BIRC7,HSPA8,IKBKB,LAMA1,LAMA5,LAMB3,LAMC2,MAPK14,NFKB1,NFKBIA,STAT1,TGFB2,TGFB3,TLR2	K02161,K02580,K03283,K04441,K04734,K05637,K06240,K06244,K06246,K07209,K10159,K11220,K13376,K13377,K16060,K16061
ko04925	Aldosterone synthesis and secretion	Organismal Systems	12/856	58/5141	1.24258781824041	0.249768125403457	0.636908719778815	12	ADCY3,ADCY6,CACNA1D,CACNA1G,CACNA1H,CACNA1I,CAMK1D,CREB3L4,ITPR3,PDE2A,PRKCE,PRKCG	ADCY3,ADCY6,CACNA1D,CACNA1G,CACNA1H,CACNA1I,CAMK1D,CREB3L4,ITPR3,PDE2A,PRKCE,PRKCG	K04851,K04854,K04855,K04856,K04960,K08043,K08046,K08794,K09048,K18050,K18283,K19663
ko05133	Pertussis	Human Diseases	12/856	58/5141	1.24258781824041	0.249768125403457	0.636908719778815	12	C1R,C1S,C3,C5,CXCL8,FOS,IL6,IRF1,ITGAM,LOC103224743,LOC119623237,MAPK14,NFKB1	C1R,C1S,C3,C5,CXCL8,FOS,IL6,IRF1,ITGAM,LOC103224743,LOC119623237,MAPK14,NFKB1	K01330,K01331,K02580,K03990,K03994,K04379,K04441,K05405,K05765,K06461,K09444,K10030
ko05414	Dilated cardiomyopathy	Human Diseases	16/856	81/5141	1.18633898696204	0.265804270374107	0.667330318357811	16	ADCY3,ADCY6,CACNA1D,CACNA2D1,CACNB3,CACNB4,CACNG7,ITGB3,ITGB4,ITGB6,LMNA,LOC103224063,LOC103239510,TGFB2,TGFB3,TPM1	ADCY3,ADCY6,CACNA1D,CACNA2D1,CACNB3,CACNB4,CACNG7,ITGB3,ITGB4,ITGB6,LMNA,LOC103224063,LOC103239510,TGFB2,TGFB3,TPM1	K04851,K04858,K04864,K04865,K04872,K06493,K06525,K06586,K06589,K08043,K08046,K09290,K10373,K12641,K13376,K13377
ko05219	Bladder cancer	Human Diseases	8/856	37/5141	1.29856024248548	0.266176999694726	0.667330318357811	8	CCND1,CXCL8,E2F1,E2F2,FGFR3,ID3,MAP2K1,MDM2,MMP1	CCND1,CXCL8,E2F1,E2F2,FGFR3,ID3,MAP2K1,MDM2,MMP1	K01388,K04368,K04503,K05094,K06643,K09389,K10030,K17454
ko05332	Graft-versus-host disease	Human Diseases	4/856	16/5141	1.50146028037383	0.270097486286959	0.667330318357811	4	FASLG,IL6,LOC103221779,PRF1	FASLG,IL6,LOC103221779,PRF1	K04389,K05405,K06751,K07818
ko00512	Mucin type O-glycan biosynthesis	Metabolism	3/856	11/5141	1.63795666949873	0.272602254231132	0.667330318357811	3	GALNT18,GALNT6,GALNT9,ST3GAL1,ST3GAL2	GALNT18,GALNT6,GALNT9,ST3GAL1,ST3GAL2	K00710,K00780,K03368
ko01210	2-Oxocarboxylic acid metabolism	Metabolism	3/856	11/5141	1.63795666949873	0.272602254231132	0.667330318357811	3	GPT,IDH3A,LOC103231165	GPT,IDH3A,LOC103231165	K00030,K00031,K00814
ko00240	Pyrimidine metabolism	Metabolism	15/856	76/5141	1.1853633792425	0.275985233447727	0.670100478285559	15	CTPS1,DCTD,ENTPD6,LOC103242911,NT5C2,NT5C3B,POLA2,POLR2A,POLR2C,POLR2F,POLR2H,POLR3G,RRM2,TK1,TK2,UCK1,UMPS	CTPS1,DCTD,ENTPD6,LOC103242911,NT5C2,NT5C3B,POLA2,POLR2A,POLR2C,POLR2F,POLR2H,POLR3G,RRM2,TK1,TK2,UCK1,UMPS	K00857,K00876,K00940,K01081,K01493,K01511,K01937,K02321,K03006,K03011,K03014,K03016,K03024,K10808,K13421
ko05164	Influenza A	Human Diseases	21/856	110/5141	1.14656966864911	0.27970539924454	0.670100478285559	21	CCL2,CXCL8,EIF2S1,FASLG,FDPS,HSPA8,IKBKB,IL6,LOC103230431,MAP2K1,MAPK14,NFKB1,NFKBIA,NXF1,NXF3,PIK3CB,PIK3R1,PIK3R3,PML,RNASEL,STAT1,TBK1,TNFSF10	CCL2,CXCL8,EIF2S1,FASLG,FDPS,HSPA8,IKBKB,IL6,LOC103230431,MAP2K1,MAPK14,NFKB1,NFKBIA,NXF1,NXF3,PIK3CB,PIK3R1,PIK3R3,PML,RNASEL,STAT1,TBK1,TNFSF10	K00787,K00922,K01165,K02580,K02649,K03237,K03283,K04368,K04389,K04441,K04721,K04734,K05405,K05410,K07209,K10030,K10054,K11220,K14284,K14624,K15046
ko04923	Regulation of lipolysis in adipocytes	Organismal Systems	9/856	43/5141	1.25703651380135	0.280303468041018	0.670100478285559	9	ADCY3,ADCY6,ADORA1,MGLL,PIK3CB,PIK3R1,PIK3R3,PLAAT3,PNPLA2,PRKG1	ADCY3,ADCY6,ADORA1,MGLL,PIK3CB,PIK3R1,PIK3R3,PLAAT3,PNPLA2,PRKG1	K00922,K01054,K02649,K04265,K07376,K08043,K08046,K16816,K16817
ko00052	Galactose metabolism	Metabolism	5/856	22/5141	1.36496389124894	0.298676102173177	0.686886083693549	5	B4GALT1,GALK1,GANC,HK1,HK2,HKDC1,LOC103219294,LOC103237780,LOC119623363	B4GALT1,GALK1,GANC,HK1,HK2,HKDC1,LOC103219294,LOC103237780,LOC119623363	K00844,K00849,K00850,K07966,K12317
ko00534	Glycosaminoglycan biosynthesis - heparan sulfate / heparin	Metabolism	5/856	22/5141	1.36496389124894	0.298676102173177	0.686886083693549	5	EXT1,HS3ST1,HS6ST1,LOC103242418,NDST1	EXT1,HS3ST1,HS6ST1,LOC103242418,NDST1	K01024,K02366,K02514,K02576,K07809
ko03015	mRNA surveillance pathway	Genetic Information Processing	11/856	55/5141	1.20116822429907	0.302148376630591	0.686886083693549	11	CPSF3,MAGOH,MSI2,NXF1,NXF3,PNN,PPP1CA,PPP2CB,PPP2R3A,SAP18,SMG5,SSU72	CPSF3,MAGOH,MSI2,NXF1,NXF3,PNN,PPP1CA,PPP2CB,PPP2R3A,SAP18,SMG5,SSU72	K04382,K06269,K11125,K11583,K12877,K13114,K14284,K14324,K14403,K14411,K15544
ko04922	Glucagon signaling pathway	Organismal Systems	11/856	55/5141	1.20116822429907	0.302148376630591	0.686886083693549	11	ACACB,CPT1A,CREB3L4,CRTC2,FOXO1,ITPR3,LOC103220215,LOC103231871,PDHB,PHKA2,PPARGC1A	ACACB,CPT1A,CREB3L4,CRTC2,FOXO1,ITPR3,LOC103220215,LOC103231871,PDHB,PHKA2,PPARGC1A	K00161,K00162,K01834,K01946,K04960,K07190,K07201,K07202,K08765,K09048,K16333
ko00562	Inositol phosphate metabolism	Metabolism	9/856	44/5141	1.22846750212404	0.304692267510992	0.686886083693549	9	CDIPT,ISYNA1,ITPK1,ITPKB,PIK3C2B,PIK3CB,PIP4K2C,PLCD3,PLCD4,PLCE1	CDIPT,ISYNA1,ITPK1,ITPKB,PIK3C2B,PIK3CB,PIP4K2C,PLCD3,PLCD4,PLCE1	K00911,K00913,K00920,K00922,K00923,K00999,K01858,K05857,K05860
ko00471	D-Glutamine and D-glutamate metabolism	Metabolism	1/856	2/5141	3.00292056074766	0.305312370150093	0.686886083693549	1	GLUD1	GLUD1	K00261
ko00524	Neomycin, kanamycin and gentamicin biosynthesis	Metabolism	1/856	2/5141	3.00292056074766	0.305312370150093	0.686886083693549	1	HK1,HK2,HKDC1	HK1,HK2,HKDC1	K00844
ko04611	Platelet activation	Organismal Systems	17/856	89/5141	1.14718313556652	0.306471229815775	0.686886083693549	17	ADCY3,ADCY6,ARHGAP35,ARHGEF1,COL1A1,F2R,ITGB3,ITPR3,LOC103234868,MAPK14,MYLK,PIK3CB,PIK3R1,PIK3R3,PPP1CA,PRKCI,PRKG1,TLN1,TLN2	ADCY3,ADCY6,ARHGAP35,ARHGEF1,COL1A1,F2R,ITGB3,ITPR3,LOC103234868,MAPK14,MYLK,PIK3CB,PIK3R1,PIK3R3,PPP1CA,PRKCI,PRKG1,TLN1,TLN2	K00907,K00922,K02649,K03914,K04441,K04960,K05732,K06069,K06236,K06269,K06271,K06274,K06493,K07376,K08043,K08046,K12330
ko04621	NOD-like receptor signaling pathway	Organismal Systems	24/856	129/5141	1.11736579004564	0.307527429627504	0.686886083693549	24	BCL2,BIRC3,CCL2,CXCL8,DNM1L,HSP90AA1,IKBKB,IL6,ITPR3,LOC103224057,LOC103235798,LOC119619364,MAPK14,MEFV,MFN1,NAMPT,NFKB1,NFKBIA,PRKCD,RIPK1,RNASEL,STAT1,SUGT1,TBK1,TXN	BCL2,BIRC3,CCL2,CXCL8,DNM1L,HSP90AA1,IKBKB,IL6,ITPR3,LOC103224057,LOC103235798,LOC119619364,MAPK14,MEFV,MFN1,NAMPT,NFKB1,NFKBIA,PRKCD,RIPK1,RNASEL,STAT1,SUGT1,TBK1,TXN	K01165,K02161,K02580,K02861,K03462,K03671,K04079,K04441,K04734,K04960,K05405,K05410,K05505,K06068,K07209,K10030,K11220,K12795,K12803,K14624,K16060,K17065,K20910,K21356
ko00760	Nicotinate and nicotinamide metabolism	Metabolism	4/856	17/5141	1.41313908741067	0.310478223579634	0.688451713154841	4	LOC103217611,NADSYN1,NAMPT,NT5C2,NT5C3B	LOC103217611,NADSYN1,NAMPT,NT5C2,NT5C3B	K00157,K01081,K01950,K03462
ko04270	Vascular smooth muscle contraction	Organismal Systems	16/856	84/5141	1.14396973742768	0.318430676303785	0.696423129164888	16	ADCY3,ADCY6,ADORA2A,ARHGEF1,CACNA1D,IRAG1,ITPR3,KCNMA1,MAP2K1,MYLK,PLA2G6,PPP1CA,PRKCD,PRKCE,PRKCG,PRKG1	ADCY3,ADCY6,ADORA2A,ARHGEF1,CACNA1D,IRAG1,ITPR3,KCNMA1,MAP2K1,MYLK,PLA2G6,PPP1CA,PRKCD,PRKCE,PRKCG,PRKG1	K00907,K04266,K04368,K04851,K04936,K04960,K06068,K06269,K07376,K08043,K08046,K12330,K12337,K16343,K18050,K19663
ko00970	Aminoacyl-tRNA biosynthesis	Genetic Information Processing	6/856	28/5141	1.28696595460614	0.318624961055831	0.696423129164888	6	AARS1,FARSB,GATB,HARS1,HARS2,MARS1,RARS1	AARS1,FARSB,GATB,HARS1,HARS2,MARS1,RARS1	K01872,K01874,K01887,K01890,K01892,K02434
ko00790	Folate biosynthesis	Metabolism	3/856	12/5141	1.50146028037383	0.321939528673619	0.698677274993811	3	ALPL,GCH1,MOCS1	ALPL,GCH1,MOCS1	K01077,K01495,K20967
ko04150	mTOR signaling pathway	Environmental Information Processing	21/856	113/5141	1.11612976594161	0.325593492730811	0.699090058801356	21	ATP6V1F,CAB39L,DEPDC5,DEPTOR,EIF4B,FNIP1,FZD2,FZD4,IKBKB,LRP5,MAP2K1,NPRL2,PIK3CB,PIK3R1,PIK3R3,PRKCG,RPS6KB2,SGK1,WNT11,WNT2B,WNT5A,WNT7A,WNT7B	ATP6V1F,CAB39L,DEPDC5,DEPTOR,EIF4B,FNIP1,FZD2,FZD4,IKBKB,LRP5,MAP2K1,NPRL2,PIK3CB,PIK3R1,PIK3R3,PRKCG,RPS6KB2,SGK1,WNT11,WNT2B,WNT5A,WNT7A,WNT7B	K00182,K00444,K00572,K00922,K01384,K02151,K02235,K02354,K02649,K03068,K03258,K04368,K04688,K07209,K08272,K13302,K19663,K20400,K20402,K20404,K20405
ko05322	Systemic lupus erythematosus	Human Diseases	9/856	45/5141	1.20116822429907	0.329547332041713	0.699090058801356	9	C1R,C1S,C3,C5,LOC103236032,LOC103243033,LOC119623237,SNRPB,SNRPD1,SSB	C1R,C1S,C3,C5,LOC103236032,LOC103243033,LOC119623237,SNRPB,SNRPD1,SSB	K01330,K01331,K03990,K03994,K11086,K11087,K11090,K11251,K11253
ko05032	Morphine addiction	Human Diseases	12/856	62/5141	1.1624208622249	0.331999093076244	0.699090058801356	12	ADCY3,ADCY6,ADORA1,ARRB1,CACNA1A,GNG2,GNG5,LOC103226542,PDE1B,PDE1C,PDE2A,PDE7B,PRKCG	ADCY3,ADCY6,ADORA1,ARRB1,CACNA1A,GNG2,GNG5,LOC103226542,PDE1B,PDE1C,PDE2A,PDE7B,PRKCG	K04265,K04344,K04439,K04542,K04546,K07826,K08043,K08046,K13755,K18283,K18436,K19663
ko04072	Phospholipase D signaling pathway	Environmental Information Processing	19/856	102/5141	1.11873511086678	0.333312606667006	0.699090058801356	19	ADCY3,ADCY6,CXCL8,CYTH3,CYTH4,DGKG,DNM1,DNM3,F2R,KITLG,LOC119623289,LPAR1,MAP2K1,MRAS,PDGFB,PDGFC,PDGFRA,PDGFRB,PIK3CB,PIK3R1,PIK3R3,PLPP1,PLPP2,PLPP3,SPHK1	ADCY3,ADCY6,CXCL8,CYTH3,CYTH4,DGKG,DNM1,DNM3,F2R,KITLG,LOC119623289,LPAR1,MAP2K1,MRAS,PDGFB,PDGFC,PDGFRA,PDGFRB,PIK3CB,PIK3R1,PIK3R3,PLPP1,PLPP2,PLPP3,SPHK1	K00901,K00922,K01080,K01528,K02649,K03914,K04289,K04363,K04368,K04718,K05089,K05450,K05461,K07831,K08043,K08046,K10030,K17386,K18441
ko03022	Basal transcription factors	Genetic Information Processing	7/856	34/5141	1.23649670148433	0.333552773153588	0.699090058801356	7	ERCC2,ERCC3,TAF10,TAF15,TAF1L,TAF5,TAF7	ERCC2,ERCC3,TAF10,TAF15,TAF1L,TAF5,TAF7	K03125,K03130,K03132,K03134,K10843,K10844,K14651
ko03010	Ribosome	Genetic Information Processing	22/856	120/5141	1.10107087227414	0.344917506570798	0.704327390580233	22	LOC103220182,LOC103223570,LOC103224074,LOC103232654,LOC103239528,LOC103241917,LOC103246003,MRPL10,MRPL11,MRPL17,MRPL32,MRPL34,MRPL9,MRPS9,RPL26L1,RPL36,RPL8,RPS12,RPS20,RPS27A,RPS29,RPS4X,RSL24D1	LOC103220182,LOC103223570,LOC103224074,LOC103232654,LOC103239528,LOC103241917,LOC103246003,MRPL10,MRPL11,MRPL17,MRPL32,MRPL34,MRPL9,MRPS9,RPL26L1,RPL36,RPL8,RPS12,RPS20,RPS27A,RPS29,RPS4X,RSL24D1	K02864,K02867,K02879,K02896,K02898,K02911,K02914,K02920,K02934,K02938,K02939,K02942,K02947,K02951,K02962,K02969,K02973,K02975,K02977,K02980,K02987,K02996
ko00510	N-Glycan biosynthesis	Metabolism	8/856	40/5141	1.20116822429907	0.345258524794232	0.704327390580233	8	B4GALT1,DOLPP1,LOC103219294,LOC119623363,MAN1B1,MAN2A1,MAN2A2,MGAT1,MGAT4B,MGAT5,MGAT5B	B4GALT1,DOLPP1,LOC103219294,LOC119623363,MAN1B1,MAN2A1,MAN2A2,MGAT1,MGAT4B,MGAT5,MGAT5B	K00726,K00738,K00744,K01230,K01231,K07252,K07966,K09661
ko04721	Synaptic vesicle cycle	Organismal Systems	8/856	40/5141	1.20116822429907	0.345258524794232	0.704327390580233	8	ATP6V0A4,ATP6V1F,CACNA1A,CLTB,DNM1,DNM3,NSF,UNC13A,VAMP2	ATP6V0A4,ATP6V1F,CACNA1A,CLTB,DNM1,DNM3,NSF,UNC13A,VAMP2	K01528,K02151,K02154,K04344,K04645,K06027,K13504,K15293
ko05150	Staphylococcus aureus infection	Human Diseases	8/856	40/5141	1.20116822429907	0.345258524794232	0.704327390580233	8	C1R,C1S,C3,C5,CFB,CFD,ITGAM,LOC103223672,LOC119623237	C1R,C1S,C3,C5,CFB,CFD,ITGAM,LOC103223672,LOC119623237	K01330,K01331,K01334,K01335,K03990,K03994,K06461,K12560
ko04623	Cytosolic DNA-sensing pathway	Organismal Systems	9/856	46/5141	1.17505587159691	0.354752117000786	0.718901641074441	9	IKBKB,IL6,NFKB1,NFKBIA,POLR2F,POLR2H,POLR3G,RIPK1,TBK1	IKBKB,IL6,NFKB1,NFKBIA,POLR2F,POLR2H,POLR3G,RIPK1,TBK1	K02580,K02861,K03014,K03016,K03024,K04734,K05405,K05410,K07209
ko04918	Thyroid hormone synthesis	Organismal Systems	10/856	52/5141	1.15496944644141	0.362649802161066	0.730071312245304	10	ADCY3,ADCY6,ATP1B1,ATP1B3,CANX,CREB3L4,FXYD2,ITPR3,IYD,PRKCG,TG	ADCY3,ADCY6,ATP1B1,ATP1B3,CANX,CREB3L4,FXYD2,ITPR3,IYD,PRKCG,TG	K01538,K01540,K04960,K08043,K08046,K08054,K09048,K10809,K17231,K19663
ko03018	RNA degradation	Genetic Information Processing	11/856	58/5141	1.13903883338704	0.369351682760916	0.737976239395361	11	BTG1,BTG2,DDX6,DHX36,ENO3,EXOSC3,EXOSC9,LOC103237780,LOC119623417,LOC119625362,LSM2,LSM6,PARN,TOB1,TOB2	BTG1,BTG2,DDX6,DHX36,ENO3,EXOSC3,EXOSC9,LOC103237780,LOC119623417,LOC119625362,LSM2,LSM6,PARN,TOB1,TOB2	K00850,K01148,K01689,K03678,K03681,K12614,K12621,K12624,K12625,K14442,K14443
ko05202	Transcriptional misregulation in cancer	Human Diseases	26/856	145/5141	1.07690944247502	0.371399806754528	0.737976239395361	26	BMI1,CEBPB,CXCL8,DDX5,DOT1L,ETV4,ETV6,FOXO1,IL1R2,IL6,ITGAM,KLF3,LOC103243033,LOC103243439,MDM2,MEF2C,MET,MYCN,NFKB1,PBX1,PLAU,PML,RUNX2,SUPT3H,TAF15,TGFBR2	BMI1,CEBPB,CXCL8,DDX5,DOT1L,ETV4,ETV6,FOXO1,IL1R2,IL6,ITGAM,KLF3,LOC103243033,LOC103243439,MDM2,MEF2C,MET,MYCN,NFKB1,PBX1,PLAU,PML,RUNX2,SUPT3H,TAF15,TGFBR2	K01348,K02580,K03211,K04387,K04388,K04454,K05099,K05405,K06461,K06643,K07201,K09109,K09278,K09355,K10030,K10048,K10054,K10056,K11253,K11313,K11427,K11459,K12823,K14651,K15592,K15605
ko00900	Terpenoid backbone biosynthesis	Metabolism	4/856	19/5141	1.26438760452533	0.392256977601655	0.774391194491009	4	DHDDS,FDPS,HMGCS1,MVK	DHDDS,FDPS,HMGCS1,MVK	K00787,K00869,K01641,K11778
ko00430	Taurine and hypotaurine metabolism	Metabolism	2/856	8/5141	1.50146028037383	0.394866729662567	0.774546277415035	2	GGT7,LOC103223058,LOC103247573	GGT7,LOC103223058,LOC103247573	K00681,K18592
ko04622	RIG-I-like receptor signaling pathway	Organismal Systems	9/856	48/5141	1.12609521028037	0.405750575594841	0.79082596262434	9	CXCL8,IKBKB,ISG15,MAP3K1,MAPK14,NFKB1,NFKBIA,RIPK1,TBK1	CXCL8,IKBKB,ISG15,MAP3K1,MAPK14,NFKB1,NFKBIA,RIPK1,TBK1	K02580,K02861,K04416,K04441,K04734,K05410,K07209,K10030,K12159
ko04020	Calcium signaling pathway	Environmental Information Processing	25/856	142/5141	1.05736639462946	0.413472763193805	0.797914176779838	25	ADCY3,ADORA2A,ATP2B3,BDKRB2,CACNA1A,CACNA1D,CACNA1G,CACNA1H,CACNA1I,F2R,GRIN2D,HRH1,ITPKB,ITPR3,LOC103247334,MYLK,PDE1B,PDE1C,PDGFRA,PDGFRB,PHKA2,PLCD3,PLCD4,PLCE1,PRKCG,SLC25A4,SLC8A1,SPHK1	ADCY3,ADORA2A,ATP2B3,BDKRB2,CACNA1A,CACNA1D,CACNA1G,CACNA1H,CACNA1I,F2R,GRIN2D,HRH1,ITPKB,ITPR3,LOC103247334,MYLK,PDE1B,PDE1C,PDGFRA,PDGFRB,PHKA2,PLCD3,PLCD4,PLCE1,PRKCG,SLC25A4,SLC8A1,SPHK1	K00907,K00911,K03914,K03916,K04149,K04266,K04344,K04363,K04718,K04851,K04854,K04855,K04856,K04960,K05089,K05212,K05849,K05850,K05857,K05860,K05863,K07190,K08043,K13755,K19663
ko04978	Mineral absorption	Organismal Systems	6/856	31/5141	1.1624208622249	0.41460246440521	0.797914176779838	6	ATP1B1,ATP1B3,FTH1,FXYD2,HMOX1,LOC103219873,LOC103233029,VDR	ATP1B1,ATP1B3,FTH1,FXYD2,HMOX1,LOC103219873,LOC103233029,VDR	K00510,K00522,K01538,K01540,K08539,K14739
ko04120	Ubiquitin mediated proteolysis	Genetic Information Processing	21/856	119/5141	1.059854315558	0.422164984632001	0.802375685076971	21	ANAPC11,ANAPC2,ANAPC5,ANAPC7,BIRC3,BIRC7,CUL1,FBXO4,FBXW7,HERC3,MAP3K1,MDM2,MID1,PML,RBX1,RHOBTB1,STUB1,TRIM32,UBA2,UBA6,UBE2E3	ANAPC11,ANAPC2,ANAPC5,ANAPC7,BIRC3,BIRC7,CUL1,FBXO4,FBXW7,HERC3,MAP3K1,MDM2,MID1,PML,RBX1,RHOBTB1,STUB1,TRIM32,UBA2,UBA6,UBE2E3	K03347,K03349,K03352,K03354,K03358,K03868,K04416,K06643,K07868,K08285,K09561,K10054,K10260,K10291,K10607,K10614,K10685,K10699,K16060,K16061,K20217
ko05152	Tuberculosis	Human Diseases	21/856	119/5141	1.059854315558	0.422164984632001	0.802375685076971	21	ATP6AP1,ATP6V0A4,BCL10,BCL2,C3,CEBPB,EEA1,IL6,ITGAM,KSR1,LOC103223672,MALT1,MAPK14,MRC1,NFKB1,SPHK1,STAT1,TGFB2,TGFB3,TLR2,VDR	ATP6AP1,ATP6V0A4,BCL10,BCL2,C3,CEBPB,EEA1,IL6,ITGAM,KSR1,LOC103223672,MALT1,MAPK14,MRC1,NFKB1,SPHK1,STAT1,TGFB2,TGFB3,TLR2,VDR	K02154,K02161,K02580,K03662,K03990,K04441,K04718,K05405,K06461,K06560,K07368,K07369,K08539,K10048,K10159,K11220,K12478,K12560,K13376,K13377,K14958
ko00982	Drug metabolism - cytochrome P450	Metabolism	4/856	20/5141	1.20116822429907	0.432744913218278	0.809364806039051	4	ADH5,ALDH3B2,GSTO1,LOC103217611,MGST1	ADH5,ALDH3B2,GSTO1,LOC103217611,MGST1	K00121,K00129,K00157,K00799
ko00190	Oxidative phosphorylation	Metabolism	18/856	102/5141	1.059854315558	0.433770068561457	0.809364806039051	18	ATP5F1B,ATP5F1E,ATP5MC3,ATP5MG,ATP5PB,ATP6AP1,ATP6V0A4,ATP6V1F,COX15,COX6A1,COX7A2,LOC103216985,LOC103237165,LOC103237200,LOC119619672,NDUFA4,NDUFAB1,NDUFB7,SDHC	ATP5F1B,ATP5F1E,ATP5MC3,ATP5MG,ATP5PB,ATP6AP1,ATP6V0A4,ATP6V1F,COX15,COX6A1,COX7A2,LOC103216985,LOC103237165,LOC103237200,LOC119619672,NDUFA4,NDUFAB1,NDUFB7,SDHC	K00236,K00417,K02127,K02128,K02133,K02135,K02140,K02151,K02154,K02259,K02266,K02268,K02270,K02272,K03662,K03948,K03955,K03963
ko05140	Leishmaniasis	Human Diseases	10/856	55/5141	1.09197111299915	0.434980215821143	0.809364806039051	10	C3,FOS,ITGAM,MAPK14,NFKB1,NFKBIA,STAT1,TGFB2,TGFB3,TLR2	C3,FOS,ITGAM,MAPK14,NFKB1,NFKBIA,STAT1,TGFB2,TGFB3,TLR2	K02580,K03990,K04379,K04441,K04734,K06461,K10159,K11220,K13376,K13377
ko03040	Spliceosome	Genetic Information Processing	20/856	114/5141	1.05365633710444	0.437084998654087	0.809364806039051	20	BUD31,CRNKL1,DDX5,HSPA8,LOC103219520,LOC103230439,LOC103247992,LOC119618344,LOC119619024,LOC119625362,LSM2,LSM6,MAGOH,PRPF18,PRPF31,PRPF40A,SNRPB,SNRPD1,SRSF10,SRSF5,TRA2B	BUD31,CRNKL1,DDX5,HSPA8,LOC103219520,LOC103230439,LOC103247992,LOC119618344,LOC119619024,LOC119625362,LSM2,LSM6,MAGOH,PRPF18,PRPF31,PRPF40A,SNRPB,SNRPD1,SRSF10,SRSF5,TRA2B	K03283,K11086,K11087,K12621,K12624,K12625,K12741,K12817,K12821,K12823,K12836,K12844,K12869,K12872,K12873,K12877,K12886,K12893,K12897,K12900
ko04215	Apoptosis - multiple species	Cellular Processes	5/856	26/5141	1.15496944644141	0.440820092713956	0.809364806039051	5	BBC3,BCL2,BECN1,BIRC3,BIRC7	BBC3,BCL2,BECN1,BIRC3,BIRC7	K02161,K08334,K10132,K16060,K16061
ko00380	Tryptophan metabolism	Metabolism	6/856	32/5141	1.12609521028037	0.446489696906623	0.809364806039051	6	CYP1A1,CYP1B1,IDO1,KYNU,LOC103217611,LOC103232876	CYP1A1,CYP1B1,IDO1,KYNU,LOC103217611,LOC103232876	K00157,K00463,K00543,K01556,K07408,K07410
ko05204	Chemical carcinogenesis	Human Diseases	6/856	32/5141	1.12609521028037	0.446489696906623	0.809364806039051	6	ADH5,ALDH3B2,CYP1A1,CYP1B1,GSTO1,LOC103218526,MGST1	ADH5,ALDH3B2,CYP1A1,CYP1B1,GSTO1,LOC103218526,MGST1	K00079,K00121,K00129,K00799,K07408,K07410
ko04659	Th17 cell differentiation	Organismal Systems	15/856	85/5141	1.059854315558	0.447002131439868	0.809364806039051	15	FOS,HIF1A,HSP90AA1,IKBKB,IL1R1,IL27RA,IL6,IL6ST,LOC119619364,MAPK14,NFATC2,NFKB1,NFKBIA,STAT1,TGFBR1,TGFBR2	FOS,HIF1A,HSP90AA1,IKBKB,IL1R1,IL27RA,IL6,IL6ST,LOC119619364,MAPK14,NFATC2,NFKB1,NFKBIA,STAT1,TGFBR1,TGFBR2	K02580,K04079,K04379,K04386,K04388,K04441,K04674,K04734,K05060,K05405,K07209,K08268,K11220,K17332,K19598
ko00590	Arachidonic acid metabolism	Metabolism	7/856	38/5141	1.10633915395967	0.450744895300012	0.811340811540022	7	ALOX12B,LOC103218526,LOC103223058,LOC103247573,PLA2G6,PLAAT3,PTGDS,PTGES3	ALOX12B,LOC103218526,LOC103223058,LOC103247573,PLA2G6,PLAAT3,PTGDS,PTGES3	K00079,K01830,K08021,K15730,K16343,K16817,K18592
ko04917	Prolactin signaling pathway	Organismal Systems	10/856	56/5141	1.07247162883845	0.459053417541468	0.821464010337364	10	CCND1,FOS,IRF1,MAP2K1,MAPK14,NFKB1,PIK3CB,PIK3R1,PIK3R3,SOCS7,STAT1	CCND1,FOS,IRF1,MAP2K1,MAPK14,NFKB1,PIK3CB,PIK3R1,PIK3R3,SOCS7,STAT1	K00922,K02580,K02649,K04368,K04379,K04441,K04503,K04699,K09444,K11220
ko03060	Protein export	Genetic Information Processing	4/856	21/5141	1.14396973742768	0.472452919960375	0.827131778518765	4	IMMP1L,SEC61G,SRP14,SRP54	IMMP1L,SEC61G,SRP14,SRP54	K03104,K03106,K07342,K09647
ko05143	African trypanosomiasis	Human Diseases	5/856	27/5141	1.11219280027691	0.475718949160304	0.827131778518765	5	F2RL1,FASLG,IDO1,IL6,PRKCG	F2RL1,FASLG,IDO1,IL6,PRKCG	K00463,K04234,K04389,K05405,K19663
ko04370	VEGF signaling pathway	Environmental Information Processing	7/856	39/5141	1.07797148334532	0.479690368982891	0.827131778518765	7	MAP2K1,MAPK14,NFATC2,PIK3CB,PIK3R1,PIK3R3,PRKCG,SPHK1	MAP2K1,MAPK14,NFATC2,PIK3CB,PIK3R1,PIK3R3,PRKCG,SPHK1	K00922,K02649,K04368,K04441,K04718,K17332,K19663
ko05211	Renal cell carcinoma	Human Diseases	9/856	51/5141	1.059854315558	0.482081364458214	0.827131778518765	9	HIF1A,MAP2K1,MET,PDGFB,PIK3CB,PIK3R1,PIK3R3,RBX1,TGFB2,TGFB3	HIF1A,MAP2K1,MET,PDGFB,PIK3CB,PIK3R1,PIK3R3,RBX1,TGFB2,TGFB3	K00922,K02649,K03868,K04368,K05099,K08268,K13376,K13377,K17386
ko04115	p53 signaling pathway	Cellular Processes	10/856	57/5141	1.05365633710444	0.482964348385987	0.827131778518765	10	BBC3,CCNB1,CCNB2,CCND1,GTSE1,LOC103244924,MDM2,PPM1D,RRM2,SERPINE1,STEAP3	BBC3,CCNB1,CCNB2,CCND1,GTSE1,LOC103244924,MDM2,PPM1D,RRM2,SERPINE1,STEAP3	K03982,K04503,K05868,K06643,K10129,K10132,K10142,K10145,K10147,K10808
ko04970	Salivary secretion	Organismal Systems	10/856	57/5141	1.05365633710444	0.482964348385987	0.827131778518765	10	ADCY3,ADCY6,ATP1B1,ATP1B3,ATP2B3,FXYD2,ITPR3,KCNMA1,PRKCG,PRKG1,VAMP2	ADCY3,ADCY6,ATP1B1,ATP1B3,ATP2B3,FXYD2,ITPR3,KCNMA1,PRKCG,PRKG1,VAMP2	K01538,K01540,K04936,K04960,K05850,K07376,K08043,K08046,K13504,K19663
ko04146	Peroxisome	Cellular Processes	12/856	69/5141	1.04449410808614	0.484347409781829	0.827131778518765	12	ACAA1,ACSL5,ECH1,GNPAT,LOC103231165,LOC119621490,MPV17L2,MVK,PEX16,PEX19,PEX7,SOD1,SOD2	ACAA1,ACSL5,ECH1,GNPAT,LOC103231165,LOC119621490,MPV17L2,MVK,PEX16,PEX19,PEX7,SOD1,SOD2	K00031,K00649,K00869,K01897,K04564,K04565,K07513,K12663,K13335,K13337,K13341,K13348
ko04728	Dopaminergic synapse	Organismal Systems	14/856	81/5141	1.03804661359178	0.485387691794893	0.827131778518765	14	CACNA1A,CACNA1D,CREB3L4,FOS,GNG2,GNG5,ITPR3,KIF5C,LOC103226542,MAPK14,PPP1CA,PPP2CB,PPP2R3A,PRKCG	CACNA1A,CACNA1D,CREB3L4,FOS,GNG2,GNG5,ITPR3,KIF5C,LOC103226542,MAPK14,PPP1CA,PPP2CB,PPP2R3A,PRKCG	K04344,K04379,K04382,K04441,K04542,K04546,K04851,K04960,K06269,K07826,K09048,K10396,K11583,K19663
ko04140	Autophagy - animal	Cellular Processes	17/856	99/5141	1.03130605116586	0.486548105011038	0.827131778518765	17	ATG14,ATG2A,BCL2,BECN1,CTSL,DEPTOR,EIF2S1,HIF1A,HMGB1,LOC119620707,MAP2K1,MRAS,PIK3CB,PIK3R1,PIK3R3,PPP2CB,PRKCD,RAB7B,RPS6KB2	ATG14,ATG2A,BCL2,BECN1,CTSL,DEPTOR,EIF2S1,HIF1A,HMGB1,LOC119620707,MAP2K1,MRAS,PIK3CB,PIK3R1,PIK3R3,PPP2CB,PRKCD,RAB7B,RPS6KB2	K00922,K01365,K02161,K02649,K03237,K04368,K04382,K04688,K06068,K07831,K07898,K08268,K08334,K10802,K17889,K17906,K20402
ko04725	Cholinergic synapse	Organismal Systems	15/856	88/5141	1.0237229184367	0.505058246923255	0.834522691719524	15	ADCY3,ADCY6,BCL2,CACNA1A,CACNA1D,CREB3L4,FOS,GNG2,GNG5,ITPR3,LOC103226542,MAP2K1,PIK3CB,PIK3R1,PIK3R3,PRKCG	ADCY3,ADCY6,BCL2,CACNA1A,CACNA1D,CREB3L4,FOS,GNG2,GNG5,ITPR3,LOC103226542,MAP2K1,PIK3CB,PIK3R1,PIK3R3,PRKCG	K00922,K02161,K02649,K04344,K04368,K04379,K04542,K04546,K04851,K04960,K07826,K08043,K08046,K09048,K19663
ko00564	Glycerophospholipid metabolism	Metabolism	9/856	52/5141	1.03947250179727	0.507078668194768	0.834522691719524	9	CDIPT,DGKG,GNPAT,GPAT3,GPD2,LOC119623289,PCYT2,PLA2G6,PLAAT3,PLPP1,PLPP2,PLPP3	CDIPT,DGKG,GNPAT,GPAT3,GPD2,LOC119623289,PCYT2,PLA2G6,PLAAT3,PLPP1,PLPP2,PLPP3	K00111,K00649,K00901,K00967,K00999,K01080,K13506,K16343,K16817
ko05120	Epithelial cell signaling in Helicobacter pylori infection	Human Diseases	9/856	52/5141	1.03947250179727	0.507078668194768	0.834522691719524	9	ATP6AP1,ATP6V0A4,ATP6V1F,CXCL8,IKBKB,MAPK14,MET,NFKB1,NFKBIA	ATP6AP1,ATP6V0A4,ATP6V1F,CXCL8,IKBKB,MAPK14,MET,NFKB1,NFKBIA	K02151,K02154,K02580,K03662,K04441,K04734,K05099,K07209,K10030
ko03020	RNA polymerase	Genetic Information Processing	5/856	28/5141	1.07247162883845	0.50986981613954	0.834522691719524	5	POLR2A,POLR2C,POLR2F,POLR2H,POLR3G	POLR2A,POLR2C,POLR2F,POLR2H,POLR3G	K03006,K03011,K03014,K03016,K03024
ko05216	Thyroid cancer	Human Diseases	5/856	28/5141	1.07247162883845	0.50986981613954	0.834522691719524	5	CCND1,LOC103239510,MAP2K1,NCOA4,TCF7	CCND1,LOC103239510,MAP2K1,NCOA4,TCF7	K02620,K04368,K04503,K09289,K09290
ko00051	Fructose and mannose metabolism	Metabolism	4/856	22/5141	1.09197111299915	0.511069990579762	0.834522691719524	4	ALDOC,HK1,HK2,HKDC1,LOC103237780,PFKFB2	ALDOC,HK1,HK2,HKDC1,LOC103237780,PFKFB2	K00844,K00850,K01623,K19029
ko04710	Circadian rhythm	Organismal Systems	4/856	22/5141	1.09197111299915	0.511069990579762	0.834522691719524	4	CUL1,NPAS2,PER1,RBX1	CUL1,NPAS2,PER1,RBX1	K02633,K03347,K03868,K09026
ko00220	Arginine biosynthesis	Metabolism	3/856	16/5141	1.12609521028037	0.512713287723106	0.834522691719524	3	GLUD1,GLUL,GPT	GLUD1,GLUL,GPT	K00261,K00814,K01915
ko04530	Tight junction	Cellular Processes	17/856	101/5141	1.01088414916258	0.522535783506083	0.84560591157699	17	AMOT,CACNA1D,CCND1,CGNL1,CLDN16,CLDN2,CLDN3,CLDN4,LLGL2,LOC103234868,LOC103238260,MAP3K1,MICALL2,MYH14,PARD6B,PPP2CB,PRKCE,PRKCI,RAP2C,TJP3	AMOT,CACNA1D,CCND1,CGNL1,CLDN16,CLDN2,CLDN3,CLDN4,LLGL2,LOC103234868,LOC103238260,MAP3K1,MICALL2,MYH14,PARD6B,PPP2CB,PRKCE,PRKCI,RAP2C,TJP3	K04382,K04416,K04503,K04851,K06069,K06087,K06093,K06094,K06097,K06274,K07374,K07839,K10352,K16819,K18050,K21068,K21110
ko04724	Glutamatergic synapse	Organismal Systems	14/856	83/5141	1.01303344217993	0.525049422221007	0.84560591157699	14	ADCY3,ADCY6,CACNA1A,CACNA1D,GLUL,GNG2,GNG5,GRIN2D,HOMER1,ITPR3,LOC103226542,PRKCG,SHANK1,SHANK2,SLC38A3	ADCY3,ADCY6,CACNA1A,CACNA1D,GLUL,GNG2,GNG5,GRIN2D,HOMER1,ITPR3,LOC103226542,PRKCG,SHANK1,SHANK2,SLC38A3	K01915,K04344,K04542,K04546,K04851,K04960,K05212,K07826,K08043,K08046,K13576,K15009,K15010,K19663
ko04915	Estrogen signaling pathway	Organismal Systems	11/856	65/5141	1.01637311286844	0.528507554502369	0.84671890930746	11	ADCY3,ADCY6,CREB3L4,FOS,HSP90AA1,HSPA8,ITPR3,LOC119619364,MAP2K1,PIK3CB,PIK3R1,PIK3R3,PRKCD	ADCY3,ADCY6,CREB3L4,FOS,HSP90AA1,HSPA8,ITPR3,LOC119619364,MAP2K1,PIK3CB,PIK3R1,PIK3R3,PRKCD	K00922,K02649,K03283,K04079,K04368,K04379,K04960,K06068,K08043,K08046,K09048
ko05010	Alzheimer's disease	Human Diseases	23/856	138/5141	1.00097352024922	0.534378576094394	0.85166585565044	23	APH1A,ATP5F1B,ATP5F1E,ATP5MC3,ATP5PB,BACE2,CACNA1D,CDK5,COX6A1,COX7A2,GAPDH,GRIN2D,HSD17B10,ITPR3,LOC103216985,LOC103237165,LOC103237200,LOC103244719,LOC119619672,NCSTN,NDUFA4,NDUFAB1,NDUFB7,RTN4,SDHC	APH1A,ATP5F1B,ATP5F1E,ATP5MC3,ATP5PB,BACE2,CACNA1D,CDK5,COX6A1,COX7A2,GAPDH,GRIN2D,HSD17B10,ITPR3,LOC103216985,LOC103237165,LOC103237200,LOC103244719,LOC119619672,NCSTN,NDUFA4,NDUFAB1,NDUFB7,RTN4,SDHC	K00134,K00236,K00417,K02090,K02127,K02128,K02133,K02135,K02266,K02268,K02270,K02272,K03948,K03955,K03963,K04851,K04960,K05212,K06171,K06172,K07747,K08683,K20720
ko00520	Amino sugar and nucleotide sugar metabolism	Metabolism	6/856	35/5141	1.02957276368491	0.539194646000421	0.854888920601704	6	CYB5R4,GALK1,GNPDA2,HK1,HK2,HKDC1,UAP1L1,UGDH	CYB5R4,GALK1,GNPDA2,HK1,HK2,HKDC1,UAP1L1,UGDH	K00012,K00326,K00844,K00849,K00972,K02564
ko05320	Autoimmune thyroid disease	Human Diseases	4/856	23/5141	1.04449410808614	0.548342267107079	0.864910998632815	4	FASLG,LOC103221779,PRF1,TG	FASLG,LOC103221779,PRF1,TG	K04389,K06751,K07818,K10809
ko04744	Phototransduction	Organismal Systems	3/856	17/5141	1.059854315558	0.556049372896694	0.868117898501982	3	PDE6A,PDE6B,RGS9	PDE6A,PDE6B,RGS9	K08718,K13756,K13765
ko04966	Collecting duct acid secretion	Organismal Systems	3/856	17/5141	1.059854315558	0.556049372896694	0.868117898501982	3	ATP6V0A4,ATP6V1F,CA2	ATP6V0A4,ATP6V1F,CA2	K02151,K02154,K18245
ko00561	Glycerolipid metabolism	Metabolism	6/856	36/5141	1.00097352024922	0.568609843379562	0.875132794749063	6	DGKG,GPAT3,LIPC,LIPG,LOC119623289,MGLL,PLPP1,PLPP2,PLPP3,PNPLA2	DGKG,GPAT3,LIPC,LIPG,LOC119623289,MGLL,PLPP1,PLPP2,PLPP3,PNPLA2	K00901,K01046,K01054,K01080,K13506,K16816
ko04340	Hedgehog signaling pathway	Environmental Information Processing	6/856	36/5141	1.00097352024922	0.568609843379562	0.875132794749063	6	ARRB1,BCL2,CCND1,CSNK1A1,CUL1,GAS1	ARRB1,BCL2,CCND1,CSNK1A1,CUL1,GAS1	K02161,K03347,K04439,K04503,K06232,K08957
ko04211	Longevity regulating pathway	Organismal Systems	11/856	67/5141	0.986033616961919	0.571982218790237	0.875132794749063	11	ADCY3,ADCY6,ADIPOR1,CREB3L4,FOXO1,NFKB1,PIK3CB,PIK3R1,PIK3R3,PPARGC1A,RPS6KB2,SOD2	ADCY3,ADCY6,ADIPOR1,CREB3L4,FOXO1,NFKB1,PIK3CB,PIK3R1,PIK3R3,PPARGC1A,RPS6KB2,SOD2	K00922,K02580,K02649,K04564,K04688,K07201,K07202,K07297,K08043,K08046,K09048
ko04911	Insulin secretion	Organismal Systems	11/856	67/5141	0.986033616961919	0.571982218790237	0.875132794749063	11	ADCY3,ADCY6,ATP1B1,ATP1B3,CACNA1D,CREB3L4,FXYD2,ITPR3,KCNMA1,KCNN1,PRKCG,VAMP2	ADCY3,ADCY6,ATP1B1,ATP1B3,CACNA1D,CREB3L4,FXYD2,ITPR3,KCNMA1,KCNN1,PRKCG,VAMP2	K01538,K01540,K04851,K04936,K04942,K04960,K08043,K08046,K09048,K13504,K19663
ko05130	Pathogenic Escherichia coli infection	Human Diseases	5/856	30/5141	1.00097352024922	0.575192954156804	0.875666885432746	5	ARPC2,ARPC3,LOC103222274,LOC103238260,NCL,TUBB,TUBB4A,TUBB4B,TUBB6	ARPC2,ARPC3,LOC103222274,LOC103238260,NCL,TUBB,TUBB4A,TUBB4B,TUBB6	K05756,K05758,K07374,K07375,K11294
ko04971	Gastric acid secretion	Organismal Systems	8/856	49/5141	0.980545489223727	0.58430160497214	0.880769907002339	8	ADCY3,ADCY6,ATP1B1,ATP1B3,CA2,ITPR3,KCNJ16,MYLK,PRKCG	ADCY3,ADCY6,ATP1B1,ATP1B3,CA2,ITPR3,KCNJ16,MYLK,PRKCG	K00907,K01540,K04960,K05009,K08043,K08046,K18245,K19663
ko05223	Non-small cell lung cancer	Human Diseases	8/856	49/5141	0.980545489223727	0.58430160497214	0.880769907002339	8	CCND1,E2F1,E2F2,EML4,ID3,MAP2K1,PIK3CB,PIK3R1,PIK3R3,PRKCG	CCND1,E2F1,E2F2,EML4,ID3,MAP2K1,PIK3CB,PIK3R1,PIK3R3,PRKCG	K00922,K02649,K04368,K04503,K09389,K15420,K17454,K19663
ko04921	Oxytocin signaling pathway	Organismal Systems	18/856	111/5141	0.973920181864107	0.589683219531898	0.884524829297847	18	ADCY3,ADCY6,CACNA1D,CACNA2D1,CACNB3,CACNB4,CACNG7,CAMK1D,CCND1,FOS,ITPR3,MAP2K1,MEF2C,MYLK,NFATC2,PPP1CA,PRKCG,RCAN1	ADCY3,ADCY6,CACNA1D,CACNA2D1,CACNB3,CACNB4,CACNG7,CAMK1D,CCND1,FOS,ITPR3,MAP2K1,MEF2C,MYLK,NFATC2,PPP1CA,PRKCG,RCAN1	K00907,K04368,K04379,K04454,K04503,K04851,K04858,K04864,K04865,K04872,K04960,K06269,K08043,K08046,K08794,K17332,K17901,K19663
ko00100	Steroid biosynthesis	Metabolism	3/856	18/5141	1.00097352024922	0.596987482917502	0.88812459928027	3	CYP24A1,LOC103231927,SQLE	CYP24A1,LOC103231927,SQLE	K00511,K01824,K07436
ko00440	Phosphonate and phosphinate metabolism	Metabolism	1/856	5/5141	1.20116822429907	0.597887802129855	0.88812459928027	1	PCYT2	PCYT2	K00967
ko05034	Alcoholism	Human Diseases	13/856	81/5141	0.963900426906657	0.604981290285131	0.894320168247585	13	ADORA2A,CREB3L4,GNG2,GNG5,GRIN2D,HAT1,HDAC3,HDAC5,LOC103226542,LOC103236032,LOC103243033,MAP2K1,PPP1CA	ADORA2A,CREB3L4,GNG2,GNG5,GRIN2D,HAT1,HDAC3,HDAC5,LOC103226542,LOC103236032,LOC103243033,MAP2K1,PPP1CA	K04266,K04368,K04542,K04546,K05212,K06269,K07826,K09048,K11251,K11253,K11303,K11404,K11406
ko04670	Leukocyte transendothelial migration	Organismal Systems	12/856	75/5141	0.960934579439252	0.609087123535892	0.89606086443261	12	ARHGAP35,BCAR1,CLDN16,CLDN2,CLDN3,CLDN4,CXCL12,ITGAM,LOC103234868,MAPK14,PECAM1,PIK3CB,PIK3R1,PIK3R3,PRKCG,VAV3	ARHGAP35,BCAR1,CLDN16,CLDN2,CLDN3,CLDN4,CXCL12,ITGAM,LOC103234868,MAPK14,PECAM1,PIK3CB,PIK3R1,PIK3R3,PRKCG,VAV3	K00922,K02649,K04441,K05726,K05730,K05732,K06087,K06274,K06461,K06471,K10031,K19663
ko00601	Glycosphingolipid biosynthesis - lacto and neolacto series	Metabolism	4/856	25/5141	0.960934579439252	0.618102880539357	0.901066737552161	4	A4GALT,B3GALT1,B4GALT1,FUT1,LOC103219294,LOC119623363	A4GALT,B3GALT1,B4GALT1,FUT1,LOC103219294,LOC119623363	K00718,K01988,K07819,K07966
ko00770	Pantothenate and CoA biosynthesis	Metabolism	2/856	12/5141	1.00097352024922	0.618379133614228	0.901066737552161	2	PANK1,PPCS	PANK1,PPCS	K01922,K09680
ko00140	Steroid hormone biosynthesis	Metabolism	6/856	38/5141	0.948290703393999	0.624519897892535	0.904662259457907	6	CYP1A1,CYP1B1,LOC103230655,SRD5A3,STS,SULT1E1	CYP1A1,CYP1B1,LOC103230655,SRD5A3,STS,SULT1E1	K00251,K01016,K01131,K07408,K07410,K12345
ko04932	Non-alcoholic fatty liver disease (NAFLD)	Human Diseases	19/856	120/5141	0.95092484423676	0.634488188594304	0.904662259457907	19	ADIPOR1,COX6A1,COX7A2,CXCL8,EIF2S1,FASLG,IKBKB,IL6,LOC103216985,LOC103237165,LOC103237200,LOC119619672,NDUFA4,NDUFAB1,NDUFB7,NFKB1,PIK3CB,PIK3R1,PIK3R3,SDHC,SREBF1	ADIPOR1,COX6A1,COX7A2,CXCL8,EIF2S1,FASLG,IKBKB,IL6,LOC103216985,LOC103237165,LOC103237200,LOC119619672,NDUFA4,NDUFAB1,NDUFB7,NFKB1,PIK3CB,PIK3R1,PIK3R3,SDHC,SREBF1	K00236,K00417,K00922,K02266,K02268,K02270,K02272,K02580,K02649,K03237,K03948,K03955,K03963,K04389,K05405,K07197,K07209,K07297,K10030
ko00062	Fatty acid elongation	Metabolism	3/856	19/5141	0.948290703393999	0.635374452664237	0.904662259457907	3	ACOT7,ELOVL5,ELOVL6	ACOT7,ELOVL5,ELOVL6	K10203,K10244,K17360
ko04392	Hippo signaling pathway -multiple species	Environmental Information Processing	3/856	19/5141	0.948290703393999	0.635374452664237	0.904662259457907	3	RASSF2,TEAD2,TEAD3,WWTR1	RASSF2,TEAD2,TEAD3,WWTR1	K09448,K09851,K16820
ko00600	Sphingolipid metabolism	Metabolism	5/856	32/5141	0.938412675233645	0.635628711710621	0.904662259457907	5	DEGS1,PLPP1,PLPP2,PLPP3,SGPL1,SPHK1,SPTLC3	DEGS1,PLPP1,PLPP2,PLPP3,SGPL1,SPHK1,SPTLC3	K00654,K01080,K01634,K04712,K04718
ko02010	ABC transporters	Environmental Information Processing	7/856	45/5141	0.934241952232606	0.640564911419307	0.907466957844018	7	ABCA4,ABCA5,ABCC1,ABCC2,ABCC4,ABCC5,ABCC9	ABCA4,ABCA5,ABCC1,ABCC2,ABCC4,ABCC5,ABCC9	K05033,K05644,K05648,K05665,K05666,K05668,K05673
ko05213	Endometrial cancer	Human Diseases	6/856	39/5141	0.923975557153127	0.650852539512484	0.908217179718552	6	AXIN2,CCND1,MAP2K1,PIK3CB,PIK3R1,PIK3R3,TCF7	AXIN2,CCND1,MAP2K1,PIK3CB,PIK3R1,PIK3R3,TCF7	K00922,K02620,K02649,K04368,K04385,K04503
ko04024	cAMP signaling pathway	Environmental Information Processing	23/856	146/5141	0.946125656125976	0.65086903686034	0.908217179718552	23	ABCC4,ADCY3,ADCY6,ADORA1,ADORA2A,ATP1B1,ATP1B3,ATP2B3,CACNA1D,CREB3L4,F2R,FOS,FXYD2,GRIN2D,HTR1D,LOC103225759,MAP2K1,NFKB1,NFKBIA,PIK3CB,PIK3R1,PIK3R3,PLCE1,PPP1CA,VAV3	ABCC4,ADCY3,ADCY6,ADORA1,ADORA2A,ATP1B1,ATP1B3,ATP2B3,CACNA1D,CREB3L4,F2R,FOS,FXYD2,GRIN2D,HTR1D,LOC103225759,MAP2K1,NFKB1,NFKBIA,PIK3CB,PIK3R1,PIK3R3,PLCE1,PPP1CA,VAV3	K00922,K01538,K01540,K02580,K02649,K03914,K04153,K04221,K04265,K04266,K04368,K04379,K04734,K04851,K05212,K05673,K05730,K05850,K05860,K06269,K08043,K08046,K09048
ko04920	Adipocytokine signaling pathway	Organismal Systems	8/856	52/5141	0.923975557153127	0.654859683617009	0.908217179718552	8	ACACB,ACSL5,ADIPOR1,CPT1A,IKBKB,LOC119621490,NFKB1,NFKBIA,PPARGC1A	ACACB,ACSL5,ADIPOR1,CPT1A,IKBKB,LOC119621490,NFKB1,NFKBIA,PPARGC1A	K01897,K01946,K02580,K04734,K07202,K07209,K07297,K08765
ko05321	Inflammatory bowel disease (IBD)	Human Diseases	8/856	52/5141	0.923975557153127	0.654859683617009	0.908217179718552	8	IL18R1,IL6,LOC103241156,NFKB1,STAT1,TGFB2,TGFB3,TLR2	IL18R1,IL6,LOC103241156,NFKB1,STAT1,TGFB2,TGFB3,TLR2	K02580,K05173,K05174,K05405,K10159,K11220,K13376,K13377
ko04972	Pancreatic secretion	Organismal Systems	10/856	65/5141	0.923975557153127	0.660093690935629	0.908217179718552	10	ADCY3,ADCY6,ATP1B1,ATP1B3,ATP2B3,CA2,FXYD2,ITPR3,KCNMA1,PRKCG,SLC4A4	ADCY3,ADCY6,ATP1B1,ATP1B3,ATP2B3,CA2,FXYD2,ITPR3,KCNMA1,PRKCG,SLC4A4	K01538,K01540,K04936,K04960,K05850,K08043,K08046,K13575,K18245,K19663
ko00591	Linoleic acid metabolism	Metabolism	2/856	13/5141	0.923975557153127	0.66330298235742	0.908217179718552	2	PLA2G6,PLAAT3	PLA2G6,PLAAT3	K16343,K16817
ko00730	Thiamine metabolism	Metabolism	1/856	6/5141	1.00097352024922	0.664906501774883	0.908217179718552	1	ALPL	ALPL	K01077
ko03320	PPAR signaling pathway	Organismal Systems	9/856	59/5141	0.916145255821321	0.667806749793053	0.908217179718552	9	ACAA1,ACSL5,CPT1A,FABP3,FADS2,LOC119621490,MMP1,PLIN4,SCD,SORBS1	ACAA1,ACSL5,CPT1A,FABP3,FADS2,LOC119621490,MMP1,PLIN4,SCD,SORBS1	K00507,K01388,K01897,K06086,K07513,K08752,K08765,K10226,K20254
ko04976	Bile secretion	Organismal Systems	9/856	59/5141	0.916145255821321	0.667806749793053	0.908217179718552	9	ABCC2,ABCC4,ADCY3,ADCY6,ATP1B1,ATP1B3,CA2,FXYD2,SLC4A4,SLC4A5	ABCC2,ABCC4,ADCY3,ADCY6,ATP1B1,ATP1B3,CA2,FXYD2,SLC4A4,SLC4A5	K01538,K01540,K05666,K05673,K08043,K08046,K13575,K13857,K18245
ko04658	Th1 and Th2 cell differentiation	Organismal Systems	10/856	66/5141	0.909975927499292	0.679674961238172	0.920267867871153	10	FOS,IKBKB,JAG1,MAPK14,NFATC2,NFKB1,NFKBIA,NOTCH1,NOTCH3,STAT1	FOS,IKBKB,JAG1,MAPK14,NFATC2,NFKB1,NFKBIA,NOTCH1,NOTCH3,STAT1	K02580,K02599,K04379,K04441,K04734,K06052,K07209,K11220,K17332,K20995
ko00604	Glycosphingolipid biosynthesis - ganglio series	Metabolism	2/856	14/5141	0.857977303070761	0.703865561723471	0.922822117354426	2	ST3GAL1,ST3GAL2	ST3GAL1,ST3GAL2	K00780,K03368
ko00500	Starch and sucrose metabolism	Metabolism	3/856	21/5141	0.857977303070761	0.704245887804717	0.922822117354426	3	GANC,GBE1,HK1,HK2,HKDC1	GANC,GBE1,HK1,HK2,HKDC1	K00700,K00844,K12317
ko00515	Mannose type O-glycan biosynthesis	Metabolism	3/856	21/5141	0.857977303070761	0.704245887804717	0.922822117354426	3	B3GALNT2,B4GALT1,LOC103219294,LOC119623363,MGAT5B	B3GALNT2,B4GALT1,LOC103219294,LOC119623363,MGAT5B	K07966,K09654,K09661
ko00983	Drug metabolism - other enzymes	Metabolism	3/856	21/5141	0.857977303070761	0.704245887804717	0.922822117354426	3	TK1,TK2,UCK1,UMPS	TK1,TK2,UCK1,UMPS	K00857,K00876,K13421
ko04977	Vitamin digestion and absorption	Organismal Systems	3/856	21/5141	0.857977303070761	0.704245887804717	0.922822117354426	3	ABCC1,CUBN,TCN2	ABCC1,CUBN,TCN2	K05665,K14616,K14619
ko05330	Allograft rejection	Human Diseases	3/856	21/5141	0.857977303070761	0.704245887804717	0.922822117354426	3	FASLG,LOC103221779,PRF1	FASLG,LOC103221779,PRF1	K04389,K06751,K07818
ko04130	SNARE interactions in vesicular transport	Genetic Information Processing	4/856	28/5141	0.857977303070761	0.709176734265217	0.922822117354426	4	STX4,VAMP1,VAMP2,VTI1B	STX4,VAMP1,VAMP2,VTI1B	K08493,K08510,K13502,K13504
ko05162	Measles	Human Diseases	15/856	100/5141	0.900876168224299	0.713325691381888	0.922822117354426	15	BBC3,CCND1,EIF2S1,FASLG,HSPA8,IL6,LOC103223672,NFKB1,NFKBIA,PIK3CB,PIK3R1,PIK3R3,STAT1,TBK1,TLR2,TNFSF10	BBC3,CCND1,EIF2S1,FASLG,HSPA8,IL6,LOC103223672,NFKB1,NFKBIA,PIK3CB,PIK3R1,PIK3R3,STAT1,TBK1,TLR2,TNFSF10	K00922,K02580,K02649,K03237,K03283,K04389,K04503,K04721,K04734,K05405,K05410,K10132,K10159,K11220,K12560
ko00230	Purine metabolism	Metabolism	20/856	132/5141	0.909975927499292	0.715599546540451	0.922822117354426	20	ADCY3,ADCY6,AK6,ENTPD6,GMPR2,LOC103242911,NT5C2,NT5C3B,PDE1B,PDE1C,PDE2A,PDE6A,PDE6B,PDE7B,POLA2,POLR2A,POLR2C,POLR2F,POLR2H,POLR3G,PRPS2,RRM2	ADCY3,ADCY6,AK6,ENTPD6,GMPR2,LOC103242911,NT5C2,NT5C3B,PDE1B,PDE1C,PDE2A,PDE6A,PDE6B,PDE7B,POLA2,POLR2A,POLR2C,POLR2F,POLR2H,POLR3G,PRPS2,RRM2	K00364,K00940,K00948,K01081,K01511,K02321,K03006,K03011,K03014,K03016,K03024,K08043,K08046,K08718,K10808,K13755,K13756,K18283,K18436,K18532
ko05110	Vibrio cholerae infection	Human Diseases	5/856	35/5141	0.857977303070761	0.715685830275386	0.922822117354426	5	ADCY3,ATP6AP1,ATP6V0A4,ATP6V1F,SEC61G	ADCY3,ATP6AP1,ATP6V0A4,ATP6V1F,SEC61G	K02151,K02154,K03662,K07342,K08043
ko04062	Chemokine signaling pathway	Organismal Systems	22/856	145/5141	0.911231066709636	0.719726612153121	0.922822117354426	22	ADCY3,ADCY6,ARRB1,BCAR1,CCL2,CCL20,CXCL12,CXCL8,DOCK2,GNG2,GNG5,IKBKB,LOC103226542,LOC103235798,MAP2K1,NFKB1,NFKBIA,PIK3CB,PIK3R1,PIK3R3,PRKCD,STAT1,VAV3	ADCY3,ADCY6,ARRB1,BCAR1,CCL2,CCL20,CXCL12,CXCL8,DOCK2,GNG2,GNG5,IKBKB,LOC103226542,LOC103235798,MAP2K1,NFKB1,NFKBIA,PIK3CB,PIK3R1,PIK3R3,PRKCD,STAT1,VAV3	K00922,K02580,K02649,K04368,K04439,K04542,K04546,K04734,K05505,K05726,K05730,K06068,K07209,K07826,K08043,K08046,K10030,K10031,K11220,K12367,K14624,K14625
ko00053	Ascorbate and aldarate metabolism	Metabolism	1/856	7/5141	0.857977303070761	0.720766294273555	0.922822117354426	1	UGDH	UGDH	K00012
ko00740	Riboflavin metabolism	Metabolism	1/856	7/5141	0.857977303070761	0.720766294273555	0.922822117354426	1	ACP5	ACP5	K14379
ko00565	Ether lipid metabolism	Metabolism	3/856	22/5141	0.818978334749363	0.734747345261294	0.930331078615537	3	PLA2G6,PLAAT3,PLPP1,PLPP2,PLPP3	PLA2G6,PLAAT3,PLPP1,PLPP2,PLPP3	K01080,K16343,K16817
ko04136	Autophagy - other	Cellular Processes	3/856	22/5141	0.818978334749363	0.734747345261294	0.930331078615537	3	ATG2A,BECN1,PPP2CB	ATG2A,BECN1,PPP2CB	K04382,K08334,K17906
ko00250	Alanine, aspartate and glutamate metabolism	Metabolism	4/856	29/5141	0.828391878826942	0.735752029493333	0.930331078615537	4	ASNS,GLUD1,GLUL,GPT	ASNS,GLUD1,GLUL,GPT	K00261,K00814,K01915,K01953
ko04064	NF-kappa B signaling pathway	Environmental Information Processing	13/856	89/5141	0.877257691903812	0.741444305122104	0.933212469206751	13	BCL10,BCL2,BIRC3,BLNK,CXCL12,CXCL8,IKBKB,IL1R1,MALT1,NFKB1,NFKBIA,PLAU,RIPK1	BCL10,BCL2,BIRC3,BLNK,CXCL12,CXCL8,IKBKB,IL1R1,MALT1,NFKB1,NFKBIA,PLAU,RIPK1	K01348,K02161,K02580,K02861,K04386,K04734,K07209,K07368,K07369,K07371,K10030,K10031,K16060
ko04912	GnRH signaling pathway	Organismal Systems	9/856	63/5141	0.857977303070761	0.744130204204076	0.933212469206751	9	ADCY3,ADCY6,CACNA1D,ITPR3,MAP2K1,MAP3K1,MAPK14,MMP14,PRKCD	ADCY3,ADCY6,CACNA1D,ITPR3,MAP2K1,MAP3K1,MAPK14,MMP14,PRKCD	K04368,K04416,K04441,K04851,K04960,K06068,K07763,K08043,K08046
ko05416	Viral myocarditis	Human Diseases	5/856	37/5141	0.811600151553423	0.761646204904606	0.942178601746304	5	ABL2,CCND1,LOC103221779,LOC103246788,PRF1	ABL2,CCND1,LOC103221779,LOC103246788,PRF1	K04503,K06751,K07818,K08887,K17751
ko00860	Porphyrin and chlorophyll metabolism	Metabolism	3/856	23/5141	0.783370581064608	0.762708106984425	0.942178601746304	3	COX15,HMOX1,LOC103241503	COX15,HMOX1,LOC103241503	K00510,K02259,K13624
ko03460	Fanconi anemia pathway	Genetic Information Processing	7/856	51/5141	0.824331134322888	0.768430270987824	0.942178601746304	7	FAAP100,FANCF,FANCI,LOC103227590,POLK,RPA3,TOP3B	FAAP100,FANCF,FANCI,LOC103227590,POLK,RPA3,TOP3B	K03165,K03511,K10740,K10893,K10895,K10905,K10993
ko00514	Other types of O-glycan biosynthesis	Metabolism	2/856	16/5141	0.750730140186916	0.772780543595107	0.942178601746304	2	B4GALT1,LFNG,LOC103219294,LOC119623363,MFNG	B4GALT1,LFNG,LOC103219294,LOC119623363,MFNG	K05948,K07966
ko00650	Butanoate metabolism	Metabolism	2/856	16/5141	0.750730140186916	0.772780543595107	0.942178601746304	2	BDH1,HMGCS1	BDH1,HMGCS1	K00019,K01641
ko04660	T cell receptor signaling pathway	Organismal Systems	12/856	85/5141	0.847883452446399	0.778222818919456	0.942178601746304	12	BCL10,FOS,IKBKB,MALT1,MAP2K1,MAPK14,NFATC2,NFKB1,NFKBIA,PIK3CB,PIK3R1,PIK3R3,VAV3	BCL10,FOS,IKBKB,MALT1,MAP2K1,MAPK14,NFATC2,NFKB1,NFKBIA,PIK3CB,PIK3R1,PIK3R3,VAV3	K00922,K02580,K02649,K04368,K04379,K04441,K04734,K05730,K07209,K07368,K07369,K17332
ko05030	Cocaine addiction	Human Diseases	5/856	38/5141	0.790242252828332	0.78242291808824	0.942178601746304	5	CDK5,CREB3L4,GRIN2D,NFKB1,RGS9	CDK5,CREB3L4,GRIN2D,NFKB1,RGS9	K02090,K02580,K05212,K09048,K13765
ko00071	Fatty acid degradation	Metabolism	4/856	31/5141	0.774947241483268	0.783324193854731	0.942178601746304	4	ACAA1,ACSL5,ADH5,CPT1A,LOC119621490	ACAA1,ACSL5,ADH5,CPT1A,LOC119621490	K00121,K01897,K07513,K08765
ko04730	Long-term depression	Organismal Systems	6/856	45/5141	0.800778816199377	0.783650712745533	0.942178601746304	6	CACNA1A,ITPR3,MAP2K1,PPP2CB,PRKCG,PRKG1	CACNA1A,ITPR3,MAP2K1,PPP2CB,PRKCG,PRKG1	K04344,K04368,K04382,K04960,K07376,K19663
ko05031	Amphetamine addiction	Human Diseases	6/856	45/5141	0.800778816199377	0.783650712745533	0.942178601746304	6	CACNA1D,CREB3L4,FOS,GRIN2D,PPP1CA,PRKCG	CACNA1D,CREB3L4,FOS,GRIN2D,PPP1CA,PRKCG	K04379,K04851,K05212,K06269,K09048,K19663
ko00630	Glyoxylate and dicarboxylate metabolism	Metabolism	3/856	24/5141	0.750730140186916	0.788227849826973	0.942178601746304	3	DLD,GLUL,HOGA1	DLD,GLUL,HOGA1	K00382,K01915,K18123
ko04940	Type I diabetes mellitus	Human Diseases	3/856	24/5141	0.750730140186916	0.788227849826973	0.942178601746304	3	FASLG,LOC103221779,PRF1	FASLG,LOC103221779,PRF1	K04389,K06751,K07818
ko04924	Renin secretion	Organismal Systems	6/856	46/5141	0.783370581064608	0.801533630105154	0.95082743451394	6	ADCY6,ADORA1,CACNA1D,ITPR3,KCNMA1,PDE1B,PDE1C	ADCY6,ADORA1,CACNA1D,ITPR3,KCNMA1,PDE1B,PDE1C	K04265,K04851,K04936,K04960,K08046,K13755
ko00532	Glycosaminoglycan biosynthesis - chondroitin sulfate / dermatan sulfate	Metabolism	2/856	17/5141	0.706569543705333	0.801678033021557	0.95082743451394	2	CHPF2,CHST3	CHPF2,CHST3	K01020,K03419
ko00640	Propanoate metabolism	Metabolism	3/856	25/5141	0.720700934579439	0.811426709275285	0.958674027174661	3	ACACB,DLD,LOC103247057	ACACB,DLD,LOC103247057	K00382,K01895,K01946
ko00260	Glycine, serine and threonine metabolism	Metabolism	4/856	33/5141	0.727980741999434	0.823822975286084	0.963181514152594	4	DLD,LOC103231871,PHGDH,PSAT1	DLD,LOC103231871,PHGDH,PSAT1	K00058,K00382,K00831,K01834
ko00340	Histidine metabolism	Metabolism	2/856	18/5141	0.667315680166147	0.827264351784562	0.963181514152594	2	ALDH3B2,LOC103220313	ALDH3B2,LOC103220313	K00129,K13990
ko04975	Fat digestion and absorption	Organismal Systems	3/856	26/5141	0.692981667864845	0.832438525960389	0.963181514152594	3	LOC103236027,NPC1L1,PLPP1,PLPP2,PLPP3	LOC103236027,NPC1L1,PLPP1,PLPP2,PLPP3	K01080,K14461,K14463
ko04650	Natural killer cell mediated cytotoxicity	Organismal Systems	10/856	76/5141	0.790242252828332	0.836060043639374	0.963181514152594	10	FASLG,MAP2K1,NFATC2,PIK3CB,PIK3R1,PIK3R3,PRF1,PRKCG,SH3BP2,TNFSF10,VAV3	FASLG,MAP2K1,NFATC2,PIK3CB,PIK3R1,PIK3R3,PRF1,PRKCG,SH3BP2,TNFSF10,VAV3	K00922,K02649,K04368,K04389,K04721,K05730,K07818,K07984,K17332,K19663
ko00280	Valine, leucine and isoleucine degradation	Metabolism	5/856	41/5141	0.732419648962845	0.83636504827788	0.963181514152594	5	ACAA1,DLD,HMGCS1,HSD17B10,LOC103217611	ACAA1,DLD,HMGCS1,HSD17B10,LOC103217611	K00157,K00382,K01641,K07513,K08683
ko00130	Ubiquinone and other terpenoid-quinone biosynthesis	Metabolism	1/856	10/5141	0.600584112149533	0.838463082736803	0.963181514152594	1	NQO1	NQO1	K00355
ko04722	Neurotrophin signaling pathway	Organismal Systems	12/856	90/5141	0.800778816199377	0.840349369059151	0.963181514152594	12	BCL2,FASLG,IKBKB,MAP2K1,MAP3K1,MAPK14,NFKB1,NFKBIA,NTF3,PIK3CB,PIK3R1,PIK3R3,PRKCD	BCL2,FASLG,IKBKB,MAP2K1,MAP3K1,MAPK14,NFKB1,NFKBIA,NTF3,PIK3CB,PIK3R1,PIK3R3,PRKCD	K00922,K02161,K02580,K02649,K04356,K04368,K04389,K04416,K04441,K04734,K06068,K07209
ko03030	DNA replication	Genetic Information Processing	4/856	34/5141	0.706569543705333	0.841602998130849	0.963181514152594	4	MCM3,MCM6,POLA2,RPA3	MCM3,MCM6,POLA2,RPA3	K02321,K02541,K02542,K10740
ko01100	Metabolic pathways	Metabolism	145/856	931/5141	0.935388789062108	0.846776112101172	0.963181514152594	145	A4GALT,ACAA1,ACACB,ACP5,ACSL5,ADH5,AK6,ALDH3B2,ALDOC,ALOX12B,ALPL,ASNS,ATP5F1B,ATP5F1E,ATP5MC3,ATP5MG,ATP5PB,ATP6AP1,ATP6V0A4,ATP6V1F,AZIN2,B3GALNT2,B3GALT1,B4GALT1,BDH1,CDIPT,CHPF2,COX15,COX6A1,CTPS1,CYP1A1,CYP24A1,DCTD,DEGS1,DGKG,DLAT,DLD,DLST,DNMT1,ENO3,EXT1,FASN,FDPS,FUT1,GALK1,GALNT18,GALNT6,GALNT9,GANC,GAPDH,GATB,GBE1,GCH1,GGT7,GLUD1,GLUL,GNPDA2,GPAT3,GPT,GSS,H6PD,HK1,HK2,HKDC1,HMGCS1,HMOX1…	A4GALT,ACAA1,ACACB,ACP5,ACSL5,ADH5,AK6,ALDH3B2,ALDOC,ALOX12B,ALPL,ASNS,ATP5F1B,ATP5F1E,ATP5MC3,ATP5MG,ATP5PB,ATP6AP1,ATP6V0A4,ATP6V1F,AZIN2,B3GALNT2,B3GALT1,B4GALT1,BDH1,CDIPT,CHPF2,COX15,COX6A1,CTPS1,CYP1A1,CYP24A1,DCTD,DEGS1,DGKG,DLAT,DLD,DLST,DNMT1,ENO3,EXT1,FASN,FDPS,FUT1,GALK1,GALNT18,GALNT6,GALNT9,GANC,GAPDH,GATB,GBE1,GCH1,GGT7,GLUD1,GLUL,GNPDA2,GPAT3,GPT,GSS,H6PD,HK1,HK2,HKDC1,HMGCS1,HMOX1…	K00012,K00019,K00030,K00031,K00058,K00079,K00121,K00129,K00134,K00157,K00161,K00162,K00236,K00251,K00261,K00382,K00417,K00463,K00510,K00511,K00543,K00558,K00627,K00654,K00658,K00665,K00681,K00700,K00710,K00718,K00726,K00738,K00744,K00780,K00787,K00789,K00814,K00819,K00831,K00844,K00849,K00850,K00857,K00869,K00876,K00901,K00911,K00913,K00923,K00940,K00948,K00967,K00972,K00999,K01046,K01054,K01077,…
ko00350	Tyrosine metabolism	Metabolism	3/856	27/5141	0.667315680166147	0.851405302031672	0.963181514152594	3	ADH5,ALDH3B2,LOC103217611	ADH5,ALDH3B2,LOC103217611	K00121,K00129,K00157
ko05014	Amyotrophic lateral sclerosis (ALS)	Human Diseases	5/856	42/5141	0.714981085892301	0.851717799397004	0.963181514152594	5	BCL2,GRIN2D,MAPK14,SOD1,TOMM40L	BCL2,GRIN2D,MAPK14,SOD1,TOMM40L	K02161,K04441,K04565,K05212,K11518
ko04514	Cell adhesion molecules (CAMs)	Environmental Information Processing	13/856	98/5141	0.796693209994278	0.853013693906382	0.963181514152594	13	ALCAM,CADM1,CLDN16,CLDN2,CLDN3,CLDN4,CNTNAP2,ITGAM,LOC103221779,NECTIN2,NRXN2,PECAM1,PTPRF,SDC1,SDC4,VCAN	ALCAM,CADM1,CLDN16,CLDN2,CLDN3,CLDN4,CNTNAP2,ITGAM,LOC103221779,NECTIN2,NRXN2,PECAM1,PTPRF,SDC1,SDC4,VCAN	K05695,K06087,K06257,K06461,K06471,K06531,K06547,K06751,K06781,K06793,K07377,K07380,K16338
ko00450	Selenocompound metabolism	Metabolism	1/856	11/5141	0.545985556499575	0.865412137731403	0.967576358937427	1	MARS1	MARS1	K01874
ko04720	Long-term potentiation	Organismal Systems	5/856	43/5141	0.698353618778526	0.865854608697443	0.967576358937427	5	GRIN2D,ITPR3,MAP2K1,PPP1CA,PRKCG	GRIN2D,ITPR3,MAP2K1,PPP1CA,PRKCG	K04368,K04960,K05212,K06269,K19663
ko05012	Parkinson's disease	Human Diseases	15/856	113/5141	0.79723554710115	0.866391903100833	0.967576358937427	15	ADORA2A,ATP5F1B,ATP5F1E,ATP5MC3,ATP5PB,COX6A1,COX7A2,LOC103216985,LOC103237165,LOC103237200,LOC103247334,LOC119619672,NDUFA4,NDUFAB1,NDUFB7,SDHC,SLC25A4	ADORA2A,ATP5F1B,ATP5F1E,ATP5MC3,ATP5PB,COX6A1,COX7A2,LOC103216985,LOC103237165,LOC103237200,LOC103247334,LOC119619672,NDUFA4,NDUFAB1,NDUFB7,SDHC,SLC25A4	K00236,K00417,K02127,K02128,K02133,K02135,K02266,K02268,K02270,K02272,K03948,K03955,K03963,K04266,K05863
ko00330	Arginine and proline metabolism	Metabolism	4/856	36/5141	0.667315680166147	0.872655701001153	0.971027798204919	4	AZIN2,HOGA1,OAT,ODC1	AZIN2,HOGA1,OAT,ODC1	K00819,K01581,K01583,K18123
ko03430	Mismatch repair	Genetic Information Processing	2/856	21/5141	0.571984868713841	0.887111768574804	0.977638974424377	2	EXO1,RPA3	EXO1,RPA3	K10740,K10746
ko00360	Phenylalanine metabolism	Metabolism	1/856	12/5141	0.500486760124611	0.887869683560237	0.977638974424377	1	ALDH3B2	ALDH3B2	K00129
ko04726	Serotonergic synapse	Organismal Systems	10/856	81/5141	0.741461866851275	0.888181813365937	0.977638974424377	10	ALOX12B,CACNA1A,CACNA1D,GNG2,GNG5,HTR1D,ITPR3,LOC103226542,MAP2K1,PRKCG	ALOX12B,CACNA1A,CACNA1D,GNG2,GNG5,HTR1D,ITPR3,LOC103226542,MAP2K1,PRKCG	K04153,K04344,K04368,K04542,K04546,K04851,K04960,K07826,K08021,K19663
ko03410	Base excision repair	Genetic Information Processing	3/856	30/5141	0.600584112149533	0.897490349549083	0.979813347973846	3	HMGB1,LOC119620707,OGG1,PARP3	HMGB1,LOC119620707,OGG1,PARP3	K03660,K10798,K10802
ko04723	Retrograde endocannabinoid signaling	Organismal Systems	14/856	111/5141	0.757493474783194	0.904065909001776	0.979813347973846	14	ADCY3,ADCY6,CACNA1A,CACNA1D,GNG2,GNG5,ITPR3,LOC103226542,MAPK14,MGLL,NDUFA4,NDUFAB1,NDUFB7,PRKCG	ADCY3,ADCY6,CACNA1A,CACNA1D,GNG2,GNG5,ITPR3,LOC103226542,MAPK14,MGLL,NDUFA4,NDUFAB1,NDUFB7,PRKCG	K01054,K03948,K03955,K03963,K04344,K04441,K04542,K04546,K04851,K04960,K07826,K08043,K08046,K19663
ko03450	Non-homologous end-joining	Genetic Information Processing	1/856	13/5141	0.461987778576564	0.906583575327138	0.979813347973846	1	XRCC4	XRCC4	K10886
ko03440	Homologous recombination	Genetic Information Processing	4/856	39/5141	0.615983704768751	0.90934301801539	0.979813347973846	4	RPA3,SEM1,TOP3B,TOPBP1	RPA3,SEM1,TOP3B,TOPBP1	K03165,K10728,K10740,K10881
ko04913	Ovarian steroidogenesis	Organismal Systems	4/856	39/5141	0.615983704768751	0.90934301801539	0.979813347973846	4	ADCY3,ADCY6,CYP1A1,CYP1B1	ADCY3,ADCY6,CYP1A1,CYP1B1	K07408,K07410,K08043,K08046
ko04664	Fc epsilon RI signaling pathway	Organismal Systems	5/856	47/5141	0.638919268244184	0.911541253485882	0.979813347973846	5	MAP2K1,MAPK14,PIK3CB,PIK3R1,PIK3R3,VAV3	MAP2K1,MAPK14,PIK3CB,PIK3R1,PIK3R3,VAV3	K00922,K02649,K04368,K04441,K05730
ko00830	Retinol metabolism	Metabolism	4/856	40/5141	0.600584112149533	0.91929943898496	0.979813347973846	4	ADH5,CYP1A1,LOC103217611,RDH10	ADH5,CYP1A1,LOC103217611,RDH10	K00121,K00157,K07408,K11151
ko03420	Nucleotide excision repair	Genetic Information Processing	4/856	40/5141	0.600584112149533	0.91929943898496	0.979813347973846	4	ERCC2,ERCC3,RBX1,RPA3	ERCC2,ERCC3,RBX1,RPA3	K03868,K10740,K10843,K10844
ko00040	Pentose and glucuronate interconversions	Metabolism	1/856	14/5141	0.428988651535381	0.922177268681267	0.979813347973846	1	UGDH	UGDH	K00012
ko00531	Glycosaminoglycan degradation	Metabolism	1/856	14/5141	0.428988651535381	0.922177268681267	0.979813347973846	1	LOC103233460	LOC103233460	K01132
ko00563	Glycosylphosphatidylinositol (GPI)-anchor biosynthesis	Metabolism	2/856	24/5141	0.500486760124611	0.9272308519312	0.981621273843553	2	LOC103218700,PIGG	LOC103218700,PIGG	K03861,K05310
ko00270	Cysteine and methionine metabolism	Metabolism	3/856	33/5141	0.545985556499575	0.930294671289642	0.981621273843553	3	DNMT1,GSS,MAT1A	DNMT1,GSS,MAT1A	K00558,K00789,K21456
ko00670	One carbon pool by folate	Metabolism	1/856	15/5141	0.400389408099688	0.935170492400563	0.982875774786176	1	LOC103220313	LOC103220313	K13990
ko05203	Viral carcinogenesis	Human Diseases	16/856	131/5141	0.733537846900193	0.937907602083541	0.982875774786176	16	C3,CCND1,CREB3L4,EGR2,HDAC3,HDAC5,IL6ST,LOC103221779,LOC103230439,MDM2,NFKB1,NFKBIA,PIK3CB,PIK3R1,PIK3R3,SP100,YWHAZ	C3,CCND1,CREB3L4,EGR2,HDAC3,HDAC5,IL6ST,LOC103221779,LOC103230439,MDM2,NFKB1,NFKBIA,PIK3CB,PIK3R1,PIK3R3,SP100,YWHAZ	K00922,K02580,K02649,K03990,K04503,K04734,K05060,K06643,K06751,K09048,K11404,K11406,K12496,K12886,K15413,K16197
ko04950	Maturity onset diabetes of the young	Human Diseases	2/856	26/5141	0.461987778576564	0.946039298331133	0.987280459799168	2	HNF1B,PAX6	HNF1B,PAX6	K08031,K08034
ko04012	ErbB signaling pathway	Environmental Information Processing	7/856	68/5141	0.618248350742166	0.950585960022606	0.987280459799168	7	ABL2,MAP2K1,NRG1,PIK3CB,PIK3R1,PIK3R3,PRKCG,RPS6KB2	ABL2,MAP2K1,NRG1,PIK3CB,PIK3R1,PIK3R3,PRKCG,RPS6KB2	K00922,K02649,K04368,K04688,K05455,K08887,K19663
ko05033	Nicotine addiction	Human Diseases	2/856	27/5141	0.444877120110765	0.95361001803509	0.987280459799168	2	CACNA1A,GRIN2D	CACNA1A,GRIN2D	K04344,K05212
ko00120	Primary bile acid biosynthesis	Metabolism	1/856	17/5141	0.353284771852666	0.95501639248547	0.987280459799168	1	LOC103230655	LOC103230655	K00251
ko04142	Lysosome	Cellular Processes	11/856	101/5141	0.654101508281669	0.96192657566639	0.991075865838099	11	ACP5,AP3M1,ATP6AP1,ATP6V0A4,CD68,CLTB,CTSL,LOC103233460,LOC103235077,M6PR,MCOLN1	ACP5,AP3M1,ATP6AP1,ATP6V0A4,CD68,CLTB,CTSL,LOC103233460,LOC103235077,M6PR,MCOLN1	K01132,K01365,K02154,K03662,K04645,K04992,K06501,K08565,K10089,K12398,K14379
ko04640	Hematopoietic cell lineage	Organismal Systems	8/856	80/5141	0.600584112149533	0.967894478408667	0.993878222795477	8	CD44,CD9,IL1R1,IL1R2,IL6,ITGAM,ITGB3,KITLG	CD44,CD9,IL1R1,IL1R2,IL6,ITGAM,ITGB3,KITLG	K04386,K04387,K05405,K05461,K06256,K06460,K06461,K06493
ko00310	Lysine degradation	Metabolism	4/856	49/5141	0.490272744611863	0.973286147205837	0.996072110518348	4	DLST,DOT1L,KMT2B,PLOD2	DLST,DOT1L,KMT2B,PLOD2	K00658,K11427,K13645,K14959
ko04060	Cytokine-cytokine receptor interaction	Environmental Information Processing	26/856	215/5141	0.726287763529668	0.976543298051111	0.996074164012133	26	ACVR1B,BMP2,BMPR2,CCL2,CCL20,CXCL12,CXCL8,FASLG,IL18R1,IL1R1,IL1R2,IL6,IL6ST,KITLG,LOC103241156,MET,PDGFB,PDGFRA,PDGFRB,TGFB2,TGFB3,TGFBR1,TGFBR2,TNFRSF21,TNFSF10,TNFSF15	ACVR1B,BMP2,BMPR2,CCL2,CCL20,CXCL12,CXCL8,FASLG,IL18R1,IL1R1,IL1R2,IL6,IL6ST,KITLG,LOC103241156,MET,PDGFB,PDGFRA,PDGFRB,TGFB2,TGFB3,TGFBR1,TGFBR2,TNFRSF21,TNFSF10,TNFSF15	K04363,K04386,K04387,K04388,K04389,K04671,K04674,K04721,K05060,K05089,K05099,K05157,K05173,K05174,K05405,K05461,K05478,K10030,K10031,K13376,K13377,K13567,K14624,K14625,K17386,K21283
ko04614	Renin-angiotensin system	Organismal Systems	1/856	22/5141	0.272992778249788	0.981971457018698	0.9982832752416	1	LOC103225023	LOC103225023	K01257
ko00410	beta-Alanine metabolism	Metabolism	1/856	24/5141	0.250243380062305	0.987497294643666	0.999999858539875	1	ALDH3B2	ALDH3B2	K00129
ko04672	Intestinal immune network for IgA production	Organismal Systems	2/856	37/5141	0.324640060621369	0.990245996682108	0.999999858539875	2	CXCL12,IL6	CXCL12,IL6	K05405,K10031
ko04630	Jak-STAT signaling pathway	Environmental Information Processing	11/856	122/5141	0.541510265052857	0.995084592641251	0.999999858539875	11	BCL2,CCND1,IL27RA,IL6,IL6ST,LOC103217611,LOC103243304,PIK3CB,PIK3R1,PIK3R3,SOCS7,STAT1	BCL2,CCND1,IL27RA,IL6,IL6ST,LOC103217611,LOC103243304,PIK3CB,PIK3R1,PIK3R3,SOCS7,STAT1	K00157,K00922,K02161,K02649,K04503,K04699,K05060,K05405,K05640,K11220,K19598
ko05340	Primary immunodeficiency	Human Diseases	1/856	35/5141	0.171595460614152	0.998334586397899	0.999999858539875	1	BLNK	BLNK	K07371
ko04080	Neuroactive ligand-receptor interaction	Environmental Information Processing	15/856	244/5141	0.369211544354221	0.999999858539875	0.999999858539875	15	ADORA1,ADORA2A,APLNR,BDKRB2,F2R,F2RL1,F2RL2,GRID1,GRIN2D,HRH1,HTR1D,LOC103225759,LPAR1,MC3R,NPY4R2	ADORA1,ADORA2A,APLNR,BDKRB2,F2R,F2RL1,F2RL2,GRID1,GRIN2D,HRH1,HTR1D,LOC103225759,LPAR1,MC3R,NPY4R2	K03914,K03916,K04149,K04153,K04174,K04201,K04206,K04221,K04234,K04235,K04265,K04266,K04289,K05206,K05212
