# Supplementary material for: PRRSV hijacks DDX3X protein and induces ferroptosis to facilitate viral replication
Source: Vet Res. 2024 Aug 18;55:103. doi: 10.1186/s13567-024-01358-y (PMC11331664; doi:10.1186/s13567-024-01358-y)
Supplement: Supplementary file 8 — Additional file 8. Detailed information on DEMs identified in positive ion mode. [file 13567_2024_1358_MOESM8_ESM.xlsx]

## Sheet: Sheet1
ID	adduct	Name	VIP	Fold change	p-value	m/z	rt(s)	HMDB	KEGG	SuperClass	Class	SubClass	R-1	R-2	R-3	R-4	R-5	R-6	M-1	M-2	M-3	M-4	M-5	M-6	QC-1	QC-2	QC-3
M79T59	[M+H]+	Dimethyl sulfoxide	5.50626	57.2125	1.64126e-08	79.0195	59.46	HMDB0002151	C11143				145247	169350	162028	143978	203348	196619	2822.02	3904.69	2317.53	3922.89	719.195	4151.9	143707	140005	143654
M220T269	[M+H]+	Pantothenic acid	5.68652	1.48267	5.12211e-08	220.116	269.339	HMDB0000210	C00864	Organic acids and derivatives	Carboxylic acids and derivatives	Amino acids, peptides, and analogues	508444	484201	517291	522817	531985	487178	307286	342216	369293	339642	348553	351400	494969	501952	501946
M543T338	[M+H-H2O]+	15s-hydroxy-5z,8z,11z,13e-eicosatetraene-(2-biotinyl)hydrazide	0.351763	4.08287	6.3428e-08	543.356	338.349						870.502	960.684	761.401	830.099	903.822	1048.82	217.151	129.924	218.389	316.338	195.448	239.304	707.367	691.342	711.223
M260T532	(M+H)+	Lys-Leu	1.16625	1.60901	2.96254e-07	260.194	532.257						18930.3	20762.4	17679.1	18762.5	20516.1	17335.2	11412.6	11740.4	12442.5	12145.8	11625.5	11475.3	29812.4	29310.4	29310
M357T537	[M+H]+	.beta.-estradiol 17-valerate	1.48164	1.42159	4.54519e-07	357.246	536.557		C12859	Lipids and lipid-like molecules	Steroids and steroid derivatives	Steroid esters	40039.2	40014.3	39632.1	44889.1	42621.6	42436.8	32334.9	29408.6	28441.9	28481.6	27613	29321.1	70940.9	70836	71154.5
M679T155	[M+H]+	1-palmitoyl-2-lauroyl-sn-glycero-3-phosphorylcholine	4.57379	1.42	5.00833e-07	678.503	154.745			Lipids and lipid-like molecules	Glycerophospholipids	Glycerophosphocholines	368211	382956	349085	395420	367624	375826	267628	293917	245995	244402	261538	263368	64938.3	63236.7	64932.8
M375T502	[M+Na]+	15-ketoprostaglandin f2.alpha.	0.782088	1.5838	6.6422e-07	375.22	502.353	HMDB0004240		Lipids and lipid-like molecules	Fatty Acyls	Eicosanoids	8905.42	9019.32	9315.41	9358.37	9532.38	8393.64	6180.44	5827.6	5350.8	4666.44	6116.53	6284.57	9519.95	9574.84	9519.94
M369T402_2	[M+H]+	Hirsutine	0.926493	1.88536	1.34837e-06	369.21	402.156		C16972				9890.75	9813.18	8436.87	10924.1	10776.9	9905.72	4701.14	4710.64	6580.08	5237.33	5346.63	5114.45	12535	13395.9	12542.4
M254T319	[M+H]+	Benzeneethanamine, 3,5-dimethoxy-.alpha.-methyl-4-propoxy-	0.783793	1.69996	1.95989e-06	254.158	319.036			Benzenoids	Benzene and substituted derivatives	Phenethylamines	8132.31	8401.01	7267.7	7695.84	8083.02	8386.9	4207.33	4053.33	4539.18	6016.87	4603.5	4796.21	5634.66	5716.91	5718.38
M367T493	[2M+H]+	Phosphocholine	13.1873	2.06761	2.10314e-06	367.137	492.846	HMDB0001565	C00588	Organic nitrogen compounds	Organonitrogen compounds	Quaternary ammonium salts	1.84347e+06	2.01865e+06	1.84219e+06	2.00669e+06	1.92385e+06	1.41394e+06	907808	1.02264e+06	964504	803804	815684	829308	1.91832e+06	1.91808e+06	1.98293e+06
M239T307	[M+H]+	4-(2-hydroxyethyl)piperazine-1-ethanesulfonic acid	11.7203	2.32435	2.50787e-06	239.105	307.208	HMDB0062295		Organoheterocyclic compounds	Diazinanes	Piperazines	1.21862e+06	1.17605e+06	1.34413e+06	1.14038e+06	1.43195e+06	1.61244e+06	575968	456846	574387	672461	529938	599345	1.15979e+06	1.18227e+06	1.18227e+06
M844T427	[M+H]+	Anabaenopeptin a	0.748557	2.76517	2.69233e-06	844.421	426.739			Organic acids and derivatives	Carboxylic acids and derivatives	Amino acids, peptides, and analogues	5732.66	4627.77	3931.81	4018.08	5259.99	5310.3	1408.75	1509.51	1530.27	2122.96	1855.37	2017.55	5110.75	5017	5027.23
M395T297	[M+H]+	Rotenone	0.487315	1.47494	2.93813e-06	395.13	296.742	HMDB0034436	C07593	Phenylpropanoids and polyketides	Isoflavonoids	Rotenoids	4218.28	4073.1	3667.04	4137.01	4359.87	3765.56	2817.21	2595.16	3006.95	2859.29	2410.33	2732.65	6072.83	6347.9	6079.34
M446T400	[M+H]+	Arg-Asp-Arg	0.776026	2.00027	3.333e-06	446.232	400.031			Organic acids and derivatives	Carboxylic acids and derivatives	Amino acids, peptides, and analogues	6998.99	6150.59	6600.14	5453.25	7089.77	6738.09	2962.21	2464.2	2857.36	4118.58	3383.06	3727.33	7113.89	7114.15	7625.44
M389T380_2	[M+H]+	7.alpha.-(thiomethyl)spironolactone	0.637186	1.54417	3.74038e-06	389.211	380.246			Lipids and lipid-like molecules	Steroids and steroid derivatives	Steroid lactones	6060.51	6638.95	5485.37	5530.33	6508.93	5695.84	3436.81	3899.75	4146.12	3914.5	3720.27	4144.2	7559.06	7660.25	7559.97
M599T432_2	[M+Na]+	Oleandrin	1.06341	3.60563	4.51945e-06	599.314	431.829		C19987	Lipids and lipid-like molecules	Steroids and steroid derivatives	Steroid lactones	8161.83	9268.61	7818.95	7063.83	8938.57	10526.7	1793.97	1597.42	1763.44	4734.99	1824.97	2645.66	10046.8	10731.3	10724.9
M363T303	[M+H-C6H15O4N]+	Daunorubicin	3.419	1.80697	4.80896e-06	363.087	302.606	HMDB0014832	C01907				131675	132521	142488	149076	149095	146246	72181.9	53001.1	80734.9	92341.1	96651	76099.8	73990	80193	74086.7
M371T305_2	[M+H]+	Methyl (1-(cyclohexylmethyl)-1h-indole-3-carbonyl)-l-valinate	0.697021	2.29738	5.48038e-06	371.225	304.609			Organic acids and derivatives	Carboxylic acids and derivatives	Amino acids, peptides, and analogues	5369.95	4899.54	3804.23	4434.23	4864.82	4788.34	1617.58	1646.7	1680.55	1927.82	2539.14	2846.16	4744.2	5095.83	5103.8
M459T38_1	[2M+H]+	Ergothioneine	0.757241	3.87165	6.79405e-06	459.173	37.81	HMDB0003045	C05570	Organic acids and derivatives	Carboxylic acids and derivatives	Amino acids, peptides, and analogues	4537.74	4701.29	4817.51	3469.6	3871.46	4509.15	739.327	913.439	868.794	2648.05	745.711	776.082	3873.23	3591.67	3593.23
M113T34	[M+H-H2O]+	2-ethyl-1-hexanol	2.09903	1.56763	7.01187e-06	113.13	33.5855	HMDB0031231	C02498	Lipids and lipid-like molecules	Fatty Acyls	Fatty alcohols	65623.4	68617.4	61263.9	61399.3	72757.2	55680.7	38263.1	45449	42388.5	41454.2	37522	40735.7	21117.7	20190.7	20759.7
M541T478	[M+H]+	Defluoroatorvastatin	1.17072	3.91595	7.57617e-06	541.293	478.029			Organoheterocyclic compounds	Pyrroles	Substituted pyrroles	9466.12	9813.65	10486.3	6789.23	13125.3	11230.1	1865.52	1744.12	2783.45	2642.96	3099.53	3418.94	4850.37	4846.82	5037
M130T376_2	[M+H-NH3]+	D-glutamine	6.50501	1.37306	8.24535e-06	130.048	375.851	HMDB0003423	C00064	Organic acids and derivatives	Carboxylic acids and derivatives	Amino acids, peptides, and analogues	844503	791755	736036	887865	806223	753125	530694	597760	614935	602708	571548	592406	787467	776797	787282
M391T34	[M+H]+	Dioctyl phthalate	10.6197	1.57772	8.30002e-06	391.284	33.5825		C14227	Benzenoids	Benzene and substituted derivatives	Benzoic acids and derivatives	1.6729e+06	1.67024e+06	1.5197e+06	1.75734e+06	1.95476e+06	1.46409e+06	1.02053e+06	1.12352e+06	1.07923e+06	1.01407e+06	1.08247e+06	1.04319e+06	458051	422357	458031
M279T34	[M+H]+	Dibutyl phthalate	4.12249	1.45309	8.82915e-06	279.157	33.771	HMDB0033244	C14214	Benzenoids	Benzene and substituted derivatives	Benzoic acids and derivatives	258472	307806	272302	285464	324189	291581	190419	212061	181249	211776	196175	205644	136958	132031	132069
M555T436	[M+H]+	3-deacetylsalannin	1.02774	5.04035	9.33084e-06	555.309	435.725			Lipids and lipid-like molecules	Prenol lipids	Triterpenoids	5788.05	9611.21	5346.3	9094.73	8732.03	7295.65	1254.99	1507.59	1288.53	2174.99	1187.72	1686.33	8268.48	7600.59	7761.77
M707T401_2	[2M+Na]+	3.alpha.-galactobiose	4.31443	3.91161	9.75277e-06	707.216	400.82			Organic oxygen compounds	Organooxygen compounds	Carbohydrates and carbohydrate conjugates	117682	113739	146333	108514	167393	180885	34664.6	26135.4	33500.4	43030.3	35223.7	40796.7	98665.1	98679.6	101184
M499T307	[2M+Na]+	Curvulin	2.32861	3.78232	1.01274e-05	499.181	307.149			Organic oxygen compounds	Organooxygen compounds	Carbonyl compounds	34664.6	35559.9	43216.7	30142.5	47343.6	51895.7	9280.16	5805.91	9922.41	13019.7	15120.2	11051.1	25616.7	27012.5	27044.7
M325T401	[M+H-H2O]+	Melibiose	3.80069	2.17581	1.22607e-05	325.11	400.764	HMDB0000048	C05402	Lipids and lipid-like molecules	Fatty Acyls	Fatty acyl glycosides	124396	140044	143260	121541	172068	176860	62442.4	60729.9	62784.3	73989.9	66950.2	76709.7	174476	173919	174476
M494T397	[M+H]+	Cytochalasin h	1.12796	4.85018	1.24019e-05	494.305	397.026						8393.49	6283.81	9961.59	6919.24	10523.8	11798.5	1835.38	1549.11	1359.77	2630.5	1946.1	1788.1	7895.33	7896.92	7793.36
M511T345	[M+Na]+	3-quinolinecarboxamide, 6-(2-furanyl)-1,4-dihydro-8-methoxy-4-oxo-1-pentyl-n-tricyclo[3.3.1.1(3,7)]dec-1-yl-	0.300352	2.7549	1.43329e-05	511.26	344.736			Organoheterocyclic compounds	Quinolines and derivatives	Quinoline carboxamides	686.86	608.03	904.805	715.072	789.988	902.836	162.672	215.099	316.37	247.63	436.311	294.424	529.449	606.506	608.93
M506T291	[M+H]+	Amprenavir	0.481731	2.02405	2.04711e-05	506.238	290.888	HMDB0014839	C08086	Benzenoids	Benzene and substituted derivatives	Benzenesulfonamides	2190.46	2330.35	2221.9	2474.89	2650.97	3105.83	959.577	1074.98	1238.5	1566.22	1135.54	1423.41	3203.98	3199.56	2983.53
M385T307	[M+H]+	Thr-His-Lys	0.424729	1.66469	2.09803e-05	385.208	306.544			Organic acids and derivatives	Carboxylic acids and derivatives	Amino acids, peptides, and analogues	2348.62	2264.23	2532.84	2332.85	2657.61	3057.3	1544.67	1608.77	1513.35	1646.59	1232.89	1580.64	2316.84	2237.53	2236.93
M218T443	[M+H]+	Ala-Lys	1.45895	2.47529	2.81084e-05	218.147	443.17			Organic acids and derivatives	Carboxylic acids and derivatives	Amino acids, peptides, and analogues	17519.1	24149.5	18644.9	14442.8	21098.1	24379.4	8148.19	6718.66	7329.81	9720.4	8518.75	8137.68	18296.3	18293.2	18913.6
M189T50	[M+H]+	Val-Ala	1.01242	2.46823	2.97005e-05	189.121	49.926			Organic acids and derivatives	Carboxylic acids and derivatives	Amino acids, peptides, and analogues	8005.25	9617.82	10608.1	7669.2	9558.64	9921.09	1834.17	2575.06	4022.22	3597.01	4322.03	6086.7	7130.04	5790.93	7125.72
M444T375	[M+H-2H2O]+	Cytochalasin b	0.740128	2.62048	3.37818e-05	444.252	375.284		C19954	Alkaloids and derivatives	Cytochalasans	Cytochalasins	4705.32	6933.74	4419.61	4029.42	5020.6	5217.01	2080.75	1677.93	1623.73	2623.33	1715.73	1851.12	5604.87	5605.01	5569.43
M773T148	[M+H]+	1,2-dioleoyl-sn-glycero-3-phosphoethanolamine-n,n-dimethyl	4.22976	1.31537	3.57167e-05	772.581	148.304	HMDB0010564		Lipids and lipid-like molecules	Glycerophospholipids	Glycerophosphoethanolamines	380782	400744	369841	407450	370102	326078	262875	287217	290650	286425	287980	299202	118129	118133	117500
M436T109	[M+Na]+	15-ketobimatoprost	0.599634	1.51972	5.37884e-05	436.222	108.869			Lipids and lipid-like molecules	Fatty Acyls	Eicosanoids	5599.04	5271.81	5585.12	6490.17	6511.12	6360.14	4049.79	2982.26	4392.26	4031.64	4311.01	3801.42	4143.04	4109.88	4166.87
M745T151	[M+H]+	1,2-dioleoyl-sn-glycero-3-phosphoethanolamine	4.13223	2.14118	5.89248e-05	744.549	151.01	HMDB0009059		Lipids and lipid-like molecules	Glycerophospholipids	Glycerophosphoethanolamines	178174	221057	163621	228220	186045	178736	122811	96880.2	93347.1	41258.5	105374	80150.1	51966.3	51147.3	51149.7
M203T49	[M+H-C9H10]+	Iprovalicarb	1.20219	2.18391	6.87473e-05	203.136	48.65		C18866	Benzenoids	Benzene and substituted derivatives	Toluenes	13209.1	13689.2	18389.7	12567.8	17159.2	14265.6	5746.99	4640.89	6587.01	6116.2	7541.81	10248.3	11388.2	11371	11809.8
M396T238	[M+H]+	Ketanserin	0.665791	2.03594	7.3022e-05	396.172	237.891		C07464	Organic oxygen compounds	Organooxygen compounds	Carbonyl compounds	4348.88	6222.52	3730.91	4484.59	4999.08	5409.02	1863.66	2192.65	2655.65	2579.44	2299.32	2749.07	2484.3	2632.34	2633.07
M163T401	[M+H-C2H7N]+	4-methoxy-n,n-dimethylcathinone	2.3088	2.12947	7.65701e-05	163.057	400.81			Organic oxygen compounds	Organooxygen compounds	Carbonyl compounds	45917.7	52245.8	54376	50929.8	75800	66999.8	28097.6	22784.6	28514.7	27214.2	24861	31135.9	67553.1	66101.2	66093.8
M636T185	[M+H]+	4-quinazolinamine, n-[1-(cyclohexylmethyl)-4-piperidinyl]-2-[hexahydro-4-(1-methylethyl)-1h-1,4-diazepin-1-yl]-6-methoxy-7-[3-(1-piperidinyl)propoxy]-	0.797263	2.10049	7.99467e-05	636.487	185.298			Organoheterocyclic compounds	Diazanaphthalenes	Benzodiazines	7680.38	7543.25	6050.42	7949.23	6697.89	5052.01	3424.11	4418.51	3219.21	1925.96	3286.5	3232.18	764.718	763.771	733.5
M261T445	[M+H]+	Asn-Lys	0.798606	1.70069	8.72091e-05	261.153	444.92			Organic acids and derivatives	Carboxylic acids and derivatives	Amino acids, peptides, and analogues	8823.51	10664.5	7268.31	9957.62	9504.46	7580.04	5608.44	4453.19	5357.35	5809.45	4893.86	5511.04	9334.96	8940.53	9319.24
M570T459	[M]+	Pyrrhoxanthinol	1.29384	3.69213	8.89147e-05	570.32	458.644			Lipids and lipid-like molecules	Prenol lipids	Terpene lactones	9949	14029.1	13145.2	7978.21	14965.4	17700.2	3448.99	2129.51	2353.64	3948.52	4863.71	4318.58	16418.6	15246.2	15250.7
M632T280	[M+H]+	Mesaconitine	0.463051	3.78355	9.52062e-05	632.298	279.878		C08698	Lipids and lipid-like molecules	Prenol lipids	Diterpenoids	1365.91	2087.21	1254.61	1422.89	1653.46	2456.64	476.588	470.793	253.904	661.748	337.243	506.371	2141.19	2142.17	2197.52
M483T475	[M+Na]+	Enalaprilat butyl tert-butyl diester	1.04653	5.39508	9.60439e-05	483.288	475.485			Organic acids and derivatives	Carboxylic acids and derivatives	Amino acids, peptides, and analogues	8488.05	5942.81	8916.9	3668.84	8483.73	10476.4	1546.22	1257.31	1405.32	1345.18	1172.7	1795.24	2785.24	2452.27	2781.45
M765T148	[M+H]+	2-docosahexaenoyl-1-palmitoyl-sn-glycero-3-phosphoethanolamine	1.82025	1.50083	9.73963e-05	764.517	147.657	HMDB0008946		Lipids and lipid-like molecules	Glycerophospholipids	Glycerophosphoethanolamines	50966.3	60633.9	51041.5	58688.1	56236.4	46148.2	35560.7	40853.7	32712	29019.8	39553.3	37991	19510.4	19512	19293.1
M911T497	[M+H]+	Man3 a	0.528189	1.34052	9.86901e-05	911.328	497.038			Organic oxygen compounds	Organooxygen compounds	Carbohydrates and carbohydrate conjugates	5752.42	6620.1	6400.02	6132.06	6483.94	5103.11	4698.14	4568.52	4837.66	4509.33	4272.55	4335.92	7952.34	7901.25	7723.94
M714T401	[M+K]+	Lewis b tetrasaccharide	0.456959	1.75517	0.000100914	714.205	400.744			Organic oxygen compounds	Organooxygen compounds	Carbohydrates and carbohydrate conjugates	3185.47	2604.53	2163.86	2803.48	2721.71	3030.78	1443.82	1012.25	1782.53	1741.93	1793.65	1632.25	2549.89	2622.7	2551.16
M553T454	[M+Na]+	Proscillaridin a	0.955951	2.44468	0.000103962	553.278	454.214		C12816	Lipids and lipid-like molecules	Steroids and steroid derivatives	Steroid lactones	10212.7	11056	8565.52	6324.67	7051.94	9223.65	3026.81	2510.81	3995.54	4241.94	2771.63	4901.69	9846.63	9842.84	9177.23
M417T413	[M+H]+	Manoalide	0.561241	1.56912	0.00010727	417.267	413.076		C17156	Lipids and lipid-like molecules	Prenol lipids	Terpene lactones	4982.09	3937.86	4287.52	4948.69	5297.88	5570.27	2843.35	2733.26	3588.4	3082.49	2897.75	3351.89	7002.99	7007.23	7196.06
M568T436	[M+H]+	1h-indole-5-sulfonamide, n-(3-chlorophenyl)-3-[[3,5-dimethyl-4-[(4-methyl-1-piperazinyl)carbonyl]-1h-pyrrol-2-yl]methylene]-2,3-dihydro-n-methyl-2-oxo-, (3z)-	1.04629	1.37108	0.000134293	568.18	435.685			Benzenoids	Benzene and substituted derivatives	Sulfanilides	24250.9	19864.5	23712.2	26783.1	24108.7	21312.2	17043.5	15318.6	17090	17509.9	17600.5	17570.1	18379.1	17338	18374.8
M246T424	[M+H]+	Arg-Ala	1.97409	2.82164	0.000134505	246.153	424.102			Organic acids and derivatives	Carboxylic acids and derivatives	Amino acids, peptides, and analogues	29992	47265	32115.2	22501	34661.4	41687.1	11334.5	8134.5	15374.5	14809.7	11153	12988.2	36845.6	36100.9	36842.8
M150T102	[M+H-H2O]+	Pyridoxal	2.7602	2.73001	0.000134647	150.052	101.642	HMDB0001545	C00250	Organoheterocyclic compounds	Pyridines and derivatives	Pyridine carboxaldehydes	44613.2	93167.8	65772.8	85154.4	74029.9	69684.7	20403.7	14490.2	27134.1	36872.3	26857.6	32637.8	148865	152472	148940
M655T400	[M+Na]+	(2s,3s,4s,5r,6r)-6-[[(3s,6ar,6bs,8as,14br)-8a-carboxy-4,4,6a,6b,11,11,14b-heptamethyl-1,2,3,4a,5,6,7,8,9,10,12,12a,14,14a-tetradecahydropicen-3-yl]oxy]-3,4,5-trihydroxyoxane-2-carboxylic acid	0.536781	2.50565	0.000136812	655.381	400.087			Lipids and lipid-like molecules	Prenol lipids	Terpene glycosides	2660.79	2534.18	2092.13	1962.63	3399.11	3433.48	722.924	934.968	1182.14	1296.28	1168.98	1113.15	3666.19	3668.43	3540.31
M84T376	(M+H-H2O)+	1-Aminocyclopropanecarboxylic acid	3.09413	1.40291	0.000139767	84.0432	375.848	HMDB0036458	C01234	Organic acids and derivatives	Carboxylic acids and derivatives	"Amino acids, peptides, and analogues"	188161	181283	168918	203166	183937	162966	123556	146090	139335	137561	128052	101245	187835	181151	187806
M365T400	[M+Na]+	Lactose	12.1793	1.65073	0.000143264	365.104	400.5	HMDB0000186	C00243	Organic oxygen compounds	Organooxygen compounds	Carbohydrates and carbohydrate conjugates	2.17668e+06	1.65984e+06	2.01295e+06	1.92651e+06	2.32883e+06	2.3656e+06	1.15925e+06	921646	1.37469e+06	1.53305e+06	1.28963e+06	1.2762e+06	1.99897e+06	1.98853e+06	2.00517e+06
M387T347	[M+H]+	Bufalin	0.674165	1.84522	0.000147892	387.232	347.258		C16922	Lipids and lipid-like molecules	Steroids and steroid derivatives	Steroid lactones	5412.57	7185.03	4899.88	4687.84	5502.51	5805.91	2696.62	2035.67	3304.22	3446.4	3058.93	3609.79	6486.01	6511.09	6530.71
M303T436	[M+H]+	Arg-Gln	1.01392	2.69046	0.000148197	303.174	435.685			Organic acids and derivatives	Carboxylic acids and derivatives	Amino acids, peptides, and analogues	8733.46	13542.9	7478.04	6779.22	9757.07	10823.2	3633.01	3338.81	3328.24	4070.82	3283.95	3573.46	8011.79	8010.96	8260.12
M361T408	[M+H]+	Glu-Gly-Arg	4.50774	2.07163	0.000165742	361.18	408.41			Organic acids and derivatives	Carboxylic acids and derivatives	Amino acids, peptides, and analogues	191008	173382	235227	170710	241419	283075	92414.1	85290	100098	118104	108812	120308	263922	264934	265717
M150T58	[M+H-H3O4P]+	Pyridoxal phosphate	1.77122	2.00161	0.0001895	150.052	57.55	HMDB0001491	C00018	Organoheterocyclic compounds	Pyridines and derivatives	Pyridine carboxaldehydes	32664	44194.9	46604.6	32058.8	34741.2	30136.8	15586.7	11995.3	20410	21051.4	20909.5	20158.3	63955.7	64017	50854.3
M627T424	[M+H-H2O]+	1(2h)-pyrimidineacetamide, n-[(1s,3s,4s)-4-[[2-(2,6-dimethylphenoxy)acetyl]amino]-3-hydroxy-5-phenyl-1-(phenylmethyl)pentyl]tetrahydro-4-hydroxy-.alpha.-(1-methylethyl)-2-oxo-, (.alpha.s)-	0.748837	3.86494	0.000191774	627.377	424.307			Organic acids and derivatives	Carboxylic acids and derivatives	Amino acids, peptides, and analogues	3557.63	2702.56	4802.36	3241.09	5336.52	6070.55	908.667	637.26	1083.28	1564.26	1392.16	1066.68	5073.26	5243.01	5242.11
M486T292	[M+H]+	Hydroxyebastine	0.343073	2.36882	0.000200825	486.286	292.041			Benzenoids	Benzene and substituted derivatives	Diphenylmethanes	1154.46	1653.23	1224.21	943.11	1402	908.229	491.82	366.638	651.541	522.858	610.557	432.054	1346.27	1386.39	1344.99
M517T209	[M+H]+	Rottlerin	0.300002	1.88042	0.000220812	517.196	209.41		C10721	Phenylpropanoids and polyketides	Diarylheptanoids	Linear diarylheptanoids	1054.09	1496.99	1077.62	954.761	1033.57	1017.14	540.128	429.582	768.754	593.087	569.21	627.266	1031.11	1053.74	1053.77
M438T239	[M+H]+	Chemotatic peptide	0.297005	5.35993	0.000225817	438.192	238.863		C11596	Organic acids and derivatives	Carboxylic acids and derivatives	Amino acids, peptides, and analogues	610.302	1070.08	495.387	441.802	568.489	696.73	127.832	47.4273	114.997	98.1747	169.662	166.318	796.86	888.923	800.555
M502T459	[M+H]+	Fexofenadine	0.747814	3.02222	0.000271132	502.293	458.719	HMDB0005030	C06999	Benzenoids	Benzene and substituted derivatives	Diphenylmethanes	5714.72	4148.97	4299.89	4034.91	5377.81	7422.48	2747.03	2151.41	1090.56	2344.4	1337.67	585.878	6168.1	5716.84	5720.09
M827T257	[M+H]+	Hymenamide c	0.259496	2.24946	0.000272608	827.407	257.421			Organic acids and derivatives	Carboxylic acids and derivatives	Amino acids, peptides, and analogues	685.685	1056.87	609.172	721.954	662.741	575.531	358.883	268.732	302.999	360.741	277.983	347.547	1348.38	1371.75	1349
M402T92	[M+H]+	Asn-Leu-Arg	0.578042	1.9836	0.000274808	402.238	92.074			Organic acids and derivatives	Carboxylic acids and derivatives	Amino acids, peptides, and analogues	2760.9	3385.62	4201.16	5071.31	4354.53	4578.85	2027.68	1455.67	2381.64	2093.03	2296.32	2022.49	3259.02	3447.82	3261.35
M362T463	[M+H]+	Asn-Thr-Lys	0.668255	2.1207	0.000289478	362.2	462.724			Organic acids and derivatives	Carboxylic acids and derivatives	Amino acids, peptides, and analogues	4647.15	6861.63	4440.05	3404.27	4913.24	5001.49	2035.17	2071.73	2129.87	2772.05	2440.59	2351.64	5004.89	4202.72	4990.88
M742T385	[M+Na]+	1-palmitoyl-2-(4-ketododec-3-enedioyl)phosphatidylcholine	0.309966	2.74342	0.000298543	742.442	385.453			Lipids and lipid-like molecules	Glycerophospholipids	Glycerophosphocholines	892.713	534.368	889.163	700.456	1005.42	1254.04	380.328	241.793	283.827	319.893	358.513	338.853	799.418	886.162	886.134
M831T143	[M+H]+	1,2-diarachidonoyl-sn-glycero-3-phosphocholine	1.41647	1.18568	0.000298884	830.561	142.793	HMDB0008443		Lipids and lipid-like molecules	Glycerophospholipids	Glycerophosphocholines	58179.7	60336.7	59933.4	62020.4	62708.6	56589.8	45227.1	48876.1	54060.3	48504.5	53819.8	52940.3	21262.3	20816.4	20818.8
M223T231	[M+H]+	Phe-gly	1.32378	2.14859	0.000343218	223.105	231.322		C18481	Organic acids and derivatives	Carboxylic acids and derivatives	Amino acids, peptides, and analogues	16381.4	27994.7	15915.3	21151.3	16769.7	18220	7907.61	7301.84	10146.5	10226.2	8605.14	10002.8	18599.3	17315.2	17302
M1163T395	[M+Na]+	[(2r,3r,4s,6s)-6-[(2r,3s,4r)-6-[(2r,3r,4r,6s)-6-[[(2s,3s)-3-[(1s,3s,4r)-3,4-dihydroxy-1-methoxy-2-oxopentyl]-6-[(2s,4r,5r,6r)-4-[(2s,4r,5s,6r)-4,5-dihydroxy-6-methyloxan-2-yl]oxy-5-methoxy-6-methyloxan-2-yl]oxy-8,9-dihydroxy-7-methyl-1-oxo-3,4-dihydro-2h-anthracen-2-yl]oxy]-3-hydroxy-2-methyloxan-4-yl]oxy-3-hydroxy-2-methyloxan-4-yl]oxy-4-hydroxy-2,4-dimethyloxan-3-yl] acetate	0.276223	3.85801	0.000343499	1163.48	395.481			Organic oxygen compounds	Organooxygen compounds	Carbohydrates and carbohydrate conjugates	580.565	557.123	473.154	398.406	888.674	731.612	90.3471	40.3575	334.694	214.43	134.146	126.802	499.16	463.48	463.812
M839T483_3	[M+H]+	Licoricesaponin g2	0.496486	1.36068	0.000373573	839.406	483.3			Lipids and lipid-like molecules	Prenol lipids	Terpene glycosides	5837.2	6138.48	5679.06	4465.83	5432.12	5415.99	4376.53	4206.5	3826.27	4478.47	3779.44	3562.36	5682.22	5529.19	5678.99
M265T363	[M]+	Thiamine	1.76381	1.1303	0.000378489	265.109	363.094	HMDB0000235	C00378	Organoheterocyclic compounds	Diazines	Pyrimidines and pyrimidine derivatives	145054	135474	133123	145976	143980	135360	120379	122521	128123	122695	117785	130745	162783	163539	163538
M354T309	[M+Na]+	Alitame	2.84735	1.70058	0.000426504	354.167	308.793			Organic acids and derivatives	Carboxylic acids and derivatives	Amino acids, peptides, and analogues	98746.6	88188.3	109231	97258.7	126847	135060	58194.6	48488.2	67633.1	81333.1	61657.2	68050.3	149730	151920	151498
M539T309	[M+Na]+	Cucurbitacin d	0.470189	1.66151	0.000438841	539.314	308.957		C08796	Lipids and lipid-like molecules	Steroids and steroid derivatives	Cucurbitacins	3209.16	3572.77	2175.22	3473.49	3235.58	3335.05	1386.17	1757.03	1969.35	2378.75	1991.15	1953.73	3533.86	3603.06	3669.43
M357T337	[2M+H]+	(2s)-nicotine 1-oxide	0.253576	1.33895	0.000444887	357.245	336.601			Organoheterocyclic compounds	Pyridines and derivatives	Pyrrolidinylpyridines	1180.67	1588.78	1571.4	1502.27	1538.27	1592.91	1165.64	1045.68	1151.02	1116.79	989.428	1233.94	1225.45	1186.6	1230.55
M688T422	[M+H]+	Ferrichrome	0.476567	1.78792	0.000446038	688.347	421.753		C06228	Organic acids and derivatives	Carboxylic acids and derivatives	Amino acids, peptides, and analogues	2345.1	3436.62	3100.26	2620.07	3645.82	3931.52	2098.23	1882.77	1745.43	1827.68	1844.29	1272.91	5730.57	7068.18	5919.74
M132T295	(M+H)+	L-Leucine	2.10337	1.27594	0.000481644	132.1	295.4	HMDB0000687	C00123	Organic acids and derivatives	Carboxylic acids and derivatives	"Amino acids, peptides, and analogues"	107810	134974	104766	110590	122000	117224	92799.5	87500.1	89700.9	95951.6	84227.1	96369.2	118628	116776	118619
M166T296	(M+H)+	L-Phenylalanine	3.26836	3.19603	0.000536698	166.084	296.278	HMDB0000159	C00079	Organic acids and derivatives	Carboxylic acids and derivatives	"Amino acids, peptides, and analogues"	74009.4	79399.7	122783	121538	129008	75038.9	20530.4	21820.3	73209	24399.2	19758.9	28571	89025.3	89024.7	89577
M616T414	[M+Na]+	2-(5-oxovaleryl)phosphatidylcholine	0.644677	5.16607	0.000582981	616.361	413.983			Lipids and lipid-like molecules	Glycerophospholipids	Glycerophosphocholines	2006.91	1487.64	3878.53	3165.77	4755.5	3723.51	549.168	207.826	350.13	1084.99	654.631	834.558	3346.23	3062.16	3177.86
M275T451	[M+H]+	Gln-lys	1.06344	3.11642	0.000593887	275.168	451.36	HMDB0028802		Organic acids and derivatives	Carboxylic acids and derivatives	Amino acids, peptides, and analogues	7156.92	14244.2	13846.9	6016.3	9076.26	10689.3	3206.98	2620.05	3262.23	3958.93	3155.16	3379.97	10652.9	10657.2	11300.7
M447T300	[M+Na]+	Pravastatin	0.266299	1.64868	0.000612642	447.234	299.878	HMDB0005022	C01844	Organic acids and derivatives	Hydroxy acids and derivatives	Medium-chain hydroxy acids and derivatives	1060.29	1232.82	995.366	881.271	1392.83	878.588	625.39	627.863	595.871	656.029	746.022	655.697	1247.96	1209.69	1247.06
M473T408	[M+Na]+	Celastrol	0.703369	2.35651	0.000640592	473.278	407.76	HMDB0002385		Lipids and lipid-like molecules	Prenol lipids	Triterpenoids	5566.56	5580.49	5739.73	2902.94	3743.19	6237.7	1326.14	2309.28	2878.59	2468.84	1947.01	1703.46	4380.25	4372.79	4724.59
M322T316	[M+H]+	Phe-arg	0.582043	4.22242	0.000648279	322.184	315.77			Organic acids and derivatives	Carboxylic acids and derivatives	Amino acids, peptides, and analogues	2335.16	4287.6	1758.22	1545.75	2934.76	3281.7	476.847	582.35	640.901	622.632	801.739	698.74	2553.91	2552.7	2592.74
M469T401	[M+K]+	Bispyribac	0.684084	1.44183	0.000656875	469.075	401.404		C10915	Organic oxygen compounds	Organooxygen compounds	Ethers	9244.53	7515.97	7160.79	9124.15	8650.77	9468.34	5188.55	4685.93	6743.13	6262.77	5651.07	6954.34	7368.84	7254.97	7367.02
M262T426	(M+H)+	Ser-Arg	1.17632	2.4187	0.000668106	262.148	425.755						13135.2	21365.2	12442.5	9707.62	12762.7	16542.5	7459.16	6501.5	4705.99	6733.02	4599.38	5538.88	14037.7	14044.3	14536
M655T326	[M+Na]+	Tetrahydrogambogic acid	0.207327	1.2274	0.000678388	655.311	326.399			Organoheterocyclic compounds	Benzopyrans	1-benzopyrans	1339.94	1232.18	1205.02	1254.73	1469.87	1377.39	1040.3	1023.02	1062.6	1169.86	1137.27	986.326	1483.38	1507.35	1482.96
M229T429	[M+H]+	Pro-hyp	1.04259	1.33772	0.000688847	229.116	428.695	HMDB0006695		Organic acids and derivatives	Carboxylic acids and derivatives	Amino acids, peptides, and analogues	27346.9	22656.7	21590.3	21565.4	26064.4	27154.2	18176.2	16010.9	17072.7	18985.8	19892.8	19285.2	38498.6	37046.6	37038.5
M446T453	[M+Na]+	L-serine, n-(1-oxohexadecyl)-o-phosphono-	0.51311	1.53233	0.000702672	446.231	452.52			Organic acids and derivatives	Carboxylic acids and derivatives	Amino acids, peptides, and analogues	4217.74	4780.1	3723.38	4243.56	4267.82	4568.16	2164.97	2361.27	3493.85	3354.46	3380.6	2082.46	5398.54	5547.58	5557.79
M429T157	(M-2H+3Na)+	Hydrocortisone	1.42704	4.49396	0.000728982	429.162	156.789	HMDB0000063	C00735	Lipids and lipid-like molecules	Steroids and steroid derivatives	Hydroxysteroids	17313.3	16438.9	14682.1	26541.7	17311.7	16817.2	12196.3	403.29	380.535	209.592	71.4343	11017	47875.8	47911.3	51056.8
M238T396	[M+Na]+	Sn-glycerol-3-phosphoethanolamine	0.929285	1.33844	0.000762214	238.042	396.241		C01233	Lipids and lipid-like molecules	Glycerophospholipids	Glycerophosphoethanolamines	17772.8	20520.5	17941.9	19471.6	24843.7	20016.7	15163.3	14834.6	14492.2	15779.6	14816.5	14993.8	34073.5	33649	34066.3
M258T391	[M+H]+	Glycerophosphocholine	17.7049	1.3273	0.000766047	258.112	390.513	HMDB0000086	C00670	Lipids and lipid-like molecules	Glycerophospholipids	Glycerophosphocholines	8.52182e+06	7.5186e+06	8.11737e+06	6.9093e+06	7.33582e+06	6.56306e+06	5.66547e+06	6.0784e+06	5.22105e+06	6.09656e+06	6.16797e+06	4.64834e+06	9.70529e+06	9.70673e+06	1.00926e+07
M373T307	[M+H]+	Leu-Ile-Lys	0.446321	2.15817	0.000805093	373.277	307.012			Organic acids and derivatives	Carboxylic acids and derivatives	Amino acids, peptides, and analogues	2222.38	2868.16	1400.35	1936.64	2001.52	2811.8	865.83	631.427	1060.27	1034.49	1338.41	1204.78	2969.04	2966.06	2852.18
M246T385	[M+H]+	Val-Lys	0.638609	2.36203	0.000823144	246.179	384.803			Organic acids and derivatives	Carboxylic acids and derivatives	Amino acids, peptides, and analogues	3203.94	4548.9	4073.69	3080.32	3712.79	6400.16	1770.06	1417.54	1746.57	1785.41	1647.32	2225.59	6022.38	6059.24	6658.95
M257T353	[M+H]+	His-Thr	0.379767	2.35561	0.000918564	257.122	353.13			Organic acids and derivatives	Carboxylic acids and derivatives	Amino acids, peptides, and analogues	1603.86	2213.19	1490.23	1504.45	1937.32	1027.54	789.772	366.509	321.039	783.632	919.862	969.527	1312.6	1379.93	1312.76
M288T71	[M+H]+	Heptadecasphinganine	1.6125	1.22886	0.00101527	288.286	70.883			Organic nitrogen compounds	Organonitrogen compounds	Amines	64299.5	66924.8	63517.3	67144.3	68281.8	57924.1	45166.4	60041.8	51565.5	50277.8	51818.9	56944.5	42718.4	42719.3	41943.5
M644T404	[M+H]+	Buprenorphine glucuronide	0.5694	2.32978	0.00101625	644.331	404.238			Organic oxygen compounds	Organooxygen compounds	Carbohydrates and carbohydrate conjugates	2576.65	3809.69	2917.91	2483.49	3932.7	4498.44	986.898	1568.79	1055.38	2470.97	837.981	1758.42	3242.25	3527.4	3521.89
M419T299	[M+H]+	Met-Ile-Arg	0.315963	1.46805	0.00105188	419.239	299.198			Organic acids and derivatives	Carboxylic acids and derivatives	Amino acids, peptides, and analogues	1786.3	1566.32	1854.61	1249.25	1806.97	1890.3	1030.92	901.627	1187.02	1289.1	1294.43	1213.38	2196.45	2310.35	2194.21
M288T340	[M+H]+	Ile-Arg	0.883503	2.76203	0.00106243	288.2	339.627			Organic acids and derivatives	Carboxylic acids and derivatives	Amino acids, peptides, and analogues	6085.99	12054.2	6261	4884.56	7151	8339.65	2201.31	2115.51	2780.81	3105.54	2990.66	3017.61	5501.12	5500.98	5536.1
M827T430	[M+Na]+	Stevioside	0.731401	1.91067	0.0011127	827.384	429.709		C09189	Lipids and lipid-like molecules	Prenol lipids	Terpene glycosides	7685.39	9322.1	5201.05	8053.09	4916.78	6491.57	3568.89	2845.09	3583.19	4296.31	4090.72	3424.88	8628.96	9003.62	8663.66
M387T439	[M+H]+	Asp-Pro-Arg	0.65294	1.34199	0.00115048	387.194	438.615			Organic acids and derivatives	Carboxylic acids and derivatives	Amino acids, peptides, and analogues	10242.7	10467.8	11088.2	8395.42	8007.88	9588.12	7020.89	7619.77	6700.26	7725.42	6378.3	7618.36	12839.4	12276	12828.3
M803T436	[M+Na]+	Digoxin	0.560707	2.66889	0.00119951	803.445	435.55	HMDB0001917	C06956	Lipids and lipid-like molecules	Steroids and steroid derivatives	Steroid lactones	2990.79	4802.78	2129.3	3124.94	3254.52	3305.22	1788.37	444.124	729.772	1841	576.921	1966.54	3446.31	3337.03	3442.36
M529T401	[M+Na]+	((4r)-4-((3r,5r,9s,10s,12s,13r,14s,17r)-3,12-dihydroxy-10,13-dimethylhexadecahydro-1h-cyclopenta[a]phenanthren-17-yl)pentanoyl)glycylglycine	0.601738	2.03157	0.00120528	529.304	400.671			Lipids and lipid-like molecules	Steroids and steroid derivatives	Bile acids, alcohols and derivatives	3495.34	2818.67	4532.27	3532.82	4251.01	4895.16	1752.74	889.66	1470.27	2014.67	2288.24	3164.24	4619.22	4613.79	5248.76
M401T36	[M+H]+	7.alpha.-hydroxy-4-cholesten-3-one	1.8793	1.50897	0.00121497	401.337	36.182	HMDB0001993	C05455	Lipids and lipid-like molecules	Steroids and steroid derivatives	Cholestane steroids	53640.4	71653.3	47199.5	58696.3	66463.4	69353.6	34753.1	46627.6	40232.5	48965.9	37226	35411.6	20413.5	20058.9	20465
M787T469	[M+Na]+	Glycine, n,n'-[1,2-ethanediylbis(oxy-2,1-phenylene)]bis[n-[2-[(acetyloxy)methoxy]-2-oxoethyl]-, 1,1'-bis[(acetyloxy)methyl] ester	1.22647	1.85992	0.00122399	787.232	469.026			Organic acids and derivatives	Carboxylic acids and derivatives	Amino acids, peptides, and analogues	26535.4	14840.6	22620.3	28387.5	16957.3	19086.4	12305.5	10643.7	12411.4	11223.4	11843.5	10622.4	10258.1	9477.18	9564.07
M329T469	[M+H]+	Gly-Pro-Arg	1.07304	1.98275	0.0012568	329.19	469.327			Organic acids and derivatives	Carboxylic acids and derivatives	Amino acids, peptides, and analogues	17328.6	11746.3	12258.8	13109.5	13665.4	19656.3	8738.66	4752.95	7100.47	11601.9	5892.37	6178.01	11582.1	11587.3	11885
M419T389	[M+H]+	Phe-Pro-Arg	1.87195	2.64791	0.00126541	419.221	388.584			Organic acids and derivatives	Carboxylic acids and derivatives	Amino acids, peptides, and analogues	26223.6	54207.7	28850.6	25876.3	28811.3	44131	11138.8	10078.5	13838.2	15910.8	14188.6	13435.4	33764.8	32314.2	32292.8
M373T425	[M+H]+	Thr-Pro-Arg	0.881611	2.44305	0.00131639	373.215	424.655			Organic acids and derivatives	Carboxylic acids and derivatives	Amino acids, peptides, and analogues	11284.4	5253.07	9936.39	7267.81	10803.4	6117.24	2510.08	4843.05	4192.32	3999.64	3049.91	2142.37	6896.37	7054.81	6891.09
M405T306	[M+H]+	Thr-Glu-Arg	0.433939	1.54763	0.00137069	405.194	305.692			Organic acids and derivatives	Carboxylic acids and derivatives	Amino acids, peptides, and analogues	2814.45	2621.85	2877.17	3876.43	3743.19	3532.17	2024.01	1544.35	2606.65	2185.75	2251.34	1965.33	4203.84	4220.16	4225.95
M169T324	[M+H]+	Pyridoxamine	0.402394	1.60602	0.00138392	169.095	323.827	HMDB0001431	C00534	Organoheterocyclic compounds	Pyridines and derivatives	Pyridoxamines	1928.19	3442.12	2823.87	2137.06	2490.72	2794.07	1607.48	1666.48	1665.28	1726.13	1486.04	1572.01	3179.87	3078.51	3183.3
M331T273	[M+H]+	Carnosol	0.32763	1.99794	0.00143946	331.201	273.237	HMDB0002121	C09069	Lipids and lipid-like molecules	Prenol lipids	Terpene lactones	1496.06	1120.06	994.581	1258.77	1982.42	1294.85	638.609	421.208	844.69	742.2	801.816	629.051	1125.48	1105.64	1125.03
M255T320	[M+H]+	His-Val	0.869536	2.70867	0.00157989	255.142	320.106			Organic acids and derivatives	Carboxylic acids and derivatives	Amino acids, peptides, and analogues	6887.9	12806	5826.22	5915.75	6749.12	6582.18	2482.45	2350.07	3363.02	2465.35	3127.32	2739.14	6427.62	6676.48	6424.79
M785T147_1	[M+Na]+	1-palmitoyl-2-stearoyl-sn-glycero-3-phosphocholine	7.06217	1.20338	0.0018007	784.581	147.024	HMDB0007970		Lipids and lipid-like molecules	Glycerophospholipids	Glycerophosphocholines	1.48686e+06	1.48372e+06	1.38921e+06	1.51396e+06	1.4405e+06	1.25317e+06	1.08325e+06	1.31544e+06	1.20566e+06	1.05184e+06	1.26723e+06	1.19607e+06	436429	436442	432423
M699T443	[M+Na]+	[(2r,3r,4s,5s,6r)-3-acetyloxy-2-(acetyloxymethyl)-5-hexanoyloxy-6-[(2s,3r)-2,3,4-trihydroxybutoxy]oxan-4-yl] tetradecanoate	0.487256	1.65774	0.00194701	699.37	443.493						2483.24	3463.24	2976.89	3305.03	3884.09	3835.94	1632.38	1220.47	2152.92	1877.68	2300.49	2849.54	3089.18	3269.85	3272.58
M572T412	[M+H-H2O]+	Norbuprenorphine glucuronide	0.779984	1.76121	0.00196074	572.298	412.061			Organic oxygen compounds	Organooxygen compounds	Carbohydrates and carbohydrate conjugates	8307.17	6653.93	6512.71	8190.6	8821.37	11904.4	4217.77	3971.3	5060.49	6373.7	4565.94	4421.87	11800.2	11797.9	11984
M421T401	[M+H]+	Asp-Met-Arg	0.450453	2.29093	0.00202578	421.183	401.406			Organic acids and derivatives	Carboxylic acids and derivatives	Amino acids, peptides, and analogues	1869.99	3373.96	1985.92	1319.67	2244.37	2385.59	651.366	776.876	1110.09	1379.73	840.304	994.543	2129.04	2090.64	2129.86
M737T401	[2M+H]+	Ketazolam	0.633706	1.43981	0.00209	737.183	401.31	HMDB0015526		Organoheterocyclic compounds	Benzodiazepines	1,4-benzodiazepines	9538.94	7597.27	6891.14	8311.91	8178.2	6551	4226.52	4708.5	5868.05	6893.85	5577.87	5415.87	5772.8	5636.32	5789.64
M683T446	[M+H]+	Methyllycaconitine	0.512397	2.16651	0.00211338	683.367	445.873		C08699	Lipids and lipid-like molecules	Prenol lipids	Diterpenoids	2615.97	4336.77	1642.74	3002.78	3658.29	3608.92	1353.36	1115.47	1780.8	1989.5	1130.57	1338.08	3399.36	3313.63	3398.63
M189T268	[M+H]+	Ile-Gly	1.00858	1.97206	0.00227987	189.121	268.442			Organic acids and derivatives	Carboxylic acids and derivatives	Amino acids, peptides, and analogues	10326.5	19703.6	11184.8	9691.32	12608.6	12815.9	5043.81	5381.08	6619.24	7748.27	7183.89	6729.94	13818.3	13804.9	13202.9
M173T98	[M+H-C6H14O2]+	5-androstene-3.beta.,17.beta.-diol	1.47574	1.17761	0.00237803	173.13	98.015	HMDB0003818	C04295	Lipids and lipid-like molecules	Steroids and steroid derivatives	Androstane steroids	69609.7	72018.1	64416.8	72762.6	72165.8	68676.6	52242.6	63539	56374.7	64347.6	54779.9	65073.6	80613.7	80593.9	82981.4
M546T531	[M+Na]+	Aspartate conjugated cholic acid	0.570143	1.8025	0.00254348	546.294	530.877			Lipids and lipid-like molecules	Steroids and steroid derivatives	Bile acids, alcohols and derivatives	3279.2	3663.4	3972.02	4610.02	4441.6	4870.58	1574.99	1492.08	2586.41	1862.53	2206.49	4056.6	4874.39	4868.79	5309.45
M134T233	[M+H]+	Thiazolidine-4-carboxylic acid	1.02219	1.35841	0.0025743	134.024	232.657		C07732	Organic acids and derivatives	Carboxylic acids and derivatives	Amino acids, peptides, and analogues	23045.2	23688.9	21513.6	22685.4	21733.5	17202.8	13897.6	15912.7	17892.6	13452.6	14298	20150.1	63349.2	48219.8	63355
M529T336	[2M+H]+	Dinor-12-oxophytodienoic acid	0.279343	1.66892	0.00263604	529.341	336.481			Lipids and lipid-like molecules	Fatty Acyls	Eicosanoids	991.259	1616.29	843.366	1165.52	1157.79	1429.2	619.062	640.737	867.857	712.148	708.522	767.884	1019.62	1019.48	996.711
M1095T509	[M+Na]+	Methyl (4s,5z,6s)-5-ethylidene-4-[2-[[(2r,3s,4r,5r,6r)-3-[2-[(2s,3z,4s)-3-ethylidene-5-methoxycarbonyl-2-[(2s,3r,4s,5s,6r)-3,4,5-trihydroxy-6-(hydroxymethyl)oxan-2-yl]oxy-4h-pyran-4-yl]acetyl]oxy-4,5-dihydroxy-6-[2-(4-hydroxyphenyl)ethoxy]oxan-2-yl]methoxy]-2-oxoethyl]-6-[(2s,3r,4s,5s,6r)-3,4,5-trihydroxy-6-(hydroxymethyl)oxan-2-yl]oxy-4h-pyran-3-carboxylate	0.303242	1.63928	0.0026728	1095.36	508.697						1816.88	1599.95	1303.07	1350.26	1425.98	1985.31	1270.35	556.052	905.375	1223.62	1001.84	826.659	2207.19	2243.18	2243.05
M617T325	[M+H-H2O]+	Cimicifugoside h 2	0.521051	1.35921	0.00267635	617.356	324.876			Lipids and lipid-like molecules	Steroids and steroid derivatives	Cycloartanols and derivatives	5624.72	6853.28	5345.49	6691.17	6950.42	8123.04	5281.48	4380.09	4603.1	5333.51	4599.92	4927.66	7190.24	7780.81	7186.58
M167T132	[M+H-C2H3NO]+	Bendiocarb	1.65326	1.40816	0.00267797	167.09	132.076		C14433				49188.4	58943.9	44825.7	40891.9	54549.2	60939	30271.8	32775.2	35560.6	40413.1	37825.8	42828.8	98915.7	98190.3	98914.1
M149T34	[M+H-H2O]+	1,2-benzenedicarboxylic acid	3.81901	1.27767	0.00280797	149.021	33.6365	HMDB0002107	C01606	Benzenoids	Benzene and substituted derivatives	Benzoic acids and derivatives	431859	454534	459714	468122	525592	506982	451455	414541	303244	359275	365412	334189	224744	214560	225081
M362T302	[M+Na]+	Topiramate	0.389789	1.73482	0.00282849	362.102	301.521	HMDB0005034	C07502	Organoheterocyclic compounds	Dioxolopyrans		2095.19	2535.19	1621.31	1563.09	2702.35	2847.92	1255.69	1532.76	1388.4	981.232	1402.87	1143.04	1581.08	1580.71	1558.5
M667T377	[M+H]+	Stachyose	0.260867	1.34483	0.00297584	667.252	376.841	HMDB0003553	C01613	Organic oxygen compounds	Organooxygen compounds	Carbohydrates and carbohydrate conjugates	1483.44	1736.29	1285.55	1284	1614.46	1488.49	897.343	1198.6	1244.43	1277.78	1016.81	977.202	1575.43	1628.9	1628.28
M258T143	[M+H]+	Myristamine oxide	1.57355	1.50845	0.00298861	258.276	142.968			Organic nitrogen compounds	Organonitrogen compounds	Aminoxides	37343.8	49037.7	44646.7	48462.8	32752	40463.9	19020	23352.1	27576.1	28371.2	33848.3	35360.2	37109.6	36208.3	37101.8
M519T259	[M+H-H2O]+	Gomisin c	0.209521	1.15605	0.00303857	519.211	259.482		C10881	Phenylpropanoids and polyketides	Tannins	Hydrolyzable tannins	1827.17	1788.98	1572.73	1885.71	1729.42	1943.48	1448.59	1468.65	1584.34	1649.91	1605.82	1539.47	3495.95	3674.9	3611.59
M444T353	[M+H]+	16-phenoxytetranorprostaglandin f2.alpha. cyclopropyl methyl amide	0.587315	3.83309	0.00309484	444.289	353.144			Lipids and lipid-like molecules	Fatty Acyls	Eicosanoids	2841.15	5842.53	2226.13	2267.48	2361.14	2598.96	693.711	484.399	1005.19	960.515	789.093	798.885	2317.37	2206.43	2308.69
M757T149	(M+Na)+	PC(16:0/16:0)	3.1292	1.10393	0.0033159	756.548	149.107	HMDB0000564/HMDB0007878/HMDB0007879/HMDB0007880/HMDB0007882/HMDB0007884/HMDB0007886/HMDB0007887/HMDB0007897/HMDB0007898/HMDB0007911/HMDB0007912/HMDB0007913/HMDB0007914/HMDB0007936/HMDB0007937/HMDB0007938/HMDB0007939/HMDB0007940/HMDB0007958/HMDB0007959/HMDB0007960/HMDB0007961/HMDB0007964/HMDB0007966/HMDB0007967/HMDB0007981/HMDB0007982/HMDB0007983/HMDB0007984/HMDB0007985/HMDB0008002/HMDB0008003/HMD…	C00157	Lipids and lipid-like molecules	Glycerophospholipids	Glycerophosphocholines	466874	482599	454869	482361	519133	471585	406833	436569	439203	425642	434125	464161	168830	167003	168813
M520T394	[M+K]+	2-hexadecanoylthio-1-ethylphosphorylcholine	0.859643	2.16709	0.0033321	520.283	394.37			Organic nitrogen compounds	Organonitrogen compounds	Quaternary ammonium salts	8179.39	14669.5	6893.12	8295.61	6613.15	9975.87	5090.62	3285.26	3099.65	5228.68	4955.64	3547.51	11252.5	10599.9	11253.1
M232T448	[M+H]+	Arg-gly	1.55289	2.04017	0.00339384	232.138	448.415			Organic acids and derivatives	Carboxylic acids and derivatives	Amino acids, peptides, and analogues	33576	45142.7	17365.9	30106.8	34209.7	31616.3	20325	7909.62	18589.1	20120.2	9618.37	17555.9	25732.6	23151.2	25709.2
M365T366	[M+Na]+	Sucrose	1.94037	1.9176	0.00351905	365.101	366.345	HMDB0000258	C00089	Organic oxygen compounds	Organooxygen compounds	Carbohydrates and carbohydrate conjugates	55462.4	29607.9	50436	51738.7	57758.3	62830.5	26355.1	20364.4	35324.5	41779.3	25811.3	10895.9	43674.9	52755.5	52623.3
M583T397	[2M+H]+	Cyclobenzaprine n-oxide	0.910961	2.30154	0.00377041	583.316	396.871						6029.13	7192.92	8710.3	6269.15	12409.1	12744.6	2897.56	2833.14	6177.16	4604.68	3669.79	3000	8607.84	8608.99	8440.63
M249T305	[M+H]+	Thr-Glu	0.256004	1.24391	0.00380445	249.105	305.366			Organic acids and derivatives	Carboxylic acids and derivatives	Amino acids, peptides, and analogues	2063.77	2386.32	2003.87	2311.91	2051.27	1850.09	1961.73	1616.22	1853.12	1662.2	1454.6	1635.55	2087.24	2139.98	2137.51
M294T262	[M+H]+	Phe-gln	0.638416	2.72379	0.00405558	294.141	261.938			Organic acids and derivatives	Carboxylic acids and derivatives	Amino acids, peptides, and analogues	3714.19	7626.97	3920.16	2986.49	3082.42	3657.02	1567.16	1400.7	1443.22	1625.33	1406.54	1730.77	3764.51	3761.38	4082.53
M488T472	[M+H-2H2O]+	Calcimycin	1.62645	2.35987	0.00425101	488.253	471.654		C11309				37005.9	44283.3	24169.6	29188.1	11808.1	28537.5	10463.9	11829.5	14141.5	13493.6	11467.1	12757.8	31273.8	20899.3	31327.3
M401T453	[M+H]+	Glu-Pro-Arg	0.708265	1.4136	0.00434264	401.211	452.52			Organic acids and derivatives	Carboxylic acids and derivatives	Amino acids, peptides, and analogues	12741.5	10414.5	11295.5	16183.8	13027.1	14225	11941.2	7708.8	9083.16	9437.99	8391.46	8536.11	15800.3	16539.9	16539.8
M405T403	[M+H]+	hydrocortisone 21-acetate	0.566237	1.54287	0.00481082	405.205	402.67		C02821	Lipids and lipid-like molecules	Steroids and steroid derivatives	Pregnane steroids	5636.06	8114.43	4766.13	5215.29	6194.05	5383.55	3713.74	2632.21	3874.81	4971.02	3661.71	4032.11	7917.59	7635.09	7916.76
M331T449	[M+H]+	Ser-Pro-Lys	0.790457	2.26845	0.00488593	331.194	448.937			Organic acids and derivatives	Carboxylic acids and derivatives	Amino acids, peptides, and analogues	7017.26	4376.46	7204.31	3943.1	9635.73	8033.52	687.111	3245.54	4277.69	4047.03	2198.54	3269.97	6912.26	6833.42	6952.35
M705T323	[M+H]+	Voacamine	0.451781	2.23047	0.00513264	705.398	322.756		C09252				2265.63	4152.95	1522.97	1998.98	2222.35	2498.97	948.082	728.681	1158.48	1261.6	1304.08	1172.53	2667.21	2718.24	2666.08
M245T189	[M+H]+	Leucylleucine	0.819702	2.76107	0.00519087	245.183	188.7	HMDB0028933	C11332	Organic acids and derivatives	Carboxylic acids and derivatives	Amino acids, peptides, and analogues	5771.46	12742.5	6068.21	5833.69	5188.31	5105.09	2146.39	2681.14	3058.47	2835.42	1995.97	2026.59	3747.27	3748.66	3873.32
M494T339	[M+H]+	Imatinib	0.321214	4.05477	0.00524925	494.269	338.656	HMDB0014757		Benzenoids	Benzene and substituted derivatives	Anilides	713.763	1814.86	610.175	604.371	682.979	1074.4	204.047	219.546	131.679	287.542	247.955	265.792	626.185	625.984	636.879
M269T303	[M+H]+	His-Leu	1.43907	2.11907	0.00528346	269.158	302.649		C05010	Organic acids and derivatives	Carboxylic acids and derivatives	Amino acids, peptides, and analogues	22172.6	43343.6	19393	18971.2	22910.3	24955.2	10299.7	11003.7	12482.9	13820.7	11130.2	12872.3	28010.5	28764.3	28006.1
M744T435	[M+Na]+	Fumonisin b1	0.681127	2.98715	0.00564947	744.387	435.121	HMDB0034702	C19241	Organic acids and derivatives	Carboxylic acids and derivatives	Fumonisins	3006.82	3631.55	2944.56	2799.04	6955.37	6986.25	1302.46	1175	1307.96	1608.37	1538.14	1880.33	3764.46	3743.21	3918.24
M219T270	[M+H]+	Val-Thr	0.959287	2.28494	0.00567789	219.131	269.506			Organic acids and derivatives	Carboxylic acids and derivatives	Amino acids, peptides, and analogues	8014.03	18919.3	9307.98	7667.52	9312.79	11609.1	4211.12	4007.59	5564.22	4825.39	4991.88	4772.86	10759.2	10761.5	10905.4
M363T431	[M+H]+	Glu-Ser-Lys	0.960376	1.59621	0.00626704	363.184	430.989			Organic acids and derivatives	Carboxylic acids and derivatives	Amino acids, peptides, and analogues	23976.4	12879.2	19740.2	13148.9	15160.6	14551	10112.2	10008.8	10345.8	10601.3	10327.5	10912.1	17343.5	17131.4	17131.9
M304T451	[M+H]+	Glu-Arg	2.02201	1.7931	0.00636407	304.159	450.964	HMDB0028813		Organic acids and derivatives	Carboxylic acids and derivatives	Amino acids, peptides, and analogues	54194.5	92758.7	45620.7	45814.8	53512.2	65096.3	32644.4	31126.1	36149.4	40458.2	22953.2	35763.8	72943.1	72739	73335.8
M261T307	[M+H]+	Khellin	3.35476	1.6344	0.00651734	261.086	306.507		C09010	Organoheterocyclic compounds	Benzopyrans	1-benzopyrans	151434	177990	162132	152640	171366	178766	78680.7	59668.8	90188.6	99359.9	187413	93064.9	165247	171056	171127
M231T200	[M+H]+	Val-Ile	1.08469	1.98798	0.00656492	231.168	199.905			Organic acids and derivatives	Carboxylic acids and derivatives	Amino acids, peptides, and analogues	13890.2	26125.3	13577	10862.1	13628	14611.2	7302.6	6932.59	7325.92	6877.78	8407.53	9780.57	15949.1	16291.3	16292
M346T296	[M+H]+	Cyclic gmp	0.33762	1.19505	0.00675905	346.044	296.154	HMDB0001314	C00942	Nucleosides, nucleotides, and analogues	Purine nucleotides	Cyclic purine nucleotides	3611.55	3780.77	3408.15	4117.34	3560.12	3638.17	2582.43	2779.19	3581.56	3298.15	3122.71	3142.34	6840.8	6927.1	6926.57
M376T36_1	[M+H]+	Tuberostemonine	1.82199	1.3601	0.00678334	376.257	35.6915			Alkaloids and derivatives	Stemona alkaloids	Stemoamide-type alkaloids	94701.6	74657.2	90372.4	66981.1	67191.2	63862.8	47334.9	54938.6	54969.2	52700.4	62742.8	63882.8	184060	180733	180723
M237T208	[M+H]+	Phe-Ala	0.583956	2.16469	0.00694507	237.12	207.65			Organic acids and derivatives	Carboxylic acids and derivatives	Amino acids, peptides, and analogues	3408.15	7551.06	3205.09	3554.47	3721.69	4176.55	1904.24	1601.99	2307.85	1775.18	2209.33	2035.43	5485.78	5584.32	5571.44
M260T291	(M+H)+	Leu-Gln	0.881809	2.37704	0.00745236	260.157	291.175						7233.98	16265.6	7400.98	5912.88	7640.79	8822.73	2817	3538.05	3986.84	4064.85	3852.66	4153.76	8782.1	8782.1	8716.02
M745T377	[M+Na]+	Prosapogenin a	0.815751	1.53313	0.00772642	745.414	377.033			Lipids and lipid-like molecules	Steroids and steroid derivatives	Steroidal glycosides	9632.82	10664.2	10185	9768.21	12493.8	16783	7891.99	6252.98	6268.47	8918.96	7438.32	8578.9	14006.7	13778	14006.3
M422T184	[M+Na]+	Palmitoylcarnitine	0.362914	1.26138	0.00829686	422.335	184.076			Lipids and lipid-like molecules	Fatty Acyls	Fatty acid esters	3407.52	3575.62	3246.15	4138.07	3435.68	2790.03	2471.55	3066.06	3095.23	2711.93	2582.38	2398.67	2131.74	1946.97	2125.32
M160T48	[M+H]+	Indole-3-acetaldehyde	0.62337	1.26073	0.00838251	160.073	48.2715	HMDB0001190	C00637	Organoheterocyclic compounds	Indoles and derivatives	Indoles	9644.02	8773.09	9731.72	9888.7	11002.5	11299.3	6441.47	7115.61	8398.21	9882.2	7374.92	8648.29	7800.16	7432.46	7409.8
M221T390	[M+H-C3H4O]+	4-hydroxycyclophosphamide	1.35697	1.26469	0.00850669	221.016	389.873	HMDB0013856	C07643	Organic nitrogen compounds	Organonitrogen compounds	Nitrogen mustard compounds	56448	64649.3	45284.9	43806.6	48341.2	49996.7	38386.5	42636.7	39180.2	42394.5	42151	39205	69375.6	68060.1	69433.9
M756T395	[M+H-2H2O]+	Ascomycin	0.422397	2.68908	0.00890501	756.452	395.01		C12102				1553.75	929.215	1807.79	855.622	2032.71	2971	425.267	527.35	760.274	878.023	717.876	465.762	1689.85	1613.26	1614.02
M262T337	[M+H-C11H13NO4]+	2-despiperidyl-2-(5-carboxypentylamine)repaglinide	0.437987	2.12248	0.00926209	262.198	336.791			Organic acids and derivatives	Carboxylic acids and derivatives	Amino acids, peptides, and analogues	1563.95	3546.78	3817.19	2781.19	1509.93	2288.86	780.418	818.966	1418.17	1517.99	1630.56	1140.39	1744.64	1742.07	1607.61
M191T228_2	[M+H]+	N-(2-acetamido)iminodiacetic acid	0.436347	1.90801	0.0107207	191.046	227.562			Organic acids and derivatives	Carboxylic acids and derivatives	Amino acids, peptides, and analogues	2293.73	4402.29	2393.84	1622.54	2598.46	2533.91	1021.5	1142.47	1211.7	1635.63	1438.41	1854.62	5856.18	6014.42	6016.86
M417T340	[M+H]+	Leu-Glu-Arg	0.474138	1.53479	0.0108713	417.241	340.334			Organic acids and derivatives	Carboxylic acids and derivatives	Amino acids, peptides, and analogues	3311.99	5006.05	2998.29	3864.73	3815.76	5946.44	2251.41	2858.86	2867.25	2866.23	2742.73	2665.42	3557.89	3561.57	3638.21
M343T314	[M+H]+	Pro-Ala-Arg	0.617004	2.13992	0.0113268	343.194	313.838			Organic acids and derivatives	Carboxylic acids and derivatives	Amino acids, peptides, and analogues	2516.4	8977.05	4255.71	5323.07	4806.15	4894.42	2004.7	2221.31	2313.44	2190.33	2536.29	3114.3	4688.22	4865.65	4707.47
M533T420	[M+H-H2O]+	Acovenoside a	0.453689	2.01621	0.0116194	533.298	419.892			Lipids and lipid-like molecules	Steroids and steroid derivatives	Steroid lactones	2812.44	4950.93	2791.08	1734.37	2326.24	2524.66	1542.35	794.237	1464.01	1677.48	1601.86	1421.02	3305.68	3372.78	3305.97
M248T443	[M+H]+	Thr-Lys	0.539174	1.60426	0.0120201	248.158	442.517			Organic acids and derivatives	Carboxylic acids and derivatives	Amino acids, peptides, and analogues	5824.03	7713.13	3888.56	5496.38	6788.2	5766.7	5879	3665.71	2335.88	3519.92	2767.48	3946.29	5957.91	5652.14	5915.09
M476T407	[M+Na]+	Fuziline	0.347542	1.70094	0.0123761	476.242	406.797			Lipids and lipid-like molecules	Prenol lipids	Diterpenoids	1801.77	2589.16	2521.63	1428.38	1526.22	2810.44	1678.58	745.348	1595.05	1358.85	1090.15	985.317	2836.07	2845.16	2964.87
M217T215	[M+H]+	Val-Val	0.379251	1.52029	0.0132155	217.152	215.018			Organic acids and derivatives	Carboxylic acids and derivatives	Amino acids, peptides, and analogues	2422.58	3810.72	2701.58	1914.19	2889.62	2431.33	1394.64	1197.51	2215.88	1819.56	1936.61	2071.92	3862.38	3973.21	3973.04
M484T35	[M+H]+	N-lauroyl-d-erythro-sphinganine	2.06701	1.29499	0.0134549	484.468	34.573	HMDB0011758		Lipids and lipid-like molecules	Sphingolipids	Ceramides	121734	117878	133691	129724	99553.6	92057.2	105789	104754	90149	81766	70944.9	82998.5	31102.2	36191.5	36215.8
M626T189_1	[M+H]+	2-dhahma [dmed-fahfa]	1.26741	1.25361	0.0135274	625.513	189.442						46354.2	45122.5	40594.1	52457.6	42997.5	34326.8	31837.3	41076.5	33321.4	30838.6	38024.8	33780.3	9915.26	9912.81	10358.8
M175T290	[M+H]+	Gly-Val	0.515162	2.61843	0.0139906	175.105	290.247			Organic acids and derivatives	Carboxylic acids and derivatives	Amino acids, peptides, and analogues	2637.85	6027.9	2479.34	1795.17	2679.33	2582.56	763.831	728.092	1352.71	1077.04	1576.77	1453.11	3390.89	3090.85	3093.21
M460T440	[M+H-H2O]+	Cytochalasin a	0.667185	1.52039	0.0140841	460.239	439.688		C19953	Alkaloids and derivatives	Cytochalasans	Cytochalasins	12149.3	8099.9	7331.44	5535.82	10945.3	9418.6	6264.13	5826.35	4662.7	5640.31	6552.56	6229.24	9681.99	9112.39	9669.06
M667T407	[M+Na]+	Prostaglandin a2-biotin	0.486852	1.69021	0.0141506	667.378	406.529			Lipids and lipid-like molecules	Fatty Acyls	Eicosanoids	3427.75	5574.98	4161.47	2243.48	3692.09	3605.54	1748.01	1089.76	2656.59	2584.39	2590.37	2764.31	3583.44	3863.13	3614.64
M166T371	[M+H]+	Methionine sulfoxide	0.564837	1.58525	0.0143629	166.05	371.485		C02989	Organic acids and derivatives	Carboxylic acids and derivatives	Amino acids, peptides, and analogues	7085.11	5040.15	4248.11	3934.63	7023.26	5868.82	2465.78	5321.04	3061.26	3931.11	2997.94	3165.94	4488.95	4472.22	4962.4
M661T397	[M+Na]+	Decahydrogambogic acid	0.321067	1.50929	0.0144437	661.357	397.363			Organoheterocyclic compounds	Benzopyrans	1-benzopyrans	1217.12	2647.5	2193.55	2078.07	1701.31	2650.56	1298.55	1257.47	1224.67	1616.55	1298.55	1578.38	1638.45	1641.51	1817.87
M683T473	[M+Na]+	Phytic acid	0.335335	1.91643	0.0148828	682.838	472.99	HMDB0003502	C01204	Organic oxygen compounds	Organooxygen compounds	Alcohols and polyols	1078.24	1114.74	1449.54	1540.35	1307.73	2654.81	736.479	677.838	861.572	920.248	549.392	1026.57	1268.73	1343.21	1271.27
M599T81	[M+H-H2O]+	1,2-dilinoleoylglycerol	0.833007	1.33225	0.0150641	599.498	81.492			Lipids and lipid-like molecules	Fatty Acyls	Lineolic acids and derivatives	14574.9	14853.1	19184.8	16682.6	14718.9	16030.3	7599.96	16127.3	12101	10870.5	13556.4	11837	4221.96	4332.12	4223.12
M281T345	[M+H]+	L-Aspartyl-L-phenylalanine	0.492104	1.88966	0.0151397	281.11	345.433	HMDB0000706		Organic acids and derivatives	Carboxylic acids and derivatives	Amino acids, peptides, and analogues	2928.2	6346.22	2805.65	2994.56	2970.67	3366.24	1740.67	1626.76	1748.84	2091.95	1712.27	2410.38	4195.61	4079.63	4221.44
M157T298	[M+H-H2O]+	N-.alpha.-acetyl-l-ornithine	1.07117	1.6073	0.0155495	157.095	297.646	HMDB0003357	C00437	Organic acids and derivatives	Carboxylic acids and derivatives	Amino acids, peptides, and analogues	20451.7	32264.7	17566	17251.9	18102.3	18959.5	11330	11410.3	11910.8	11281.4	19516.5	12070	11342.5	11300.7	11394.5
M845T411	[M+Na]+	Rifampin	0.502342	1.58621	0.0157071	845.395	411.474		C06688				6065.92	5866.13	3629.94	4316.92	5165.9	3621.74	2293.06	1991.36	3820.88	4663.28	2538.46	2765.38	5044.11	5044.77	4940.51
M584T469	[M+H]+	Dihydroergotamine	0.319982	1.5335	0.0158436	584.272	468.871	HMDB0014465	C07798				2089.9	2520.99	1974.22	2029.22	1329.46	2390.06	1248.65	1312.59	1535.62	1926.28	1429.21	590.587	2303.78	2442.33	2424.3
M72T303_2	[M+H-NH3]+	1,2-diamino-2-methylpropane	1.7231	1.09693	0.0161301	72.0799	302.78			Organic nitrogen compounds	Organonitrogen compounds	Amines	188665	189085	180259	190257	214504	186739	171153	170960	181802	181164	161522	181333	272192	267371	272152
M488T403_1	[M+Na]+	Glycocholate	0.449541	1.62402	0.0162767	488.278	403.447	HMDB0000138	C01921	Lipids and lipid-like molecules	Steroids and steroid derivatives	Bile acids, alcohols and derivatives	3323.04	3984.54	2634.25	3309.32	3266.96	3338.2	744.214	2320.93	2663.41	2955.76	825.525	2716.83	3340.39	3508.18	3340.9
M162T203	[M+H-H2O]+	N-tris(hydroxymethyl)methylglycine	0.555083	1.61009	0.0166937	162.063	203.25			Organic acids and derivatives	Carboxylic acids and derivatives	Amino acids, peptides, and analogues	4883.01	6411.52	9929.85	5761.41	4530.94	6124.28	4584.1	3691.59	3892.54	3288.09	4688.14	3233.81	7742.78	7735.21	8103.8
M391T260	[M+H]+	Permethrin	0.272309	1.11632	0.0178386	391.09	259.547	HMDB0015604	C14388	Lipids and lipid-like molecules	Fatty Acyls	Fatty acid esters	4297.91	3839.95	3895.57	4519.82	4608.88	4304.97	3685.62	3681.88	4237.07	3740.76	3704.04	3763.99	5343.64	5009.2	5009.98
M217T254	[M+H]+	N.omega.-propyl-l-arginine	0.31356	1.62875	0.0179305	217.163	254.357			Organic acids and derivatives	Carboxylic acids and derivatives	Amino acids, peptides, and analogues	1782.87	2768.91	1526.02	1486.58	1206.1	1370.72	959.414	972.827	1053.98	1133.56	1042.82	1063.79	2006.3	2006.1	2046.65
M284T379	[M+H]+	His-Gln	0.49627	1.39038	0.0196373	284.132	379.075			Organic acids and derivatives	Carboxylic acids and derivatives	Amino acids, peptides, and analogues	5239.53	7759.86	4245.42	5233.86	4734.78	4745.33	3217.37	4053.61	3994.38	4161.46	3357.9	4200.97	6159.91	5726.87	6159.81
M111T253	[M+H-CH5O5P]+	D-erythro-imidazolylglycerol phosphate	1.1557	1.20924	0.0197859	111.053	252.915		C04666	Organic acids and derivatives	Organic phosphoric acids and derivatives	Phosphate esters	49806.9	44654.7	37005.2	52326.1	43882.1	49013.7	32224.5	40004.7	45558.8	37763.7	36567.5	36693.7	57405.9	64514.9	57462.6
M614T395	[M+Na]+	Propanoic acid, 2-[[1-[3-[4-([1,1'-biphenyl]-4-ylcarbonyl)-2-propylphenoxy] propyl]-1,2,3,4-tetrahydro-5-quinolinyl]oxy]-2-methyl-	0.382344	1.80026	0.0202672	614.273	395.39			Benzenoids	Benzene and substituted derivatives	Benzophenones	2664.92	3801.25	1694.2	1943.59	2041.55	1381.87	1244.15	1103.88	1104.16	1417.98	1090.1	1553.86	1959.19	1955.23	2108.04
M227T426	[M+H]+	L-carnosine	0.354585	1.12418	0.0205074	227.111	426.355	HMDB0000033	C00386	Organic acids and derivatives	Peptidomimetics	Hybrid peptides	7532.07	8127.32	7406.84	7545.67	8437.62	7867.06	7165.12	6624.48	6622.95	8209	6544.48	6567.94	12521.5	12501.7	11848.4
M474T408	[M+H]+	Folinic acid	0.228574	1.21814	0.0207721	474.169	407.997	HMDB0001562/HMDB0062757	C03479	Organic acids and derivatives	Carboxylic acids and derivatives	Amino acids, peptides, and analogues	1568.36	1805.24	1618.29	1525.57	1631.72	1443.81	1100.71	1321.63	1641.85	1138.57	1151.77	1520.56	3191.87	3191.75	3106.22
M418T429	[M+H]+	Glu-Asn-Arg	0.690276	1.67124	0.0214197	418.201	429.149			Organic acids and derivatives	Carboxylic acids and derivatives	Amino acids, peptides, and analogues	7792.15	14442.1	6125.79	7230.88	10858.3	7807.25	6305.04	4374.21	6063.64	4850.89	6737.93	4133.05	9979.47	11341.8	11302.4
M434T308	[M+H]+	Mycophenolate mofetil	0.264603	1.6182	0.0220286	434.192	307.733	HMDB0014826	C07908	Organoheterocyclic compounds	Isocoumarans	Isobenzofuranones	1029.95	2136.96	1119.41	963.867	1396.05	1098.91	870.873	812.967	764.527	785.363	678.002	874.553	1548.36	1494.47	1492.31
M569T306	[M+H-3H2O]+	Bafilomycin a1	0.456138	5.39249	0.0220405	569.398	305.899						1388.77	4152.05	986.643	631.429	1553.9	2016.52	115.719	1145.75	169.254	359.023	43.9978	155.933	1482.03	1629.76	1481.79
M272T306	[M+H]+	Pro-arg	0.39144	2.47977	0.022822	272.158	305.753			Organic acids and derivatives	Carboxylic acids and derivatives	Amino acids, peptides, and analogues	1746.56	3887.3	1112.64	1257.99	1661.38	1574.82	775.266	670.979	758.93	882.225	770.185	675.368	2084.24	1895.75	1855.81
M640T321	[M+H]+	Enniatin b	0.445484	2.50124	0.0229357	640.433	320.971		C15740	Organic acids and derivatives	Peptidomimetics	Depsipeptides	1060.65	1061.84	2826.45	999.871	2793.93	3278.36	734.622	351.543	766.171	962.646	961.953	1029.13	1774.13	1621.98	1774.96
M673T441	[M+Na]+	Digoxigenin bisdigitoxoside	0.300696	1.18591	0.0235523	673.348	440.546			Lipids and lipid-like molecules	Steroids and steroid derivatives	Steroid lactones	3895.25	3387.88	3377.19	3857.2	3525.01	4493.97	3283.42	3176.21	2987.14	2763.67	3743.01	3050.03	3752.87	4554.31	4551.23
M233T56	[M+H]+	Leu-Thr	0.923989	1.53935	0.0237707	233.147	55.6555			Organic acids and derivatives	Carboxylic acids and derivatives	Amino acids, peptides, and analogues	10885.1	9910.42	17478.8	11228.5	17002.8	15227.4	5056.09	7183.18	11022.1	6849.02	10936.2	12049.3	9828.46	9625.08	9626
M261T387	(M+H)+	Lys-Asn	0.260566	2.03675	0.0245259	261.161	387.007						727.153	839.39	1285.76	2242.6	1136.83	902.273	584.722	530.727	611.37	662.507	655.902	457.419	1182.89	1201.1	1161.21
M184T469	[M+H-C21H40SO2]+	1-o-hexadecyl-2-deoxy-2-thio-s-acetyl-sn-glyceryl-3-phosphorylcholine	6.33699	1.20187	0.02457	184.072	469.098			Organic nitrogen compounds	Organonitrogen compounds	Quaternary ammonium salts	1.34158e+06	1.49379e+06	1.29154e+06	1.60875e+06	1.14937e+06	1.30641e+06	1.13937e+06	1.35804e+06	978488	1.2074e+06	1.01704e+06	1.11524e+06	2.33256e+06	2.4314e+06	2.33075e+06
M637T402	[M+Na]+	Acetylpodocarpic acid anhydride	0.535585	2.18691	0.0248437	637.3	402.212			Lipids and lipid-like molecules	Prenol lipids	Diterpenoids	3721.34	7359.69	3323.12	3336.73	2292.86	2822.11	694.375	1578.32	1949.39	1471.89	2514.21	2243	3858.46	3402.88	3343
M499T296	[M+H-H2O]+	Isochlorogenic acid b	0.319043	1.36088	0.0259429	499.102	296.364	HMDB0030705	C10468	Organic oxygen compounds	Organooxygen compounds	Alcohols and polyols	3093.76	2124.85	2769.56	2957.92	2822.38	2623.26	1823.6	1872.83	2617.4	2552.93	1012.92	2165.31	3546.58	3629.27	3633.26
M628T162	[M+H]+	2-epahpa [dmed-fahfa]	1.107	1.88052	0.0261	627.529	161.991						19800.9	19434.5	15527.6	34822.6	16257.9	11118.6	9642.52	14693.9	10306.5	6557.1	11513.2	9483.56	5208.67	5411.32	5410.62
M584T444	(M+NH4)+	UDP-D-Galactose	0.497385	1.30266	0.0262853	584.083	444.483	HMDB0000302/HMDB0062573	C00052	Nucleosides, nucleotides, and analogues	Pyrimidine nucleotides	Pyrimidine nucleotide sugars	5618.93	8584.23	7149.48	5697.11	8626.6	6366.41	5135.47	6270.23	4528.11	5803.28	4654.15	5883.37	10759.2	11393.4	10745.6
M389T413	[M+H]+	Asp-Val-Arg	0.359144	1.32353	0.0268377	389.21	413.018			Organic acids and derivatives	Carboxylic acids and derivatives	Amino acids, peptides, and analogues	3349.36	5038.17	3000.45	2978.95	3453.19	3356.52	2478.84	2409.06	2540.14	3170.37	2596.83	2804.88	5103.46	5088.52	5430.84
M513T35	[M+H]+	N-myristoylsphinganine	3.8302	1.30868	0.028086	512.501	34.6885	HMDB0011759		Lipids and lipid-like molecules	Sphingolipids	Ceramides	427589	399274	449932	435786	334995	329484	366241	392963	316763	269166	278268	192978	139483	143597	143798
M535T294	[M+H-CH6O2]+	Lappaconitine	0.328344	2.00107	0.0283004	535.293	293.618		C08694	Lipids and lipid-like molecules	Prenol lipids	Diterpenoids	1412.29	2944.79	1331.94	858.617	1170.8	1602.29	847.716	714.904	894.351	894.526	483.028	823.345	1329.37	1303.98	1304.04
M629T452	[M+H]+	Lopinavir	0.628869	2.13931	0.0285465	629.354	452.057	HMDB0015539	C12871	Organic acids and derivatives	Carboxylic acids and derivatives	Amino acids, peptides, and analogues	3273.96	3444.96	6805.28	2043.24	5866.81	7423.56	2117.18	2308.23	2368.49	338.841	2507.74	3848.84	6031.41	6315.4	6034.67
M208T97	[M+H]+	(1s,2r)-2-(diethylamino)-1-phenyl-1-propanol	0.892357	1.55328	0.0291783	208.167	97.337			Benzenoids	Benzene and substituted derivatives	Phenylpropanes	16669.2	12630.7	21071.7	11620.7	22509.8	14730.2	9486.42	13377.1	16519.2	8388.64	7768.38	8345.84	16131.3	16217	18261.6
M113T248	[M+H]+	2-imino-4-methylpiperidine	0.465453	1.68227	0.029344	113.105	247.667			Organoheterocyclic compounds	Pyridines and derivatives	Hydropyridines	3311.58	6892.65	3174.45	3025.65	3079.45	3662.42	2237.77	2203.53	2152.08	2330.3	2459.22	2376.02	3114.71	3097.81	3177.8
M133T36	[M+H-CH5N]+	2-methylamino-1-phenylbutane	1.53238	1.91222	0.0294073	133.098	35.577			Benzenoids	Benzene and substituted derivatives	Phenethylamines	42728.6	51331.3	60102.5	40292.4	18220.6	18300.9	28933.3	18888.7	20008.5	18003.9	17542.4	17412.7	39859.6	40773.9	40779.1
M233T237	[M+H]+	Ile-Thr	0.589202	1.74452	0.0307226	233.147	237.091			Organic acids and derivatives	Carboxylic acids and derivatives	Amino acids, peptides, and analogues	4526.53	10014.7	6109.83	7016.64	5503.35	6884.74	4608.12	371.41	6639.11	3232.36	4004.29	4105.6	7150.7	8168.27	6866.82
M402T393	[M+NH4]+	.beta.-estradiol 3,17-dipropionate	0.652264	2.05928	0.0311313	402.24	392.523		C13077	Lipids and lipid-like molecules	Steroids and steroid derivatives	Steroid esters	4108.2	7735.15	7465.06	4106.28	3098.85	8366.24	1275.31	6225.36	1309.86	2618.39	2380.66	3128.23	8641.72	6778.32	8694.65
M521T372	[M+H]+	3-hydroxystanozolol glucuronide	0.748999	2.41749	0.0315297	521.278	372.022			Lipids and lipid-like molecules	Steroids and steroid derivatives	Steroidal glycosides	6008.47	15258.3	4114.4	6557.45	5494.1	5225.27	2362.16	2911.67	3052.39	3257.42	2986.59	3075.32	7421.91	7422.6	7302
M267T212	[M+H]+	Phe-thr	0.54356	2.29398	0.0315707	267.131	212.422			Organic acids and derivatives	Carboxylic acids and derivatives	Amino acids, peptides, and analogues	3572.53	8125.24	2367.9	2668.76	3301.71	3499.63	1245.04	1283.92	1719.36	2498.42	1455.45	2057.61	5192.36	5254.84	5255.07
M689T376	[M+Na]+	Maltotetraose	0.172388	1.34621	0.0317352	689.231	376.378	HMDB0001296	C02052	Organic oxygen compounds	Organooxygen compounds	Carbohydrates and carbohydrate conjugates	857.527	1209.69	776.487	784.797	805.737	916.65	771.725	588.901	760.308	733.147	741.728	378.972	1094.69	1023.07	1094.29
M91T260	[M+H-NH3]+	O-toluidine	0.300196	1.09084	0.031795	91.0523	259.7	HMDB0041965	C14403	Benzenoids	Benzene and substituted derivatives	Toluenes	7307.66	6651.38	6207.84	5979.35	7103.1	6405.11	6069.87	5904	5828.7	6127.11	6221.25	6201.34	14519	14519.1	13740.8
M806T445	[M+Na]+	Beauvericin	0.538598	1.41948	0.0319106	806.385	445.239		C11590	Organic acids and derivatives	Peptidomimetics	Depsipeptides	8291.12	8711.11	8015.14	6208.33	5356.41	5148.71	3727.33	3968.61	4020.98	6953.53	4925.22	5802.98	11354	9810.87	9911.85
M591T437	[M+H]+	Urobilin	0.360992	1.57316	0.0324924	591.303	436.618		C05794	Organoheterocyclic compounds	Tetrapyrroles and derivatives	Bilirubins	3341.82	3344.57	2394.4	1764.01	2520.76	3137.94	2246.38	524.582	2114.94	2248.57	2290.25	1065.9	3126.29	2764.42	2753.26
M117T98	[M+H-H2O]+	Cinnamyl alcohol	0.800615	1.20483	0.0325764	117.067	97.671	HMDB0029698	C02394				20893	24861.1	18488.2	22983.4	24004.9	17340.1	14898.4	17692.1	19857.5	18935.6	16199.7	19129.3	27878.6	27861.5	25905.6
M253T236	[M+H]+	Phe-ser	0.75779	2.81034	0.0340942	253.115	235.727			Organic acids and derivatives	Carboxylic acids and derivatives	Amino acids, peptides, and analogues	7708.69	14930.4	3753.22	3801.09	4556.23	5446.82	2324.89	1771.29	2372.37	2358.41	2400.15	3075.95	12202	12198.5	11877.7
M592T390	[M+H-H2O]+	Ergocristine	0.502152	1.52436	0.0345402	592.313	389.907		C09164	Alkaloids and derivatives	Ergoline and derivatives	Lysergic acids and derivatives	5902.49	6867.01	8261.9	5181.89	8364.01	3520.59	4516.87	2486.88	5745.75	4865.9	3641.03	3736.21	7236.15	6908.71	7235.1
M404T440	[M+H]+	16-phenoxytetranorprostaglandin f2.alpha. methylamide	0.816161	1.67008	0.035034	404.22	440.24			Lipids and lipid-like molecules	Fatty Acyls	Eicosanoids	10593.4	19989.4	7189.82	10070.8	18501.9	12902.3	7717.71	6129.04	6452.85	10170.2	9860.58	7120.82	10871.7	12094.5	11050.1
M413T47	[M+H]+	Testosterone cypionate	1.94213	2.53129	0.0354082	413.319	46.692		C08156	Lipids and lipid-like molecules	Steroids and steroid derivatives	Steroid esters	51980.7	3819.41	48781.3	51177.7	56498.5	54641	9824.74	4686.1	5254.37	41381.3	3846.42	40446.7	27127.1	27806.8	27127.9
M158T54	[M+H-CH2O2]+	Indole-3-pyruvic acid	0.986426	2.23669	0.035506	158.057	53.734	HMDB0060484	C00331	Organoheterocyclic compounds	Indoles and derivatives	Indolyl carboxylic acids and derivatives	22269.2	18950.1	8663.1	8960.66	10487.6	4701.06	6289.96	7049.21	4251.02	6467.44	4211.75	4829.46	10913.6	9943.61	9028.16
M606T472	[M+H]+	Guanosine diphosphate mannose	0.249458	1.63881	0.0358474	606.079	471.969	HMDB0001163	C00096	Nucleosides, nucleotides, and analogues	Purine nucleotides	Purine nucleotide sugars	1304.14	1959.34	732.182	722.697	1385.01	1340.88	983.069	708.165	545.88	804.574	660.817	839.982	2071.16	2131.21	2070.57
M556T440	[M+H-C2H4O2]+	Hypaconitine	0.402288	1.44478	0.0360836	556.268	439.935		C08688	Lipids and lipid-like molecules	Prenol lipids	Diterpenoids	4415.79	5431.36	3818.27	4857.88	1994.21	4157.72	3686.89	2351.5	2964.44	2702.92	2359.57	3013.52	4555.43	4669.52	4778.08
M411T40	[M+H-H2O]+	Prostaglandin f2.alpha.-1-glyceryl ester	0.912035	1.22684	0.0364788	411.26	39.528			Lipids and lipid-like molecules	Fatty Acyls	Eicosanoids	22420.1	31116.6	21711.5	28975.6	29578.6	29870.6	18303.1	25342.1	19201.5	21807.9	25633.3	23122	51660.1	52580.4	51466
M120T288	(M+H-H2O)+	Tyramine	2.63333	1.52835	0.0390691	120.079	287.724	HMDB0000306	C00483	Benzenoids	Benzene and substituted derivatives	Phenethylamines	116289	138518	111996	116452	126938	114850	33273.5	44114.5	46702.1	115126	108708	126473	154005	153191	154027
M463T375_3	[M+H]+	2-naphthalenecarboxamide, n-[(1s)-2-[4-(5-chloro-2,3-dihydro-2-oxo-1h-benzimidazol-1-yl)-1-piperidinyl]-1-methylethyl]-	0.261724	1.37236	0.0395219	463.191	375.288			Benzenoids	Naphthalenes	Naphthalenecarboxylic acids and derivatives	1300.19	2055.88	1996.31	2237.62	1797.51	2051.19	1312.5	1380.62	1488.09	1841.58	625.092	1687.18	2334.16	2334.77	2375.69
M617T401	[M+Na]+	Kaempferol 3-o-rutinoside	0.273371	1.3972	0.0400092	617.142	400.56		C21833	Phenylpropanoids and polyketides	Flavonoids	Flavonoid glycosides	2151.45	1060.76	1855.45	2326.82	2217.25	1831.59	1119.55	931.867	1825.31	1624.08	1353.76	1335.59	1112.8	1036.71	1037.8
M607T277	[M+H]+	Aloeemodin	0.303765	1.74437	0.0401648	607.278	277.046		C09391				2335.51	1970.56	849.302	1468.29	1141.13	918.712	899.463	934.893	1117.35	647.361	471.939	907.017	1543.77	1456.75	1457.98
M130T299	[M+H]+	D-pyroglutamic acid	0.855644	1.13657	0.0412008	130.048	298.808		C02237	Organic acids and derivatives	Carboxylic acids and derivatives	Amino acids, peptides, and analogues	33248.6	43793.6	36115	43773.3	41267.4	37370.1	34365.4	33941.3	31092.9	34810.3	38390.3	34661.5	34460.4	34306.1	34459.6
M246T306	(M+CH3CN+H)+	Val-Ser	0.816244	2.80291	0.0414589	246.142	306.471						9657.45	18277.8	4969.58	5198.6	5157.32	4919.77	2369.97	2094.57	2715.75	2751.36	4455.43	2802.36	5088.14	5067.77	5053.74
M359T437_2	[M+H]+	Pro-Ser-Arg	0.594184	1.5453	0.041786	359.199	437.202			Organic acids and derivatives	Carboxylic acids and derivatives	Amino acids, peptides, and analogues	6375.28	11118.6	5014.53	4677.52	6804.28	7581.51	2491.95	5024.02	4668.17	5271.81	5380.43	4065.7	6669.64	6670.69	6918.69
M669T369	[M+H-H2O]+	Taxinine m	0.189307	1.21161	0.0420586	669.275	368.815			Organic acids and derivatives	Carboxylic acids and derivatives	Pentacarboxylic acids and derivatives	1301.33	1395.59	947.966	1475.9	1397.96	1334.96	853.786	1055.82	1263.6	1227.99	1085.07	995.804	1523.15	1525.94	1676.5
M284T127	[M+K]+	15-deoxy-goyazensolide	0.540891	1.43387	0.0421233	284.328	127.468			Organoheterocyclic compounds	Lactones	Gamma butyrolactones	7221.32	7292.61	6565.45	6563.82	7134.23	5858.88	4179.17	4771.28	2738.75	3760.93	4141.7	8748.56	2580.79	2608.13	2664.39
M114T173	[M+H]+	Creatinine	1.75576	1.13031	0.0422365	114.064	172.599	HMDB0000562	C00791	Organic acids and derivatives	Carboxylic acids and derivatives	Amino acids, peptides, and analogues	121412	125937	115531	121379	146048	140376	98850.6	104753	115047	122953	123245	116982	252390	252366	256107
M479T41	[M+H]+	1,4-bis[(p-hydroxyphenethyl)amino]anthraquinone	2.37891	2.9655	0.0424148	479.2	41.057			Benzenoids	Anthracenes	Anthraquinones	44443.2	79165.1	36043.7	114789	38043.4	145378	51021.6	51021.6	754.912	239.235	337.35	51021.6	78779.7	80774.9	78026.1
M213T384	[M+H]+	His-Gly	0.34575	1.18311	0.0424349	213.096	384.088			Organic acids and derivatives	Carboxylic acids and derivatives	Amino acids, peptides, and analogues	4504.82	4778.86	3838.18	5662.92	4405.09	4718.48	3186.1	4053.22	4416.66	4392.65	3672.23	3868.04	5314.36	5168.1	5167.7
M170T453	(M+H)+	1-Methylhistidine	0.406654	1.07469	0.0439894	170.09	452.695	HMDB0000001/HMDB0000479	C01152	Organic acids and derivatives	Carboxylic acids and derivatives	"Amino acids, peptides, and analogues"	10361.8	10410.1	10783.9	10513.1	12098.1	11103.1	9247.27	10080.4	10481.1	10400.4	10423.4	10101.4	13903.9	13401.3	13786.1
M319T439_1	[M+H]+	Ser-Gly-Arg	0.616921	1.66812	0.0441682	319.17	438.881			Organic acids and derivatives	Carboxylic acids and derivatives	Amino acids, peptides, and analogues	5383.58	8590.57	4890.81	7648.59	4383.95	9768.26	2794.57	4050.72	2178.33	3838.98	3945.18	7570.36	5523.81	5522.1	5368.89
M576T399	[M+H]+	.alpha.-ergocryptine	0.33725	1.19274	0.0463583	576.309	399.462		C07545	Alkaloids and derivatives	Ergoline and derivatives	Lysergic acids and derivatives	4697.18	4333.68	4078.29	3485.8	3816.65	4191.02	3152.38	2390.22	3636.17	3752.95	3749.93	3945.32	5862.89	6300.37	5876.55
M654T189	[M+H]+	2-dhahpa [dmed-fahfa]	0.602107	1.30141	0.0490069	653.544	189.442						10025.8	9166.23	8160.64	12459	9304.51	6961.12	6972.7	9958.33	7028.95	5986.38	7198.65	5944.48	2075.09	2158.38	2158.52
M631T443	[2M+Na]+	4-(2,3-dihydroxy-3-methylbutoxy)furo(3,2-g)chromen-7-one	2.23862	0.266531	2.18225e-12	631.165	443.291			Phenylpropanoids and polyketides	Coumarins and derivatives	Furanocoumarins	10693	10405.8	9873.47	11252.8	12225.6	9486.07	37988.2	41979.3	39805	39461.4	39182.6	41468.9	38002.6	37058.6	37982.4
M146T383_2	[M+H]+	Deoxycarnitine	4.3537	0.541642	7.14299e-10	146.116	382.84	HMDB0006831		Lipids and lipid-like molecules	Fatty Acyls	Fatty acids and conjugates	136643	134593	134144	145822	148358	128958	240706	255791	271758	248134	255773	257478	326851	326854	328003
M305T443	[M+H]+	N-acetylaspartylglutamic acid	3.91439	0.531178	1.35843e-09	305.096	443.291	HMDB0001067	C12270	Organic acids and derivatives	Carboxylic acids and derivatives	Amino acids, peptides, and analogues	107465	110029	99929.9	112966	111307	92640.4	187592	199543	201240	196002	198984	210849	255037	251075	255042
M257T235	[M+H]+	Isoliquiritigenin	1.09622	0.404788	1.00425e-08	257.071	234.613	HMDB0037316	C08650	Phenylpropanoids and polyketides	Linear 1,3-diarylpropanoids	Chalcones and dihydrochalcones	4992.37	6003.37	4725.89	4695.67	5113.26	4234.78	11214.8	11357.2	13214.9	12662.7	12005.5	13078.1	10947.9	11360.3	10950.7
M287T443	(M+H-H2O)+	N-Acetylaspartylglutamate (NAAG)	0.907773	0.576208	2.2926e-08	287.084	443.291	HMDB0001067	C12270	Organic acids and derivatives	Carboxylic acids and derivatives	"Amino acids, peptides, and analogues"	7433.32	6809.59	6841.51	7227.91	7390.65	6042.38	11134.5	12125.5	12539.9	11645.6	12195.6	12807.3	15293.9	14884.1	14884.9
M1038T501	[M+Na]+	Polyphyllin b	1.64674	0.631975	2.55714e-07	1037.51	500.861			Lipids and lipid-like molecules	Steroids and steroid derivatives	Steroidal glycosides	35462.4	30288.4	29958.1	31740.8	33514.8	36311.9	51733.3	52724.7	48459.9	53421.9	49589.2	56229.2	57442.4	56309.8	58093
M482T202	[M+H]+	1-hexadecyl-sn-glycero-3-phosphocholine	5.52356	0.26846	2.60994e-07	482.356	202.2			Lipids and lipid-like molecules	Glycerophospholipids	Glycerophosphocholines	66185.7	71887.9	56226.4	75434.6	79910	52668.1	213576	275844	300735	221100	262682	224659	105528	99581.9	105545
M116T312_2	[M+H-NH3]+	D-ornithine	5.98884	0.74486	3.09661e-07	116.069	312.257	HMDB0003374	C00515	Organic acids and derivatives	Carboxylic acids and derivatives	Amino acids, peptides, and analogues	778624	750393	725040	833976	811025	769926	998925	1.0368e+06	1.05792e+06	1.07965e+06	1.00529e+06	1.08967e+06	1.4151e+06	1.43127e+06	1.41565e+06
M137T311	[M+H-C7H12]+	Siduron	2.20446	0.674284	4.91004e-07	137.069	310.772		C18435	Benzenoids	Benzene and substituted derivatives	N-phenylureas	65315.1	69255.2	62731.3	71521.8	69844.3	67198.3	92141	95828.9	108011	99951.5	98774.4	107214	122598	122599	121835
M637T244	[M+Na]+	Norethindrone 2,3,4-tri-o-acetyl-.beta.-d-glucuronide methyl ester	0.677378	0.556039	9.00694e-07	637.261	244.114			Lipids and lipid-like molecules	Steroids and steroid derivatives	Steroidal glycosides	3582.93	3186.39	4069.71	3997.42	3846.26	3205.67	5939.08	6005.19	7176.32	6989.68	6287.59	6966.99	5005.92	5005.97	5240.45
M204T432	[M+H-H2O]+	N-acetyl-d-glucosamine	0.832426	0.729792	1.20395e-06	204.084	431.787	HMDB0000215	C00140	Organic oxygen compounds	Organooxygen compounds	Carbohydrates and carbohydrate conjugates	13621.1	13437.2	12464.9	13426.1	15239.4	12240.9	17969.7	19086.6	18339.6	17999.3	17912.1	18901.4	27524.8	28467.5	28461.2
M405T477	[M+H]+	Uridine 5'-diphosphate	1.53961	0.56676	1.72102e-06	405.006	477.199	HMDB0000295	C00015	Nucleosides, nucleotides, and analogues	Pyrimidine nucleotides	Pyrimidine ribonucleotides	17552.2	22468.6	19300.8	19976.9	21717.1	19857.1	33732.8	38682.5	37005.1	34740	30132.9	38976.1	55110.4	53172.9	53222.4
M180T38	[M+2K-H]+	.gamma.-aminobutyric acid	0.818433	0.498137	3.42764e-06	180.099	38.262	HMDB0000112	C00334	Organic acids and derivatives	Carboxylic acids and derivatives	Amino acids, peptides, and analogues	5639.42	3630.85	4539.56	3640.88	4299.23	4416.18	8127.59	9586.72	8171.58	7804.45	8740.07	10097.6	10997.3	10601.2	10613.1
M374T429	[M+H]+	Spirotetramat	1.15597	0.68062	3.79109e-06	374.211	429.247		C18807	Benzenoids	Benzene and substituted derivatives	Xylenes	20799.9	20696.1	17317.4	19851.7	20581.1	17921.8	26503.6	28364.9	31366.4	27095.4	28142.2	30676.4	35257.3	35248.8	35701.4
M512T228	[M-H+2Na]+	2'-deoxycytidine 5'-triphosphate	0.598773	0.392658	4.81201e-06	511.955	228.163	HMDB0000998	C00458	Nucleosides, nucleotides, and analogues	Pyrimidine nucleotides	Pyrimidine deoxyribonucleotides	1322.78	2277.22	1118.45	1376.43	1517.48	1084	4285.99	3944.86	3597.72	3844.26	3470.12	3004.47	729.634	724.131	724.099
M385T386	[M+H]+	S-adenosyl-l-homocysteine	1.6838	0.635743	5.58239e-06	385.125	386.089	HMDB0000939	C00021	Nucleosides, nucleotides, and analogues	5'-deoxyribonucleosides	5'-deoxy-5'-thionucleosides	32931.8	27529.1	31647	37748.7	36500.5	34853.1	47179.4	51221.9	58756.1	54473.8	50806.7	54058.4	52074.2	51180.8	52072.1
M422T477	(M+NH4)+	Uridine 5'-diphosphate (UDP)	0.524829	0.640732	5.6496e-06	422.032	477.231	HMDB0000295	C00015	Nucleosides, nucleotides, and analogues	Pyrimidine nucleotides	Pyrimidine ribonucleotides	3322.88	3421.03	3428.9	3465.47	3899.98	4393	5484.54	5829.16	6097.71	5753.48	5016.81	6046.76	8448.76	8395.52	8475.01
M333T406_1	[M+Na]+	Mefluidide	0.541142	0.579757	8.73183e-06	333.024	405.857		C18743	Benzenoids	Benzene and substituted derivatives	Sulfanilides	3132.87	1914.61	2652.03	3103.35	3044.56	2449.39	4661.9	4755.34	4577.79	5049.66	4952	4113.04	5059.27	5060.46	5131.96
M753T235	[M+H]+	Axinastatin 1	0.58474	0.622892	9.76305e-06	753.442	234.833			Organic acids and derivatives	Carboxylic acids and derivatives	Amino acids, peptides, and analogues	3174.82	3905.43	3283.73	4113.24	3931.48	3731.62	5760.06	5821.68	5526.72	5486.72	5958.42	6990.82	6210.56	6207.47	6402.96
M719T150	(M+H-H2O)+	Thioetheramide-PC	5.46112	0.54763	1.00054e-05	718.568	149.588						201475	257797	234213	243092	228983	275708	411249	535949	424636	377638	455220	427137	111809	113016	111781
M779T233	[M+H]+	Heterophyllin b	0.600696	0.561173	1.14836e-05	779.457	232.608			Organic acids and derivatives	Carboxylic acids and derivatives	Amino acids, peptides, and analogues	2485.14	2922.41	2872	3445.96	2949.33	3058.37	5092.67	4443.79	5256.37	5250.26	5155.22	6401.96	5724.44	5493.69	5498.29
M163T253	(M+CH3CN+H)+	L-Cysteine	3.16101	0.520442	1.54854e-05	163.051	252.518	HMDB0000574	C00097				60085	82640.2	53725.9	81936.8	65639.3	64588.4	118303	159910	121565	126676	120303	138375	115655	115054	115054
M105T227	[M+H-NH3]+	DL-cysteine	1.74266	0.682844	1.83635e-05	104.998	227.069	HMDB0000574	C00097	Organic acids and derivatives	Carboxylic acids and derivatives	Amino acids, peptides, and analogues	42452.7	55146.4	39000.3	46391.9	47771.1	39968.9	65598.5	71044.2	61536.8	66720.3	66696.3	64880.1	53787.3	53585.2	54235.3
M256T37	[M+H]+	Palmitamide	2.03763	0.644761	2.18922e-05	256.261	36.935	HMDB0012273		Lipids and lipid-like molecules	Fatty Acyls	Fatty amides	45633.8	53951.8	44293.7	52920.2	53880.2	40735.5	62434.8	76361.4	74513.4	79117.4	80482.2	79064.8	49607.7	49608.6	46622.3
M203T499	[M+H]+	Ng,ng-dimethyl-l-arginine	5.80066	0.572661	2.75718e-05	203.148	498.948	HMDB0001539	C03626	Organic acids and derivatives	Carboxylic acids and derivatives	Amino acids, peptides, and analogues	312568	226860	268364	387371	284714	255352	433804	522711	564914	467490	525316	515879	580874	586513	580922
M367T462	[2M+H]+	M-fluoro-dl-phenylalanine	0.500274	0.527088	3.2182e-05	367.167	461.82			Organic acids and derivatives	Carboxylic acids and derivatives	Amino acids, peptides, and analogues	2251.13	1634.19	1571.51	1918.69	2239.33	1891.55	3735.27	3877.9	4509.91	3256.06	3118.14	3332.81	4498.91	4652.91	4650.98
M144T203	[M+H-H2O]+	3-(2-hydroxyethyl)indole	0.50565	0.669356	3.22519e-05	144.078	202.751	HMDB0003447	C00955	Organoheterocyclic compounds	Indoles and derivatives	Indoles	3713.83	3938.96	4130.6	3743.5	3835.64	4133.76	5211.24	5801.9	6774.94	5944.22	5087.1	6283.4	10749.6	10684	10692.1
M376T103	[M+H]+	Docosatetraenoyl ethanolamide	0.821728	0.457868	3.92745e-05	376.339	103.047	HMDB0013626		Organic nitrogen compounds	Organonitrogen compounds	Amines	3418.92	3218.43	4301.74	3894.05	4160.79	3708.42	6498.09	7921.15	9856.87	9556.18	9258.09	6492.34	5017.4	5014.37	5252.48
M292T438	[M+H]+	Cyproconazole	0.693442	0.616278	4.29068e-05	292.111	437.514		C18456				4723.88	4470.34	5041.35	4912.21	6453.18	5421.34	7852.8	7715.4	7202.68	9267.65	9093.31	9206.27	11570.8	11586.9	11163.6
M815T404	[M+Na]+	Benzoic acid, 2-(diphenylphosphino)-4-[21-[(3as,4s,6ar)-hexahydro-2-oxo-1h-thieno[3,4-d]imidazol-4-yl]-1,17-dioxo-6,9,12-trioxa-2,16-diazaheneicos-1-yl]-, methyl ester	0.271761	0.570382	4.72399e-05	815.333	403.918			Benzenoids	Benzene and substituted derivatives	Phenylphosphines and derivatives	755.071	759.617	427.029	762.542	617.429	542.794	1090.12	1189.41	1140	958.997	1272.45	1124.28	1348.62	1455	1461.44
M336T476	[M+H]+	Nicotinate d-ribonucleotide	0.608248	0.548717	5.76244e-05	336.045	476.114	HMDB0001132	C01185	Nucleosides, nucleotides, and analogues	Pyridine nucleotides	Nicotinic acid nucleotides	2395.69	3839.74	2971.48	2901.88	3220.95	2123.33	4445.32	5297.53	5737.19	4911.14	5143.43	6272.42	10507.4	10520.5	10502.7
M134T67	[M+H-C4H8]+	O-t-butyl-l-threonine methyl ester	2.67672	0.747306	6.32087e-05	134.079	66.963			Organic acids and derivatives	Carboxylic acids and derivatives	Amino acids, peptides, and analogues	174648	177142	153537	157667	180156	167111	191414	229344	222844	243370	226841	238058	272460	272419	289438
M219T409	[M+H]+	5-L-Glutamyl-L-alanine	1.51616	0.693512	7.23366e-05	219.095	409.075	HMDB0006248	C03740	Organic acids and derivatives	Carboxylic acids and derivatives	"Amino acids, peptides, and analogues"	39754.4	30404.5	42079.1	44516	44165.4	41680	61497.1	64021.4	51539.4	58328.5	56106.1	58320.3	83038.3	83034.5	83526.6
M465T459_2	[M+H]+	4-androsten-17.beta.-ol-3-one glucosiduronate	0.352702	0.632231	7.83796e-05	465.226	459.193	HMDB0003193	C11134	Lipids and lipid-like molecules	Steroids and steroid derivatives	Steroidal glycosides	2038.15	1501.02	1838.81	1236.51	1557.88	1634.33	2319.57	2917.42	2411.99	2429.04	2663.87	2769.37	2324.49	2338.89	2116.67
M475T51	[M+H]+	Methylprednisolone succinate	0.737782	0.517744	8.13462e-05	475.255	50.5915			Lipids and lipid-like molecules	Steroids and steroid derivatives	Pregnane steroids	3746.54	3196.37	4422.3	4452.64	3566.78	4083.4	6627.54	10015.9	7139.04	7233.73	6427.7	7883.57	3259.24	3238.96	2834.36
M258T227	[M+H]+	5-methylcytidine	0.907138	0.551988	9.26501e-05	258.105	227.25	HMDB0000982		Nucleosides, nucleotides, and analogues	Pyrimidine nucleosides		6465.77	3222.32	7231.21	8484.79	9004.83	7445.73	13140.9	11949.5	13470.7	12702.2	11344	13218.1	22335.8	23114.9	23140.1
M517T255	[M+Na]+	(2s,3r,5r,10r,13r,14s,17s)-2,3,14-trihydroxy-10,13-dimethyl-17-[(2r,3r,5r)-2,3,6-trihydroxy-5,6-dimethylheptan-2-yl]-2,3,4,5,9,11,12,15,16,17-decahydro-1h-cyclopenta[a]phenanthren-6-one	0.298303	0.563752	9.50888e-05	517.308	254.73			Lipids and lipid-like molecules	Steroids and steroid derivatives	Bile acids, alcohols and derivatives	851.366	891.116	844.37	738.41	770.996	532.456	1229.19	1121.22	1442.33	1357.47	1370.36	1689.99	2292.38	2325.6	2325.36
M137T339	M+	1-Methylnicotinamide	1.2538	0.595177	0.000108093	137.068	339.056	HMDB0000699	C02918	Organoheterocyclic compounds	Pyridines and derivatives	Pyridinecarboxylic acids and derivatives	19601	20494.3	18558.6	9497.55	20287	20438.2	27785.3	32319.8	33487.5	28637.9	28735.9	31965	30906.3	29957.9	30901.6
M508T199_3	[M+H]+	1-(1z-octadecenyl)-sn-glycero-3-phosphocholine	4.17694	0.459136	0.000127323	508.371	198.741	HMDB0013122		Lipids and lipid-like molecules	Glycerophospholipids	Glycerophosphocholines	93621	95255.7	78974.2	147364	98511.6	73020.3	177552	210577	275417	242598	184444	187347	86314.4	84098.9	85227.8
M553T461	[2M+H]+	Dihydromethysticin	0.23082	0.536888	0.000133292	553.194	461.034	HMDB0030791	C09926				572.72	324.042	525.814	415.694	481.597	407.841	983.319	816.135	675.691	973.686	713.242	918.523	1780.34	1754.02	1780.49
M326T37	[M+H]+	N-oleoylethanolamine	0.964976	0.683959	0.000148398	326.302	36.951	HMDB0002088	C20792	Organic nitrogen compounds	Organonitrogen compounds	Amines	16225.4	14212.4	17241.4	16093	18712.1	17242.7	23031.5	24494.8	25159.5	29080.7	20679.5	23362.5	14878.2	13768.2	14878.9
M161T203	[M+H]+	Ala-Ala	0.353402	0.655236	0.000155561	161.104	202.558	HMDB0000303	C00398	Organoheterocyclic compounds	Indoles and derivatives	Tryptamines and derivatives	1632.43	1781.38	1579.01	1867.45	1945.96	1717.2	2447.11	2423.16	3265.4	2695.37	2322.67	2906.81	4102.48	4101.57	4185.65
M489T446	[M+H]+	Cytidine 5'-diphosphocholine	4.65785	0.653598	0.000161477	489.112	445.547	HMDB0001413	C00307	Nucleosides, nucleotides, and analogues	Pyrimidine nucleotides	Pyrimidine ribonucleotides	344566	219683	288682	383227	339612	332108	537114	496924	520865	475844	468511	419783	762233	762267	771194
M245T420	[M+H]+	Pro-Glu	2.51128	0.687043	0.00021598	245.111	419.857			Organic acids and derivatives	Carboxylic acids and derivatives	Amino acids, peptides, and analogues	102506	93646.3	88598.2	118928	89842.2	71398.7	127222	145646	147984	144100	127238	130057	185947	185946	187700
M118T273	[M+H]+	Betaine	1.91452	0.731548	0.000216904	118.084	273.098	HMDB0000043	C00719	Organic acids and derivatives	Carboxylic acids and derivatives	Amino acids, peptides, and analogues	82845.1	76208.9	68474	92393.2	95528.9	90237.7	120912	123580	102033	113745	121831	109156	232685	216037	216159
M365T479	[M+H]+	Xanthosine 5'-monophosphate	0.739045	0.5514	0.000261465	365.046	478.8	HMDB0001554	C00655	Nucleosides, nucleotides, and analogues	Purine nucleotides	Purine ribonucleotides	4129.99	1968	4480.55	6186.51	5771.14	5306.55	8019.44	8780.66	8768.48	7766.47	7657.79	9501.74	16612.2	16519.7	16612.1
M565T393	[M+2H]+	[ala9-ala10]-moroidin	0.517206	0.505231	0.000311454	565.301	393.114						2336.69	1998.28	2243	1317.51	2002.09	1848.96	4102.59	2395.46	3923.34	4747.77	4268.64	3812.01	4441.37	4444.96	4281.32
M390T434_2	[M+H]+	Trp-Gly-Lys	0.883408	0.517551	0.00035478	390.194	433.641			Organic acids and derivatives	Carboxylic acids and derivatives	Amino acids, peptides, and analogues	4849.14	5593.8	4080.7	7532.53	5906.25	4534.93	8897.99	14107.2	10246.3	11174	8883.33	9481.69	10387.3	11319.2	11312
M731T151_1	[M+H]+	1,2-dipalmitoleoyl-sn-glycero-3-phosphocholine	2.88571	0.89107	0.000369055	730.535	150.86	HMDB0008002		Lipids and lipid-like molecules	Glycerophospholipids	Glycerophosphocholines	1.12203e+06	1.17522e+06	1.11509e+06	1.14969e+06	1.17474e+06	1.14341e+06	1.18789e+06	1.30195e+06	1.28909e+06	1.31484e+06	1.25971e+06	1.36777e+06	420353	420339	417977
M480T189	[M+H]+	1-(1z-hexadecenyl)-sn-glycero-3-phosphocholine	2.80346	0.697048	0.000383474	480.341	188.827	HMDB0010407		Lipids and lipid-like molecules	Glycerophospholipids	Glycerophosphocholines	123096	124166	115104	157619	131947	106267	159374	197276	208053	183985	172330	166711	76927.7	74422.2	76895.6
M776T432	[M+H-C9H10O]+	Microcystin la	0.447117	0.634133	0.000390215	776.435	432.122			Organic acids and derivatives	Peptidomimetics	Hybrid peptides	2496.57	3142.9	2735.12	2466.64	3012.16	2636.59	4454.34	3354.36	4471.88	5476.83	4132.41	4114.19	5568.27	5617.69	5617.48
M162T360_2	[M+H]+	L-carnitine	6.13286	0.582671	0.000403837	162.11	360.114	HMDB0062496	C00318	Organic nitrogen compounds	Organonitrogen compounds	Quaternary ammonium salts	392984	376746	317693	434367	308894	255959	544514	719243	601618	486308	707268	522215	157064	157035	164003
M505T454	[M-2H+3Na]+	1-stearoyl-2-hydroxy-sn-glycero-3-phosphate	0.81914	0.541843	0.000474596	505.231	453.63			Lipids and lipid-like molecules	Glycerophospholipids	Glycerophosphates	6067.56	6057.41	5086.44	6429.18	5503.68	5768.36	9051.46	9319.68	14955.6	9636.16	9489.58	11980.7	13880.1	13413.9	13423.6
M759T42_1	[M+H]+	1-palmitoyl-2-linoleoyl-sn-glycero-3-phosphocholine	8.31796	0.825932	0.000490983	758.567	41.53	HMDB0007973		Lipids and lipid-like molecules	Glycerophospholipids	Glycerophosphocholines	2.92223e+06	3.20232e+06	3.15974e+06	3.10453e+06	3.26219e+06	3.15947e+06	3.53678e+06	4.06535e+06	3.88261e+06	3.3238e+06	3.94547e+06	4.02086e+06	3.96001e+06	3.82042e+06	3.96263e+06
M647T241	[M+H]+	Garcinolic acid	0.372066	0.656232	0.000491226	647.312	240.668			Organoheterocyclic compounds	Benzopyrans	1-benzopyrans	2307.08	1670.73	1892.59	2549.08	1874.16	1821.2	2978.24	2924.39	3832.74	3020.93	2995.37	2709.57	2536.36	2547.26	2536.24
M243T426	[M+H]+	Equol	0.434234	0.781418	0.000557432	243.117	426.087	HMDB0130495	C14131	Phenylpropanoids and polyketides	Isoflavonoids	Isoflavans	5501.11	4992.42	4840.42	5964.63	4686.24	4245.7	6074.55	7018.81	6307.02	6323.49	6341.99	6620.87	2895.02	3023.18	3022.88
M235T431	[M+H]+	Glu-Ser	1.92169	0.569309	0.000588984	235.09	431.344	HMDB0028828		Organic acids and derivatives	Carboxylic acids and derivatives	Amino acids, peptides, and analogues	33058	18236.9	36377.1	42866.5	43284.6	33373	60007.1	78878.5	55085.5	55342.7	55427.9	59201.7	76706.8	74907.6	76696.7
M153T309	(M+H)+	Oxypurinol	0.91757	0.468902	0.000601682	153.038	308.932	HMDB0000786/HMDB0002818	C07599	Organoheterocyclic compounds	Imidazopyrimidines/Diazines	Purines and purine derivatives/Pyrimidines and pyrimidine derivatives	4293.81	2998.9	4861.89	7504.54	6001.24	3847.58	8136.78	8990.03	13611	8735.01	10823.4	12633.7	17058.2	16621.4	17059.6
M496T228	[M+H]+	1-o-hexadecyl-2-c-methyl-3-phosphatidylcholine	0.510458	0.426676	0.000713776	495.988	227.895			Lipids and lipid-like molecules	Glycerophospholipids	Glycerophosphocholines	1020.05	2090.56	1091.71	1192.55	1500.76	1513.53	4302.65	3914.39	1888.05	3681.22	3145.58	2776.67	973.509	1011.28	974.046
M744T494	[M+H]+	.beta.-nicotinamide adenine dinucleotide phosphate	0.741143	0.766911	0.000725015	744.077	493.897	HMDB0000221	C00006				13028.9	14388.2	12975.3	15206.9	13963.7	11744	17203.4	18226.8	16679.2	16340.8	16679.8	20888.7	23700.8	23404.3	23703.9
M146T414	M+	(3-Carboxypropyl)trimethylammonium cation	0.639815	0.589509	0.000733369	146.115	414.428						5116.31	3934.89	3454.29	4581.92	5187.25	4019.19	6579.29	6738.5	6221.03	9045.15	6629.94	9389.01	8031.51	7837.05	8015.86
M479T301	[M+H-2H2O]+	Cucurbitacin i	0.592955	0.797172	0.000742698	479.257	300.685		C08800	Lipids and lipid-like molecules	Steroids and steroid derivatives	Cucurbitacins	12324.1	10921	11058.4	14006.2	11623.7	10310.3	13567.1	14285.9	15503	15447.7	14261.1	15051.2	19954.8	20399.3	19952.4
M437T37	[M+H]+	Met-Met-Arg	3.2465	0.403535	0.000769723	437.189	36.926			Organic acids and derivatives	Carboxylic acids and derivatives	Amino acids, peptides, and analogues	40168.2	61062.8	53898.5	55497.2	44340.5	54469.8	197607	122780	102907	84984.7	133763	124775	94303.2	92959.6	94290.1
M483T382	[M+H]+	Silybin	0.380181	0.579517	0.000778741	483.106	382.238		C07610				1724.63	1103.59	1075.72	1946.89	1542.67	1072.14	2100.47	2682.09	2981.43	2548.15	2245.63	2050.34	2149.14	2221.64	2148.82
M419T446	[M+H]+	Asp-Glu-Arg	0.482302	0.607198	0.000779577	419.184	446.461			Organic acids and derivatives	Carboxylic acids and derivatives	Amino acids, peptides, and analogues	1922.78	3081.37	2238.04	3225.09	2436.09	3125.14	4416.78	5727.97	3780.26	4307.84	3829.55	4335.08	5056.3	5206.25	5470.61
M167T287	[M+H]+	Phenyllactic acid	0.429001	0.671427	0.000783204	167.065	287.204	HMDB0000779	C01479	Phenylpropanoids and polyketides	Phenylpropanoic acids		2894.53	1780.65	2585.31	3701.53	2873.81	2395.47	3687.23	3822.53	4297.27	3950.61	4142	4274.68	4050.74	4125.86	4124.21
M136T162	[M+H]+	Adenine	11.4497	0.455545	0.000830183	136.06	162.435	HMDB0000034	C00147	Organoheterocyclic compounds	Imidazopyrimidines	Purines and purine derivatives	588821	480993	895757	562368	817344	816845	1.11224e+06	1.13224e+06	1.37607e+06	1.57938e+06	1.82279e+06	2.11386e+06	2.29048e+06	2.29069e+06	2.20796e+06
M473T323	[M+Na]+	3.beta.-tetrahydrocortisol, 3,21-diacetate	0.361194	0.474924	0.000835007	473.249	322.618			Lipids and lipid-like molecules	Steroids and steroid derivatives	Steroid esters	1198.8	562.737	544.283	926.353	1332.61	482.56	1912.15	1706.35	2273.06	1798.95	1324.73	1612.46	1609.82	1642.3	1642.41
M324T465	[M+H]+	Cytidine 5'-monophosphate	2.0965	0.528291	0.000906672	324.056	464.557	HMDB0000095	C00055	Nucleosides, nucleotides, and analogues	Pyrimidine nucleotides	Pyrimidine ribonucleotides	43611.9	13769.1	51678.5	20180.8	54038.6	54582.8	78816.3	78676	78229.8	73424.4	73538.8	67562	85443.9	77937.1	85365.6
M510T164_2	[M+H]+	1-o-octadecyl-sn-glyceryl-3-phosphorylcholine	1.44403	0.428216	0.000918945	510.386	163.86	HMDB0011149		Lipids and lipid-like molecules	Glycerophospholipids	Glycerophosphocholines	12358.5	8612.07	9681.94	13136.2	13638.1	9880.59	20254.3	31887.5	37021.3	25356.9	15962.1	26699.1	16977.7	19721.9	17003.8
M668T316	[M+Na]+	Cefoperazone	0.263078	0.679767	0.0010109	668.135	316.338		C06883	Organic acids and derivatives	Carboxylic acids and derivatives	Amino acids, peptides, and analogues	1264.31	1322.96	1039.86	1263.73	1404.14	1332.08	1705.03	1978.74	1538.28	2395.73	1788.98	1813.39	1812.47	1892.13	1812.16
M271T270	[M+H]+	Galangin	0.53402	0.650386	0.00105519	271.072	269.699	HMDB0029521	C10044	Phenylpropanoids and polyketides	Flavonoids	Flavones	2803.46	3294.36	4419.13	5044.34	5114.45	5425.39	6416.15	7000.15	6835.04	7423.23	5511.69	6945.53	6506.07	6508.09	6644.86
M611T246	[M+H]+	Candesartan cilexetil	0.177003	0.806958	0.00107341	611.246	246.351		C07709	Benzenoids	Benzene and substituted derivatives	Biphenyls and derivatives	1090.68	1219.67	1055.01	1437.88	1292.07	1234.27	1544.02	1644.99	1505.44	1437.72	1459.18	1491.61	1477.07	1776.06	1443.79
M453T37	[M+H]+	4'-o-.beta.-d-glucosyl-5-o-methylvisamminol	2.03142	0.461888	0.00112913	453.167	36.897			Organoheterocyclic compounds	Benzopyrans	1-benzopyrans	21344.2	29829	22968.8	29358.2	23946.4	25750.9	69931.7	56338	38357.8	35814.6	56907	74327	45351.6	45740.5	45740.8
M282T294	[M+H]+	1-methyladenosine	2.23568	0.679433	0.00116954	282.117	293.588	HMDB0003331	C02494	Nucleosides, nucleotides, and analogues	Purine nucleosides		81442.1	53385.3	89077	93975.9	87504.4	81902.7	105176	116760	141533	102732	118457	132539	150742	153824	153827
M68T312	[M+H]+	Pyrrol	0.66997	0.699449	0.00133955	68.0478	312.375	HMDB0035924	C19907				8502.4	9185.21	9388.11	8539.23	9013.54	8661.99	14391	14985.1	10628.3	14008.7	9940.37	12235.7	16852.9	16067.7	16870.2
M252T138	[M+H]+	Deoxyadenosine	0.982544	0.329103	0.00145382	252.105	138.19	HMDB0000101	C00559	Nucleosides, nucleotides, and analogues	Purine nucleosides	Purine 2'-deoxyribonucleosides	2221.93	1424.08	4713.44	3591.47	3383.98	4091.47	10771.9	5629.17	6452.23	13114.9	8762.06	14297.9	16038	21910.4	21809.7
M148T398	[M+H]+	DL-Glutamic acid	3.64267	0.784154	0.00153498	148.059	398.178	HMDB0060475	C00025	Organic acids and derivatives	Carboxylic acids and derivatives	Amino acids, peptides, and analogues	367856	423234	356304	413841	394758	341834	448620	493111	495946	455389	455321	581936	634390	614368	634303
M119T37	[M+H-C6H12O]+	Zerumbone	3.50553	0.44755	0.00160454	119.083	36.9155		C20262	Lipids and lipid-like molecules	Prenol lipids	Sesquiterpenoids	59345.7	98374.9	71828.4	74054.6	59590.7	63242.8	92512.1	167885	145962	125888	225727	194851	133275	133279	131722
M203T546	(M+H)+	NG,NG-dimethyl-L-arginine(ADMA)	1.97311	0.414079	0.00162318	203.148	546.011						21822.6	12002.1	37694.3	20847.8	13902.5	14070.5	36137.7	37291.7	68471.7	39609.3	50149.3	58960.6	45105.5	44077.1	60835.2
M701T486_2	[M+H]+	Posaconazole	0.31104	0.682377	0.00163206	701.351	485.789			Organoheterocyclic compounds	Diazinanes	Piperazines	1285.32	2086.85	2237.29	1671.28	1746.18	1462.22	2623.71	2236.31	2606.57	2971.16	2726.93	2206.81	2600.88	2558.82	2804.01
M348T437	[M+H]+	Adenosine 5'-monophosphate	8.70894	0.647119	0.00169751	348.069	437.007	HMDB0000045	C00020	Nucleosides, nucleotides, and analogues	Purine nucleotides	Purine ribonucleotides	1.30343e+06	766294	1.50567e+06	1.04939e+06	1.50814e+06	1.73014e+06	2.27228e+06	2.29653e+06	1.79908e+06	2.03326e+06	1.85575e+06	1.89399e+06	2.66765e+06	2.66746e+06	2.72079e+06
M522T195	[M+H]+	1-oleoyl-sn-glycero-3-phosphocholine	11.122	0.770652	0.00171764	522.355	195.016	HMDB0002815		Lipids and lipid-like molecules	Glycerophospholipids	Glycerophosphocholines	3.19312e+06	2.806e+06	3.2063e+06	3.94413e+06	3.43667e+06	2.66776e+06	3.65652e+06	4.12675e+06	4.60455e+06	4.12257e+06	4.3042e+06	4.16941e+06	2.32061e+06	2.27407e+06	2.3226e+06
M404T171	(M-2H+3Na)+	Tyr-Arg	3.36087	0.325814	0.00180561	404.138	171.105						27937.5	26087.3	56246.9	29140.4	32963.6	33713.7	70319	53689.3	98341.4	110659	146478	153051	153475	154103	153483
M60T277	[M+H]+	Trimethylamine	0.751981	0.803238	0.00183884	60.0793	276.904	HMDB0000906	C00565	Organic nitrogen compounds	Organonitrogen compounds	Amines	20981.6	22200.6	19242.8	23554.6	21139.4	19589.8	24770.1	24829	28356.9	25762.2	23655.9	30373.4	27831	27808.8	30279.5
M116T340	[M+H]+	DL-proline	0.332013	0.871721	0.001891	116.068	339.847	HMDB0000162	C00148	Organic acids and derivatives	Carboxylic acids and derivatives	Amino acids, peptides, and analogues	11584	10842.8	10197.5	12257.1	11126.3	10852.6	12780.9	13606.3	12380.4	13536.8	12300.5	12094.4	6910.24	6905.86	7355.91
M302T428	[M+H]+	Flutriafol	0.631632	0.700988	0.00198038	302.132	427.682		C18734	Benzenoids	Benzene and substituted derivatives	Diphenylmethanes	6762.45	8542.01	5560.76	7179.62	7049.64	4739.48	10858.4	10250.3	9874.7	8721.57	8865.4	8255.08	11654.5	11768.9	11949.4
M543T173	(2M+K)+	Tyr-Ala	0.854933	0.207071	0.00200722	543.182	173.263						470.059	605.539	2597.1	486.016	1368.78	1513.58	3781.08	2230.52	4748.38	6450.28	8647.86	8145.04	6198.18	6047.03	6120.77
M184T359	[M+2H]2+	Gly-Tyr-Lys	0.856507	0.382044	0.0021095	184.092	359.197			Organic acids and derivatives	Carboxylic acids and derivatives	Amino acids, peptides, and analogues	2331.55	1799.08	2699.62	1774.81	3889.2	5154.9	5545.05	3739.64	8340.58	10143.9	9144.02	9283.47	12883.8	12884.1	13007.3
M426T175	[M+H]+	Oleoyl-l-carnitine	0.582735	0.461228	0.00219076	426.353	175.45	HMDB0005065		Lipids and lipid-like molecules	Fatty Acyls	Fatty acid esters	1897.09	1816.6	2923.24	2245.22	1648.27	1678.62	4069.44	4206.61	3168.11	3614.65	6986.81	4425.08	2141.09	2265.43	2344.82
M400T178	[M+H]+	L-palmitoylcarnitine	0.58604	0.675869	0.00232163	400.338	177.806	HMDB0000222	C02990	Lipids and lipid-like molecules	Fatty Acyls	Fatty acid esters	4397.23	4483.62	5424.86	5948.61	6764.57	4297.46	7756.03	7267.56	6119.27	7700.62	9627.44	7864.04	5398.63	5161.34	5401.98
M371T436	(M+CH3CN+H)+	Adenosine 3',5'-cyclic phosphate (cAMP)	0.577178	0.533152	0.00233305	371.092	435.779						1087.46	2235.6	1312.29	4330.8	4295.2	4039.35	5290.73	5482.67	5242.95	5677.73	5290.56	5465.17	5483.45	5452.77	5483.15
M246T243_1	[M+H]+	Isovaleryl-l-carnitine	2.29419	0.899265	0.00239785	246.17	242.773			Lipids and lipid-like molecules	Fatty Acyls	Fatty acid esters	1.31033e+06	1.43894e+06	1.25072e+06	1.2274e+06	1.32076e+06	1.30563e+06	1.40361e+06	1.40806e+06	1.51152e+06	1.46861e+06	1.42677e+06	1.51497e+06	2.53477e+06	2.56041e+06	2.53511e+06
M597T487	[M+H]+	Eriodictyol 7-o-neohesperidoside	0.358581	0.616317	0.00251073	597.159	486.976		C09805	Phenylpropanoids and polyketides	Flavonoids	Flavonoid glycosides	1416.5	2495.42	1631.2	1401.79	1697.84	1444.48	3304.33	2757.03	2030.71	2419.46	3234.2	2621.18	685.929	704.987	756.657
M136T88	[M+H]+	2-phenylacetamide	3.83624	0.611259	0.00253562	136.059	88.0935	HMDB0010715	C02505	Benzenoids	Benzene and substituted derivatives	Phenylacetamides	159075	159827	168354	152655	186187	211333	181708	226356	328512	334405	301318	324906	1.02544e+06	908331	931162
M593T251	[M+H]+	Pheophorbide a	0.213376	0.665238	0.00259768	593.264	250.88		C18021	Organoheterocyclic compounds	Tetrapyrroles and derivatives	Chlorins	730.515	691.335	838.725	745.586	950.078	750.309	1169.28	1118.64	1624.49	1031.2	1083.41	1047.95	1517.97	1538.61	1518.27
M377T213	[M+H]+	(-)-riboflavin	0.217843	0.597353	0.00267222	377.142	213.331	HMDB0000244	C00255	Organoheterocyclic compounds	Pteridines and derivatives	Alloxazines and isoalloxazines	398.582	636.499	642.827	556.191	737.424	1012.27	1050.24	1314.05	1236.09	1265.84	911.521	891.32	1496.02	1384.47	1384.92
M328T37	[M+H]+	D-erythro-sphingosine c-20	0.802644	0.827373	0.00268442	328.317	36.946			Organic nitrogen compounds	Organonitrogen compounds	Amines	24361.6	31338.3	25211.9	30287.9	28335.4	26067.7	30109.7	35594.6	35667	31865.5	33371.4	33546.7	13397.1	13187.2	13400.3
M480T155	[M+H]+	Lpe 18:1	2.14705	0.512095	0.00287833	480.304	155.355			Lipids and lipid-like molecules	Glycerophospholipids	Glycerophosphoethanolamines	40097.8	38356.1	45666.8	15149.8	52373.8	41938	48004.6	60464.5	92047.7	99539.1	73450	82624.7	121136	115151	115134
M595T247	[M+Na]+	Ganoderic acid h	0.25146	0.762714	0.00299092	595.28	247.307			Lipids and lipid-like molecules	Prenol lipids	Triterpenoids	2087.56	2115.8	1521.79	1850.62	2162.39	1671.47	2460.97	2573.02	2330.21	2735.29	2080.87	2778.91	2636.78	2679.92	2679.72
M666T394	[M+H]+	1-palmitoyl-2-azelaoylphosphatidylcholine	0.556126	0.43195	0.00307214	666.425	394.023			Lipids and lipid-like molecules	Glycerophospholipids	Glycerophosphocholines	1191.84	446.965	1117.24	3348.35	2313.32	1816.02	2915.39	3056.48	5152.68	5103.38	3843.4	3620.66	5981.38	5982.69	6117.97
M135T37	[M+H]+	3,4-dimethylbenzaldehyde	1.69009	0.460449	0.00309598	135.078	36.938			Benzenoids	Benzene and substituted derivatives	Benzoyl derivatives	13478.7	20712.8	20339.3	19943.6	14986.2	16523.4	20849.7	39066.4	38066.4	29649.8	58087.4	44455	33176.8	33825.5	34250.2
M268T172	[M+H]+	Adenosine	21.8603	0.346491	0.00336615	268.103	172.018	HMDB0000050	C00212	Nucleosides, nucleotides, and analogues	Purine nucleosides		1.20597e+06	1.20246e+06	2.99547e+06	1.0682e+06	1.49501e+06	1.68979e+06	3.23874e+06	2.11303e+06	4.34283e+06	4.93933e+06	6.70479e+06	6.53185e+06	6.52887e+06	6.53047e+06	6.74371e+06
M135T228	[M+H-NH3]+	Thio-p-toluamide	0.942054	0.723228	0.00358029	135.028	227.649			Benzenoids	Benzene and substituted derivatives	Toluenes	19408.5	11669.6	19010.4	24541.2	22428.7	19715.3	25020.6	24994.1	29753.2	27725.8	25459	28509	52354	53933.2	53951.1
M594T197	[M+H]+	Ergocristam	0.53102	0.770864	0.00358167	594.302	197.496			Alkaloids and derivatives	Ergoline and derivatives	Lysergic acids and derivatives	8096.65	7557.53	7979.65	8366.95	9162.91	7517.98	10127	9622.24	11030.1	9437.05	13221.7	9713.85	5724.37	5962.14	5961.92
M116T67	[M+H-CH2O2]+	N-methyl-l-glutamic acid	0.764151	0.700594	0.0038541	116.068	67.315	HMDB0062660	C01046	Organic acids and derivatives	Carboxylic acids and derivatives	Amino acids, peptides, and analogues	11107.1	14658.6	9632.5	13270.5	10346.8	10454.3	14290	17901.1	18376.6	19261.7	16747.3	12581.8	19512.6	19531.5	21348.7
M293T175	[M+H]+	Pyroglu-tyr	0.540271	0.354293	0.00388958	293.1	174.858			Organic acids and derivatives	Carboxylic acids and derivatives	Amino acids, peptides, and analogues	1178.4	708.675	2427.27	586.89	548.868	1370.86	2869.85	1831.45	2236.25	3784.43	3501.62	5028.73	4379.9	4214.52	4401.75
M600T195	[M+Na]+	Destruxin a	0.499605	0.778619	0.00494705	600.326	194.875			Organic acids and derivatives	Peptidomimetics	Depsipeptides	6973.12	5118.93	6984.56	7776.97	7268.79	7468.99	7670.64	8274.47	8638.36	9176.43	10489.6	9167.35	5372.5	5371.04	5461.59
M102T51	[M+H-C6H8O2]+	N-(.beta.-ketocaproyl)-dl-homoserine lactone	1.7188	0.745688	0.00542787	102.053	50.998		C11839	Organic acids and derivatives	Carboxylic acids and derivatives	Amino acids, peptides, and analogues	72724.7	84683.3	76260.2	72192	80210	70530.3	75592.6	128563	100200	97344.6	108606	102015	43652.1	43580.9	45197.4
M228T207	[M+H]+	Deoxycytidine	0.570877	0.576627	0.00545551	228.095	206.624	HMDB0000014	C00881	Nucleosides, nucleotides, and analogues	Pyrimidine nucleosides	Pyrimidine 2'-deoxyribonucleosides	2696.52	1514.1	3216.74	3238.06	3561.41	2985.63	3426.27	3714.88	5066.36	4843.73	6380.9	6418.09	8687.84	8788.21	8688.98
M444T455	[M+H-C6H10O5]+	Guanosine 5'-diphospho-.alpha.-d-mannose	0.276185	0.745686	0.0057419	444.027	454.671	HMDB0001163	C00096	Nucleosides, nucleotides, and analogues	Purine nucleotides	Purine nucleotide sugars	2335.84	2216.86	1856.13	2519.18	2461.41	2433.06	2596.88	3095.56	2828.93	4018.83	2885.75	3110.65	5446.96	5373.89	5451.34
M161T252	[M+H]+	2,3-dihydroxynaphthalene	0.731796	0.536822	0.00676364	161.035	251.843		C16213	Benzenoids	Naphthalenes	Naphthols and derivatives	4028.44	4660.57	4589.35	7080.15	5211.6	4598.56	6387.3	11210.3	7018.46	12222.6	12589.2	6770.84	6185.44	7549.26	6214.52
M152T227	[M+H]+	Guanine	3.95556	0.744378	0.006948	152.055	227.358	HMDB0000132	C00242	Organoheterocyclic compounds	Imidazopyrimidines	Purines and purine derivatives	425659	232871	398709	488216	484883	429077	510012	507259	606657	566375	533861	579820	953727	953889	970966
M224T286	(M+CH3COO+2H)+	1-Deoxynojirimycin	0.268749	0.811322	0.00709559	224.111	285.528	HMDB0035359	C16843	Organoheterocyclic compounds	Piperidines		4233.82	4753.11	4092.78	3551.46	4114.91	3783.87	5049.22	4687.34	5212.32	5630.8	4139.51	5515.37	7376.86	7372.78	7650.61
M202T351	[M+H]+	2-oxo-5-(3,3-dimethylguanidine-1-yl)pentanoic acid	0.281766	0.701438	0.0081123	202.116	351.479	HMDB0240212		Organic acids and derivatives	Keto acids and derivatives	Short-chain keto acids and derivatives	2053.32	1136.04	1429.45	2118.91	1727.13	1505.37	2326.55	2310.85	2694.75	1720.38	2437.25	2724.21	2970.63	2896.35	2971.14
M257T258	[M+Na]+	(2r)-5-methoxy-2-methyl-2,3,8,9-tetrahydrofuro[2,3-h]chromen-4-one	0.262335	0.785714	0.00824518	257.072	257.75			Organoheterocyclic compounds	Benzopyrans	1-benzopyrans	2595.14	2857.68	2507.49	2766.41	2635.02	2239.54	2701	2905.16	3676.78	3948.67	3101.8	3522.77	2850.04	2850.04	2846.31
M244T295	[M+H]+	Cytarabine	0.195739	0.865825	0.00840779	244.102	295.137	HMDB0015122	C02961				5248.31	5244.9	4048.2	4940.33	4779.83	5142.85	5525.6	5767.93	5404.25	6052.83	5205.08	6005.46	8162	8724.38	8726.62
M401T410	[M+H]+	Pro-Glu-Arg	0.60277	0.845653	0.00849918	401.21	410.366			Organic acids and derivatives	Carboxylic acids and derivatives	Amino acids, peptides, and analogues	23248.9	20624.8	24795.8	25363.1	23865.8	20885.4	24413.6	25566	29473.1	29904.3	29338.7	25418.9	44587.2	44587.3	45077
M156T453	(M+H)+	L-Histidine	1.69762	0.7957	0.00922003	156.074	452.695	HMDB0000177	C00135	Organic acids and derivatives	Carboxylic acids and derivatives	"Amino acids, peptides, and analogues"	123481	83611.4	114005	135650	122944	112080	134141	149281	150946	134108	132642	168269	153840	146578	146741
M241T445	[M+H]+	L-cystine	1.46081	0.708502	0.00999836	241.028	444.561	HMDB0000192	C00491	Organic acids and derivatives	Carboxylic acids and derivatives	Amino acids, peptides, and analogues	44135.7	55027.5	47767.2	49368.5	49885.6	46965.9	43021.3	78730	71097.4	69658.2	63834	87420.2	191200	189113	191208
M416T384	[M+H]+	Leu-Gln-Arg	0.29549	0.753223	0.0103019	416.257	383.81			Organic acids and derivatives	Carboxylic acids and derivatives	Amino acids, peptides, and analogues	3516.41	3531.14	2787.76	3094.07	3137.03	4418.81	3944.87	4166	5359.65	4931.11	3759.36	5035.73	6082.86	5777.35	6090.41
M751T236	[M+H-3H2O]+	Okadaic acid	0.371042	0.527191	0.0112585	751.427	236.361		C01945	Organic oxygen compounds	Organooxygen compounds	Ethers	1465.82	1571.18	977.904	1318.62	1190.45	1240.86	1883.53	1591.04	2100.46	3175.17	2067.91	3910.6	2435.66	2434.81	2529.21
M192T397	(M-H+2Na)+	O-Acetyl-L-serine	0.744077	0.729876	0.0114106	192.022	397.214	HMDB0003011	C00979	Organic acids and derivatives	Carboxylic acids and derivatives	"Amino acids, peptides, and analogues"	13947.1	22689.6	13434.8	12967.7	17875.6	16615.5	20524.8	19478.1	27068.3	21155.3	20478.7	24920.7	37844.7	39317.8	37798.6
M112T446	[M+H]+	Cytosine	0.956649	0.674862	0.0116259	112.048	445.586	HMDB0000630	C00380	Organoheterocyclic compounds	Diazines	Pyrimidines and pyrimidine derivatives	15051.7	12642.6	15270.6	18823.5	17519.1	14429.6	20070	31917.1	28349.8	18551.1	20291.8	19718.7	29152.5	28652.8	29077.4
M471T435	[M+H]+	Evodin	0.0787948	0.910762	0.0128578	471.225	435.311		C03514	Lipids and lipid-like molecules	Prenol lipids	Triterpenoids	2527.52	2428.07	2339.24	2240.43	2315.8	2127.35	2524.96	2482.86	2549.65	2786.13	2565.95	2438.49	3644.04	3768.31	3773.62
M362T43	[M+H-2H2O]+	C-6 ceramide	3.68807	0.60228	0.0130426	362.323	43.463			Lipids and lipid-like molecules	Sphingolipids	Ceramides	120936	165316	189634	166497	155982	185867	116809	244015	304241	286707	342802	339602	602998	609918	602991
M133T381	[M+H]+	DL-asparagine	0.444366	0.790479	0.0130736	133.058	380.966	HMDB0000168	C00152	Organic acids and derivatives	Carboxylic acids and derivatives	Amino acids, peptides, and analogues	6910.14	7688.44	5115.19	7955.23	6677.35	5705.92	6996.33	9071.65	7714.99	8549.24	8869.52	9466.67	12324.9	11675	11670.2
M496T197	[M+H]+	1-palmitoyl-sn-glycero-3-phosphocholine	13.5036	0.668712	0.0130784	496.339	197.496	HMDB0010382		Lipids and lipid-like molecules	Glycerophospholipids	Glycerophosphocholines	2.9074e+06	2.61877e+06	2.85088e+06	3.57814e+06	3.08541e+06	2.22041e+06	3.42783e+06	3.72799e+06	4.41043e+06	3.85271e+06	6.3747e+06	4.01866e+06	2.18509e+06	2.14418e+06	2.18497e+06
M494T421	[M+Na]+	Puromycin	0.234863	0.672198	0.0138751	494.218	421.01		C01610	Nucleosides, nucleotides, and analogues	Purine nucleosides	Purine 3'-deoxyribonucleosides	1665.69	1174.87	1364.08	1229.05	617.008	733.403	1729.18	1353.63	1832.35	1998.31	1538.65	1640.27	2674.98	2561.45	2696.98
M136T72	[M+H]+	D-(+)-amphetamine	2.31176	0.32945	0.0154089	136.11	71.603	HMDB0015516	C07884	Benzenoids	Benzene and substituted derivatives	Phenethylamines	21849.1	26788.3	32359.5	20029.2	1331.3	37247.8	24907.9	32931.8	104579	120075	67444.6	73814.2	14920	14915.6	15501.4
M398T65	[M+H]+	Solanidine	0.459964	0.740928	0.0157927	398.359	65.093	HMDB0003236	C06543	Lipids and lipid-like molecules	Steroids and steroid derivatives	Steroidal alkaloids	4784.71	4558.04	5074.38	6059.97	4665.98	3110.76	5388.29	7755.92	5647.1	5385.66	6937.49	7018.62	1794.43	1661.61	1794.79
M258T173	[M+H]+	2'-o-methylcytidine	0.70643	0.687706	0.0158864	258.105	173.341						8217.36	4315.66	8646.82	10957.3	11180.3	9392.48	9255.93	11313	15643.3	12625.7	14342.9	13465.1	23835.3	24475.6	24477.6
M368T78	[M+NH4]+	Methyl 2-(4a,6,10a-trihydroxy-1-methyl-5,10-dioxo-3,4-dihydro-1h-benzo[g]isochromen-3-yl)acetate	0.228018	0.409734	0.0159608	368.127	77.9735			Organoheterocyclic compounds	Naphthopyrans	Naphthopyranones	200.337	306.795	464.867	347.329	116.679	396.588	310.662	433.857	1082.8	800.716	652.899	1191.71	7542.28	7541.42	7189.26
M123T64	[M+H]+	Niacinamide	10.0765	0.841255	0.0161435	123.055	64.305	HMDB0001406	C00153	Organoheterocyclic compounds	Pyridines and derivatives	Pyridinecarboxylic acids and derivatives	5.31949e+06	4.52481e+06	5.54086e+06	5.95195e+06	6.23441e+06	5.4706e+06	5.23223e+06	6.66089e+06	6.92578e+06	6.79434e+06	6.68315e+06	6.98079e+06	1.0293e+07	1.02694e+07	1.03138e+07
M518T229	[M+H+NH3+2i]+	Dibutyl chlorendate	0.311132	0.597895	0.0164168	517.974	228.898			Organic acids and derivatives	Carboxylic acids and derivatives	Dicarboxylic acids and derivatives	1036.72	1838.6	1091.7	1343.8	1100.05	1218.85	2538.31	835.511	2557.48	2379.01	2444.04	2006.62	387.768	412.017	387.841
M154T370	[M+H]+	Dopamine	1.08981	0.617395	0.0167435	154.081	369.968	HMDB0000073	C03758	Benzenoids	Phenols	Benzenediols	17498.8	11147	17987.2	17633.4	16889.3	12614	20231.1	40497.8	25687.2	21604.9	23545.2	20313.8	15446.3	15553.2	17108.5
M278T296	[M+H]+	Gln-met	0.402723	0.50188	0.0173443	278.113	295.719	HMDB0028803		Organic acids and derivatives	Carboxylic acids and derivatives	Amino acids, peptides, and analogues	1517.22	2031.11	1489.51	1472.16	885.55	1724.9	2655.96	3165.09	3643.3	3258.75	4588.02	861.459	1555.98	1446.09	1558.22
M150T249_2	[M+H]+	3-methyladenine	3.63042	0.659705	0.0174963	150.076	248.617	HMDB0011600	C00913	Organoheterocyclic compounds	Imidazopyrimidines	Purines and purine derivatives	229736	54836.3	226684	314255	286271	227770	285697	317163	406185	328607	330155	362726	499572	497712	499577
M295T346_2	[M+H]+	Aspartame	0.368942	0.830496	0.0175914	295.126	346.389		C11045	Organic acids and derivatives	Carboxylic acids and derivatives	"Amino acids, peptides, and analogues"	7644.2	6123.83	7648.96	9922.25	9349.63	7998.93	9948.3	10255.8	9513.98	9764.68	9026.69	10115.6	12502.7	12458.2	12543.8
M458T421	[M+H]+	Pro-Trp-Arg	0.407498	0.803164	0.0184782	458.231	420.773			Organic acids and derivatives	Carboxylic acids and derivatives	Amino acids, peptides, and analogues	8953.41	6461.56	6624.89	7787.6	6563.78	6027.8	7879.98	10641.4	8581.16	9150.47	8774.49	7787.43	13867.3	13516.3	13869.1
M166T158	[M+H]+	N-methyl-3,4-(methylenedioxy)benzylamine	1.18264	0.700597	0.0187543	166.07	158.41						32239.8	11557.2	28134.3	41369.2	37052.8	31354.6	38169.6	40405.8	51769.3	41927.8	42320.3	44768.5	64169.4	64688.1	64176.1
M487T240	[2M+H]+	Cytidine	3.47742	0.605503	0.0196026	487.176	239.734	HMDB0000089	C00475	Nucleosides, nucleotides, and analogues	Pyrimidine nucleosides		95373.8	57253.3	180852	102749	177797	173167	157790	168548	239417	191272	243815	299221	289921	298091	289974
M112T240	[M+H-C5H9O7P]+	Cytidine 3'-monophosphate	2.01114	0.760305	0.0198765	112.049	240		C05822				89966.2	70212.9	119865	93085.1	119045	119482	109845	117542	143991	130112	138961	164037	228182	229971	229953
M369T544	[M+H]+	Perindopril	0.679139	0.832466	0.0200166	369.247	543.769	HMDB0014928	C07706	Organic acids and derivatives	Carboxylic acids and derivatives	Amino acids, peptides, and analogues	27131.2	27411.9	23778.1	26910.8	32717.7	28669.4	28399.8	29156.7	38468.7	36493.7	32919.1	34713.1	59870.6	61626.9	59842
M225T86	[2M+H]+	4,6-dihydroxypyrimidine	0.635152	0.77898	0.0203933	225.059	86.1485			Organoheterocyclic compounds	Diazines	Pyrimidines and pyrimidine derivatives	16790.9	12363.9	12662.3	16413.2	17633.2	14825.8	17156.8	18582.6	21895.7	15990.2	18500.2	24295.1	40287.5	36836.5	39293.4
M106T64	[M+H-H2O]+	Picolinic acid	0.510799	0.834153	0.0218315	106.026	64.119	HMDB0002243	C10164	Organoheterocyclic compounds	Pyridines and derivatives	Pyridinecarboxylic acids and derivatives	17520.1	13135.6	20505.6	19963.5	20936.4	18194.2	20734.6	24583.5	21851	23293	20830.6	20883.7	19459.4	24264.8	19717.5
M695T437	[2M+H]+	Adenosine 3'-monophosphate	0.369587	0.672564	0.0230111	695.127	437.261	HMDB0003540	C01367	Nucleosides, nucleotides, and analogues	Ribonucleoside 3'-phosphates		3169.66	1730.49	4076.74	2430.33	4443.27	4840.65	5942.16	6577.19	4378.62	5009.78	4270.95	4585.86	10188	10623.1	10619.6
M137T170_2	[M+H]+	Hypoxanthine	16.2088	0.637181	0.0266508	137.046	170.015	HMDB0000157	C00262	Organoheterocyclic compounds	Imidazopyrimidines	Purines and purine derivatives	3.309e+06	3.18775e+06	3.01293e+06	4.0484e+06	3.72812e+06	3.29443e+06	3.62298e+06	4.39711e+06	4.35012e+06	4.70106e+06	8.19756e+06	7.03067e+06	4.56408e+06	4.41267e+06	4.53226e+06
M428T175	[M+H]+	Stearoyl-l-carnitine	0.33153	0.66017	0.027433	428.369	174.786	HMDB0000848		Lipids and lipid-like molecules	Fatty Acyls	Fatty acid esters	1941.14	2685.74	2755.01	1751.87	1536.83	2103.9	3386.95	3022.88	1857.94	2854.3	4628.87	3599.4	1287.23	1022.88	1292.39
M445T337	[M+H]+	Mitoxantrone	0.169097	0.805444	0.0274355	445.218	337.158	HMDB0015335	C11195	Benzenoids	Anthracenes	Anthraquinones	1299.18	905.887	1341.23	1365.05	1746.1	1404.39	1428.65	1666.66	1803.1	1780.28	1549.06	1781.45	1107.95	1089.84	1107.45
M479T446	[M+H-NH3]+	21-deacetoxy-11-oxodeflazacort-3,20-hydrazinecarboxamide	0.157641	0.887694	0.0282941	479.242	445.831			Lipids and lipid-like molecules	Steroids and steroid derivatives	Pregnane steroids	2612.78	2835.92	2813.33	2853.21	3193.03	2261.58	3222.73	3257.82	3105.2	2896.39	3126.28	3057.74	3970.39	4268.36	3971.05
M258T254	[M+H]+	3-methylcytidine	0.476559	0.734566	0.0301245	258.105	253.923						6381.76	2737.32	6229.52	7988.17	6409.54	5282.09	6478.16	7037.36	9230.63	7721.86	8438.99	8778.84	9586.73	9728.74	9729.47
M550T193	[M+H]+	1-o-hexadecyl-2-o-(2e-butenoyl)-sn-glyceryl-3-phosphocholine	1.4151	0.810907	0.0333648	550.382	192.542			Lipids and lipid-like molecules	Glycerophospholipids	Glycerophosphocholines	85466.7	75428.9	79206	107241	91142.1	62235.9	86834.8	110375	120895	101531	103176	94669.7	37243.8	36442.7	37228.5
M408T216	[M+H]+	Sitagliptin	0.230368	0.737078	0.035501	408.133	215.936	HMDB0015390		Organic acids and derivatives	Carboxylic acids and derivatives	Amino acids, peptides, and analogues	1212.41	1900.21	1638.28	1520.69	828.258	1126.63	1877.93	2249.43	1822.63	1319.7	1908.39	1982.86	1868.04	1929.08	1928.83
M248T324	[M+H]+	3-hydroxybutyrylcarnitine	0.542702	0.767091	0.0360174	248.146	324.454	HMDB0062735		Lipids and lipid-like molecules	Fatty Acyls	Fatty acid esters	7086.13	7439.44	7046.07	7305.85	8200.94	7490.19	7638.31	7877.86	9153.52	9187.26	13749.9	10494	10907.7	10907.9	10675
M400T64	[M+H]+	Demissidine	1.0311	0.801719	0.0363325	400.375	63.8075						33435.9	38555.6	37353.9	42980.5	35756.6	26548.2	37223.9	55421.4	41829.4	37586.8	47338.4	48313.3	16713.4	19252.4	16704.6
M399T522	[M+H]+	S-adenosylmethionine	1.73968	0.468135	0.0375773	399.141	522.324	HMDB0001185	C00019	Nucleosides, nucleotides, and analogues	5'-deoxyribonucleosides	5'-deoxy-5'-thionucleosides	13447.7	29929	27247.1	24709.9	27923.9	24975.7	70435	64210.6	44517.4	23901.2	20945.9	92636.4	81869.9	77213.9	81509
M130T77	[M+H-CH3ON]+	DL-arginine	0.554075	0.826423	0.0382698	130.084	77.2745	HMDB0000517/HMDB0003416	C00792	Organic acids and derivatives	Carboxylic acids and derivatives	Amino acids, peptides, and analogues	24714.1	16192.6	21891	23573.3	23936.5	22840.8	20216.6	29771.1	29364.9	27657.9	25161.7	28941.8	34193.3	34193.3	34042.4
M524T159	[M+H]+	1-Stearoyl-sn-glycerol 3-phosphocholine(LPC(18:0))	6.64618	0.554393	0.0385945	524.366	158.975	HMDB0010384	C04230	Lipids and lipid-like molecules	Glycerophospholipids	Glycerophosphocholines	364292	344449	436043	444951	443436	381009	445304	496255	656877	627196	1.35489e+06	774117	740883	742469	707581
M484T506	[M+NH4]+	Androstan-3-ol-17-one 3-glucuronide	0.41473	0.870911	0.0395164	484.272	506.475	HMDB0004484	C11136	Lipids and lipid-like molecules	Steroids and steroid derivatives	Steroidal glycosides	11769.4	14303.6	12764.5	13005.5	13944.7	10463.6	14683	15914.7	16203.2	12581.1	14166.8	14004.8	20940.6	20415.2	20418.6
M221T321	[M+H]+	Thr-Thr	0.427843	0.531806	0.0463744	221.111	321.052			Organic acids and derivatives	Carboxylic acids and derivatives	Amino acids, peptides, and analogues	1017.63	2077.01	1162.23	3021.89	1953.26	1722.77	4527.39	3818.57	4019.86	4559.3	3310.49	363.599	2221.94	2709.97	2090.1
M231T426	[M+H]+	Pro-Asp	0.730046	0.829165	0.0491201	231.095	426.385			Organic acids and derivatives	Carboxylic acids and derivatives	Amino acids, peptides, and analogues	41894	29273.5	35739.3	36353.2	41357.8	25680.5	37046.7	43602.2	40839.3	43354.2	38872.3	49912.1	62745.8	65114.6	62803.2
