# Supplementary material for: PRRSV hijacks DDX3X protein and induces ferroptosis to facilitate viral replication
Source: Vet Res. 2024 Aug 18;55:103. doi: 10.1186/s13567-024-01358-y (PMC11331664; doi:10.1186/s13567-024-01358-y)
Supplement: Supplementary file 9 — Additional file 9. Detailed information on DEMs identified in negative ion mode. [file 13567_2024_1358_MOESM9_ESM.xlsx]

## Sheet: Sheet1
ID	adduct	Name	VIP	Fold change	p-value	m/z	rt(s)	HMDB	KEGG	SuperClass	Class	SubClass	R-1	R-2	R-3	R-4	R-5	R-6	M-1	M-2	M-3	M-4	M-5	M-6	QC-1	QC-2	QC-3
M540T202	[M+CH3COO]-	Phosphatidylcholine lyso alkyl 16:0	2.94198	0.39932	2.70054e-09	540.36	201.844			Lipids and lipid-like molecules	Glycerophospholipids	Glycerophosphocholines	33667.7	34263.6	29728.2	40707.8	33769.7	27283.7	79881.8	86857.4	85091.6	84146.9	87102.9	76320.4	55815.1	53351.2	55785.9
M734T147	[M-H]-	1,2-dilinolenoyl-sn-glycero-3-phosphoethanolamine	1.47495	1.74148	7.62881e-09	734.468	146.958	HMDB0009161		Lipids and lipid-like molecules	Glycerophospholipids	Glycerophosphoethanolamines	24611.8	24436.1	23943.5	23153.5	23258.5	21182.6	14386.2	13445.9	13876.3	13357.2	12726	12936.5	8707.97	8776.33	8731.49
M579T478_2	[M-H]-	Uridine 5'-diphosphoglucuronic acid	11.0551	0.386393	2.02098e-08	579.025	478.363	HMDB0000935		Nucleosides, nucleotides, and analogues	Pyrimidine nucleotides	Pyrimidine nucleotide sugars	426257	372548	385989	394130	472652	484881	958222	1.04029e+06	1.15909e+06	1.19984e+06	1.05043e+06	1.15658e+06	2.23736e+06	2.26184e+06	2.22598e+06
M579T461	[M-H]-	Uridine 5'-diphosphoglucuronic acid (UDP-D-glucuronate)	2.6412	0.540057	2.18173e-08	579.019	460.548			Nucleosides, nucleotides, and analogues	Pyrimidine nucleotides	Pyrimidine nucleotide sugars	49269.4	46551.4	48453	51296.7	51455.6	49355.4	95414.7	91715	92332.2	90609.3	80113	98612.5	128912	133836	128860
M214T397	[M-H]-	sn-Glycerol 3-phosphoethanolamine	3.90503	1.57422	2.31086e-08	214.047	396.928	HMDB0000114	C01233	Lipids and lipid-like molecules	Glycerophospholipids	Glycerophosphoethanolamines	186258	200856	177304	176946	184452	189071	113059	129106	115978	118353	113521	118197	240687	240681	235565
M500T458	[M-H]1-	Leukotriene d4	0.703467	7.01824	5.90941e-08	500.277	458.493	HMDB0003080	C05951	Lipids and lipid-like molecules	Fatty Acyls	Eicosanoids	2654.51	2516.96	2486.86	3224.46	2751.03	3357.44	636.537	81.8163	314.637	501.509	521.479	365.035	1027.01	1054.29	1053.96
M535T436	[M-H]-	Udp-xylose	0.944227	0.572082	6.76096e-08	535.03	435.862		C00190	Nucleosides, nucleotides, and analogues	Pyrimidine nucleotides	Pyrimidine ribonucleotides	6733.57	6380.18	7429.14	7250.67	7714.66	6833.37	11263.7	11707.6	12376.3	13472	12411	12782.6	18909.5	19014.4	18958.8
M145T376	[M-H]-	Glutamine	5.1555	1.6241	9.1093e-08	145.062	376.056	HMDB0000641	C00064	Organic acids and derivatives	Carboxylic acids and derivatives	Amino acids, peptides, and analogues	310210	314100	290909	309988	308531	296297	167745	171168	216525	201611	177661	192087	432700	437880	432712
M585T247	[M-H]-	Desferrioxamine d2	0.589707	0.38576	1.30177e-07	585.332	246.513						1452.89	1207.99	1174.75	1637.92	1326.09	721.033	2951.18	3387.71	3457.99	3436.56	3121.13	3141.14	2793.62	3242.54	2837.04
M168T494_2	[M-H]-	6-Hydroxydopamine	5.80264	1.48165	1.91009e-07	168.043	494.094	HMDB0001537		Benzenoids	Phenols	Benzenediols	444536	456077	434957	417493	477100	458704	285346	312395	335269	305411	285302	291061	646558	646535	635241
M332T465	[M-H]-	Glu-Gly-Glu	0.849039	0.641493	4.6815e-07	332.106	464.517			Organic acids and derivatives	Carboxylic acids and derivatives	Amino acids, peptides, and analogues	8855.72	8549.44	8923.6	9013.97	7291.15	8467.71	12714.6	13591.8	12457.6	14254.6	12566	14075.8	21323.6	21321.4	21618.3
M365T494	[M-H]-	Boldenone sulfate	0.644099	1.67936	5.33153e-07	365.12	494.365			Lipids and lipid-like molecules	Steroids and steroid derivatives	Sulfated steroids	4432.42	5056.06	4077	4413.8	5021.73	4896.21	2627.23	2804.79	2894.96	2822.16	2733.06	2729.6	7128.92	7133.9	6920.47
M404T170	[M-H]-	N-arachidonoyl-3-hydroxy-.gamma.-aminobutyric acid	0.831606	1.48058	5.76282e-07	404.286	170.141			Organic acids and derivatives	Carboxylic acids and derivatives	Amino acids, peptides, and analogues	9398.42	9254.54	8650.02	9866.06	9180.36	9082.96	5680.85	6184.96	7073.83	6413.97	6399.14	5686.78	8603.32	8603.53	8373.4
M162T206_2	[M-H]-	Acetylcysteine	3.625	0.271634	7.48764e-07	162.022	205.661	HMDB0001890	C06809	Organic acids and derivatives	Carboxylic acids and derivatives	Amino acids, peptides, and analogues	23808.8	13151.9	23196.7	42125.1	30238	33772.7	93013.7	114082	115033	111865	82688	95513.3	154932	155824	155029
M509T40	[M-H]-	1-oleoyl-2-hydroxy-sn-glycero-3-phospho-(1'-rac-glycerol)	5.05068	0.578942	7.96509e-07	509.281	40.397			Lipids and lipid-like molecules	Glycerophospholipids	Glycerophosphoglycerols	221641	255042	215736	206564	257180	202974	418220	367642	405915	424560	354640	376646	747520	742997	747525
M544T531	[M-H-CO2]-	Benzoic acid, 3-[[(3-carboxycyclohexyl)amino]carbonyl]-4-[3-[4-(4-phenoxybutoxy)phenyl]propoxy]-	0.437199	3.44927	9.5938e-07	544.277	531.019			Organic acids and derivatives	Carboxylic acids and derivatives	Amino acids, peptides, and analogues	1248.74	1295.15	1245.55	1106.87	1421.29	1517.83	273.808	118.628	406.246	557.938	423.186	491.814	1316.76	1316.8	1339.44
M151T233	[M-H]-	Xylitol	1.05908	0.63273	9.67713e-07	151.061	233.033	HMDB0002917	C00379	Organic oxygen compounds	Organooxygen compounds	Carbohydrates and carbohydrate conjugates	12321.7	14040.2	12656.5	12970.7	13188.7	12252.7	19375	21702.1	22125.1	21254.5	17884.9	20033.5	37519.6	37269.3	37532.3
M146T444	(M-H)-	L-Glutamate	0.998532	0.717538	1.75828e-06	146.045	444.018	HMDB0000148	C00025	Organic acids and derivatives	Carboxylic acids and derivatives	"Amino acids, peptides, and analogues"	20180.4	16002.4	18492.4	18838.2	19308.2	17469.9	25062.6	25474	26774.5	24194.1	25363.3	26839.7	26575.5	26574.9	26968.9
M597T245	[M-H]-	Phe-met-arg-phe-amide	5.1633	0.433333	1.93046e-06	597.297	244.82			Organic acids and derivatives	Carboxylic acids and derivatives	Amino acids, peptides, and analogues	116381	91780.3	117769	133572	126845	112501	217044	271590	326579	264999	256707	275811	223375	223257	224919
M506T504	[M-H]-	Adenosine 5'-triphosphate (atp)	0.632671	0.636258	1.95252e-06	505.982	503.9	HMDB0000538	C00002	Nucleosides, nucleotides, and analogues	Purine nucleotides	Purine ribonucleotides	4418.65	3653.98	5115.88	4672.43	4781.76	4455.22	6557.1	7728.84	7165.34	7131.42	6714.78	7292.05	9617.53	9295.4	9304.45
M453T262	[M-H]-	Methotrexate	0.495535	0.579138	2.01483e-06	453.184	261.503	HMDB0014703	C01937	Organoheterocyclic compounds	Pteridines and derivatives	Pterins and derivatives	2360.6	1897.88	1954.23	2311.9	2453.61	2147.69	3709.11	4050.25	4305.27	3596.08	3500.21	3503.63	5966.76	5785.6	5789.15
M114T313_2	[M-H]-	Proline	3.60629	0.628233	2.66933e-06	114.056	312.983	HMDB0000162	C00148	Organic acids and derivatives	Carboxylic acids and derivatives	Amino acids, peptides, and analogues	143714	122148	132271	134365	144528	139897	187018	208773	243233	229890	216827	214611	348081	348066	346376
M606T431_4	[M-H]-	Udp-n-acetylglucosamine	8.35804	0.721129	3.09392e-06	606.072	431.429	HMDB0000290	C00043	Nucleosides, nucleotides, and analogues	Pyrimidine nucleotides	Pyrimidine nucleotide sugars	1.39517e+06	1.13626e+06	1.24769e+06	1.33918e+06	1.37143e+06	1.27973e+06	1.69582e+06	1.76933e+06	1.94303e+06	1.83975e+06	1.71242e+06	1.81367e+06	2.71899e+06	2.69092e+06	2.73279e+06
M583T247_2	[M-H-CO2]-	Gambogic acid	0.61015	0.552413	3.18682e-06	583.317	247.398		C10062	Organoheterocyclic compounds	Benzopyrans	1-benzopyrans	2225.51	3006.72	2686.37	3110.4	2914.02	2780.07	4593.99	4628.14	5245.08	5491.23	4588.61	5725.77	5431.81	5431.59	5390.56
M127T376	(M-H)-	Dihydrothymine	2.77476	1.6423	4.51396e-06	127.051	376.077	HMDB0000079	C00906	Organoheterocyclic compounds	Diazines	Pyrimidines and pyrimidine derivatives	105562	91929	82920.1	89670.5	84528.4	86511.1	48617.5	51105.1	59705.7	60237.9	51285.4	58537.7	120264	120763	120755
M114T395	(M-H)-	Maleamic acid	1.28394	0.796744	4.7577e-06	114.02	394.8						68054.5	68556.7	63103.1	70858.1	66436.7	59728.6	79479.6	85066.3	83820.3	84538.6	80736.8	84307	115182	114652	115181
M116T240	[M-H]-	Acetylglycine	1.11867	0.335176	5.62337e-06	116.017	239.837	HMDB0000532	C02055	Organic acids and derivatives	Carboxylic acids and derivatives	Amino acids, peptides, and analogues	2244.6	3513.23	3577.11	5738.69	5852.32	2220.81	12874.2	11699.1	13188	9671.32	11575.3	10050.6	6724.75	5451.75	6698.59
M319T481	[M-H-H2O]-	5'-phosphoribosyl-5-amino-4-imidazolecarboxamide (aicar)	0.68596	0.649393	6.59924e-06	319.04	480.758	HMDB0001517	C04677	Nucleosides, nucleotides, and analogues	Imidazole ribonucleosides and ribonucleotides	1-ribosyl-imidazolecarboxamides	6160.86	5749.27	5323.23	5983.81	6361.09	6594.11	8684.1	10089.6	8725.05	10392.9	9401.18	8409.05	12235.1	12487.9	12235.1
M222T262	[M-H]-	N-acetyl-d-galactosaminitol	2.78289	0.726169	7.99269e-06	222.097	261.598			Organic oxygen compounds	Organooxygen compounds	Carbohydrates and carbohydrate conjugates	142681	140066	137089	148615	156967	150934	183334	190198	224784	206369	200091	202039	385844	371112	370802
M529T303	[M+Cl]-	Harpagoside	1.314	2.15529	1.06835e-05	529.151	302.962		C09783	Lipids and lipid-like molecules	Prenol lipids	Terpene glycosides	13634.1	12625.1	16585.2	14256.6	16759.1	18087.6	7644.32	5392.4	7666.06	8453.95	5577.32	7927.41	11562.4	10905.7	11542.8
M363T480	[M-H]-	Xanthylic acid (xmp)	1.87767	0.4612	1.89586e-05	363.03	479.959	HMDB0001554	C00655	Nucleosides, nucleotides, and analogues	Purine nucleotides	Purine ribonucleotides	17282.9	7550.89	16965.2	22835.7	23061.7	20810.7	35250.6	39191.2	44795.4	38371.4	35835.3	41827.4	68684.8	68785.3	68767.3
M251T181	[M-H]-	Deoxyinosine	1.29292	0.62946	2.00489e-05	251.076	181.254	HMDB0000071	C05512	Nucleosides, nucleotides, and analogues	Purine nucleosides	Purine 2'-deoxyribonucleosides	19255.7	18816.2	18431.7	21717.8	19087.5	15897	26766.4	26575.3	34937.7	29934.2	30572.2	31060.1	38428	39219.2	39220.1
M395T259	[M-H]-	1-hexadecyl lysophosphatidic acid	0.739073	0.493116	2.01382e-05	395.252	259.173	HMDB0062325		Lipids and lipid-like molecules	Glycerophospholipids	Glycerophosphates	2846.37	2418.43	3884.96	3465.09	3158.33	2857.21	5224.79	5673.8	6836.65	5970.78	6319.69	7755.2	7376.24	7383.39	7737.22
M275T461	[M-H]-	Gamma-l-glutamyl-l-glutamic acid	4.968	0.581942	2.41444e-05	275.087	461.385	HMDB0011737	C05282	Organic acids and derivatives	Carboxylic acids and derivatives	Amino acids, peptides, and analogues	222838	131432	245174	246797	253875	234161	399733	406758	354025	376907	347454	407920	551964	555789	555773
M357T40	[M-H]1-	Prostaglandin f2.alpha.	6.05916	1.37748	2.81282e-05	357.276	39.997		C00639	Lipids and lipid-like molecules	Fatty Acyls	Eicosanoids	539219	529157	569541	575561	584789	542938	336344	406847	472731	431975	377929	399760	542656	530156	542782
M74T365	[M-H]-	Glycine	1.35653	0.725394	3.43086e-05	74.0253	365.34	HMDB0000123	C00037	Organic acids and derivatives	Carboxylic acids and derivatives	Amino acids, peptides, and analogues	35522.3	31895	35395.3	34916.4	38175.4	35268.7	45178.6	45514.8	54932.6	52506	45711.1	47272	78163.6	82959.7	78176.1
M630T279	[M+Cl]-	Benzoic acid, 3-[[(3-carboxycyclohexyl)amino]carbonyl]-4-[3-[4-[4-(cyclohexyloxy)butoxy]phenyl]propoxy]-	0.538355	2.78103	3.93673e-05	630.281	279.2			Organic acids and derivatives	Carboxylic acids and derivatives	Amino acids, peptides, and analogues	1867.2	2519.54	1820.69	1930.07	2400.03	3083.84	887.794	616.318	793.325	981.345	715.024	904.158	3076.31	3031.55	3034.97
M755T470	[M-H]-	Forsythoside b	0.474596	2.1354	4.21373e-05	755.245	470.189			Organic oxygen compounds	Organooxygen compounds	Carbohydrates and carbohydrate conjugates	2463.3	2202.47	2099.83	2504.86	1875.38	1571.55	1006.84	810.275	904.235	856.592	1065	1312.56	524.954	495.108	497.503
M584T423	[M-H]-	Amikacin	0.531828	2.31597	4.75607e-05	584.297	423.217	HMDB0014622	C06820	Organic oxygen compounds	Organooxygen compounds	Carbohydrates and carbohydrate conjugates	2505.75	2111.66	2316.23	1938.25	2696.04	3275.55	953.208	1223.96	1133.86	1221.22	783.295	1093.65	2523.95	2520.51	2577.94
M190T198	[M-H]-	N-acetyl-l-methionine	3.08466	1.6327	4.84757e-05	190.053	197.928	HMDB0011745	C02712	Organic acids and derivatives	Carboxylic acids and derivatives	Amino acids, peptides, and analogues	125980	89744	107580	126589	120358	121018	57007	66915	73156.6	72538.4	77036.7	76736.1	148533	155292	148565
M174T395_2	[M-H]-	N-acetyl-l-aspartic acid	3.47057	0.831973	5.62152e-05	174.042	394.966	HMDB0000812	C01042	Organic acids and derivatives	Carboxylic acids and derivatives	Amino acids, peptides, and analogues	860081	851151	807554	916038	850053	757981	971967	1.05338e+06	1.04166e+06	1.00715e+06	979318	1.00784e+06	1.42215e+06	1.44836e+06	1.4221e+06
M132T405	[M-H]-	Aspartic acid	3.19044	0.723728	6.11549e-05	132.031	405.246	HMDB0000191	C00049	Organic acids and derivatives	Carboxylic acids and derivatives	Amino acids, peptides, and analogues	231851	169119	214058	247677	226558	220932	295820	313819	320220	311730	286460	282291	459544	471186	458380
M237T480	(M+K-2H)-	Aklomide	1.30396	0.39477	6.27983e-05	236.947	480.031						5897.35	5757.15	5858.38	5807	6693.36	8276.02	11109.8	14019.4	17253.6	19204.9	14853.7	20549.8	5004.12	5024.88	5730.66
M609T243	[M-2H]2-	Hederacoside c	0.443791	0.551031	6.58471e-05	609.297	242.667			Lipids and lipid-like molecules	Prenol lipids	Terpene glycosides	1348.23	1294.12	1811.75	1662.36	1989.18	1311.9	2830.95	2340.8	3493.61	2779.92	2952.25	2693.24	2319.55	2330.65	2340.74
M287T307	[M-H]-	Orotidine	0.414136	0.746675	6.87984e-05	287.049	306.819	HMDB0000788	C01103	Organoheterocyclic compounds_Nucleosides nucleotides and analogues	Diazines/Pyrimidine nucleosides	Pyrimidines and pyrimidine derivatives	4024.37	3972.09	4355.81	3888.36	3959.37	3982.74	5366.79	5127.42	5652.87	4607.98	5619.5	6012.65	5948.07	5964.14	5948.01
M341T401	[M-H]-	D-lactose	6.05033	2.25303	7.12731e-05	341.106	401.26	HMDB0000186	C00243	Organic oxygen compounds	Organooxygen compounds	Carbohydrates and carbohydrate conjugates	284130	263636	355043	245740	369607	406620	135179	113400	142588	165100	141220	156821	366659	367532	366654
M817T147	[M+Hac-H]-	Pc(16:1e/9-hode)	2.72664	0.866221	7.65161e-05	816.567	146.958			Lipids and lipid-like molecules	Glycerophospholipids	Glycerophosphocholines	812072	784923	777653	736431	750254	781135	871504	906472	873359	887498	960969	859649	413490	430531	430682
M239T393	(M+CH3COO)-	D-Mannose	0.771645	0.880586	8.10658e-05	239.075	393.082	HMDB0000169	C00159	Organic oxygen compounds	Organooxygen compounds	Carbohydrates and carbohydrate conjugates	57362	57240.7	60873.4	57419.2	58877.3	58954.5	64614.3	65777.4	65827.8	68445.4	63072.2	70551.1	108679	109017	109017
M130T394	[M-H]-	N-Acetyl-L-alanine	1.42824	0.80236	8.94571e-05	130.051	394.471	HMDB0000766		Organic acids and derivatives	Carboxylic acids and derivatives	Amino acids, peptides, and analogues	93418	90331	85305.9	98585.8	91672.8	85905.5	106941	121375	122540	107212	107970	113482	161427	164224	164220
M401T401	[M+FA-H]-	Gentiopicroside	2.42148	2.00737	9.00444e-05	401.125	401.185			Organic oxygen compounds	Organooxygen compounds	Carbohydrates and carbohydrate conjugates	48666.1	50793.3	57345.2	44913.1	62571.6	72317.2	25310.1	21531.9	30933.8	33230.2	27873.4	28806.2	67620.7	68210	67526.9
M683T402	[2M-H]-	Cellobiose	1.38698	4.13676	9.89599e-05	683.216	401.713	HMDB0000055	C06422	Organic oxygen compounds	Organooxygen compounds	Carbohydrates and carbohydrate conjugates	10979.8	9647.69	13793.1	9266.32	15209.7	19321.7	3246.16	2427.08	3221.11	3751.91	2842.8	3419.04	14262.3	14426	14425.8
M303T33	[M-H]-	Aleuritic acid	1.65048	0.492678	0.000109862	303.197	32.599			Lipids and lipid-like molecules	Fatty Acyls	Fatty acids and conjugates	15455.6	15906.6	13716	13099.1	22190	15737	22651.2	32481.9	34366.4	39339.5	30267.5	35958.4	36739.9	37934	37919.3
M152T317	[M-H]-	N-acetylhistamine	0.863335	0.862984	0.000128335	152.082	317.395	HMDB0013253	C05135	Organic acids and derivatives	Carboxylic acids and derivatives	Carboxylic acid derivatives	62406.3	62307.4	63098.6	60254.9	60855.6	60285.9	69385.9	68050.8	75705	71519.6	67243.3	75923.6	112047	110738	111788
M308T379	[M-H]-	N-acetylneuraminic acid	0.941999	0.765144	0.000134135	308.095	379.412	HMDB0000230	C19910	Organic oxygen compounds	Organooxygen compounds	Carbohydrates and carbohydrate conjugates	30272.7	30538.9	25862.1	28650.8	26040.8	24245.6	34352.1	36447.1	40047.5	34638	33931.5	37027.8	47872.6	47711.2	47872.6
M370T295	[M-H]-	1h-indole-1-pentanoic acid, 3-(1-naphthalenylcarbonyl)-	1.54891	1.41881	0.000135001	370.135	295.481			Organoheterocyclic compounds	Indoles and derivatives	Naphthoylindoles	35828.6	32188.9	36176.6	35583.9	36848.2	42751.8	26617.5	23853.5	29715.2	27089.9	21680.2	25664.7	66920.9	65542.5	66915.1
M487T390	[M-H]-	Blood group b trisaccharide	2.0349	3.3764	0.000136059	487.171	390.478			Organic oxygen compounds	Organooxygen compounds	Carbohydrates and carbohydrate conjugates	23567.6	37983.3	44666.9	21856.9	27171.5	30154.4	9141.3	7035.92	9235.91	9843.14	8961.73	10692.7	16380.4	16380.9	16853.5
M613T443	[M-H]-	Cytidine monophosphate n-acetylneuraminic acid	0.781927	0.845323	0.000152921	613.133	442.889	HMDB0001176	C00128	Nucleosides, nucleotides, and analogues	Pyrimidine nucleotides	Pyrimidine nucleotide sugars	32412.6	30537.4	33987	32415.7	35380.8	34430.8	36493.4	39096.6	40870.4	41202.6	37862.2	40082.2	67928.5	67931.5	68694.9
M222T218	[M-H]-	N-acetyl-l-tyrosine	0.541801	0.794782	0.000172384	222.076	217.871	HMDB0000866	C01657	Organic acids and derivatives	Carboxylic acids and derivatives	Amino acids, peptides, and analogues	8823.53	8414.92	9574.01	8653.53	9815.78	8911.46	10663.7	10121.2	12180.7	12073.1	11395.8	11751.8	17095.8	17097.4	16525.4
M213T348	[M-H]-	2-Deoxyribose 5-phosphate	0.944361	0.76266	0.000218021	213.015	347.821	HMDB0001031	C00673	Organic oxygen compounds	Organooxygen compounds	Carbohydrates and carbohydrate conjugates	24250.3	26489.3	24292.4	26457.7	22271	21706.1	27936.2	33076.3	33342.4	32374.3	29336.4	34670.6	15518.7	15516.9	16003.3
M221T466	[M-H]-	Dl-cystathionine	1.10529	0.40818	0.000222537	221.059	466.427	HMDB0000455	C00542	Organic acids and derivatives	Carboxylic acids and derivatives	Amino acids, peptides, and analogues	5436.15	4839.43	4454.27	5122.14	4901.35	5523.47	9662	15566.6	13015.8	9639.58	9719.05	16572	13726.4	14085.4	13641.8
M892T262	[M-H]-	Octanoyl-coa	0.317365	0.476298	0.000226661	892.217	262.439	HMDB0001070	C01944	Lipids and lipid-like molecules	Fatty Acyls	Fatty acyl thioesters	585.8	844.194	476.934	625.328	444.991	466.03	851.141	1020.66	1281.77	1435	1214.63	1426.04	2465.55	2527.56	2527.64
M266T230	[M-H]-	Deoxyguanosine	0.612867	0.551402	0.000227816	266.087	230.334	HMDB0000085	C00330	Nucleosides, nucleotides, and analogues	Purine nucleosides	Purine 2'-deoxyribonucleosides	2519	1920.56	3443.14	3138.27	3329.77	2897.51	4407.93	3926.58	5801.93	5699.45	5413.61	6031.17	11417.7	14036.1	11491.9
M362T470	[M-H]-	Guanosine 5'-monophosphate	2.50235	0.54568	0.000228847	362.046	470.23	HMDB0001397	C00144	Nucleosides, nucleotides, and analogues	Purine nucleotides	Purine ribonucleotides	41953.5	32697.1	55411.2	40133.6	54870.3	72921	92016.3	111550	86977.3	86461.8	79295.9	89782	205651	188768	188627
M571T401	[2M-H]-	Brazilin	0.729719	1.89598	0.000262588	571.162	401.226		C09920	Organoheterocyclic compounds	Benzopyrans	1-benzopyrans	4800.26	5354.54	5380.24	4170.24	5926.02	7132.16	2937.14	2148.8	2556.51	3520.26	2632.77	3485	3994.35	4287.31	3992.38
M288T282	[M-H]-	Arg-asp	0.580309	3.35529	0.000306974	288.154	282.451			Organic acids and derivatives	Carboxylic acids and derivatives	Amino acids, peptides, and analogues	2611.14	4085.37	1879.46	2288.53	2316.96	2359.77	812.821	354.029	916.867	454.78	980.702	1112.66	4282.48	4332.23	4332.19
M387T401	[M+HCO2]-	Galactinol	0.442974	2.04718	0.000315753	387.11	401.238	HMDB0005826	C01235	Organic oxygen compounds	Organooxygen compounds	Carbohydrates and carbohydrate conjugates	1531.52	1600.3	2203.73	1523.25	1950.74	2516.48	1181.68	759.604	836.949	905.76	805.631	1042.88	2227.86	2322.84	2229.06
M260T466	[M-H]-	Lys-Asp	0.959772	1.54595	0.000324054	260.123	465.923			Organic acids and derivatives	Carboxylic acids and derivatives	Amino acids, peptides, and analogues	16054.3	13274.9	12493	13188	9878.09	12962.2	8436.98	8640.27	8655.92	8996.82	8652.3	6975.36	7881.12	7157.78	7881.32
M452T203	[M-H]-	1-palmitoyl-2-hydroxy-sn-glycero-3-phosphoethanolamine	2.74505	0.754448	0.000328122	452.273	203.167	HMDB0011503		Lipids and lipid-like molecules	Glycerophospholipids	Glycerophosphoethanolamines	235000	205890	202805	265863	228096	182357	271001	295302	313928	285905	299459	284043	232020	228005	232000
M588T455	[M-H]-	Gdp-l-fucose	0.657098	0.652406	0.000340664	588.067	455.098	HMDB0001095	C00325	Nucleosides, nucleotides, and analogues	Purine nucleotides	Purine nucleotide sugars	5589.55	5593.91	5771.01	5630.58	6493.4	6300.3	9022.71	7699.14	11612.9	8605.99	9265.35	8022.02	14546.6	14389.5	14334.4
M614T456	[M-H]-	Hexosyl lpe 16:0	0.477592	10.0995	0.000384836	614.319	456.453			Organic oxygen compounds	Organooxygen compounds	Carbohydrates and carbohydrate conjugates	1218.61	923.429	1630.78	561.605	1741.13	2100.86	175.987	109.016	83.4512	294.351	56.3192	90.4608	518.554	488.972	495.629
M424T208	[M-H]-	1-myristoyl-2-hydroxy-sn-glycero-3-phosphoethanolamine	0.433618	0.765812	0.000403583	424.241	207.515	HMDB0011500		Lipids and lipid-like molecules	Glycerophospholipids	Glycerophosphoethanolamines	5162.57	5295.95	5250.03	6089.79	5583.73	4744.04	6081.23	6911.73	7970.43	6686.02	7039.06	7261.94	6970.94	6971.65	7138.54
M220T276	[M-H]-	N-acetyl-d-mannosamine	0.769586	0.698976	0.000429868	220.081	276.488	HMDB0001129	C00645	Organic oxygen compounds	Organooxygen compounds	Carbohydrates and carbohydrate conjugates	9755.23	12161.1	9217.58	10691.3	10950.9	10170.8	13751.9	13203.2	15194	17548.2	13393.3	16965.5	24968	24963.1	24276.3
M637T91	[M-H]-	Ginsenoside f1	0.89926	3.42709	0.000431604	637.437	91.365			Lipids and lipid-like molecules	Prenol lipids	Triterpenoids	3840.98	6688.87	6775.21	7764.7	6090.99	3443.36	202.563	2744.74	1776.95	1354.62	1732.78	2285.58	1343.41	1348.73	1271.25
M371T296	[M-H]-	Arctigenin	3.19043	1.50803	0.00046214	371.133	295.669	HMDB0030087	C10545	Lignans, neolignans and related compounds	Furanoid lignans	Tetrahydrofuran lignans	143458	127879	141281	146169	148306	164083	103099	89500.4	116731	104089	58693	105580	279354	276413	279311
M258T419	[M-H]-	D-glucosamine 1-phosphate	0.390092	0.720419	0.000572796	258.036	418.822	HMDB0001109	C06156	Organic oxygen compounds	Organooxygen compounds	Carbohydrates and carbohydrate conjugates	3428.54	3894.5	3334.56	4431.42	3717.69	3419.11	4853.41	5451.54	5798.8	5632.81	4811.49	4303.17	8511.47	7982.48	8498.77
M976T502	[M-H]-	Myristoyl-coenzyme a	0.203769	1.50213	0.000589229	976.331	501.658	HMDB0001521	C02593	Lipids and lipid-like molecules	Fatty Acyls	Fatty acyl thioesters	530.482	632.558	639.473	653.502	669.92	573.03	483.738	341.99	333.501	442.477	329.979	530.79	931.98	932.053	910.244
M393T317	[2M-H]-	3,4-dihydroxy-l-phenylalanine	1.27867	0.822486	0.000602255	393.148	317.079	HMDB0000181	C00355	Organic acids and derivatives	Carboxylic acids and derivatives	Amino acids, peptides, and analogues	71754.8	72691.1	71260.3	71909.5	81271.8	70537.5	86824	79333.7	97033.1	93658.4	83979.5	93435.7	150076	150074	150330
M372T430_1	[M-H-CH4SO]-	Glucoraphanin	0.794014	1.64424	0.000606715	372.067	430.152	HMDB0038404	C08419	Organic oxygen compounds	Organooxygen compounds	Carbohydrates and carbohydrate conjugates	7970.52	5147.34	8899.79	7600.16	8912.01	8830.35	4916.23	4452.54	3990.63	5452.29	5072.25	4919.78	10657.1	10444.4	10654.7
M282T262	[M-H]-	His-Lys	4.67313	0.665503	0.000695789	282.082	262.494	HMDB0000133	C00387				294451	348903	291960	296946	311300	288725	360795	381483	534194	454475	488754	533532	867711	867691	862423
M191T356	[M-H]-	Ser-Ser	0.791361	1.57347	0.000732696	191.066	355.546			Organic acids and derivatives	Carboxylic acids and derivatives	Amino acids, peptides, and analogues	8827.44	11367.7	6848.29	7470.82	9192.54	8678.74	5642.57	5048.99	6299.94	5403.24	5281.27	5617.08	9478.52	9352.87	9477.38
M165T286	[M-H]-	1-methylxanthine	0.336108	0.574852	0.000749985	165.052	286.211	HMDB0010738	C16358	Organoheterocyclic compounds	Imidazopyrimidines	Purines and purine derivatives	1026.48	1143.32	1259.38	1379.45	1136.27	812.188	2355.35	1395.31	2158.25	2319.09	1745.46	1781.02	2186.88	2107.61	2201.62
M205T338	[M-H]-	Thr-Ser	0.93597	2.00694	0.000778018	205.082	338.469			Organic acids and derivatives	Carboxylic acids and derivatives	Amino acids, peptides, and analogues	8352.21	13591.4	7190.31	7578.54	8600.31	10013.7	3977.89	4663.78	4806.91	5072.86	4325.35	4720.8	9656.65	9651.05	10471.4
M283T309	[M-H]-	Xanthosine	2.49397	0.415167	0.00078929	283.066	309.286	HMDB0000299	C01762	Nucleosides, nucleotides, and analogues	Purine nucleosides		26021.8	16081.5	28186.6	41145.7	32674.1	23852	47830.6	52060.5	91985	57267	68264.6	87156.4	104821	105513	105510
M464T190	[M-H]-	Glycocholic acid	1.84403	0.735738	0.000851044	464.309	189.522	HMDB0000138	C01921	Lipids and lipid-like molecules	Steroids and steroid derivatives	Bile acids, alcohols and derivatives	83647.3	93274.3	80084.8	93011.8	84543.5	70569.1	100031	117981	138158	107507	115556	107329	48317.4	49105.1	48333
M179T393_2	[M-H]-	Myo-inositol	2.33254	0.89379	0.000859849	179.056	393.031	HMDB0000211	C00137	Organic oxygen compounds	Organooxygen compounds	Alcohols and polyols	473025	437482	468409	471375	492338	484158	562309	498193	535150	520518	510877	535648	845451	845456	837912
M543T296	[2M-H]-	Zoledronic acid	0.458507	1.32573	0.000879196	542.998	295.938	HMDB0014543		Organic acids and derivatives	Organic phosphonic acids and derivatives	Bisphosphonates	4259.8	3921.17	4272.16	4469.11	4251.09	4055.25	3597.46	3335.5	2502.23	3426.2	2560.49	3608.05	6395.59	6393.85	6546.06
M189T435	[M-H]-	Gly-Asp	1.28478	1.45548	0.000945719	189.051	434.913			Organic acids and derivatives	Carboxylic acids and derivatives	Amino acids, peptides, and analogues	24604.7	22714.6	24127.8	31504.2	29024.7	21710.4	15959.8	15368.1	17699.9	17215.7	19151.1	20196.9	16626.9	16470.8	16626.8
M203T424	[M-H]-	.alpha.-L-Glu-Gly	1.10278	0.725388	0.000960655	203.066	424.368	HMDB0028819		Organic acids and derivatives	Carboxylic acids and derivatives	Amino acids, peptides, and analogues	28773.8	24553.8	31056.5	36980	31350.1	28069	41114.6	47358.1	39879.9	44904.8	34551.1	41414.4	54226.8	58698.1	58695
M414T171	[M-H]-	Salmeterol	0.392862	1.51559	0.000961739	414.271	171.158	HMDB0015073	C07241	Benzenoids	Benzene and substituted derivatives	Benzyl alcohols	2401.46	2454.27	1885.79	2245.54	2370.98	2415.12	1605.44	1835.64	980.79	1683.26	1813.26	1169.27	1671.73	1671.01	1629.63
M282T304	(M-H)-	Guanosine	0.686094	0.742666	0.000991368	282.081	303.565	HMDB0000133	C00387	Nucleosides, nucleotides, and analogues	Purine nucleosides		11938.3	14324.2	11376.1	12998.1	13206.3	9887.73	14553.4	16217.5	15648.5	15811.9	18933.3	18113.6	29253.3	36313.1	29612.3
M765T40	[M-H]-	Pe(16:0e/10-hdohe)	3.00979	1.49339	0.0010063	764.516	40.417			Lipids and lipid-like molecules	Glycerophospholipids	Glycerophosphoethanolamines	121585	140391	133700	150781	160303	115794	92815	120283	85552.1	73322.1	77503.4	101321	140698	151412	141228
M102T399_2	[M-H]-	Dimethylglycine	1.88383	0.80454	0.00106927	102.056	398.656	HMDB0000092	C01026	Organic acids and derivatives	Carboxylic acids and derivatives	Amino acids, peptides, and analogues	175677	215605	164381	178449	176887	166602	203673	208893	230091	237228	237813	221701	307698	313323	313328
M438T206	[M-H]-	N-arachidonoyldopamine	0.607364	0.762868	0.00108179	438.293	206.484			Benzenoids	Phenols	Benzenediols	12738.2	15647.9	12448.7	13476.9	13725.7	11251.6	18752.6	17127.8	19036.5	14571.6	16488.8	17957.9	12631.8	13185.6	13314.1
M367T393	[M-H]-	Isoanhydroicaritin	0.762981	0.728998	0.00112863	367.101	392.935			Phenylpropanoids and polyketides	Flavonoids	Flavones	11842.9	10706.4	13516.2	13194.6	13884	10310.1	15070	15455.8	18117.7	16474.6	15544.4	20098.1	14276.7	14127.9	14129.8
M658T476	[M-2H]2-	Tubeimoside a	0.375465	3.90287	0.0012072	658.294	475.987		C08987	Lipids and lipid-like molecules	Prenol lipids	Terpene glycosides	1285.11	1775.9	632.491	761.154	1000.57	1030.31	315.895	157.512	135.274	586.769	237.052	229.234	531.79	595.416	531.848
M273T36	(2M-H)-	Salicylamide	2.63634	0.697106	0.00124041	273.09	36.146						121066	127344	124889	120178	127775	126206	235102	166484	179614	175325	148364	167342	208813	206581	206626
M303T40	[M-H]-	Arachidonic acid (peroxide free)	8.59264	0.695568	0.00129345	303.23	39.9495	HMDB0001043	C00219	Lipids and lipid-like molecules	Fatty Acyls	Fatty acids and conjugates	1.74398e+06	1.24316e+06	1.10237e+06	1.12817e+06	1.35533e+06	1.49883e+06	1.58726e+06	1.92748e+06	2.19814e+06	2.08614e+06	1.99756e+06	1.80808e+06	2.07999e+06	2.03028e+06	2.07972e+06
M565T445	[M-H]-	Udp-d-glucose	2.03316	1.5824	0.00130509	565.041	445.143	HMDB0000286	C00029	Nucleosides, nucleotides, and analogues	Pyrimidine nucleotides	Pyrimidine nucleotide sugars	51124.5	79304.6	50602.8	48231.3	59445.1	61047.7	36821.7	36251.4	33951.1	37672.6	34073	42258.7	92834.8	92823.7	94578.4
M607T349	[M-H]-	Reserpine	0.159471	0.834899	0.00136501	607.284	349.158	HMDB0014351	C06539				1727.24	1723.31	1596.83	1540.22	1796.75	1484.38	2000.27	1894.01	2166.39	2024.66	1765.73	1969.2	2512.59	2513.27	2548.76
M124T295	[M-H]-	Taurine	5.4342	1.23111	0.00145361	124.008	295.426	HMDB0000251	C00245	Organic acids and derivatives	Organic sulfonic acids and derivatives	Organosulfonic acids and derivatives	695509	782268	689991	738293	748851	735874	636212	587054	698422	509649	604860	530330	1.08061e+06	1.08064e+06	1.08926e+06
M205T34	[M-H]-	2,4-di-tert-butylphenol	5.79336	0.652039	0.00145949	205.16	33.933			Benzenoids	Benzene and substituted derivatives	Phenylpropanes	383221	409216	392603	434866	523086	442511	429043	739858	667959	685649	680870	761879	841312	841315	846216
M171T390	[M-H]-	Glycerophosphate(2)	2.60368	1.76304	0.00150128	171.006	390.39	HMDB0000126	C00093	Lipids and lipid-like molecules	Glycerophospholipids	Glycerophosphates	79121.1	122493	81072.6	62292.7	76643.4	85045.6	48785.5	52616.3	40539	48472.2	51995.6	44975.4	95126.9	97398.2	95152.5
M913T168	[M-H]-	Sirolimus	0.292481	0.723627	0.00156395	912.525	167.789	HMDB0015015	C07909				2625.63	3008.4	1650.86	2753.14	2452.96	2096.12	3506.21	3643.39	3254.5	3211.17	3433.75	3109.3	1365.75	1106.88	1377.2
M161T279	[M-H]-	Fluxapyroxad (bas 700 f)-tp cscd465008	0.665705	0.631962	0.00157821	161.038	278.917			Organoheterocyclic compounds	Azoles	Pyrazoles	5038.62	4930.22	5177.41	5584.26	9855.58	5202.07	9294.91	9922.67	9826.75	9331.54	9682.03	8572.31	7138.95	6674	7142.29
M110T317_2	[M-H]-	Histamine	1.46062	0.853182	0.00162159	110.073	317.397	HMDB0060263	C00388	Organic nitrogen compounds	Organonitrogen compounds	Amines	135446	135443	133005	136173	139183	136615	148471	142319	165592	171959	153250	174669	245725	245725	246952
M584T194	[M+Cl]-	Pyrrolidinium, 1-[(7r)-7-(acetyloxy)-4-hydroxy-4-oxido-3,5,9-trioxa-4-phosphapentacos-1-yl]-1-methyl-, inner salt	0.787925	0.716223	0.0016243	584.346	193.79						10470.3	15047.7	13265.2	12323.5	15045.6	12466.6	14347.5	19373.1	21530.5	19154.5	17767	17595.9	12891.8	12707	12894.7
M300T168	[M-H]-	N-acetyl-d-galactosamine 4-sulfate	1.7049	0.329619	0.00190508	300.037	167.562			Organic oxygen compounds	Organooxygen compounds	Carbohydrates and carbohydrate conjugates	7916.3	12403.5	8595.79	9581.86	12879.5	7853.69	24687.8	41430.3	47340	25458.4	21812.9	18964.8	26966.8	26964.8	27735.4
M925T432	[2M-H]-	Adenylosuccinic acid	0.308197	1.38072	0.00210547	925.137	432.079	HMDB0000536	C03794	Nucleosides, nucleotides, and analogues	Purine nucleotides	Purine ribonucleotides	1670.82	1452.4	1890.5	1902.44	1538.22	1958.32	1477.59	1288.44	943.979	1415.93	1251.73	1163.84	1660.58	1724.85	1721.76
M480T199	[M-H]-	1-stearoyl-2-hydroxy-sn-glycero-3-phosphoethanolamine	3.21931	0.791613	0.00214348	480.304	199.378	HMDB0011130		Lipids and lipid-like molecules	Glycerophospholipids	Glycerophosphoethanolamines	459632	418165	412002	526178	464586	360006	490440	562094	592962	542802	599878	547502	337935	346537	346512
M300T456	[M-H]-	N-acetyl-d-glucosamine 6-phosphate	1.32927	0.63638	0.00215211	300.046	455.685	HMDB0001062	C00357	Organic oxygen compounds	Organooxygen compounds	Carbohydrates and carbohydrate conjugates	28804.6	22268.9	26909	20257.4	30394.9	26243.5	45126	50220.1	36810.5	31134.2	46980	33103.1	66240.3	58900.1	66221.1
M763T145	[M-H]-	Pe(16:1e/14-hdohe)	4.22802	1.87227	0.00217163	762.501	144.987			Lipids and lipid-like molecules	Glycerophospholipids	Glycerophosphoethanolamines	230347	199496	176370	275392	155629	131422	82849.2	121915	94684.3	113099	97585	114061	72474.8	61299.4	61228.9
M307T65	[M-H]-	8z,14z-eicosadienoic acid	0.73321	0.745319	0.0022064	307.261	64.753			Lipids and lipid-like molecules	Fatty Acyls	Fatty acids and conjugates	12077.7	12899.2	14218.4	14674.8	12162.8	10486.4	13309.2	16885	19303.6	17794.7	16701.8	18672	24665.5	24797.6	24796.9
M855T192	[M-H]-	Pi 36:5	1.08075	1.3132	0.00224735	855.492	191.506			Lipids and lipid-like molecules	Glycerophospholipids	Glycerophosphoinositols	23210.6	21105.9	20537.5	23578.2	21235.1	16961.7	13076.9	18113.6	16213.9	14689.5	16751.6	17582.1	11613.7	12107.5	11640.7
M261T461	[M-H]-	.alpha.-L-Glu-L-Asp	1.28388	0.783905	0.00225003	261.071	461.363	HMDB0028815		Organic acids and derivatives	Peptidomimetics	Hybrid peptides	58100.7	40298.6	52525.7	60492.1	62106.1	58761.9	62802.3	70131.9	70356	72233.5	72322.4	76038.5	120227	125642	125655
M229T376	(M-H2O-H)-	Pyridoxamine 5'-phosphate	0.451935	1.59094	0.00240419	229.042	376.151	HMDB0001555	C00647	Organoheterocyclic compounds	Pyridines and derivatives	Pyridoxamines	2378.03	3433.01	3205.62	2429.68	3132.61	2314.77	1678.74	1661.89	2232.91	2215.47	1178.66	1651.05	3817.42	4275.87	3826.64
M168T307	(M+NH4-2H)-	N1-Methyl-2-pyridone-5-carboxamide	0.32241	0.839741	0.00247474	168.077	307.411	HMDB0004193	C05842	Organoheterocyclic compounds	Pyridines and derivatives	Pyridinecarboxylic acids and derivatives	6316.49	6413.58	6021.89	6734.27	6208.27	6111.11	6457.25	7457.88	7848.58	7731.07	7066.02	8459.77	9892.28	9842.81	9891.81
M323T31	[M-H]-	Hymeglusin	1.90624	1.69096	0.00264125	323.165	31.29			Lipids and lipid-like molecules	Fatty Acyls	Fatty acids and conjugates	45517.4	44240.3	43069.5	45317.8	51777	34275.8	14539.3	25243.1	24871	29399.9	42483.1	19704.7	76278.7	75450	75492.3
M806T195	[M-H]-	Ps 38:6	1.31858	1.43539	0.00267724	806.485	195.156			Lipids and lipid-like molecules	Glycerophospholipids	Glycerophosphoserines	25060.4	36534.6	26791	33523.6	28409.9	23494.8	19595.1	19823	21296	16883.3	20805.5	22689.3	17277.9	18181.3	18388.3
M153T241	(M+Na-2H)-	L-Asparagine	0.940421	0.701008	0.00275683	153.03	241.202	HMDB0000168	C00152				17100.1	9283.48	18166.3	19954.9	19802.8	18518.3	21394.6	23939.1	28007	24542.8	23662.6	25136.8	35835.9	34386.6	34404.8
M448T207	[M-H]-	Glycochenodeoxycholate	0.423998	1.29714	0.00303345	448.301	207.407	HMDB0000637	C05466	Lipids and lipid-like molecules	Steroids and steroid derivatives	"Bile acids, alcohols and derivatives"	2978.48	3000.91	3697	2888.57	3571.84	3865.03	2635.76	2320.99	2630.31	2864.77	2282.39	2685.69	5764.99	4622.48	5759.76
M841T41	[M+Hac-H]-	Pc(16:0e/8-hepe)	1.7083	1.30619	0.00318903	840.566	40.714			Lipids and lipid-like molecules	Glycerophospholipids	Glycerophosphocholines	64016	52829.2	59220.4	70799.4	62850.6	49803.7	42623.2	42021.2	47741.3	41120.7	51154.5	50582.6	74397.5	78656.2	78765.5
M365T40	[M-H]-	Nervonic acid	3.49703	1.29957	0.00332634	365.338	39.846	HMDB0002368	C08323	Lipids and lipid-like molecules	Fatty Acyls	Fatty acids and conjugates	210803	237576	229945	243784	215783	181381	131834	203359	177720	165108	164256	172887	117650	128384	128662
M522T241	[M-H]-	2-amino-3-[hydroxy-[2-hydroxy-3-[octadec-9-enoyl]oxypropoxy]phosphoryl]oxypropanoic acid	1.04028	0.784061	0.00345313	522.276	240.598			Lipids and lipid-like molecules	Glycerophospholipids	Glycerophosphoserines	43343	39288.7	47983	58329.1	48605.3	41585.6	54704.8	59635.9	68177.6	57151.8	57887.9	58453.4	68709.1	68638.1	69242.4
M718T142	[M+HCO2]-	1,2-di-(9z-tetradecenoyl)-sn-glycero-3-phosphocholine	0.726593	1.3213	0.00388173	718.473	142.453	HMDB0007900		Lipids and lipid-like molecules	Glycerophospholipids	Glycerophosphocholines	10730	12631	11517.3	10539.5	10247.6	10628.2	8615.48	8365.16	6956.83	7046.05	11146.5	8043.09	7475.03	7448.64	6725.86
M279T346	[M-H]-	Phe-asp	0.652968	1.66247	0.00397517	279.096	345.977			Organic acids and derivatives	Carboxylic acids and derivatives	Amino acids, peptides, and analogues	5243.54	8814.39	5354.21	4622.87	5252.76	5996.37	3257.68	3042.29	3879.76	3834.65	3396.16	3813.36	7538.46	7497.83	7469.35
M245T380	[M-H]-	gamma-L-Glutamyl-L-valine	0.85172	1.52067	0.00412938	245.112	379.979			Organic acids and derivatives	Carboxylic acids and derivatives	"Amino acids, peptides, and analogues"	8761.77	14731.6	12146	11317.6	8618.53	12727.8	7472.25	6526.7	8983.77	6977.93	6527.77	8428.04	13314.3	14721.9	14726.8
M282T378	[M-H]-	Gln-his	0.496274	2.78613	0.00420593	282.118	377.944	HMDB0028799		Organic acids and derivatives	Carboxylic acids and derivatives	Amino acids, peptides, and analogues	2135.59	4018.38	1416.84	2170.57	1831.34	1821.6	684.408	489.212	867.433	1213.72	637.615	915.116	2212.37	2161.27	2163.2
M424T437	[M-H]-	Thiamine pyrophosphate (tpp)	0.774357	0.675386	0.00430936	424.028	437.051	HMDB0001372	C00068	Organoheterocyclic compounds	Diazines	Pyrimidines and pyrimidine derivatives	8992.96	4674	11444.4	10033.8	9997.25	13443.6	13693.2	15503	13941.9	13010.6	14756.3	15839.4	12103.5	12576.9	12109.2
M858T192	[M-H]-	Pi 36:4	2.11663	1.49313	0.00438796	857.507	191.506			Lipids and lipid-like molecules	Glycerophospholipids	Glycerophosphoinositols	80038.2	61311.4	68359.4	87022.4	69562.2	48101.5	41361.2	57253.2	40615.7	40700.6	49633.8	47970.1	38952.3	41364.6	39948.9
M168T349	(M+K-2H)-	3-Guanidinopropanoate	0.392016	0.87279	0.00454253	168.017	349.072						30300.8	31412.5	29441.4	33097.6	32806.2	26322	36131.6	36796.2	36542.7	33198.7	33875.8	33563.1	57898.1	57705.2	57704.8
M615T327	[2M-H]-	Bestatin	0.439847	1.37601	0.00455736	615.34	327.442		C00732	Organic acids and derivatives	Peptidomimetics	Hybrid peptides	2747.33	3115.33	3096.65	2913.14	3905.97	4170.31	2152.54	2312.18	2600.14	2405.49	2305	2722.16	3958.45	3953.58	3967.24
M293T347	(M-H)-	gamma-L-Glutamyl-L-phenylalanine	0.386441	0.855625	0.00467166	293.111	347.076						9138.37	8142.32	10533.1	10639	10900.7	10627.1	11372.6	11485.9	11748.6	12051.5	11459.9	11983	17251.7	17543.7	17545.5
M372T283	[M-H-H2O]-	Hexylglutathione	0.16855	1.18855	0.00474022	372.147	282.881		C02886	Organic acids and derivatives	Carboxylic acids and derivatives	Amino acids, peptides, and analogues	801.689	751.964	798.685	915.978	763.908	838.784	681.224	734.67	629.333	782.168	620.154	650.714	1129.76	1130.69	1007.58
M113T381	[M-H]-	Dihydrouracil	0.441041	0.837104	0.00474665	113.035	381.452	HMDB0000076	C00429	Organoheterocyclic compounds	Diazines	Pyrimidines and pyrimidine derivatives	11640.7	11180.1	13499.2	12326.6	10629.9	12798.1	13109.6	13348.7	15885.8	14670.2	13590.4	15495.1	20856.3	20877.7	21853.1
M393T394_2	[2M-H]-	Norvaline, 5-phosphono-	0.222299	0.761369	0.00508303	393.095	393.748		C13734	Organic acids and derivatives	Carboxylic acids and derivatives	Amino acids, peptides, and analogues	1498.9	1339.21	1634.52	1800.23	1615.09	1614.99	1904.79	1833.15	2630.37	2238.61	1918.52	1955.96	2921.76	2895.01	2901.38
M274T432	[M-H]-	Gln-glu	2.79568	1.552	0.00527529	274.102	431.974			Organic acids and derivatives	Carboxylic acids and derivatives	Amino acids, peptides, and analogues	101301	73248.2	118602	125999	143378	145630	71071	94455.5	71281.7	75362.7	68539.7	75577	157967	150806	150937
M300T392	(M-H)-	N-Acetylglucosamine 1-phosphate	0.488798	1.981	0.00541367	300.052	391.721	HMDB0001367	C04256	Organic oxygen compounds	Organooxygen compounds	Carbohydrates and carbohydrate conjugates	2846.2	2501.42	2684.23	2709.73	2684.67	2501.61	1123.99	596.327	997.734	3122.02	932.741	1267.49	3069.48	3241.51	2756.68
M296T199	[M-H]-	3'-o-methylguanosine	0.839602	0.702874	0.00565369	296.097	199.133	HMDB0006038		Nucleosides, nucleotides, and analogues	Purine nucleosides		12906.1	7907	13243.2	15766.1	16780.7	15671.6	16543.8	17006.7	22104.1	18776.3	20583.8	22040	41380.4	41367.9	40591
M451T401	[M-H-C6H10O5]-	Leiocarposide	0.445639	2.17013	0.00579701	451.12	401.201		C10805	Organic oxygen compounds	Organooxygen compounds	Carbohydrates and carbohydrate conjugates	1574.33	2256.42	1626.43	1442.18	1951.44	3448.24	1228.28	655.224	894.972	960.217	799.928	1128.79	1390.03	1485.88	1452.38
M247T464	[M-H]-	Asp-Asp	1.04989	0.682101	0.00607436	247.055	463.832			Organic acids and derivatives	Carboxylic acids and derivatives	Amino acids, peptides, and analogues	18019.8	17627.3	18444.6	19112.2	29472.8	20270.7	23966.8	34570.1	36810.7	29459.4	25224	30217.2	56940.2	55894.9	55904.5
M243T241	[M-H]-	Pseudouridine	2.22995	0.688887	0.00627834	243.061	241.204	HMDB0000767	C02067	Nucleosides, nucleotides, and analogues	Nucleoside and nucleotide analogues		93923.4	47896.2	100743	118434	115217	100317	120283	130816	170431	132456	135566	147351	186770	186768	189675
M221T401	[M-H-C4H8O4]-	Isomaltose	0.696854	1.59159	0.00635312	221.065	401.298	HMDB0002923	C00252	Lipids and lipid-like molecules	Fatty Acyls	Fatty acyl glycosides	5410.32	5259.97	6289.62	4872.5	8801.27	7814.45	4738.81	3481.56	3323.76	4672.04	4349.52	3591.3	7041.71	7042.15	6953.18
M342T100	[M-H]-	Benzoic acid, 2-[[(2z)-3-(3,4-dimethoxyphenyl)-1-oxo-2-propen-1-yl]amino]-3-hydroxy-	0.586254	0.844601	0.00647667	342.084	100.225			Phenylpropanoids and polyketides	Cinnamic acids and derivatives	Cinnamic acid amides	44388.1	43758.5	35284.8	43044	39134.6	41376.7	46980.5	55274.7	46398.1	51123.3	49374.1	43279.2	26989.9	26939.6	18821.9
M161T375	[M-H]-	3-hydroxy-3-methylglutaric acid	0.966589	0.376787	0.00663387	161.045	374.969	HMDB0000355	C03761	Lipids and lipid-like molecules	Fatty Acyls	Fatty acids and conjugates	2666.73	9095.86	2517.92	3045.06	2830.76	2611.88	2621.95	11811.7	12118.3	10760.5	11498.6	11616.2	16086.7	16091.7	16342.9
M362T390	(M-H)-	Guanosine 5'-monophosphate (GMP)	0.424935	1.42722	0.00692544	362.055	389.831	HMDB0001397	C00144	Lipids and lipid-like molecules	Fatty Acyls	Eicosanoids	2993.38	3898.17	3350.04	1950.97	3384.17	3280.02	2512.87	2087.49	1997.9	2259.58	2290.44	2063.92	3664.2	3706.91	3735.83
M919T140	[M+CH3COOH-H]-	Pc 42:7	0.562766	1.17839	0.00700339	918.609	139.788			Lipids and lipid-like molecules	Glycerophospholipids	Glycerophosphocholines	8168.11	7736.53	7855.78	7863.12	9416.32	8538.62	6097.18	7364.75	6986.79	6450.99	7308.91	7864.31	6764.9	6613.38	6653.05
M712T154	[M+Cl]-	1,2-ditetradecanoyl-sn-glycero-3-phosphocholine	1.72513	1.46813	0.00726131	712.461	154.402	HMDB0007866		Lipids and lipid-like molecules	Glycerophospholipids	Glycerophosphocholines	41939.7	44290.7	39303	41490.8	41470.7	37276	9368.99	31205.8	33506.6	30123	29761.4	33437.7	18986.2	21051	22028.5
M442T59	[M-H]-	Dihydrofolic acid	0.695241	2.0491	0.00838902	442.158	59.373	HMDB0001056	C00415	Organic acids and derivatives	Carboxylic acids and derivatives	Amino acids, peptides, and analogues	5200.75	5526.34	4953.22	4585.43	5595.69	3428.82	439.274	3906.18	3387.91	97.8326	3728.42	2734.59	1861.39	1642.09	1632.46
M513T32	[M-H]-	11-ketofusidic acid	0.940768	0.489769	0.00871272	513.302	32.216			Lipids and lipid-like molecules	Steroids and steroid derivatives	Steroid esters	5020.83	5011.35	10458.5	3333.85	9352.08	3104.64	18632.3	12089.1	12642.8	11281.1	7535.72	11897.2	12226.2	12228.7	12474.7
M843T145	[M+Hac-H]-	Pc(16:0e/5,6-eet)	1.77904	1.05298	0.00872327	842.581	145.002			Lipids and lipid-like molecules	Glycerophospholipids	Glycerophosphocholines	178914	169949	173331	173150	173051	182185	167872	161852	166576	162936	175034	163454	96965.7	100648	100704
M693T437	[2M-H]-	Adenosine 2'-monophosphate	0.825804	0.58643	0.00880993	693.11	437.094		C00946	Organic oxygen compounds	Organooxygen compounds	Carbohydrates and carbohydrate conjugates	6819.27	3078.14	8210.28	5104.61	9564.07	10920	14084.6	16296.4	10406.4	13348.2	9642.8	10734.1	30391	31125.6	30389.8
M115T332	[M-H-C2H4O2]-	Vitamin c	0.773717	0.870979	0.00952593	114.98	331.844	HMDB0000044	C00072	Organoheterocyclic compounds	Dihydrofurans	Furanones	70009.4	88349.1	83184.2	77381.5	86132.6	78209.5	85536.5	94948.7	90429.6	88825.5	91698.3	103415	153713	147588	147548
M593T171	[M-H]-	(2r,3s,4s,5r,6r)-6-[1,7-bis(4-hydroxyphenyl)heptan-3-yloxy]-5-[(2s,3r,4r)-3,4-dihydroxy-4-(hydroxymethyl)oxolan-2-yl]oxy-2-(hydroxymethyl)oxane-3,4-diol	0.733049	0.583723	0.00959582	593.266	170.966			Phenylpropanoids and polyketides	Diarylheptanoids	Linear diarylheptanoids	6088.26	7152.52	8553.53	3162.07	8748.73	5056.41	11531	10258.6	14462.6	11187.1	12792.4	6172.31	4494.72	4648.82	4690.07
M181T296	[M-H]-	L-iditol	3.48518	1.60076	0.00982189	181.071	295.62	HMDB0011632	C01507	Organic oxygen compounds	Organooxygen compounds	Carbohydrates and carbohydrate conjugates	139784	172409	146220	145227	274447	184686	101930	105380	111772	117916	116570	110350	357259	345376	345389
M296T229	(M-H)-	2-Methylguanosine	0.477851	0.726946	0.00997739	296.097	228.517	HMDB0005862		Nucleosides, nucleotides, and analogues	Purine nucleosides		6645.59	3508	5199.6	7707.44	6592.88	6161.82	7083.89	7846.41	9351.07	7614.85	8001.16	9370.83	13166	13326.6	13324.1
M465T32	[M-H]-	Cholesteryl sulfate	0.879689	0.797007	0.0102191	465.298	32.192	HMDB0000653	C18043	Lipids and lipid-like molecules	Steroids and steroid derivatives	Cholestane steroids	35476.9	42770.2	41076.4	37758.8	44674.7	28749.2	44269	49791.7	43627.7	51956.1	44194	55376.4	38071.7	56522.7	41674.1
M725T40	[M-H]-	Pe(15:1e/12-hete)	1.47999	1.44313	0.0106091	724.515	40.4145			Lipids and lipid-like molecules	Glycerophospholipids	Glycerophosphoethanolamines	34506.9	37430.5	36485.4	42465.2	29647.5	23505.8	18518.8	31707.1	20940.6	23282.2	20706.5	26232.6	28443.5	29057.7	28431.6
M195T454	(M-H)-	Galactonic acid	1.6641	0.482543	0.0106093	195.05	453.902	HMDB0000565	C00880	Organic acids and derivatives	Hydroxy acids and derivatives	Medium-chain hydroxy acids and derivatives	23830.1	10235	23934.1	22844.3	22798.9	23045.2	61063.2	63604.4	21617.7	30995.9	48680.9	36579.5	44236.4	50261.7	49891.7
M485T33	[M-H]-	Kendomycin	1.42984	0.606355	0.0107631	485.274	32.678						36194.2	32059.2	24659.2	15694.8	45876.9	13816.1	42955	53272.8	50296	49038	33528.9	48469.9	39822.9	42712	42828.8
M760T146	[M-H]-	Pe 38:7	1.49908	1.87091	0.0109061	760.484	145.606			Lipids and lipid-like molecules	Glycerophospholipids	Glycerophosphoethanolamines	29483.3	33356.8	21269.1	24767.6	46616	18136.1	14354.5	20466.5	16353.9	13864.6	13761.6	14003.3	10297.9	10303.5	10629
M281T145	[M-H]-	2'-O-methylinosine	1.39631	0.628964	0.0109508	281.086	144.52						25373.8	15144.1	24022	26784.8	35804.7	34341	26181.9	37255.5	51104.6	44464.7	44208.3	53509.5	62505.6	76938.6	76844.4
M271T75	[M-H]-	5,2'-o-dimethyluridine	1.62992	0.69078	0.0109762	271.091	75.1095						60037.6	20769.7	62452	74326.3	64952.5	56897.9	71841	80516.1	93466	78408.3	80855.8	86293.2	102921	97287.3	97334.6
M346T438	[M-H-O3S]-	Adenosine 5'-phosphosulfate	6.28911	0.697982	0.0113842	346.053	437.572	HMDB0001003	C00224	Nucleosides, nucleotides, and analogues	Purine nucleotides	Purine ribonucleotides	637969	398729	763858	541434	788726	947483	1.12036e+06	1.1211e+06	849878	1.00382e+06	847947	899739	1.57544e+06	1.58348e+06	1.57717e+06
M566T39	[M-H]-	Fahfa 36:0	1.09483	0.801527	0.0115117	565.513	38.814			Lipids and lipid-like molecules	Fatty Acyls	Fatty acids and conjugates	49383.6	45198.1	49395.3	56448.1	51119.3	50564.1	47398.6	60913	60735.7	73674.9	63699	70494.8	73501.7	70499.9	73454.7
M409T32	[M-H]-	.beta.-tocotrienol	0.5896	1.13605	0.0115971	409.306	32.481		C14154	Lipids and lipid-like molecules	Prenol lipids	Quinone and hydroquinone lipids	10349.5	10302.2	10204.9	11029.6	10346.4	9534.12	7698.85	10092.3	9480.93	8964.82	9596.73	8536.15	5418.98	5621.98	5590.75
M321T420	[M-H]-	Thymidine 5'-monophosphate	0.79912	0.679969	0.0117072	321.046	420.319	HMDB0001227	C00364	Nucleosides, nucleotides, and analogues	Pyrimidine nucleotides	Pyrimidine deoxyribonucleotides	8395.75	5723.1	13156.3	8882.97	12993.7	10238.5	16715.6	14384.3	12608.2	17002.6	11057.2	15574.8	21655.7	21019.8	21032.3
M878T200	[M-H]-	Pi(18:0/9-hode)	0.431009	0.724153	0.0121675	877.536	199.883			Lipids and lipid-like molecules	Glycerophospholipids	Glycerophosphoinositols	5341.79	6216.33	4069.93	6545	5765.89	3417.6	6934.17	8201.03	6570.05	7316.27	5793.27	8486.19	4370.65	4343.37	3547.8
M99T377	(M-H2O-H)-	3-Hydroxyisovaleric acid	2.06358	19.3343	0.0127002	99.0449	377.416	HMDB0000754		Lipids and lipid-like molecules	Fatty Acyls	Fatty acids and conjugates	39026.4	684.861	40958.8	746.228	43760.8	50283.8	1437.78	2000.55	1359.98	1813.19	1172.29	1291.34	1458.51	1321.97	1461.37
M201T393	(M+Na-2H)-	D-Fructose	0.601751	0.808951	0.0128898	201.037	393.031	HMDB0062538	C00095/C05003/C10906	Organooxygen compounds	Carbohydrates and carbohydrate conjugates	Monosaccharides	12830.5	12151.6	11359.7	12043.4	15003.1	14910.4	18201.1	14525.9	17997.3	17525.7	14375.4	14165.1	32211.2	32851.3	32193.2
M617T244	[M-H]-	7-ethyl-10-(4-n-aminopentanoic acid)-1-piperidino)carbonyloxycamptothecin	0.418211	0.748404	0.0130016	617.265	244.303	HMDB0060661					5158.78	4139.54	5472.7	8414.47	7584.93	5988.22	7882.6	8597.59	8754.03	7518.91	7810.56	8552.35	8191.32	7923.02	8190.65
M111T85	[M-H]-	Uracil	7.86412	0.819228	0.0132909	111.021	85.356	HMDB0000300	C00106	Organoheterocyclic compounds	Diazines	Pyrimidines and pyrimidine derivatives	3.16716e+06	2.43426e+06	3.09491e+06	3.15692e+06	3.22864e+06	3.2911e+06	3.05259e+06	3.31291e+06	4.16292e+06	4.1223e+06	3.8987e+06	3.87776e+06	6.42438e+06	6.25472e+06	6.25412e+06
M353T31_1	[M-H]-	Rauwolscine	3.91045	13.4781	0.0135143	353.175	31.368						196316	6305.96	181652	190282	8935.78	123206	11949.5	8040.11	9300.34	8145.45	5140.64	9856.97	260233	276312	277092
M387T423_1	[M-H]-	Visnadine	0.256709	1.19883	0.0135818	387.147	422.61			Phenylpropanoids and polyketides	Coumarins and derivatives	Pyranocoumarins	1991.07	1730.32	1630.1	2074.64	1737.2	2216.64	1704.42	1435.36	1528.4	1732.73	1558.1	1533.54	1734.63	1667.02	1736.75
M263T186	[M-H]-	Phe-val	0.572411	2.00104	0.01401	263.137	185.744			Organic acids and derivatives	Carboxylic acids and derivatives	Amino acids, peptides, and analogues	3321.57	7200.61	3558.81	2779.92	3789.06	3549.36	1374.59	1638.82	2086.43	1851.09	2552.99	2589.48	2782.44	2863.64	2777.34
M355T32	[M-H]-	Sulindac	2.67333	2.56194	0.0152505	355.06	32.209	HMDB0014743	C01531	Benzenoids	Indenes and isoindenes		82872.2	85196.2	86618.2	73003.6	16269	73614.9	18756.5	73126.7	28584.7	15865	18306	8352.45	60455.7	75939.7	75785.6
M442T507_2	[M-H]-	Guanosine 5'-diphosphate	0.565932	0.579962	0.0153153	442.011	506.756		C00035	Nucleosides, nucleotides, and analogues	Purine nucleotides	Purine ribonucleotides	5451.85	4858.71	1864.05	5173.28	2958.16	3317.58	6954.73	8252.79	5757.2	3584.82	7250.95	8932.6	8556.25	8485.74	8928.58
M209T474	[M-H]-	Mucic acid	0.311215	0.874892	0.0153827	209.029	473.524	HMDB0000639	C00879	Organic oxygen compounds	Organooxygen compounds	Carbohydrates and carbohydrate conjugates	12102.2	12689.8	12898	12154.9	12708.9	13442.8	13777.9	16010.5	12981.6	14499.9	13208.6	16385.6	21901.9	21894.2	21031
M863T142	[M+CH3COOH-H]-	Pc 38:7	1.45398	1.31344	0.0161461	862.548	141.679			Lipids and lipid-like molecules	Glycerophospholipids	Glycerophosphocholines	45851.7	46761.3	65597.8	50494.8	36366.3	52325	41673.2	39850.5	35470.7	34190.6	39028.3	36212.1	82073.4	65186.5	160219
M116T274	[M-H]-	Guanidoacetic acid	0.593352	0.683594	0.0164265	116.035	273.916	HMDB0000128	C00581	Organic acids and derivatives	Carboxylic acids and derivatives	Amino acids, peptides, and analogues	4149.62	5610.09	5193.54	5476.59	9082.35	6184.64	8892.38	5550.23	9336.43	9588.87	10209.5	8641.87	8125.79	7984.55	7987.96
M269T46	[M-H]-	Heptadecanoic acid	3.28279	1.41556	0.016864	269.246	46.207	HMDB0002259		Lipids and lipid-like molecules	Fatty Acyls	Fatty acids and conjugates	229235	242642	222880	144221	214727	212556	147421	200485	115060	120188	196745	114633	149956	147829	147847
M587T445	[2M-H+4i]-	Carboxyphosphamide	0.454559	1.29851	0.0175852	587.022	445.414	HMDB0060449	C07646	Organic nitrogen compounds	Organonitrogen compounds	Nitrogen mustard compounds	5291.19	6301.1	4902.36	6643.53	4910.17	4809.57	5101.03	4352.96	3710.74	3687.91	3391.53	5060.22	5612.9	5584.42	5515.04
M148T198	[M-H]-	N6-methyladenine	0.879457	1.38131	0.0176741	148.043	197.968	HMDB0002099	C08434	Organoheterocyclic compounds	Imidazopyrimidines	Purines and purine derivatives	17842.3	12338.8	13014.8	19281.5	16239.6	15212.3	11090.1	11660.8	13115.3	10968.5	14366	6799.41	20197.3	20418.2	20201.8
M463T493	M-	Adenylsuccinic acid	1.37854	3.75232	0.0177552	463.065	492.74	HMDB0000536/HMDB0059653	C03794	Nucleosides, nucleotides, and analogues	Purine nucleotides	Purine ribonucleotides	15607.5	1534.09	28232.8	17885	18532.9	28135.3	946.731	11293.8	636.298	1445.86	740.822	14232.5	9667.18	23660.1	23657.9
M745T105	[M-H]-	1-palmitoyl-2-linoleoyl-sn-glycero-3-phospho-(1'-rac-glycerol)	0.638962	0.788459	0.0181332	745.494	104.583			Lipids and lipid-like molecules	Glycerophospholipids	Glycerophosphoglycerols	25338.2	26377.1	23140.4	28013.9	23229.9	20072.9	37776.9	35393.3	30188.5	24350.5	27796	29884.7	33161.3	35319.3	33446.2
M309T40	[M-H]-	Eicosenoic acid	3.99166	0.762325	0.0185108	309.277	39.7275		C16526	Lipids and lipid-like molecules	Fatty Acyls	Fatty acids and conjugates	350959	332444	589841	356065	552754	524394	537684	593584	655653	582144	588944	592258	438087	429806	430966
M425T32	[M-H]-	(2e,6e,10e)-13-[(2r)-6-hydroxy-2,8-dimethyl-3,4-dihydrochromen-2-yl]-2,6,10-trimethyltrideca-2,6,10-trienoic acid	0.604482	0.671366	0.0189842	425.252	32.469			Lipids and lipid-like molecules	Prenol lipids	Quinone and hydroquinone lipids	7438	7438.86	6193.9	7881.05	11177.8	3744.42	12826.5	9498.54	10869.7	12051	7652.77	12451.7	17107.9	17098.5	16442
M375T469	[M-H]-	(1s,4as,7s,7as)-7-hydroxy-7-methyl-1-[(2s,3r,4s,5s,6r)-3,4,5-trihydroxy-6-(hydroxymethyl)oxan-2-yl]oxy-4a,5,6,7a-tetrahydro-1h-cyclopenta[c]pyran-4-carboxylic acid	0.300651	0.730896	0.0195126	375.111	469.151			Lipids and lipid-like molecules	Prenol lipids	Terpene glycosides	1755.57	3101	2653.97	2628.83	2675.06	2697.41	2330.07	3563.84	4525.33	3788.34	3364.39	3651.08	5110.12	5432.01	5103.37
M323T477	(M-H)-	Uridine 5'-monophosphate (UMP)	1.61093	0.810989	0.0196353	323.025	476.85	HMDB0000288	C00105	Nucleosides, nucleotides, and analogues	Pyrimidine nucleotides	Pyrimidine ribonucleotides	90115.1	68232	96839.8	65729.7	111066	98818.9	108463	108640	109616	113176	104508	110107	149297	149300	150593
M197T391	(M+CH3COO)-	Fosfomycin	0.64116	1.49154	0.0198104	197.021	390.625						6679.72	11232.6	5513.67	6281.55	6881.23	7276.03	4258.24	5084.32	4041.13	5745.28	4671.16	5608.98	10092	10150	10269.6
M601T32	[M-H]-	Garcinol	0.507847	0.684613	0.0202342	601.356	32.1235		C09929	Lipids and lipid-like molecules	Prenol lipids	Monoterpenoids	5373.74	5344.37	4822.08	5109.17	5363.34	3440.27	4781.5	8303.68	9395.98	8577.84	5427.34	6535.03	9618.85	9992.75	9991.48
M409T198	[M-H]-	1-hexadecanoyl-2-sn-glycero-3-phosphate	0.546315	0.77677	0.0203846	409.231	198.083			Lipids and lipid-like molecules	Glycerophospholipids	Glycerophosphates	14454.3	12116.3	13494.8	15332.2	13100	10714.9	13909.6	17476.2	16532.7	15905.6	22512.2	15640.6	9441.5	9199.41	9259.07
M609T217	[2M-H]-	Cytidine 2',3'-cyclic monophosphoric acid	0.311058	0.764412	0.0218138	609.07	217.357			Nucleosides, nucleotides, and analogues	Pyrimidine nucleotides	Cyclic pyrimidine nucleotides	3081.39	4589.9	3130.28	2942.55	3694.55	3953.99	3684.82	3879.96	4994.52	5383.61	4554.58	5488.29	9944.47	10112.9	10112.5
M278T268	[M-H]-	Phe-asn	0.617249	1.81447	0.021819	278.112	267.921			Organic acids and derivatives	Carboxylic acids and derivatives	Amino acids, peptides, and analogues	4946.18	9549.47	3977.28	3989.21	4501.38	5472.56	2524.08	2289.27	3637.6	2680.21	3714.07	3031.14	8898.73	8896.66	8812.85
M246T426	[M-H]-	Asn-Asp	0.487968	0.82471	0.0223581	246.071	426.358			Organic acids and derivatives	Carboxylic acids and derivatives	Amino acids, peptides, and analogues	17857.8	14873.8	16940.7	22009.2	18274.7	16799.8	17873.3	21679.6	25281.5	22986.8	20650.4	20975.1	24796.4	24797.9	25216.7
M383T205	[M-H]-	7-dehydrocholesterol	0.25852	1.28432	0.0231715	383.323	205.038	HMDB0000032	C01164	Lipids and lipid-like molecules	Steroids and steroid derivatives	Cholestane steroids	2030.16	1694.69	1762.44	1624.42	1552.02	1730.38	1773.21	1312.24	1678.49	1166.7	1163.47	998.975	2429.24	2838.67	2457.56
M246T495	(M-H)-	Pyridoxal 5'-phosphate	0.479064	1.39136	0.0232485	246.019	495.183	HMDB0001491	C00018	Organoheterocyclic compounds	Pyridines and derivatives	Pyridine carboxaldehydes	3467.08	4553.9	4497.7	4663.97	3925.3	3393.52	2223.96	4256.66	2734.51	3041.34	1816.77	3536.46	2991.92	2993.22	3736.72
M941T190	[M-H]-	(2s,3s,4r,5r,6r)-6-[[(3r,6ar,6bs,8r,8ar,14br)-8-hydroxy-4,4,6a,6b,11,11,14b-heptamethyl-8a-[(2s,3r,4s,5s,6r)-3,4,5-trihydroxy-6-(hydroxymethyl)oxan-2-yl]oxycarbonyl-1,2,3,4a,5,6,7,8,9,10,12,12a,14,14a-tetradecahydropicen-3-yl]oxy]-4,5-dihydroxy-3-[(2s,3r,4s,5r)-3,4,5-trihydroxyoxan-2-yl]oxyoxane-2-carboxylic acid	0.425297	1.38865	0.0234458	941.484	189.891			Lipids and lipid-like molecules	Prenol lipids	Terpene glycosides	3830.07	3846.24	4707.61	3989.23	4491.25	3128.99	3272.57	3946.88	2144.84	1633.14	2831.87	3448.87	2541.07	2624.47	2184.48
M202T305	[M-H]-	2,8-quinolinediol	0.156861	0.90499	0.0247391	202.047	305.481			Organoheterocyclic compounds	Quinolines and derivatives	Quinolones and derivatives	4753.26	5064.02	4601.41	5380.51	4845.93	4836.75	5541.34	4874.61	5618.7	5592.27	5036.64	5913.47	7268.5	7162.63	7267.9
M150T263	[M-H]-	2-hydroxyadenine	1.18563	0.566132	0.0255092	150.042	262.592	HMDB0000403		Organoheterocyclic compounds	Imidazopyrimidines	Purines and purine derivatives	16796.4	14933.1	15992	17800.3	19308.9	17342.9	20701.3	22723.6	28922	53892	25737.8	28499.8	60486.9	57260	57058.1
M884T43	[M-H]-	Pi 38:5	3.60634	1.54443	0.0258743	883.524	43.2115			Lipids and lipid-like molecules	Glycerophospholipids	Glycerophosphoinositols	179650	164936	172004	191860	185418	147320	1612.35	130320	141253	119998	133721	147252	236325	240727	238790
M158T120	[M-H-CH2O2]-	Indolelactic acid	4.73432	1.25623	0.0258998	158.06	120.405	HMDB0000671	C02043	Organoheterocyclic compounds	Indoles and derivatives	Indolyl carboxylic acids and derivatives	622304	459152	489078	606719	487679	663216	370194	433166	499477	532275	398911	415292	439960	419847	420231
M186T225	[M-H]-	2-hydroxy-6-methylquinoline-3-carbaldehyde	3.59754	1.44194	0.0267612	186.045	224.964			Organoheterocyclic compounds	Quinolines and derivatives	Quinolones and derivatives	239131	199392	259363	158780	184909	268036	168318	89682.5	122268	189030	210267	128663	270614	270580	266985
M767T61	[M-H]-	Pe(18:1e/12-hete)	2.72335	1.57768	0.0268107	766.527	60.961			Lipids and lipid-like molecules	Glycerophospholipids	Glycerophosphoethanolamines	106487	122636	96132.8	123814	83431.1	67225	36565.9	100181	35087.2	60116	60352.7	87828.5	111881	115542	115059
M195T376	[M-H]-	D-gluconate	1.1691	0.650411	0.0272405	195.05	376.306	HMDB0000625	C00257	Organic oxygen compounds	Organooxygen compounds	Carbohydrates and carbohydrate conjugates	34400.7	31048.7	31457.2	34524.4	31147.2	18250.8	49187.8	55338.2	55916.5	49439.9	49966.7	18173.3	57397.3	59388.7	56121.7
M872T38	[M-H]-	Pi 37:4	1.78855	1.42424	0.0276538	871.533	38.0625						56162.7	43313.7	46540.2	53231.3	48490.9	49363.9	8077.44	42730.8	41639.2	39854.5	39912.7	36389.1	40450.3	40366.2	35678.3
M695T33_2	[M+HCOO]-	S4:18(p3:16/f1:2)	9.24275	1.71134	0.0284586	695.306	33.0115						1.26197e+06	1.44995e+06	1.21035e+06	1.30906e+06	696571	1.04843e+06	203343	283116	1.1923e+06	677997	938682	781088	1.2999e+06	1.30189e+06	1.33104e+06
M491T317	(M+CH3COO)-	Apigenin 7-glucoside	0.23854	0.930232	0.0287268	491.114	316.771						6920.15	6608.42	7342.1	6715.92	6985.05	7192.7	7314.57	6869.07	7904.34	7972.05	7557.64	7279.05	8898.75	8794.23	8897.18
M384T470	[M-2H]2-	1,2-dihexanoylphosphatidylinositol-3,4,5-triphosphate	0.527382	0.668649	0.0290629	384.028	469.558			Lipids and lipid-like molecules	Glycerophospholipids	Glycerophosphoinositol phosphates	7428.22	3236.37	4503.27	6230.16	7142	8425.1	6348.13	11910.8	9990.47	10409.4	9892.37	6732.09	7434.33	7879.82	7432.66
M834T44	[M-H]-	Pi 34:2	2.88568	1.67615	0.0296249	833.509	43.848			Lipids and lipid-like molecules	Glycerophospholipids	Glycerophosphoinositols	115363	104648	120188	121494	72978.5	84239.9	22387.3	105238	97928.1	62694.2	26628.7	54369.7	225892	226014	244844
M805T41	[M+CH3COOH-H]-	Pc 33:1	1.25729	1.2817	0.0304766	804.567	41.1105			Lipids and lipid-like molecules	Glycerophospholipids	Glycerophosphocholines	38449.5	41766.9	32814.3	44457.5	34409.1	26017.8	26025.7	32970.2	25514.7	24102.8	27962.1	33444.6	68202.4	82337.1	70009.8
M294T307	[M-H]-	Tyr-Asn	0.367788	1.48085	0.0310295	294.107	306.734			Organic acids and derivatives	Carboxylic acids and derivatives	Amino acids, peptides, and analogues	2679.1	4127.59	1746.29	2228.22	2287.55	2858.38	1821.45	1455.26	1675.38	1969.07	1928.32	1905.89	5790.6	5641.99	5790.68
M108T346	[M-H]-	Hypotaurine	0.239565	0.836197	0.0312052	108.012	345.995	HMDB0000965	C00519	Organic acids and derivatives	Sulfinic acids and derivatives	Sulfinic acids	2716.68	2523.12	2802.23	2945.35	3607.63	3387.39	3437.36	3247.16	4198.83	3841.2	3139.95	3640.48	9441.32	9413.23	9349.32
M435T109	(M-H)-	1-Oleoyl-L-.alpha.-lysophosphatidic acid	0.625193	0.623562	0.0320054	435.247	109.483						6522.66	6364.39	9781.3	4916.93	5760.7	5559.48	5066.07	7478.5	11368.4	11893.4	14421	12164.9	6026.13	5830.63	4552.45
M845T145	[M+Hac-H]-	Pc(18:1e/9-hode)	0.909156	0.899209	0.0325324	844.597	145.002			Lipids and lipid-like molecules	Glycerophospholipids	Glycerophosphocholines	577746	555285	530911	566201	522021	467566	607489	664767	593734	534204	568220	612213	379642	394707	380060
M563T39	(2M-H)-	Oleic acid	1.84188	0.699371	0.033117	563.497	39.319	HMDB0000207	C00712	Lipids and lipid-like molecules	Fatty Acyls	Fatty acids and conjugates	61319.2	61316.5	70107.5	86565.6	63696.9	72096.4	46292.1	103297	119843	112785	91973	119347	122516	122248	128144
M241T350	(M-H2O-H)-	alpha-D-Galactose 1-phosphate	0.530012	1.81015	0.0343997	241.011	349.822	HMDB0000645	C00446	Organic oxygen compounds	Organooxygen compounds	Carbohydrates and carbohydrate conjugates	4311.11	4578.51	4350.34	2032.93	4191.1	4756.94	1907.46	582.425	3915.73	1504.26	1214.84	4255.89	4315.1	4393.74	4315.74
M88T395	(M-H)-	Sarcosine	1.34519	0.690028	0.0356865	88.0407	394.851	HMDB0000271	C00213	Organic acids and derivatives	Carboxylic acids and derivatives	"Amino acids, peptides, and analogues"	50207.1	44865.3	43727.4	47565.1	47625.8	40942.2	55334.1	61594.2	60407.3	107962	55385.7	57754.2	91528.2	91604	96319.4
M425T482_2	[M-H]-	L-cysteine-glutathione disulfide	1.64593	1.65316	0.0375634	425.075	482.112			Organic acids and derivatives	Carboxylic acids and derivatives	Amino acids, peptides, and analogues	42412.1	80705.7	43168.5	29839.9	37849.5	40527.3	24038.8	28153.2	20196.4	32026.7	27928	33704.4	67284.7	66323.2	67281.1
M760T42	[M+CH3COOH-H]-	Sm d34:2	1.13145	1.10916	0.0394448	759.56	42.403			Lipids and lipid-like molecules	Sphingolipids	Phosphosphingolipids	55247.3	58163.4	49950.3	53046.4	52386.5	47987.5	43840.7	51436.7	45645.5	43092.8	52352.9	49235.2	41073.2	40503.5	40509.5
M323T447	[M-H]-	Uridine 5'-monophosphate	2.86789	0.842757	0.0398757	323.026	446.974	HMDB0000288	C00105	Nucleosides, nucleotides, and analogues	Pyrimidine nucleotides	Pyrimidine ribonucleotides	393012	318864	443899	371434	465624	533855	469378	522334	498223	540450	465132	502604	892671	895805	895793
M603T442	[2M-H]-	Quercetin	0.370943	0.699307	0.0408864	603.067	441.647	HMDB0005794	C00389	Phenylpropanoids and polyketides	Flavonoids	Flavones	3960.65	5170.35	4176.65	3389.51	3981.59	3454.57	4385.86	3940.71	7570.87	7160.15	7102.71	4350.09	7252.61	7903.7	7888.03
M375T72	[M-H-HCl]-	Gangaleoidin	1.75257	1.6425	0.0411485	375.026	72.234						64411.2	29420	78967.3	35139.6	38127.5	51708.5	37936	20839.2	29009.4	36761.8	32067.4	24679	58289.3	55220.4	58391.7
M762T43	[M+CH3COOH-H]-	Sm d34:1	2.59583	1.18942	0.0413549	761.574	43.235			Lipids and lipid-like molecules	Sphingolipids	Phosphosphingolipids	236363	254016	196090	248621	190828	168706	178692	194967	178181	175692	175782	185139	132202	134127	134135
M422T430_2	[M-H]-	Glucoiberin	0.177002	0.729787	0.042194	422.02	430.064	HMDB0015310	C08411	Organic oxygen compounds	Organooxygen compounds	Carbohydrates and carbohydrate conjugates	1163.15	606.186	748.206	679.162	856.472	741.997	1285.65	815.837	1026.16	1002.96	1477.59	962.453	1632.42	1734.1	1739.73
M535T40_2	[M-H]-	Fahfa 34:1	1.1266	0.662295	0.0440526	535.466	39.6285			Lipids and lipid-like molecules	Fatty Acyls	Fatty acids and conjugates	27630.2	31264.4	33918.3	35827.3	7623.2	38473.1	26281.1	39147.2	57492	53231.2	46876.2	40807.4	67109.5	65132.7	67042.1
M815T41	[M+CH3COOH-H]-	Pc 34:3	1.02632	1.1263	0.0448751	814.55	40.519			Lipids and lipid-like molecules	Glycerophospholipids	Glycerophosphocholines	44338.3	44179.2	39426.1	45191.9	40420.7	38659.3	35119.8	41496.4	30952.6	38898	41641.8	35824.8	71457.8	74835.8	71463.5
M529T32	[M-H]-	Kukoamine a	0.921909	0.675017	0.0448869	529.298	31.559	HMDB0030392		Benzenoids	Phenols	Benzenediols	18863	15801.1	11258.7	18529.2	18862.1	6052.99	13785.9	26442.5	26466.3	26279.4	16477.5	22940.9	29078.8	31002.1	30978.5
M274T464	[M-H]-	Glu-Lys	0.97873	1.52969	0.0452137	274.138	463.971	HMDB0004207		Organic acids and derivatives	Carboxylic acids and derivatives	Amino acids, peptides, and analogues	14901.6	25058.6	13096.8	14848.3	15536.6	24658.6	10131.3	19714.5	9136.57	11763.9	9752.43	10169.4	14385.9	14088.2	14359.1
M283T427	[M-H]-	Glu-His	0.722191	0.595096	0.0465799	283.102	426.899	HMDB0028821		Organic acids and derivatives	Carboxylic acids and derivatives	Amino acids, peptides, and analogues	8166.96	10334.5	7323.9	7832.77	4844.17	5690.96	13921.1	6975.52	5241.4	17326.1	14359.8	16438.5	8668.88	8668.37	8316.29
M255T232	[M-H]-	3-(5-phenylthiophen-2-yl)prop-2-ynyl acetate	0.271816	0.767127	0.0476081	255.033	232.358			Organoheterocyclic compounds	Thiophenes	2,5-disubstituted thiophenes	4061.67	5890.78	3217.54	5604.79	3861.25	3063.43	5689.21	4880.45	5346.43	6984.82	5089.47	5510.52	8611.42	9368.79	8620.12
M555T158	[M-H]-	Dronedarone	1.56425	1.19861	0.0476697	555.266	158.357			Organic oxygen compounds	Organooxygen compounds	Carbonyl compounds	81679.9	85438.7	74202.5	67771.5	63873.8	60646.6	53033.2	66601.3	53629.5	73667	60672.4	54160	78675.9	78737.2	72839.4
M309T413	[M-H-H2O]-	Benzeneacetic acid, 5-[2-[4-(ethoxycarbonyl)phenyl]diazenyl]-2-hydroxy-	0.302717	0.656888	0.0491528	309.078	413.184						1402.39	1491.39	2087.32	2993.42	3229.48	1202.35	3330.17	3779.34	2029.23	3894.51	2249.88	3603.45	4128.04	5260.19	4128.48
