# Supplementary material for: PRRSV hijacks DDX3X protein and induces ferroptosis to facilitate viral replication
Source: Vet Res. 2024 Aug 18;55:103. doi: 10.1186/s13567-024-01358-y (PMC11331664; doi:10.1186/s13567-024-01358-y)
Supplement: Supplementary file 11 — Additional file 11. KEGG pathway analysed by combined DEGs and DEMs in positive ion mode. [file 13567_2024_1358_MOESM11_ESM.xls]

TermID	Description	Category	Transcripts_GeneRatio	Transcripts_BgRatio	Transcripts_Rich_Factor	Transcripts_P_value	Transcripts_GeneCount	Metabolites_GeneRatio	Metabolites_BgRatio	Metabolites_Rich_Factor	Metabolites_P_value	Metabolites_GeneCount	Combine_P_values	Transcripts_GeneID	Transcripts_GeneName	Metabolites_GeneID	Metabolites_GeneName
ko00051	Fructose and mannose metabolism	Metabolism	4/856	22/5141	1.09197111299915	0.511069990579762	4	1/113	1/180	1.5929203539823	0.627777777777778	1	0.516144242197067	ALDOC,HK1,HK2,HKDC1,LOC103237780,PFKFB2	ALDOC,HK1,HK2,HKDC1,LOC103237780,PFKFB2	M444T455,M606T472	Guanosine 5'-diphospho-.alpha.-d-mannose,Guanosine diphosphate mannose
ko00052	Galactose metabolism	Metabolism	5/856	22/5141	1.36496389124894	0.298676102173177	5	5/113	5/180	1.5929203539823	0.0942773041604442	5	0.26082447291156	B4GALT1,GALK1,GANC,HK1,HK2,HKDC1,LOC103219294,LOC103237780,LOC119623363	B4GALT1,GALK1,GANC,HK1,HK2,HKDC1,LOC103219294,LOC103237780,LOC119623363	M325T401,M365T366,M365T400,M584T444,M667T377	Lactose,Melibiose,Stachyose,Sucrose,UDP-D-Galactose
ko00053	Ascorbate and aldarate metabolism	Metabolism	1/856	7/5141	0.857977303070761	0.720766294273555	1	1/113	1/180	1.5929203539823	0.627777777777778	1	0.709142729711583	UGDH	UGDH	M444T455,M606T472	Guanosine 5'-diphospho-.alpha.-d-mannose,Guanosine diphosphate mannose
ko00071	Fatty acid degradation	Metabolism	4/856	31/5141	0.774947241483268	0.783324193854731	4	1/113	1/180	1.5929203539823	0.627777777777778	1	0.778463368352326	ACAA1,ACSL5,ADH5,CPT1A,LOC119621490	ACAA1,ACSL5,ADH5,CPT1A,LOC119621490	M400T178	L-palmitoylcarnitine
ko00120	Primary bile acid biosynthesis	Metabolism	1/856	17/5141	0.353284771852666	0.95501639248547	1	2/113	4/180	0.79646017699115	0.853895702051254	2	0.935755308593238	LOC103230655	LOC103230655	M401T36,M488T403_1	7.alpha.-hydroxy-4-cholesten-3-one,Glycocholate
ko00140	Steroid hormone biosynthesis	Metabolism	6/856	38/5141	0.948290703393999	0.624519897892535	6	4/113	7/180	0.9102402022756	0.765872398228629	4	0.646508064611483	CYP1A1,CYP1B1,LOC103230655,SRD5A3,STS,SULT1E1	CYP1A1,CYP1B1,LOC103230655,SRD5A3,STS,SULT1E1	M173T98,M429T157,M465T459_2,M484T506	4-androsten-17.beta.-ol-3-one glucosiduronate,5-androstene-3.beta.,17.beta.-diol,Androstan-3-ol-17-one 3-glucuronide,Hydrocortisone
ko00220	Arginine biosynthesis	Metabolism	3/856	16/5141	1.12609521028037	0.512713287723106	3	3/113	7/180	0.6826801517067	0.932129723224509	3	0.640361768093098	GLUD1,GLUL,GPT	GLUD1,GLUL,GPT	M130T376_2,M148T398,M157T298	D-glutamine,DL-Glutamic acid,N-.alpha.-acetyl-l-ornithine
ko00230	Purine metabolism	Metabolism	20/856	132/5141	0.909975927499292	0.715599546540451	20	10/113	11/180	1.44810941271118	0.0402175489945314	10	0.663647085190765	ADCY3,ADCY6,AK6,ENTPD6,GMPR2,LOC103242911,NT5C2,NT5C3B,PDE1B,PDE1C,PDE2A,PDE6A,PDE6B,PDE7B,POLA2,POLR2A,POLR2C,POLR2F,POLR2H,POLR3G,PRPS2,RRM2	ADCY3,ADCY6,AK6,ENTPD6,GMPR2,LOC103242911,NT5C2,NT5C3B,PDE1B,PDE1C,PDE2A,PDE6A,PDE6B,PDE7B,POLA2,POLR2A,POLR2C,POLR2F,POLR2H,POLR3G,PRPS2,RRM2	M130T376_2,M136T162,M137T170_2,M152T227,M252T138,M268T172,M346T296,M348T437,M365T479,M695T437	Adenine,Adenosine,Adenosine 3'-monophosphate,Adenosine 5'-monophosphate,Cyclic gmp,D-glutamine,Deoxyadenosine,Guanine,Hypoxanthine,Xanthosine 5'-monophosphate
ko00240	Pyrimidine metabolism	Metabolism	15/856	76/5141	1.1853633792425	0.275985233447727	15	8/113	8/180	1.5929203539823	0.021922352354201	8	0.251788768581677	CTPS1,DCTD,ENTPD6,LOC103242911,NT5C2,NT5C3B,POLA2,POLR2A,POLR2C,POLR2F,POLR2H,POLR3G,RRM2,TK1,TK2,UCK1,UMPS	CTPS1,DCTD,ENTPD6,LOC103242911,NT5C2,NT5C3B,POLA2,POLR2A,POLR2C,POLR2F,POLR2H,POLR3G,RRM2,TK1,TK2,UCK1,UMPS	M112T240,M112T446,M130T376_2,M228T207,M324T465,M405T477,M422T477,M487T240,M512T228	2'-deoxycytidine 5'-triphosphate,Cytidine,Cytidine 3'-monophosphate,Cytidine 5'-monophosphate,Cytosine,D-glutamine,Deoxycytidine,Uridine 5'-diphosphate,Uridine 5'-diphosphate (UDP)
ko00250	Alanine, aspartate and glutamate metabolism	Metabolism	4/856	29/5141	0.828391878826942	0.735752029493333	4	5/113	9/180	0.884955752212389	0.794144412762812	5	0.74958180447821	ASNS,GLUD1,GLUL,GPT	ASNS,GLUD1,GLUL,GPT	M130T376_2,M133T381,M148T398,M180T38,M287T443,M305T443	.gamma.-aminobutyric acid,D-glutamine,DL-Glutamic acid,DL-asparagine,N-Acetylaspartylglutamate (NAAG),N-acetylaspartylglutamic acid
ko00260	Glycine, serine and threonine metabolism	Metabolism	4/856	33/5141	0.727980741999434	0.823822975286084	4	2/113	7/180	0.4551201011378	0.988747082547431	2	0.85268469405682	DLD,LOC103231871,PHGDH,PSAT1	DLD,LOC103231871,PHGDH,PSAT1	M105T227,M118T273,M163T253	Betaine,DL-cysteine,L-Cysteine
ko00270	Cysteine and methionine metabolism	Metabolism	3/856	33/5141	0.545985556499575	0.930294671289642	3	7/113	11/180	1.01367658889783	0.611211653758421	7	0.850523916906837	DNMT1,GSS,MAT1A	DNMT1,GSS,MAT1A	M105T227,M163T253,M166T371,M192T397,M241T445,M385T386,M399T522,M84T376	1-Aminocyclopropanecarboxylic acid,DL-cysteine,L-Cysteine,L-cystine,Methionine sulfoxide,O-Acetyl-L-serine,S-adenosyl-l-homocysteine,S-adenosylmethionine
ko00280	Valine, leucine and isoleucine degradation	Metabolism	5/856	41/5141	0.732419648962845	0.83636504827788	5	1/113	2/180	0.79646017699115	0.862756052141527	1	0.837592536829678	ACAA1,DLD,HMGCS1,HSD17B10,LOC103217611	ACAA1,DLD,HMGCS1,HSD17B10,LOC103217611	M132T295	L-Leucine
ko00330	Arginine and proline metabolism	Metabolism	4/856	36/5141	0.667315680166147	0.872655701001153	4	5/113	10/180	0.79646017699115	0.882997467136374	5	0.874903911030549	AZIN2,HOGA1,OAT,ODC1	AZIN2,HOGA1,OAT,ODC1	M114T173,M116T340,M148T398,M180T38,M399T522	.gamma.-aminobutyric acid,Creatinine,DL-Glutamic acid,DL-proline,S-adenosylmethionine
ko00340	Histidine metabolism	Metabolism	2/856	18/5141	0.667315680166147	0.827264351784562	2	6/113	8/180	1.19469026548673	0.372092404488383	6	0.687211444924199	ALDH3B2,LOC103220313	ALDH3B2,LOC103220313	M111T253,M148T398,M156T453,M170T453,M227T426,M459T38_1	1-Methylhistidine,D-erythro-imidazolylglycerol phosphate,DL-Glutamic acid,Ergothioneine,L-Histidine,L-carnosine
ko00350	Tyrosine metabolism	Metabolism	3/856	27/5141	0.667315680166147	0.851405302031672	3	2/113	3/180	1.06194690265487	0.688502500366161	2	0.835115021865121	ADH5,ALDH3B2,LOC103217611	ADH5,ALDH3B2,LOC103217611	M120T288,M154T370	Dopamine,Tyramine
ko00360	Phenylalanine metabolism	Metabolism	1/856	12/5141	0.500486760124611	0.887869683560237	1	2/113	5/180	0.63716814159292	0.935339324093156	2	0.901831342540507	ALDH3B2	ALDH3B2	M136T88,M166T296	2-phenylacetamide,L-Phenylalanine
ko00380	Tryptophan metabolism	Metabolism	6/856	32/5141	1.12609521028037	0.446489696906623	6	5/113	8/180	0.995575221238938	0.660159648231245	5	0.489223687171547	CYP1A1,CYP1B1,IDO1,KYNU,LOC103217611,LOC103232876	CYP1A1,CYP1B1,IDO1,KYNU,LOC103217611,LOC103232876	M106T64,M144T203,M158T54,M160T48,M161T203	3-(2-hydroxyethyl)indole,Ala-Ala,Indole-3-acetaldehyde,Indole-3-pyruvic acid,Picolinic acid
ko00410	beta-Alanine metabolism	Metabolism	1/856	24/5141	0.250243380062305	0.987497294643666	1	4/113	6/180	1.06194690265487	0.602583954036243	4	0.910514626522181	ALDH3B2	ALDH3B2	M156T453,M180T38,M220T269,M227T426	.gamma.-aminobutyric acid,L-Histidine,L-carnosine,Pantothenic acid
ko00430	Taurine and hypotaurine metabolism	Metabolism	2/856	8/5141	1.50146028037383	0.394866729662567	2	2/113	4/180	0.79646017699115	0.853895702051254	2	0.547876387125463	GGT7,LOC103223058,LOC103247573	GGT7,LOC103223058,LOC103247573	M105T227,M148T398,M163T253	DL-Glutamic acid,DL-cysteine,L-Cysteine
ko00471	D-Glutamine and D-glutamate metabolism	Metabolism	1/856	2/5141	3.00292056074766	0.305312370150093	1	3/113	3/180	1.5929203539823	0.244948004937962	3	0.269093751022814	GLUD1	GLUD1	M130T299,M130T376_2,M148T398	D-glutamine,D-pyroglutamic acid,DL-Glutamic acid
ko00480	Glutathione metabolism	Metabolism	9/856	25/5141	2.16210280373832	0.0153824744665683	9	4/113	5/180	1.27433628318584	0.384028651809516	4	0.0768235040237262	GGT7,GPX4,GSS,GSTO1,LOC103223058,LOC103231165,LOC103247573,MGST1,ODC1,OPLAH,RRM2	GGT7,GPX4,GSS,GSTO1,LOC103223058,LOC103231165,LOC103247573,MGST1,ODC1,OPLAH,RRM2	M105T227,M148T398,M163T253,M219T409,M744T494	.beta.-nicotinamide adenine dinucleotide phosphate,5-L-Glutamyl-L-alanine,DL-Glutamic acid,DL-cysteine,L-Cysteine
ko00500	Starch and sucrose metabolism	Metabolism	3/856	21/5141	0.857977303070761	0.704245887804717	3	1/113	2/180	0.79646017699115	0.862756052141527	1	0.718029380355744	GANC,GBE1,HK1,HK2,HKDC1	GANC,GBE1,HK1,HK2,HKDC1	M365T366	Sucrose
ko00510	N-Glycan biosynthesis	Metabolism	8/856	40/5141	1.20116822429907	0.345258524794232	8	1/113	1/180	1.5929203539823	0.627777777777778	1	0.352149238281636	B4GALT1,DOLPP1,LOC103219294,LOC119623363,MAN1B1,MAN2A1,MAN2A2,MGAT1,MGAT4B,MGAT5,MGAT5B	B4GALT1,DOLPP1,LOC103219294,LOC119623363,MAN1B1,MAN2A1,MAN2A2,MGAT1,MGAT4B,MGAT5,MGAT5B	M444T455,M606T472	Guanosine 5'-diphospho-.alpha.-d-mannose,Guanosine diphosphate mannose
ko00520	Amino sugar and nucleotide sugar metabolism	Metabolism	6/856	35/5141	1.02957276368491	0.539194646000421	6	3/113	7/180	0.6826801517067	0.932129723224509	3	0.604683825537769	CYB5R4,GALK1,GNPDA2,HK1,HK2,HKDC1,UAP1L1,UGDH	CYB5R4,GALK1,GNPDA2,HK1,HK2,HKDC1,UAP1L1,UGDH	M204T432,M444T455,M584T444,M606T472	Guanosine 5'-diphospho-.alpha.-d-mannose,Guanosine diphosphate mannose,N-acetyl-d-glucosamine,UDP-D-Galactose
ko00524	Neomycin, kanamycin and gentamicin biosynthesis	Metabolism	1/856	2/5141	3.00292056074766	0.305312370150093	1	1/113	2/180	0.79646017699115	0.862756052141527	1	0.58403421114581	HK1,HK2,HKDC1	HK1,HK2,HKDC1	M148T398	DL-Glutamic acid
ko00562	Inositol phosphate metabolism	Metabolism	9/856	44/5141	1.22846750212404	0.304692267510992	9	1/113	1/180	1.5929203539823	0.627777777777778	1	0.311871945516921	CDIPT,ISYNA1,ITPK1,ITPKB,PIK3C2B,PIK3CB,PIP4K2C,PLCD3,PLCD4,PLCE1	CDIPT,ISYNA1,ITPK1,ITPKB,PIK3C2B,PIK3CB,PIP4K2C,PLCD3,PLCD4,PLCE1	M683T473	Phytic acid
ko00564	Glycerophospholipid metabolism	Metabolism	9/856	52/5141	1.03947250179727	0.507078668194768	9	6/113	8/180	1.19469026548673	0.372092404488383	6	0.489080499700583	CDIPT,DGKG,GNPAT,GPAT3,GPD2,LOC119623289,PCYT2,PLA2G6,PLAAT3,PLPP1,PLPP2,PLPP3	CDIPT,DGKG,GNPAT,GPAT3,GPD2,LOC119623289,PCYT2,PLA2G6,PLAAT3,PLPP1,PLPP2,PLPP3	M238T396,M258T391,M367T493,M489T446,M524T159,M757T149	1-Stearoyl-sn-glycerol 3-phosphocholine(LPC(18:0)),Cytidine 5'-diphosphocholine,Glycerophosphocholine,PC(16:0/16:0),Phosphocholine,Sn-glycerol-3-phosphoethanolamine
ko00565	Ether lipid metabolism	Metabolism	3/856	22/5141	0.818978334749363	0.734747345261294	3	2/113	2/180	1.5929203539823	0.392799503414028	2	0.706251691774022	PLA2G6,PLAAT3,PLPP1,PLPP2,PLPP3	PLA2G6,PLAAT3,PLPP1,PLPP2,PLPP3	M238T396,M258T391	Glycerophosphocholine,Sn-glycerol-3-phosphoethanolamine
ko00590	Arachidonic acid metabolism	Metabolism	7/856	38/5141	1.10633915395967	0.450744895300012	7	1/113	2/180	0.79646017699115	0.862756052141527	1	0.471345453142088	ALOX12B,LOC103218526,LOC103223058,LOC103247573,PLA2G6,PLAAT3,PTGDS,PTGES3	ALOX12B,LOC103218526,LOC103223058,LOC103247573,PLA2G6,PLAAT3,PTGDS,PTGES3	M757T149	PC(16:0/16:0)
ko00591	Linoleic acid metabolism	Metabolism	2/856	13/5141	0.923975557153127	0.66330298235742	2	1/113	1/180	1.5929203539823	0.627777777777778	1	0.660765467744588	PLA2G6,PLAAT3	PLA2G6,PLAAT3	M757T149	PC(16:0/16:0)
ko00592	alpha-Linolenic acid metabolism	Metabolism	4/856	8/5141	3.00292056074766	0.0304438609860532	4	1/113	1/180	1.5929203539823	0.627777777777778	1	0.0968142961851337	ACAA1,FADS2,PLA2G6,PLAAT3	ACAA1,FADS2,PLA2G6,PLAAT3	M757T149	PC(16:0/16:0)
ko00630	Glyoxylate and dicarboxylate metabolism	Metabolism	3/856	24/5141	0.750730140186916	0.788227849826973	3	2/113	2/180	1.5929203539823	0.392799503414028	2	0.757810284718285	DLD,GLUL,HOGA1	DLD,GLUL,HOGA1	M130T376_2,M148T398	D-glutamine,DL-Glutamic acid
ko00650	Butanoate metabolism	Metabolism	2/856	16/5141	0.750730140186916	0.772780543595107	2	2/113	2/180	1.5929203539823	0.392799503414028	2	0.730560428019432	BDH1,HMGCS1	BDH1,HMGCS1	M148T398,M180T38	.gamma.-aminobutyric acid,DL-Glutamic acid
ko00670	One carbon pool by folate	Metabolism	1/856	15/5141	0.400389408099688	0.935170492400563	1	1/113	1/180	1.5929203539823	0.627777777777778	1	0.915958447736639	LOC103220313	LOC103220313	M474T408	Folinic acid
ko00730	Thiamine metabolism	Metabolism	1/856	6/5141	1.00097352024922	0.664906501774883	1	3/113	5/180	0.955752212389381	0.731730268988401	3	0.695280941417391	ALPL	ALPL	M105T227,M150T58,M163T253,M265T363	DL-cysteine,L-Cysteine,Pyridoxal phosphate,Thiamine
ko00740	Riboflavin metabolism	Metabolism	1/856	7/5141	0.857977303070761	0.720766294273555	1	1/113	1/180	1.5929203539823	0.627777777777778	1	0.709142729711583	ACP5	ACP5	M377T213	(-)-riboflavin
ko00750	Vitamin B6 metabolism	Metabolism	2/856	5/5141	2.40233644859813	0.195869533761664	2	3/113	3/180	1.5929203539823	0.244948004937962	3	0.214273960452776	LOC103217611,PSAT1	LOC103217611,PSAT1	M150T102,M150T58,M169T324	Pyridoxal,Pyridoxal phosphate,Pyridoxamine
ko00760	Nicotinate and nicotinamide metabolism	Metabolism	4/856	17/5141	1.41313908741067	0.310478223579634	4	5/113	7/180	1.1378002528445	0.480117620891959	5	0.359956381129062	LOC103217611,NADSYN1,NAMPT,NT5C2,NT5C3B	LOC103217611,NADSYN1,NAMPT,NT5C2,NT5C3B	M123T64,M137T339,M180T38,M336T476,M744T494	.beta.-nicotinamide adenine dinucleotide phosphate,.gamma.-aminobutyric acid,1-Methylnicotinamide,Niacinamide,Nicotinate d-ribonucleotide
ko00770	Pantothenate and CoA biosynthesis	Metabolism	2/856	12/5141	1.00097352024922	0.618379133614228	2	2/113	4/180	0.79646017699115	0.853895702051254	2	0.677258275723485	PANK1,PPCS	PANK1,PPCS	M105T227,M163T253,M220T269	DL-cysteine,L-Cysteine,Pantothenic acid
ko00860	Porphyrin and chlorophyll metabolism	Metabolism	3/856	23/5141	0.783370581064608	0.762708106984425	3	3/113	5/180	0.955752212389381	0.731730268988401	3	0.757176350199421	COX15,HMOX1,LOC103241503	COX15,HMOX1,LOC103241503	M148T398,M591T437,M593T251	DL-Glutamic acid,Pheophorbide a,Urobilin
ko00910	Nitrogen metabolism	Metabolism	3/856	6/5141	3.00292056074766	0.0620199934755372	3	2/113	2/180	1.5929203539823	0.392799503414028	2	0.14471487096016	CA2,GLUD1,GLUL	CA2,GLUD1,GLUL	M130T376_2,M148T398	D-glutamine,DL-Glutamic acid
ko00970	Aminoacyl-tRNA biosynthesis	Genetic Information Processing	6/856	28/5141	1.28696595460614	0.318624961055831	6	8/113	15/180	0.849557522123894	0.857159635100941	8	0.506485893862265	AARS1,FARSB,GATB,HARS1,HARS2,MARS1,RARS1	AARS1,FARSB,GATB,HARS1,HARS2,MARS1,RARS1	M105T227,M116T340,M130T376_2,M132T295,M133T381,M148T398,M156T453,M163T253,M166T296	D-glutamine,DL-Glutamic acid,DL-asparagine,DL-cysteine,DL-proline,L-Cysteine,L-Histidine,L-Leucine,L-Phenylalanine
ko00982	Drug metabolism - cytochrome P450	Metabolism	4/856	20/5141	1.20116822429907	0.432744913218278	4	1/113	1/180	1.5929203539823	0.627777777777778	1	0.442032192483016	ADH5,ALDH3B2,GSTO1,LOC103217611,MGST1	ADH5,ALDH3B2,GSTO1,LOC103217611,MGST1	M221T390	4-hydroxycyclophosphamide
ko01100	Metabolic pathways	Metabolism	145/856	931/5141	0.935388789062108	0.846776112101172	145	63/113	105/180	0.95575221238938	0.85745706941427	63	0.847858641558581	A4GALT,ACAA1,ACACB,ACP5,ACSL5,ADH5,AK6,ALDH3B2,ALDOC,ALOX12B,ALPL,ASNS,ATP5F1B,ATP5F1E,ATP5MC3,ATP5MG,ATP5PB,ATP6AP1,ATP6V0A4,ATP6V1F,AZIN2,B3GALNT2,B3GALT1,B4GALT1,BDH1,CDIPT,CHPF2,COX15,COX6A1,CTPS1,CYP1A1,CYP24A1,DCTD,DEGS1,DGKG,DLAT,DLD,DLST,DNMT1,ENO3,EXT1,FASN,FDPS,FUT1,GALK1,GALNT18,GALNT6,GALNT9,GANC,GAPDH,GATB,GBE1,GCH1,GGT7,GLUD1,GLUL,GNPDA2,GPAT3,GPT,GSS,H6PD,HK1,HK2,HKDC1,HMGCS1,HMOX1…	A4GALT,ACAA1,ACACB,ACP5,ACSL5,ADH5,AK6,ALDH3B2,ALDOC,ALOX12B,ALPL,ASNS,ATP5F1B,ATP5F1E,ATP5MC3,ATP5MG,ATP5PB,ATP6AP1,ATP6V0A4,ATP6V1F,AZIN2,B3GALNT2,B3GALT1,B4GALT1,BDH1,CDIPT,CHPF2,COX15,COX6A1,CTPS1,CYP1A1,CYP24A1,DCTD,DEGS1,DGKG,DLAT,DLD,DLST,DNMT1,ENO3,EXT1,FASN,FDPS,FUT1,GALK1,GALNT18,GALNT6,GALNT9,GANC,GAPDH,GATB,GBE1,GCH1,GGT7,GLUD1,GLUL,GNPDA2,GPAT3,GPT,GSS,H6PD,HK1,HK2,HKDC1,HMGCS1,HMOX1…	M105T227,M106T64,M111T253,M112T446,M114T173,M116T312_2,M116T340,M118T273,M123T64,M130T376_2,M130T77,M132T295,M133T381,M134T233,M136T162,M137T170_2,M137T339,M148T398,M149T34,M150T102,M150T58,M152T227,M154T370,M156T453,M157T298,M158T54,M160T48,M161T203,M163T253,M166T296,M169T324,M180T38,M192T397,M204T432,M220T269,M227T426,M252T138,M265T363,M268T172,M287T443,M305T443,M324T465,M336T476,M348T437,M365T…	(-)-riboflavin,.beta.-nicotinamide adenine dinucleotide phosphate,.gamma.-aminobutyric acid,1,2-benzenedicarboxylic acid,1-Aminocyclopropanecarboxylic acid,1-Methylnicotinamide,2'-deoxycytidine 5'-triphosphate,7.alpha.-hydroxy-4-cholesten-3-one,Adenine,Adenosine,Adenosine 5'-monophosphate,Ala-Ala,Betaine,Creatinine,Cytidine,Cytidine 5'-diphosphocholine,Cytidine 5'-monophosphate,Cytosine,D-erythro…
ko01200	Carbon metabolism	Metabolism	24/856	81/5141	1.77950848044306	0.00242590426497102	24	4/113	7/180	0.9102402022756	0.765872398228629	4	0.0631546026484438	ADH5,ALDOC,DLAT,DLD,DLST,ENO3,GAPDH,GLUD1,GPT,H6PD,HK1,HK2,HKDC1,IDH3A,LOC103216968,LOC103216985,LOC103220215,LOC103231165,LOC103231871,LOC103237780,LOC103244719,LOC103247057,LOC119623417,ME2,PDHB,PHGDH,PRPS2,PSAT1,SDHC	ADH5,ALDOC,DLAT,DLD,DLST,ENO3,GAPDH,GLUD1,GPT,H6PD,HK1,HK2,HKDC1,IDH3A,LOC103216968,LOC103216985,LOC103220215,LOC103231165,LOC103231871,LOC103237780,LOC103244719,LOC103247057,LOC119623417,ME2,PDHB,PHGDH,PRPS2,PSAT1,SDHC	M105T227,M148T398,M163T253,M192T397,M60T277	DL-Glutamic acid,DL-cysteine,L-Cysteine,O-Acetyl-L-serine,Trimethylamine
ko01210	2-Oxocarboxylic acid metabolism	Metabolism	3/856	11/5141	1.63795666949873	0.272602254231132	3	4/113	9/180	0.707964601769911	0.933537736596567	4	0.570023221295578	GPT,IDH3A,LOC103231165	GPT,IDH3A,LOC103231165	M132T295,M148T398,M157T298,M166T296	DL-Glutamic acid,L-Leucine,L-Phenylalanine,N-.alpha.-acetyl-l-ornithine
ko01212	Fatty acid metabolism	Metabolism	8/856	36/5141	1.33463136033229	0.241053769234427	8	1/113	1/180	1.5929203539823	0.627777777777778	1	0.251505769465328	ACAA1,ACSL5,CPT1A,ELOVL5,ELOVL6,FADS2,FASN,LOC119621490,SCD	ACAA1,ACSL5,CPT1A,ELOVL5,ELOVL6,FADS2,FASN,LOC119621490,SCD	M400T178	L-palmitoylcarnitine
ko01230	Biosynthesis of amino acids	Metabolism	13/856	46/5141	1.69730292563998	0.0331247810418691	13	13/113	24/180	0.86283185840708	0.877112410385064	13	0.32249196824525	ALDOC,ENO3,GAPDH,GLUL,GPT,IDH3A,LOC103231165,LOC103231871,LOC103237780,LOC103244719,LOC119623417,MAT1A,PHGDH,PRPS2,PSAT1	ALDOC,ENO3,GAPDH,GLUL,GPT,IDH3A,LOC103231165,LOC103231871,LOC103237780,LOC103244719,LOC119623417,MAT1A,PHGDH,PRPS2,PSAT1	M105T227,M111T253,M116T340,M130T376_2,M132T295,M133T381,M148T398,M156T453,M157T298,M163T253,M166T296,M192T397,M385T386,M399T522	D-erythro-imidazolylglycerol phosphate,D-glutamine,DL-Glutamic acid,DL-asparagine,DL-cysteine,DL-proline,L-Cysteine,L-Histidine,L-Leucine,L-Phenylalanine,N-.alpha.-acetyl-l-ornithine,O-Acetyl-L-serine,S-adenosyl-l-homocysteine,S-adenosylmethionine
ko01523	Antifolate resistance	Human Diseases	9/856	26/5141	2.07894500359454	0.0201426193786501	9	1/113	1/180	1.5929203539823	0.627777777777778	1	0.0426476252452845	ABCC1,ABCC2,ABCC4,ABCC5,FOLR1,IKBKB,IL6,NFKB1,SLC46A1	ABCC1,ABCC2,ABCC4,ABCC5,FOLR1,IKBKB,IL6,NFKB1,SLC46A1	M348T437	Adenosine 5'-monophosphate
ko02010	ABC transporters	Environmental Information Processing	7/856	45/5141	0.934241952232606	0.640564911419307	7	15/113	24/180	0.995575221238938	0.606350474079403	15	0.628664237561949	ABCA4,ABCA5,ABCC1,ABCC2,ABCC4,ABCC5,ABCC9	ABCA4,ABCA5,ABCC1,ABCC2,ABCC4,ABCC5,ABCC9	M116T340,M118T273,M130T376_2,M132T295,M148T398,M149T34,M156T453,M166T296,M204T432,M241T445,M265T363,M325T401,M365T366,M365T400,M688T422	1,2-benzenedicarboxylic acid,Betaine,D-glutamine,DL-Glutamic acid,DL-proline,Ferrichrome,L-Histidine,L-Leucine,L-Phenylalanine,L-cystine,Lactose,Melibiose,N-acetyl-d-glucosamine,Sucrose,Thiamine
ko04022	cGMP-PKG signaling pathway	Environmental Information Processing	24/856	116/5141	1.24258781824041	0.146059629682814	24	3/113	3/180	1.5929203539823	0.244948004937962	3	0.148552613932944	ADCY3,ADCY6,ADORA1,ATP1B1,ATP1B3,ATP2B3,BDKRB2,CACNA1D,CREB3L4,FXYD2,IRAG1,ITPR3,KCNJ8,KCNMA1,LOC103234868,LOC103247334,MAP2K1,MEF2C,MYLK,NFATC2,PDE2A,PPP1CA,PRKCE,PRKG1,SLC25A4,SLC8A1	ADCY3,ADCY6,ADORA1,ATP1B1,ATP1B3,ATP2B3,BDKRB2,CACNA1D,CREB3L4,FXYD2,IRAG1,ITPR3,KCNJ8,KCNMA1,LOC103234868,LOC103247334,MAP2K1,MEF2C,MYLK,NFATC2,PDE2A,PPP1CA,PRKCE,PRKG1,SLC25A4,SLC8A1	M268T172,M346T296,M348T437	Adenosine,Adenosine 5'-monophosphate,Cyclic gmp
ko04024	cAMP signaling pathway	Environmental Information Processing	23/856	146/5141	0.946125656125976	0.65086903686034	23	5/113	5/180	1.5929203539823	0.0942773041604442	5	0.63243884703584	ABCC4,ADCY3,ADCY6,ADORA1,ADORA2A,ATP1B1,ATP1B3,ATP2B3,CACNA1D,CREB3L4,F2R,FOS,FXYD2,GRIN2D,HTR1D,LOC103225759,MAP2K1,NFKB1,NFKBIA,PIK3CB,PIK3R1,PIK3R3,PLCE1,PPP1CA,VAV3	ABCC4,ADCY3,ADCY6,ADORA1,ADORA2A,ATP1B1,ATP1B3,ATP2B3,CACNA1D,CREB3L4,F2R,FOS,FXYD2,GRIN2D,HTR1D,LOC103225759,MAP2K1,NFKB1,NFKBIA,PIK3CB,PIK3R1,PIK3R3,PLCE1,PPP1CA,VAV3	M154T370,M180T38,M268T172,M326T37,M348T437	.gamma.-aminobutyric acid,Adenosine,Adenosine 5'-monophosphate,Dopamine,N-oleoylethanolamine
ko04068	FoxO signaling pathway	Environmental Information Processing	23/856	97/5141	1.42406542056075	0.0447986174315232	23	2/113	3/180	1.06194690265487	0.688502500366161	2	0.0641097339195623	AGAP2,CCNB1,CCNB2,CCND1,FASLG,FBXO32,FOXO1,HOMER1,IKBKB,IL6,MAP2K1,MAPK14,MDM2,PIK3CB,PIK3R1,PIK3R3,PLK2,SGK1,SGK2,SOD2,TGFB2,TGFB3,TGFBR1,TGFBR2,TNFSF10	AGAP2,CCNB1,CCNB2,CCND1,FASLG,FBXO32,FOXO1,HOMER1,IKBKB,IL6,MAP2K1,MAPK14,MDM2,PIK3CB,PIK3R1,PIK3R3,PLK2,SGK1,SGK2,SOD2,TGFB2,TGFB3,TGFBR1,TGFBR2,TNFSF10	M148T398,M348T437	Adenosine 5'-monophosphate,DL-Glutamic acid
ko04070	Phosphatidylinositol signaling system	Environmental Information Processing	14/856	49/5141	1.71595460614152	0.0252050929309922	14	1/113	1/180	1.5929203539823	0.627777777777778	1	0.0372565466279279	CDIPT,DGKG,IP6K2,IP6K3,ITPK1,ITPKB,ITPR3,LOC103245737,LOC119623289,PIK3C2B,PIK3CB,PIK3R1,PIK3R3,PIP4K2C,PLCD3,PLCD4,PLCE1,PRKCG	CDIPT,DGKG,IP6K2,IP6K3,ITPK1,ITPKB,ITPR3,LOC103245737,LOC119623289,PIK3C2B,PIK3CB,PIK3R1,PIK3R3,PIP4K2C,PLCD3,PLCD4,PLCE1,PRKCG	M683T473	Phytic acid
ko04071	Sphingolipid signaling pathway	Environmental Information Processing	17/856	77/5141	1.32596492292754	0.129793939998441	17	1/113	4/180	0.398230088495575	0.981878536688528	1	0.17187219168684	ABCC1,ADORA1,BCL2,BDKRB2,DEGS1,MAP2K1,MAPK14,NFKB1,PIK3CB,PIK3R1,PIK3R3,PPP2CB,PPP2R3A,PRKCE,PRKCG,SGPL1,SPHK1,SPTLC3	ABCC1,ADORA1,BCL2,BDKRB2,DEGS1,MAP2K1,MAPK14,NFKB1,PIK3CB,PIK3R1,PIK3R3,PPP2CB,PPP2R3A,PRKCE,PRKCG,SGPL1,SPHK1,SPTLC3	M268T172	Adenosine
ko04072	Phospholipase D signaling pathway	Environmental Information Processing	19/856	102/5141	1.11873511086678	0.333312606667006	19	1/113	1/180	1.5929203539823	0.627777777777778	1	0.336171491823421	ADCY3,ADCY6,CXCL8,CYTH3,CYTH4,DGKG,DNM1,DNM3,F2R,KITLG,LOC119623289,LPAR1,MAP2K1,MRAS,PDGFB,PDGFC,PDGFRA,PDGFRB,PIK3CB,PIK3R1,PIK3R3,PLPP1,PLPP2,PLPP3,SPHK1	ADCY3,ADCY6,CXCL8,CYTH3,CYTH4,DGKG,DNM1,DNM3,F2R,KITLG,LOC119623289,LPAR1,MAP2K1,MRAS,PDGFB,PDGFC,PDGFRA,PDGFRB,PIK3CB,PIK3R1,PIK3R3,PLPP1,PLPP2,PLPP3,SPHK1	M148T398	DL-Glutamic acid
ko04080	Neuroactive ligand-receptor interaction	Environmental Information Processing	15/856	244/5141	0.369211544354221	0.999999858539875	15	9/113	13/180	1.10279101429544	0.42902098315398	9	0.971117658617631	ADORA1,ADORA2A,APLNR,BDKRB2,F2R,F2RL1,F2RL2,GRID1,GRIN2D,HRH1,HTR1D,LOC103225759,LPAR1,MC3R,NPY4R2	ADORA1,ADORA2A,APLNR,BDKRB2,F2R,F2RL1,F2RL2,GRID1,GRIN2D,HRH1,HTR1D,LOC103225759,LPAR1,MC3R,NPY4R2	M120T288,M148T398,M154T370,M161T203,M180T38,M268T172,M287T443,M305T443,M405T477,M422T477,M429T157	.gamma.-aminobutyric acid,Adenosine,Ala-Ala,DL-Glutamic acid,Dopamine,Hydrocortisone,N-Acetylaspartylglutamate (NAAG),N-acetylaspartylglutamic acid,Tyramine,Uridine 5'-diphosphate,Uridine 5'-diphosphate (UDP)
ko04150	mTOR signaling pathway	Environmental Information Processing	21/856	113/5141	1.11612976594161	0.325593492730811	21	2/113	2/180	1.5929203539823	0.392799503414028	2	0.326762292916606	ATP6V1F,CAB39L,DEPDC5,DEPTOR,EIF4B,FNIP1,FZD2,FZD4,IKBKB,LRP5,MAP2K1,NPRL2,PIK3CB,PIK3R1,PIK3R3,PRKCG,RPS6KB2,SGK1,WNT11,WNT2B,WNT5A,WNT7A,WNT7B	ATP6V1F,CAB39L,DEPDC5,DEPTOR,EIF4B,FNIP1,FZD2,FZD4,IKBKB,LRP5,MAP2K1,NPRL2,PIK3CB,PIK3R1,PIK3R3,PRKCG,RPS6KB2,SGK1,WNT11,WNT2B,WNT5A,WNT7A,WNT7B	M132T295,M348T437	Adenosine 5'-monophosphate,L-Leucine
ko04151	PI3K-Akt signaling pathway	Environmental Information Processing	56/856	236/5141	1.42511484238872	0.00265821744064743	56	1/113	1/180	1.5929203539823	0.627777777777778	1	0.00529585271633153	ANGPT1,BCL2,CCND1,CDC37,COL1A1,COL4A1,COL4A2,COL4A3,COL6A1,COL6A3,CREB3L4,CRTC2,EFNA1,EIF4B,EPHA2,F2R,FASLG,FGF1,FGF21,FGFR1,FGFR3,FN1,GNG2,GNG5,HSP90AA1,IKBKB,IL6,ITGB3,ITGB4,ITGB6,KITLG,LAMA1,LAMA5,LAMB3,LAMC2,LOC103224063,LOC103226542,LOC119619364,LOC119623118,LPAR1,MAP2K1,MDM2,MET,MTCP1,NFKB1,PDGFB,PDGFC,PDGFRA,PDGFRB,PIK3CB,PIK3R1,PIK3R3,PPP2CB,PPP2R3A,RPS6KB2,SGK1,SGK2,SPP1,THBS2,THBS3,TLR2…	ANGPT1,BCL2,CCND1,CDC37,COL1A1,COL4A1,COL4A2,COL4A3,COL6A1,COL6A3,CREB3L4,CRTC2,EFNA1,EIF4B,EPHA2,F2R,FASLG,FGF1,FGF21,FGFR1,FGFR3,FN1,GNG2,GNG5,HSP90AA1,IKBKB,IL6,ITGB3,ITGB4,ITGB6,KITLG,LAMA1,LAMA5,LAMB3,LAMC2,LOC103224063,LOC103226542,LOC119619364,LOC119623118,LPAR1,MAP2K1,MDM2,MET,MTCP1,NFKB1,PDGFB,PDGFC,PDGFRA,PDGFRB,PIK3CB,PIK3R1,PIK3R3,PPP2CB,PPP2R3A,RPS6KB2,SGK1,SGK2,SPP1,THBS2,THBS3,TLR2…	M348T437	Adenosine 5'-monophosphate
ko04152	AMPK signaling pathway	Environmental Information Processing	19/856	83/5141	1.37483110010134	0.0859309689052412	19	1/113	3/180	0.530973451327434	0.949882828029209	1	0.116068824456077	ACACB,ADIPOR1,CAB39L,CCND1,CPT1A,CREB3L4,CRTC2,FASN,FOXO1,LOC103237780,PFKFB2,PIK3CB,PIK3R1,PIK3R3,PPARGC1A,PPP2CB,PPP2R3A,RPS6KB2,SCD,SREBF1	ACACB,ADIPOR1,CAB39L,CCND1,CPT1A,CREB3L4,CRTC2,FASN,FOXO1,LOC103237780,PFKFB2,PIK3CB,PIK3R1,PIK3R3,PPARGC1A,PPP2CB,PPP2R3A,RPS6KB2,SCD,SREBF1	M348T437	Adenosine 5'-monophosphate
ko04211	Longevity regulating pathway	Organismal Systems	11/856	67/5141	0.986033616961919	0.571982218790237	11	1/113	2/180	0.79646017699115	0.862756052141527	1	0.580410445843898	ADCY3,ADCY6,ADIPOR1,CREB3L4,FOXO1,NFKB1,PIK3CB,PIK3R1,PIK3R3,PPARGC1A,RPS6KB2,SOD2	ADCY3,ADCY6,ADIPOR1,CREB3L4,FOXO1,NFKB1,PIK3CB,PIK3R1,PIK3R3,PPARGC1A,RPS6KB2,SOD2	M348T437	Adenosine 5'-monophosphate
ko04216	Ferroptosis	Cellular Processes	10/856	33/5141	1.81995185499858	0.0371734996078396	10	3/113	3/180	1.5929203539823	0.244948004937962	3	0.0544880417186831	ACSL5,FTH1,GPX4,GSS,HMOX1,LOC103219873,LOC103241503,LOC119621490,MAP1LC3C,NCOA4,SLC39A14,STEAP3	ACSL5,FTH1,GPX4,GSS,HMOX1,LOC103219873,LOC103241503,LOC119621490,MAP1LC3C,NCOA4,SLC39A14,STEAP3	M105T227,M148T398,M163T253,M241T445	DL-Glutamic acid,DL-cysteine,L-Cysteine,L-cystine
ko04270	Vascular smooth muscle contraction	Organismal Systems	16/856	84/5141	1.14396973742768	0.318430676303785	16	2/113	2/180	1.5929203539823	0.392799503414028	2	0.320160183911	ADCY3,ADCY6,ADORA2A,ARHGEF1,CACNA1D,IRAG1,ITPR3,KCNMA1,MAP2K1,MYLK,PLA2G6,PPP1CA,PRKCD,PRKCE,PRKCG,PRKG1	ADCY3,ADCY6,ADORA2A,ARHGEF1,CACNA1D,IRAG1,ITPR3,KCNMA1,MAP2K1,MYLK,PLA2G6,PPP1CA,PRKCD,PRKCE,PRKCG,PRKG1	M268T172,M346T296	Adenosine,Cyclic gmp
ko04540	Gap junction	Cellular Processes	14/856	59/5141	1.42511484238872	0.101548463209439	14	3/113	3/180	1.5929203539823	0.244948004937962	3	0.108487150712432	ADCY3,ADCY6,GJA1,ITPR3,LOC103222274,LOC103238260,LPAR1,MAP2K1,PDGFB,PDGFC,PDGFRA,PDGFRB,PRKCG,PRKG1,TUBB,TUBB4A,TUBB4B,TUBB6	ADCY3,ADCY6,GJA1,ITPR3,LOC103222274,LOC103238260,LPAR1,MAP2K1,PDGFB,PDGFC,PDGFRA,PDGFRB,PRKCG,PRKG1,TUBB,TUBB4A,TUBB4B,TUBB6	M148T398,M154T370,M346T296	Cyclic gmp,DL-Glutamic acid,Dopamine
ko04611	Platelet activation	Organismal Systems	17/856	89/5141	1.14718313556652	0.306471229815775	17	1/113	2/180	0.79646017699115	0.862756052141527	1	0.31869726986689	ADCY3,ADCY6,ARHGAP35,ARHGEF1,COL1A1,F2R,ITGB3,ITPR3,LOC103234868,MAPK14,MYLK,PIK3CB,PIK3R1,PIK3R3,PPP1CA,PRKCI,PRKG1,TLN1,TLN2	ADCY3,ADCY6,ARHGAP35,ARHGEF1,COL1A1,F2R,ITGB3,ITPR3,LOC103234868,MAPK14,MYLK,PIK3CB,PIK3R1,PIK3R3,PPP1CA,PRKCI,PRKG1,TLN1,TLN2	M346T296	Cyclic gmp
ko04713	Circadian entrainment	Organismal Systems	16/856	74/5141	1.29856024248548	0.158445075604749	16	2/113	2/180	1.5929203539823	0.392799503414028	2	0.164612297389204	ADCY3,ADCY6,CACNA1D,CACNA1G,CACNA1H,CACNA1I,FOS,GNG2,GNG5,GRIN2D,ITPR3,LOC103223662,LOC103226542,PER1,PRKCG,PRKG1	ADCY3,ADCY6,CACNA1D,CACNA1G,CACNA1H,CACNA1I,FOS,GNG2,GNG5,GRIN2D,ITPR3,LOC103223662,LOC103226542,PER1,PRKCG,PRKG1	M148T398,M346T296	Cyclic gmp,DL-Glutamic acid
ko04720	Long-term potentiation	Organismal Systems	5/856	43/5141	0.698353618778526	0.865854608697443	5	1/113	1/180	1.5929203539823	0.627777777777778	1	0.860443771631087	GRIN2D,ITPR3,MAP2K1,PPP1CA,PRKCG	GRIN2D,ITPR3,MAP2K1,PPP1CA,PRKCG	M148T398	DL-Glutamic acid
ko04721	Synaptic vesicle cycle	Organismal Systems	8/856	40/5141	1.20116822429907	0.345258524794232	8	3/113	3/180	1.5929203539823	0.244948004937962	3	0.338260116432167	ATP6V0A4,ATP6V1F,CACNA1A,CLTB,DNM1,DNM3,NSF,UNC13A,VAMP2	ATP6V0A4,ATP6V1F,CACNA1A,CLTB,DNM1,DNM3,NSF,UNC13A,VAMP2	M148T398,M154T370,M180T38	.gamma.-aminobutyric acid,DL-Glutamic acid,Dopamine
ko04723	Retrograde endocannabinoid signaling	Organismal Systems	14/856	111/5141	0.757493474783194	0.904065909001776	14	3/113	3/180	1.5929203539823	0.244948004937962	3	0.886720701000097	ADCY3,ADCY6,CACNA1A,CACNA1D,GNG2,GNG5,ITPR3,LOC103226542,MAPK14,MGLL,NDUFA4,NDUFAB1,NDUFB7,PRKCG	ADCY3,ADCY6,CACNA1A,CACNA1D,GNG2,GNG5,ITPR3,LOC103226542,MAPK14,MGLL,NDUFA4,NDUFAB1,NDUFB7,PRKCG	M148T398,M180T38,M757T149	.gamma.-aminobutyric acid,DL-Glutamic acid,PC(16:0/16:0)
ko04724	Glutamatergic synapse	Organismal Systems	14/856	83/5141	1.01303344217993	0.525049422221007	14	2/113	2/180	1.5929203539823	0.392799503414028	2	0.521937659425549	ADCY3,ADCY6,CACNA1A,CACNA1D,GLUL,GNG2,GNG5,GRIN2D,HOMER1,ITPR3,LOC103226542,PRKCG,SHANK1,SHANK2,SLC38A3	ADCY3,ADCY6,CACNA1A,CACNA1D,GLUL,GNG2,GNG5,GRIN2D,HOMER1,ITPR3,LOC103226542,PRKCG,SHANK1,SHANK2,SLC38A3	M130T376_2,M148T398	D-glutamine,DL-Glutamic acid
ko04727	GABAergic synapse	Organismal Systems	13/856	63/5141	1.23930054887999	0.240809077823128	13	3/113	3/180	1.5929203539823	0.244948004937962	3	0.240997210873802	ADCY3,ADCY6,CACNA1A,CACNA1D,GLUL,GNG2,GNG5,HAP1,LOC103226542,NSF,PRKCG,SLC38A3,SLC38A5	ADCY3,ADCY6,CACNA1A,CACNA1D,GLUL,GNG2,GNG5,HAP1,LOC103226542,NSF,PRKCG,SLC38A3,SLC38A5	M130T376_2,M148T398,M180T38	.gamma.-aminobutyric acid,D-glutamine,DL-Glutamic acid
ko04728	Dopaminergic synapse	Organismal Systems	14/856	81/5141	1.03804661359178	0.485387691794893	14	1/113	2/180	0.79646017699115	0.862756052141527	1	0.494480905297221	CACNA1A,CACNA1D,CREB3L4,FOS,GNG2,GNG5,ITPR3,KIF5C,LOC103226542,MAPK14,PPP1CA,PPP2CB,PPP2R3A,PRKCG	CACNA1A,CACNA1D,CREB3L4,FOS,GNG2,GNG5,ITPR3,KIF5C,LOC103226542,MAPK14,PPP1CA,PPP2CB,PPP2R3A,PRKCG	M154T370	Dopamine
ko04730	Long-term depression	Organismal Systems	6/856	45/5141	0.800778816199377	0.783650712745533	6	2/113	2/180	1.5929203539823	0.392799503414028	2	0.767018746391001	CACNA1A,ITPR3,MAP2K1,PPP2CB,PRKCG,PRKG1	CACNA1A,ITPR3,MAP2K1,PPP2CB,PRKCG,PRKG1	M148T398,M346T296	Cyclic gmp,DL-Glutamic acid
ko04740	Olfactory transduction	Organismal Systems	7/856	24/5141	1.75170366043614	0.0902983464125495	7	2/113	2/180	1.5929203539823	0.392799503414028	2	0.113567666181894	ADCY3,ARRB1,LOC103232992,PDE1B,PDE1C,PDE2A,PRKG1,SLC8A1	ADCY3,ARRB1,LOC103232992,PDE1B,PDE1C,PDE2A,PRKG1,SLC8A1	M346T296,M348T437	Adenosine 5'-monophosphate,Cyclic gmp
ko04742	Taste transduction	Organismal Systems	9/856	40/5141	1.35131425233645	0.211079550286595	9	5/113	7/180	1.1378002528445	0.480117620891959	5	0.25114905016399	ADCY6,CACNA1A,HTR1D,ITPR3,PDE1B,PDE1C,SCN2A,SCN3A,SCN9A,SCNN1A	ADCY6,CACNA1A,HTR1D,ITPR3,PDE1B,PDE1C,SCN2A,SCN3A,SCN9A,SCNN1A	M148T398,M180T38,M295T346_2,M348T437,M365T366	.gamma.-aminobutyric acid,Adenosine 5'-monophosphate,Aspartame,DL-Glutamic acid,Sucrose
ko04744	Phototransduction	Organismal Systems	3/856	17/5141	1.059854315558	0.556049372896694	3	1/113	1/180	1.5929203539823	0.627777777777778	1	0.560034284278977	PDE6A,PDE6B,RGS9	PDE6A,PDE6B,RGS9	M346T296	Cyclic gmp
ko04913	Ovarian steroidogenesis	Organismal Systems	4/856	39/5141	0.615983704768751	0.90934301801539	4	1/113	2/180	0.79646017699115	0.862756052141527	1	0.907070483094714	ADCY3,ADCY6,CYP1A1,CYP1B1	ADCY3,ADCY6,CYP1A1,CYP1B1	M173T98	5-androstene-3.beta.,17.beta.-diol
ko04915	Estrogen signaling pathway	Organismal Systems	11/856	65/5141	1.01637311286844	0.528507554502369	11	1/113	1/180	1.5929203539823	0.627777777777778	1	0.530011648794421	ADCY3,ADCY6,CREB3L4,FOS,HSP90AA1,HSPA8,ITPR3,LOC119619364,MAP2K1,PIK3CB,PIK3R1,PIK3R3,PRKCD	ADCY3,ADCY6,CREB3L4,FOS,HSP90AA1,HSPA8,ITPR3,LOC119619364,MAP2K1,PIK3CB,PIK3R1,PIK3R3,PRKCD	M180T38	.gamma.-aminobutyric acid
ko04917	Prolactin signaling pathway	Organismal Systems	10/856	56/5141	1.07247162883845	0.459053417541468	10	1/113	2/180	0.79646017699115	0.862756052141527	1	0.472974198044918	CCND1,FOS,IRF1,MAP2K1,MAPK14,NFKB1,PIK3CB,PIK3R1,PIK3R3,SOCS7,STAT1	CCND1,FOS,IRF1,MAP2K1,MAPK14,NFKB1,PIK3CB,PIK3R1,PIK3R3,SOCS7,STAT1	M154T370	Dopamine
ko04918	Thyroid hormone synthesis	Organismal Systems	10/856	52/5141	1.15496944644141	0.362649802161066	10	1/113	1/180	1.5929203539823	0.627777777777778	1	0.367652216795344	ADCY3,ADCY6,ATP1B1,ATP1B3,CANX,CREB3L4,FXYD2,ITPR3,IYD,PRKCG,TG	ADCY3,ADCY6,ATP1B1,ATP1B3,CANX,CREB3L4,FXYD2,ITPR3,IYD,PRKCG,TG	M744T494	.beta.-nicotinamide adenine dinucleotide phosphate
ko04921	Oxytocin signaling pathway	Organismal Systems	18/856	111/5141	0.973920181864107	0.589683219531898	18	1/113	1/180	1.5929203539823	0.627777777777778	1	0.590023349516236	ADCY3,ADCY6,CACNA1D,CACNA2D1,CACNB3,CACNB4,CACNG7,CAMK1D,CCND1,FOS,ITPR3,MAP2K1,MEF2C,MYLK,NFATC2,PPP1CA,PRKCG,RCAN1	ADCY3,ADCY6,CACNA1D,CACNA2D1,CACNB3,CACNB4,CACNG7,CAMK1D,CCND1,FOS,ITPR3,MAP2K1,MEF2C,MYLK,NFATC2,PPP1CA,PRKCG,RCAN1	M346T296	Cyclic gmp
ko04923	Regulation of lipolysis in adipocytes	Organismal Systems	9/856	43/5141	1.25703651380135	0.280303468041018	9	3/113	3/180	1.5929203539823	0.244948004937962	3	0.27799767696908	ADCY3,ADCY6,ADORA1,MGLL,PIK3CB,PIK3R1,PIK3R3,PLAAT3,PNPLA2,PRKG1	ADCY3,ADCY6,ADORA1,MGLL,PIK3CB,PIK3R1,PIK3R3,PLAAT3,PNPLA2,PRKG1	M268T172,M346T296,M348T437	Adenosine,Adenosine 5'-monophosphate,Cyclic gmp
ko04924	Renin secretion	Organismal Systems	6/856	46/5141	0.783370581064608	0.801533630105154	6	3/113	4/180	1.19469026548673	0.523109298681071	3	0.779259683591227	ADCY6,ADORA1,CACNA1D,ITPR3,KCNMA1,PDE1B,PDE1C	ADCY6,ADORA1,CACNA1D,ITPR3,KCNMA1,PDE1B,PDE1C	M268T172,M346T296,M348T437	Adenosine,Adenosine 5'-monophosphate,Cyclic gmp
ko04925	Aldosterone synthesis and secretion	Organismal Systems	12/856	58/5141	1.24258781824041	0.249768125403457	12	3/113	5/180	0.955752212389381	0.731730268988401	3	0.28801908918004	ADCY3,ADCY6,CACNA1D,CACNA1G,CACNA1H,CACNA1I,CAMK1D,CREB3L4,ITPR3,PDE2A,PRKCE,PRKCG	ADCY3,ADCY6,CACNA1D,CACNA1G,CACNA1H,CACNA1I,CAMK1D,CREB3L4,ITPR3,PDE2A,PRKCE,PRKCG	M346T296,M348T437,M744T494	.beta.-nicotinamide adenine dinucleotide phosphate,Adenosine 5'-monophosphate,Cyclic gmp
ko04960	Aldosterone-regulated sodium reabsorption	Organismal Systems	7/856	25/5141	1.68163551401869	0.108264168364736	7	1/113	2/180	0.79646017699115	0.862756052141527	1	0.164152456051906	ATP1B1,ATP1B3,FXYD2,PIK3CB,PIK3R1,PIK3R3,PRKCG,SCNN1A,SGK1	ATP1B1,ATP1B3,FXYD2,PIK3CB,PIK3R1,PIK3R3,PRKCG,SCNN1A,SGK1	M429T157	Hydrocortisone
ko04964	Proximal tubule bicarbonate reclamation	Organismal Systems	6/856	14/5141	2.57393190921228	0.0188426321654167	6	2/113	2/180	1.5929203539823	0.392799503414028	2	0.0655872410714931	ATP1B1,ATP1B3,CA2,FXYD2,GLUD1,SLC38A3,SLC4A4	ATP1B1,ATP1B3,CA2,FXYD2,GLUD1,SLC38A3,SLC4A4	M130T376_2,M148T398	D-glutamine,DL-Glutamic acid
ko04970	Salivary secretion	Organismal Systems	10/856	57/5141	1.05365633710444	0.482964348385987	10	1/113	1/180	1.5929203539823	0.627777777777778	1	0.485461131651363	ADCY3,ADCY6,ATP1B1,ATP1B3,ATP2B3,FXYD2,ITPR3,KCNMA1,PRKCG,PRKG1,VAMP2	ADCY3,ADCY6,ATP1B1,ATP1B3,ATP2B3,FXYD2,ITPR3,KCNMA1,PRKCG,PRKG1,VAMP2	M346T296	Cyclic gmp
ko04973	Carbohydrate digestion and absorption	Organismal Systems	7/856	21/5141	2.00194704049844	0.0473475303014205	7	2/113	3/180	1.06194690265487	0.688502500366161	2	0.127491901559513	ATP1B1,ATP1B3,CACNA1D,FXYD2,HK1,HK2,HKDC1,PIK3CB,PIK3R1,PIK3R3,SLC2A5	ATP1B1,ATP1B3,CACNA1D,FXYD2,HK1,HK2,HKDC1,PIK3CB,PIK3R1,PIK3R3,SLC2A5	M365T366,M365T400	Lactose,Sucrose
ko04974	Protein digestion and absorption	Organismal Systems	14/856	56/5141	1.50146028037383	0.0711175482162485	14	10/113	17/180	0.937011972930765	0.734998301006996	10	0.225719915304505	ATP1B1,ATP1B3,COL12A1,COL14A1,COL15A1,COL1A1,COL27A1,COL4A1,COL4A2,COL4A3,COL6A1,COL6A3,COL7A1,ELN,FXYD2,SLC3A1,SLC7A8,SLC8A1	ATP1B1,ATP1B3,COL12A1,COL14A1,COL15A1,COL1A1,COL27A1,COL4A1,COL4A2,COL4A3,COL6A1,COL6A3,COL7A1,ELN,FXYD2,SLC3A1,SLC7A8,SLC8A1	M105T227,M116T340,M120T288,M130T376_2,M132T295,M133T381,M148T398,M156T453,M163T253,M166T296,M241T445	D-glutamine,DL-Glutamic acid,DL-asparagine,DL-cysteine,DL-proline,L-Cysteine,L-Histidine,L-Leucine,L-Phenylalanine,L-cystine,Tyramine
ko04976	Bile secretion	Organismal Systems	9/856	59/5141	0.916145255821321	0.667806749793053	9	10/113	18/180	0.884955752212389	0.823166247002155	10	0.704124554335441	ABCC2,ABCC4,ADCY3,ADCY6,ATP1B1,ATP1B3,CA2,FXYD2,SLC4A4,SLC4A5	ABCC2,ABCC4,ADCY3,ADCY6,ATP1B1,ATP1B3,CA2,FXYD2,SLC4A4,SLC4A5	M137T339,M154T370,M162T360_2,M346T296,M429T157,M447T300,M488T403_1,M502T459,M803T436,M845T411	1-Methylnicotinamide,Cyclic gmp,Digoxin,Dopamine,Fexofenadine,Glycocholate,Hydrocortisone,L-carnitine,Pravastatin,Rifampin
ko04977	Vitamin digestion and absorption	Organismal Systems	3/856	21/5141	0.857977303070761	0.704245887804717	3	7/113	10/180	1.11504424778761	0.451425488750498	7	0.622690920367872	ABCC1,CUBN,TCN2	ABCC1,CUBN,TCN2	M123T64,M150T102,M150T58,M169T324,M220T269,M265T363,M377T213	(-)-riboflavin,Niacinamide,Pantothenic acid,Pyridoxal,Pyridoxal phosphate,Pyridoxamine,Thiamine
ko04978	Mineral absorption	Organismal Systems	6/856	31/5141	1.1624208622249	0.41460246440521	6	5/113	7/180	1.1378002528445	0.480117620891959	5	0.426671045863295	ATP1B1,ATP1B3,FTH1,FXYD2,HMOX1,LOC103219873,LOC103233029,VDR	ATP1B1,ATP1B3,FTH1,FXYD2,HMOX1,LOC103219873,LOC103233029,VDR	M116T340,M130T376_2,M132T295,M133T381,M166T296	D-glutamine,DL-asparagine,DL-proline,L-Leucine,L-Phenylalanine
ko05012	Parkinson's disease	Human Diseases	15/856	113/5141	0.79723554710115	0.866391903100833	15	4/113	6/180	1.06194690265487	0.602583954036243	4	0.853090661971526	ADORA2A,ATP5F1B,ATP5F1E,ATP5MC3,ATP5PB,COX6A1,COX7A2,LOC103216985,LOC103237165,LOC103237200,LOC103247334,LOC119619672,NDUFA4,NDUFAB1,NDUFB7,SDHC,SLC25A4	ADORA2A,ATP5F1B,ATP5F1E,ATP5MC3,ATP5PB,COX6A1,COX7A2,LOC103216985,LOC103237165,LOC103237200,LOC103247334,LOC119619672,NDUFA4,NDUFAB1,NDUFB7,SDHC,SLC25A4	M154T370,M268T172,M348T437,M395T297	Adenosine,Adenosine 5'-monophosphate,Dopamine,Rotenone
ko05014	Amyotrophic lateral sclerosis (ALS)	Human Diseases	5/856	42/5141	0.714981085892301	0.851717799397004	5	1/113	2/180	0.79646017699115	0.862756052141527	1	0.852219538158119	BCL2,GRIN2D,MAPK14,SOD1,TOMM40L	BCL2,GRIN2D,MAPK14,SOD1,TOMM40L	M148T398	DL-Glutamic acid
ko05016	Huntington's disease	Human Diseases	29/856	146/5141	1.19294104468058	0.171669072668405	29	1/113	1/180	1.5929203539823	0.627777777777778	1	0.174771852975271	ATP5F1B,ATP5F1E,ATP5MC3,ATP5PB,BBC3,CLTB,COX6A1,COX7A2,CREB3L4,DNAH2,DNAH5,HAP1,HIP1,LOC103216985,LOC103237165,LOC103237200,LOC103246876,LOC103247334,LOC119619672,NDUFA4,NDUFAB1,NDUFB7,POLR2A,POLR2C,POLR2F,POLR2H,PPARGC1A,SDHC,SLC25A4,SOD1,SOD2,TGM2	ATP5F1B,ATP5F1E,ATP5MC3,ATP5PB,BBC3,CLTB,COX6A1,COX7A2,CREB3L4,DNAH2,DNAH5,HAP1,HIP1,LOC103216985,LOC103237165,LOC103237200,LOC103246876,LOC103247334,LOC119619672,NDUFA4,NDUFAB1,NDUFB7,POLR2A,POLR2C,POLR2F,POLR2H,PPARGC1A,SDHC,SLC25A4,SOD1,SOD2,TGM2	M148T398	DL-Glutamic acid
ko05030	Cocaine addiction	Human Diseases	5/856	38/5141	0.790242252828332	0.78242291808824	5	2/113	3/180	1.06194690265487	0.688502500366161	2	0.775550692401259	CDK5,CREB3L4,GRIN2D,NFKB1,RGS9	CDK5,CREB3L4,GRIN2D,NFKB1,RGS9	M148T398,M154T370	DL-Glutamic acid,Dopamine
ko05031	Amphetamine addiction	Human Diseases	6/856	45/5141	0.800778816199377	0.783650712745533	6	2/113	3/180	1.06194690265487	0.688502500366161	2	0.777703949471822	CACNA1D,CREB3L4,FOS,GRIN2D,PPP1CA,PRKCG	CACNA1D,CREB3L4,FOS,GRIN2D,PPP1CA,PRKCG	M148T398,M154T370	DL-Glutamic acid,Dopamine
ko05032	Morphine addiction	Human Diseases	12/856	62/5141	1.1624208622249	0.331999093076244	12	4/113	4/180	1.5929203539823	0.152227573690259	4	0.321103849477093	ADCY3,ADCY6,ADORA1,ARRB1,CACNA1A,GNG2,GNG5,LOC103226542,PDE1B,PDE1C,PDE2A,PDE7B,PRKCG	ADCY3,ADCY6,ADORA1,ARRB1,CACNA1A,GNG2,GNG5,LOC103226542,PDE1B,PDE1C,PDE2A,PDE7B,PRKCG	M154T370,M180T38,M268T172,M348T437	.gamma.-aminobutyric acid,Adenosine,Adenosine 5'-monophosphate,Dopamine
ko05033	Nicotine addiction	Human Diseases	2/856	27/5141	0.444877120110765	0.95361001803509	2	2/113	2/180	1.5929203539823	0.392799503414028	2	0.914933430819844	CACNA1A,GRIN2D	CACNA1A,GRIN2D	M148T398,M180T38	.gamma.-aminobutyric acid,DL-Glutamic acid
ko05034	Alcoholism	Human Diseases	13/856	81/5141	0.963900426906657	0.604981290285131	13	3/113	4/180	1.19469026548673	0.523109298681071	3	0.601128490680234	ADORA2A,CREB3L4,GNG2,GNG5,GRIN2D,HAT1,HDAC3,HDAC5,LOC103226542,LOC103236032,LOC103243033,MAP2K1,PPP1CA	ADORA2A,CREB3L4,GNG2,GNG5,GRIN2D,HAT1,HDAC3,HDAC5,LOC103226542,LOC103236032,LOC103243033,MAP2K1,PPP1CA	M148T398,M154T370,M268T172	Adenosine,DL-Glutamic acid,Dopamine
ko05150	Staphylococcus aureus infection	Human Diseases	8/856	40/5141	1.20116822429907	0.345258524794232	8	1/113	1/180	1.5929203539823	0.627777777777778	1	0.352149238281636	C1R,C1S,C3,C5,CFB,CFD,ITGAM,LOC103223672,LOC119623237	C1R,C1S,C3,C5,CFB,CFD,ITGAM,LOC103223672,LOC119623237	M438T239	Chemotatic peptide
ko05200	Pathways in cancer	Human Diseases	70/856	310/5141	1.35615767259572	0.0032480010824647	70	1/113	3/180	0.530973451327434	0.949882828029209	1	0.0123211783375453	ADCY3,ADCY6,ARHGEF1,AXIN2,BCL2,BDKRB2,BIRC3,BIRC7,BMP2,BMP4,CCND1,COL4A1,COL4A2,COL4A3,CTBP2,CXCL12,CXCL8,E2F1,E2F2,F2R,FASLG,FGF1,FGF21,FGFR1,FGFR3,FN1,FOS,FOXO1,FZD2,FZD4,GNG2,GNG5,HIF1A,HSP90AA1,ID3,IKBKB,IL6,KITLG,LAMA1,LAMA5,LAMB3,LAMC2,LOC103226542,LOC103239510,LOC103243439,LOC119619364,LPAR1,MAP2K1,MDM2,MET,MITF,MMP1,NCOA4,NFKB1,NFKBIA,PDGFB,PDGFRA,PDGFRB,PIK3CB,PIK3R1,PIK3R3,PML,PRKCG,RAS…	ADCY3,ADCY6,ARHGEF1,AXIN2,BCL2,BDKRB2,BIRC3,BIRC7,BMP2,BMP4,CCND1,COL4A1,COL4A2,COL4A3,CTBP2,CXCL12,CXCL8,E2F1,E2F2,F2R,FASLG,FGF1,FGF21,FGFR1,FGFR3,FN1,FOS,FOXO1,FZD2,FZD4,GNG2,GNG5,HIF1A,HSP90AA1,ID3,IKBKB,IL6,KITLG,LAMA1,LAMA5,LAMB3,LAMC2,LOC103226542,LOC103239510,LOC103243439,LOC119619364,LPAR1,MAP2K1,MDM2,MET,MITF,MMP1,NCOA4,NFKB1,NFKBIA,PDGFB,PDGFRA,PDGFRB,PIK3CB,PIK3R1,PIK3R3,PML,PRKCG,RAS…	M429T157	Hydrocortisone
ko05215	Prostate cancer	Human Diseases	20/856	70/5141	1.71595460614152	0.00839409677985248	20	1/113	2/180	0.79646017699115	0.862756052141527	1	0.0321263733176768	BCL2,CCND1,CREB3L4,E2F1,E2F2,FGFR1,FOXO1,HSP90AA1,ID3,IKBKB,LOC119619364,MAP2K1,MDM2,NFKB1,NFKBIA,PDGFB,PDGFC,PDGFRA,PDGFRB,PIK3CB,PIK3R1,PIK3R3,TCF7	BCL2,CCND1,CREB3L4,E2F1,E2F2,FGFR1,FOXO1,HSP90AA1,ID3,IKBKB,LOC119619364,MAP2K1,MDM2,NFKB1,NFKBIA,PDGFB,PDGFC,PDGFRA,PDGFRB,PIK3CB,PIK3R1,PIK3R3,TCF7	M429T157	Hydrocortisone
ko05230	Central carbon metabolism in cancer	Human Diseases	14/856	46/5141	1.82786468915075	0.01449425453418	14	8/113	13/180	0.980258679373724	0.659350106175013	8	0.156581137099109	FGFR1,FGFR3,HIF1A,HK1,HK2,HKDC1,LOC103220215,LOC103231871,LOC103237780,MAP2K1,MET,PDGFRA,PDGFRB,PDHB,PIK3CB,PIK3R1,PIK3R3	FGFR1,FGFR3,HIF1A,HK1,HK2,HKDC1,LOC103220215,LOC103231871,LOC103237780,MAP2K1,MET,PDGFRA,PDGFRB,PDHB,PIK3CB,PIK3R1,PIK3R3	M105T227,M116T340,M130T376_2,M132T295,M133T381,M148T398,M156T453,M163T253,M166T296	D-glutamine,DL-Glutamic acid,DL-asparagine,DL-cysteine,DL-proline,L-Cysteine,L-Histidine,L-Leucine,L-Phenylalanine
ko05231	Choline metabolism in cancer	Human Diseases	14/856	61/5141	1.37838976558909	0.125649438957126	14	5/113	6/180	1.32743362831858	0.274751000696151	5	0.139001817620322	DGKG,FOS,HIF1A,LOC119623289,MAP2K1,PDGFB,PDGFC,PDGFRA,PDGFRB,PIK3CB,PIK3R1,PIK3R3,PLPP1,PLPP2,PLPP3,PRKCG,RPS6KB2,SLC44A4	DGKG,FOS,HIF1A,LOC119623289,MAP2K1,PDGFB,PDGFC,PDGFRA,PDGFRB,PIK3CB,PIK3R1,PIK3R3,PLPP1,PLPP2,PLPP3,PRKCG,RPS6KB2,SLC44A4	M258T391,M367T493,M489T446,M524T159,M757T149	1-Stearoyl-sn-glycerol 3-phosphocholine(LPC(18:0)),Cytidine 5'-diphosphocholine,Glycerophosphocholine,PC(16:0/16:0),Phosphocholine
