# Supplementary material for: PRRSV hijacks DDX3X protein and induces ferroptosis to facilitate viral replication
Source: Vet Res. 2024 Aug 18;55:103. doi: 10.1186/s13567-024-01358-y (PMC11331664; doi:10.1186/s13567-024-01358-y)
Supplement: Supplementary file 12 — Additional file 12. KEGG pathway analysed by combined DEGs and DEMs in negative ion mode. [file 13567_2024_1358_MOESM12_ESM.xls]

TermID	Description	Category	Transcripts_GeneRatio	Transcripts_BgRatio	Transcripts_Rich_Factor	Transcripts_P_value	Transcripts_GeneCount	Metabolites_GeneRatio	Metabolites_BgRatio	Metabolites_Rich_Factor	Metabolites_P_value	Metabolites_GeneCount	Combine_P_values	Transcripts_GeneID	Transcripts_GeneName	Metabolites_GeneID	Metabolites_GeneName
ko00010	Glycolysis / Gluconeogenesis	Metabolism	13/856	37/5141	2.1101603940389	0.00490130163967617	13	1/79	3/169	0.713080168776371	0.851337055390487	1	0.068383983170987	ADH5,ALDH3B2,ALDOC,DLAT,DLD,ENO3,GAPDH,HK1,HK2,HKDC1,LOC103220215,LOC103231871,LOC103237780,LOC103244719,LOC103247057,LOC119623417,PDHB	ADH5,ALDH3B2,ALDOC,DLAT,DLD,ENO3,GAPDH,HK1,HK2,HKDC1,LOC103220215,LOC103231871,LOC103237780,LOC103244719,LOC103247057,LOC119623417,PDHB	M424T437	Thiamine pyrophosphate (tpp)
ko00020	Citrate cycle (TCA cycle)	Metabolism	8/856	22/5141	2.1839422259983	0.0206025459287038	8	1/79	4/169	0.534810126582278	0.922086288066099	1	0.15929235241138	DLAT,DLD,DLST,IDH3A,LOC103216985,LOC103220215,LOC103231165,PDHB,SDHC	DLAT,DLD,DLST,IDH3A,LOC103216985,LOC103220215,LOC103231165,PDHB,SDHC	M424T437	Thiamine pyrophosphate (tpp)
ko00030	Pentose phosphate pathway	Metabolism	5/856	20/5141	1.50146028037383	0.230305235135122	5	2/79	9/169	0.475386779184248	0.972628061798854	2	0.460681284789384	ALDOC,DERA,H6PD,LOC103237780,PRPS2	ALDOC,DERA,H6PD,LOC103237780,PRPS2	M195T376,M213T348	2-Deoxyribose 5-phosphate,D-gluconate
ko00040	Pentose and glucuronate interconversions	Metabolism	1/856	14/5141	0.428988651535381	0.922177268681267	1	2/79	5/169	0.855696202531646	0.772869724604808	2	0.882885809713778	UGDH	UGDH	M151T233,M565T445	Udp-d-glucose,Xylitol
ko00051	Fructose and mannose metabolism	Metabolism	4/856	22/5141	1.09197111299915	0.511069990579762	4	3/79	7/169	0.916817359855335	0.721166955673931	3	0.561783051119734	ALDOC,HK1,HK2,HKDC1,LOC103237780,PFKFB2	ALDOC,HK1,HK2,HKDC1,LOC103237780,PFKFB2	M201T393,M239T393,M588T455	D-Fructose,D-Mannose,Gdp-l-fucose
ko00052	Galactose metabolism	Metabolism	5/856	22/5141	1.36496389124894	0.298676102173177	5	8/79	9/169	1.90154711673699	0.0102346601643252	8	0.214935038364156	B4GALT1,GALK1,GANC,HK1,HK2,HKDC1,LOC103219294,LOC103237780,LOC119623363	B4GALT1,GALK1,GANC,HK1,HK2,HKDC1,LOC103219294,LOC103237780,LOC119623363	M179T393_2,M195T454,M201T393,M239T393,M241T350,M341T401,M387T401,M565T445	D-Fructose,D-Mannose,D-lactose,Galactinol,Galactonic acid,Myo-inositol,Udp-d-glucose,alpha-D-Galactose 1-phosphate
ko00053	Ascorbate and aldarate metabolism	Metabolism	1/856	7/5141	0.857977303070761	0.720766294273555	1	4/79	5/169	1.71139240506329	0.145774253161888	4	0.481186277143694	UGDH	UGDH	M115T332,M179T393_2,M209T474,M565T445	Mucic acid,Myo-inositol,Udp-d-glucose,Vitamin c
ko00061	Fatty acid biosynthesis	Metabolism	3/856	8/5141	2.25219042056075	0.134390798143616	3	1/79	6/169	0.356540084388186	0.978952356458359	1	0.496345751707077	ACACB,ACSL5,FASN,LOC119621490	ACACB,ACSL5,FASN,LOC119621490	M563T39	Oleic acid
ko00062	Fatty acid elongation	Metabolism	3/856	19/5141	0.948290703393999	0.635374452664237	3	2/79	3/169	1.42616033755274	0.450960715930776	2	0.610227124927856	ACOT7,ELOVL5,ELOVL6	ACOT7,ELOVL5,ELOVL6	M892T262,M976T502	Myristoyl-coenzyme a,Octanoyl-coa
ko00071	Fatty acid degradation	Metabolism	4/856	31/5141	0.774947241483268	0.783324193854731	4	2/79	3/169	1.42616033755274	0.450960715930776	2	0.753998004626147	ACAA1,ACSL5,ADH5,CPT1A,LOC119621490	ACAA1,ACSL5,ADH5,CPT1A,LOC119621490	M892T262,M976T502	Myristoyl-coenzyme a,Octanoyl-coa
ko00100	Steroid biosynthesis	Metabolism	3/856	18/5141	1.00097352024922	0.596987482917502	3	1/79	1/169	2.13924050632911	0.467455621301775	1	0.590170016516674	CYP24A1,LOC103231927,SQLE	CYP24A1,LOC103231927,SQLE	M383T205	7-dehydrocholesterol
ko00120	Primary bile acid biosynthesis	Metabolism	1/856	17/5141	0.353284771852666	0.95501639248547	1	4/79	5/169	1.71139240506329	0.145774253161888	4	0.771097724457383	LOC103230655	LOC103230655	M124T295,M448T207,M464T190,M74T365	Glycine,Glycochenodeoxycholate,Glycocholic acid,Taurine
ko00130	Ubiquinone and other terpenoid-quinone biosynthesis	Metabolism	1/856	10/5141	0.600584112149533	0.838463082736803	1	1/79	3/169	0.713080168776371	0.851337055390487	1	0.841433999503038	NQO1	NQO1	M409T32	.beta.-tocotrienol
ko00140	Steroid hormone biosynthesis	Metabolism	6/856	38/5141	0.948290703393999	0.624519897892535	6	1/79	1/169	2.13924050632911	0.467455621301775	1	0.620492608749182	CYP1A1,CYP1B1,LOC103230655,SRD5A3,STS,SULT1E1	CYP1A1,CYP1B1,LOC103230655,SRD5A3,STS,SULT1E1	M465T32	Cholesteryl sulfate
ko00190	Oxidative phosphorylation	Metabolism	18/856	102/5141	1.059854315558	0.433770068561457	18	1/79	4/169	0.534810126582278	0.922086288066099	1	0.452197095712576	ATP5F1B,ATP5F1E,ATP5MC3,ATP5MG,ATP5PB,ATP6AP1,ATP6V0A4,ATP6V1F,COX15,COX6A1,COX7A2,LOC103216985,LOC103237165,LOC103237200,LOC119619672,NDUFA4,NDUFAB1,NDUFB7,SDHC	ATP5F1B,ATP5F1E,ATP5MC3,ATP5MG,ATP5PB,ATP6AP1,ATP6V0A4,ATP6V1F,COX15,COX6A1,COX7A2,LOC103216985,LOC103237165,LOC103237200,LOC119619672,NDUFA4,NDUFAB1,NDUFB7,SDHC	M506T504	Adenosine 5'-triphosphate (atp)
ko00220	Arginine biosynthesis	Metabolism	3/856	16/5141	1.12609521028037	0.512713287723106	3	3/79	4/169	1.60443037974684	0.262832074497899	3	0.462737045078065	GLUD1,GLUL,GPT	GLUD1,GLUL,GPT	M132T405,M145T376,M146T444	Aspartic acid,Glutamine,L-Glutamate
ko00230	Purine metabolism	Metabolism	20/856	132/5141	0.909975927499292	0.715599546540451	20	13/79	25/169	1.11240506329114	0.36112005523503	13	0.659153767670161	ADCY3,ADCY6,AK6,ENTPD6,GMPR2,LOC103242911,NT5C2,NT5C3B,PDE1B,PDE1C,PDE2A,PDE6A,PDE6B,PDE7B,POLA2,POLR2A,POLR2C,POLR2F,POLR2H,POLR3G,PRPS2,RRM2	ADCY3,ADCY6,AK6,ENTPD6,GMPR2,LOC103242911,NT5C2,NT5C3B,PDE1B,PDE1C,PDE2A,PDE6A,PDE6B,PDE7B,POLA2,POLR2A,POLR2C,POLR2F,POLR2H,POLR3G,PRPS2,RRM2	M145T376,M251T181,M266T230,M282T262,M282T304,M283T309,M319T481,M346T438,M362T390,M362T470,M363T480,M442T507_2,M463T493,M506T504,M74T365,M925T432	5'-phosphoribosyl-5-amino-4-imidazolecarboxamide (aicar),Adenosine 5'-phosphosulfate,Adenosine 5'-triphosphate (atp),Adenylosuccinic acid,Adenylsuccinic acid,Deoxyguanosine,Deoxyinosine,Glutamine,Glycine,Guanosine,Guanosine 5'-diphosphate,Guanosine 5'-monophosphate,Guanosine 5'-monophosphate (GMP),His-Lys,Xanthosine,Xanthylic acid (xmp)
ko00240	Pyrimidine metabolism	Metabolism	15/856	76/5141	1.1853633792425	0.275985233447727	15	8/79	17/169	1.00670141474311	0.588502973353458	8	0.333112132140172	CTPS1,DCTD,ENTPD6,LOC103242911,NT5C2,NT5C3B,POLA2,POLR2A,POLR2C,POLR2F,POLR2H,POLR3G,RRM2,TK1,TK2,UCK1,UMPS	CTPS1,DCTD,ENTPD6,LOC103242911,NT5C2,NT5C3B,POLA2,POLR2A,POLR2C,POLR2F,POLR2H,POLR3G,RRM2,TK1,TK2,UCK1,UMPS	M111T85,M113T381,M145T376,M243T241,M287T307,M321T420,M323T447,M323T477,M565T445	Dihydrouracil,Glutamine,Orotidine,Pseudouridine,Thymidine 5'-monophosphate,Udp-d-glucose,Uracil,Uridine 5'-monophosphate,Uridine 5'-monophosphate (UMP)
ko00250	Alanine, aspartate and glutamate metabolism	Metabolism	4/856	29/5141	0.828391878826942	0.735752029493333	4	6/79	10/169	1.28354430379747	0.294370070490604	6	0.622577168210582	ASNS,GLUD1,GLUL,GPT	ASNS,GLUD1,GLUL,GPT	M132T405,M145T376,M146T444,M153T241,M174T395_2,M463T493,M925T432	Adenylosuccinic acid,Adenylsuccinic acid,Aspartic acid,Glutamine,L-Asparagine,L-Glutamate,N-acetyl-l-aspartic acid
ko00260	Glycine, serine and threonine metabolism	Metabolism	4/856	33/5141	0.727980741999434	0.823822975286084	4	5/79	10/169	1.06962025316456	0.542468429809637	5	0.758391685640399	DLD,LOC103231871,PHGDH,PSAT1	DLD,LOC103231871,PHGDH,PSAT1	M102T399_2,M116T274,M132T405,M74T365,M88T395	Aspartic acid,Dimethylglycine,Glycine,Guanidoacetic acid,Sarcosine
ko00270	Cysteine and methionine metabolism	Metabolism	3/856	33/5141	0.545985556499575	0.930294671289642	3	1/79	5/169	0.427848101265823	0.959390428931421	1	0.934123060453034	DNMT1,GSS,MAT1A	DNMT1,GSS,MAT1A	M132T405	Aspartic acid
ko00280	Valine, leucine and isoleucine degradation	Metabolism	5/856	41/5141	0.732419648962845	0.83636504827788	5	1/79	5/169	0.427848101265823	0.959390428931421	1	0.849737372261961	ACAA1,DLD,HMGCS1,HSD17B10,LOC103217611	ACAA1,DLD,HMGCS1,HSD17B10,LOC103217611	M424T437	Thiamine pyrophosphate (tpp)
ko00310	Lysine degradation	Metabolism	4/856	49/5141	0.490272744611863	0.973286147205837	4	1/79	2/169	1.06962025316456	0.717878275570583	1	0.963270152239749	DLST,DOT1L,KMT2B,PLOD2	DLST,DOT1L,KMT2B,PLOD2	M74T365	Glycine
ko00330	Arginine and proline metabolism	Metabolism	4/856	36/5141	0.667315680166147	0.872655701001153	4	4/79	4/169	2.13924050632911	0.0458147652794504	4	0.789971607428983	AZIN2,HOGA1,OAT,ODC1	AZIN2,HOGA1,OAT,ODC1	M114T313_2,M116T274,M146T444,M88T395	Guanidoacetic acid,L-Glutamate,Proline,Sarcosine
ko00340	Histidine metabolism	Metabolism	2/856	18/5141	0.667315680166147	0.827264351784562	2	5/79	5/169	2.13924050632911	0.0208248933088411	5	0.65195142602897	ALDH3B2,LOC103220313	ALDH3B2,LOC103220313	M110T317_2,M132T405,M146T444,M152T317,M319T481	5'-phosphoribosyl-5-amino-4-imidazolecarboxamide (aicar),Aspartic acid,Histamine,L-Glutamate,N-acetylhistamine
ko00350	Tyrosine metabolism	Metabolism	3/856	27/5141	0.667315680166147	0.851405302031672	3	1/79	3/169	0.713080168776371	0.851337055390487	1	0.851398477367553	ADH5,ALDH3B2,LOC103217611	ADH5,ALDH3B2,LOC103217611	M393T317	3,4-dihydroxy-l-phenylalanine
ko00380	Tryptophan metabolism	Metabolism	6/856	32/5141	1.12609521028037	0.446489696906623	6	1/79	3/169	0.713080168776371	0.851337055390487	1	0.481190899062383	CYP1A1,CYP1B1,IDO1,KYNU,LOC103217611,LOC103232876	CYP1A1,CYP1B1,IDO1,KYNU,LOC103217611,LOC103232876	M158T120	Indolelactic acid
ko00410	beta-Alanine metabolism	Metabolism	1/856	24/5141	0.250243380062305	0.987497294643666	1	3/79	4/169	1.60443037974684	0.262832074497899	3	0.883973691765699	ALDH3B2	ALDH3B2	M111T85,M113T381,M132T405	Aspartic acid,Dihydrouracil,Uracil
ko00430	Taurine and hypotaurine metabolism	Metabolism	2/856	8/5141	1.50146028037383	0.394866729662567	2	3/79	4/169	1.60443037974684	0.262832074497899	3	0.350855177941011	GGT7,LOC103223058,LOC103247573	GGT7,LOC103223058,LOC103247573	M108T346,M124T295,M146T444	Hypotaurine,L-Glutamate,Taurine
ko00440	Phosphonate and phosphinate metabolism	Metabolism	1/856	5/5141	1.20116822429907	0.597887802129855	1	1/79	2/169	1.06962025316456	0.717878275570583	1	0.632170794541492	PCYT2	PCYT2	M74T365	Glycine
ko00471	D-Glutamine and D-glutamate metabolism	Metabolism	1/856	2/5141	3.00292056074766	0.305312370150093	1	2/79	2/169	2.13924050632911	0.217032967032967	2	0.26117266859153	GLUD1	GLUD1	M145T376,M146T444	Glutamine,L-Glutamate
ko00480	Glutathione metabolism	Metabolism	9/856	25/5141	2.16210280373832	0.0153824744665683	9	3/79	6/169	1.06962025316456	0.595447591220958	3	0.127653142225482	GGT7,GPX4,GSS,GSTO1,LOC103223058,LOC103231165,LOC103247573,MGST1,ODC1,OPLAH,RRM2	GGT7,GPX4,GSS,GSTO1,LOC103223058,LOC103231165,LOC103247573,MGST1,ODC1,OPLAH,RRM2	M115T332,M146T444,M74T365	Glycine,L-Glutamate,Vitamin c
ko00500	Starch and sucrose metabolism	Metabolism	3/856	21/5141	0.857977303070761	0.704245887804717	3	3/79	3/169	2.13924050632911	0.100069092584063	3	0.628723788402135	GANC,GBE1,HK1,HK2,HKDC1	GANC,GBE1,HK1,HK2,HKDC1	M201T393,M221T401,M565T445	D-Fructose,Isomaltose,Udp-d-glucose
ko00520	Amino sugar and nucleotide sugar metabolism	Metabolism	6/856	35/5141	1.02957276368491	0.539194646000421	6	10/79	11/169	1.94476409666283	0.00240343709695426	10	0.410831530827853	CYB5R4,GALK1,GNPDA2,HK1,HK2,HKDC1,UAP1L1,UGDH	CYB5R4,GALK1,GNPDA2,HK1,HK2,HKDC1,UAP1L1,UGDH	M220T276,M239T393,M241T350,M258T419,M300T456,M535T436,M565T445,M588T455,M606T431_4,M613T443	Cytidine monophosphate n-acetylneuraminic acid,D-Mannose,D-glucosamine 1-phosphate,Gdp-l-fucose,N-acetyl-d-glucosamine 6-phosphate,N-acetyl-d-mannosamine,Udp-d-glucose,Udp-n-acetylglucosamine,Udp-xylose,alpha-D-Galactose 1-phosphate
ko00524	Neomycin, kanamycin and gentamicin biosynthesis	Metabolism	1/856	2/5141	3.00292056074766	0.305312370150093	1	3/79	3/169	2.13924050632911	0.100069092584063	3	0.182166403610475	HK1,HK2,HKDC1	HK1,HK2,HKDC1	M146T444,M565T445,M606T431_4	L-Glutamate,Udp-d-glucose,Udp-n-acetylglucosamine
ko00561	Glycerolipid metabolism	Metabolism	6/856	36/5141	1.00097352024922	0.568609843379562	6	2/79	4/169	1.06962025316456	0.639089357363652	2	0.575657794777971	DGKG,GPAT3,LIPC,LIPG,LOC119623289,MGLL,PLPP1,PLPP2,PLPP3,PNPLA2	DGKG,GPAT3,LIPC,LIPG,LOC119623289,MGLL,PLPP1,PLPP2,PLPP3,PNPLA2	M171T390,M565T445	Glycerophosphate(2),Udp-d-glucose
ko00562	Inositol phosphate metabolism	Metabolism	9/856	44/5141	1.22846750212404	0.304692267510992	9	1/79	2/169	1.06962025316456	0.717878275570583	1	0.322656876557061	CDIPT,ISYNA1,ITPK1,ITPKB,PIK3C2B,PIK3CB,PIP4K2C,PLCD3,PLCD4,PLCE1	CDIPT,ISYNA1,ITPK1,ITPKB,PIK3C2B,PIK3CB,PIP4K2C,PLCD3,PLCD4,PLCE1	M179T393_2	Myo-inositol
ko00564	Glycerophospholipid metabolism	Metabolism	9/856	52/5141	1.03947250179727	0.507078668194768	9	2/79	5/169	0.855696202531646	0.772869724604808	2	0.530393673143017	CDIPT,DGKG,GNPAT,GPAT3,GPD2,LOC119623289,PCYT2,PLA2G6,PLAAT3,PLPP1,PLPP2,PLPP3	CDIPT,DGKG,GNPAT,GPAT3,GPD2,LOC119623289,PCYT2,PLA2G6,PLAAT3,PLPP1,PLPP2,PLPP3	M171T390,M214T397	Glycerophosphate(2),sn-Glycerol 3-phosphoethanolamine
ko00565	Ether lipid metabolism	Metabolism	3/856	22/5141	0.818978334749363	0.734747345261294	3	1/79	1/169	2.13924050632911	0.467455621301775	1	0.723125965958706	PLA2G6,PLAAT3,PLPP1,PLPP2,PLPP3	PLA2G6,PLAAT3,PLPP1,PLPP2,PLPP3	M214T397	sn-Glycerol 3-phosphoethanolamine
ko00590	Arachidonic acid metabolism	Metabolism	7/856	38/5141	1.10633915395967	0.450744895300012	7	3/79	5/169	1.28354430379747	0.438418806501918	3	0.449311629160699	ALOX12B,LOC103218526,LOC103223058,LOC103247573,PLA2G6,PLAAT3,PTGDS,PTGES3	ALOX12B,LOC103218526,LOC103223058,LOC103247573,PLA2G6,PLAAT3,PTGDS,PTGES3	M303T40,M357T40,M500T458	Arachidonic acid (peroxide free),Leukotriene d4,Prostaglandin f2.alpha.
ko00591	Linoleic acid metabolism	Metabolism	2/856	13/5141	0.923975557153127	0.66330298235742	2	1/79	2/169	1.06962025316456	0.717878275570583	1	0.670579688119175	PLA2G6,PLAAT3	PLA2G6,PLAAT3	M303T40	Arachidonic acid (peroxide free)
ko00620	Pyruvate metabolism	Metabolism	7/856	27/5141	1.55706992038768	0.149357349643225	7	1/79	3/169	0.713080168776371	0.851337055390487	1	0.219555320217951	ACACB,DLAT,DLD,LOC103220215,LOC103247057,ME2,PDHB	ACACB,DLAT,DLD,LOC103220215,LOC103247057,ME2,PDHB	M424T437	Thiamine pyrophosphate (tpp)
ko00630	Glyoxylate and dicarboxylate metabolism	Metabolism	3/856	24/5141	0.750730140186916	0.788227849826973	3	3/79	8/169	0.802215189873418	0.814602829008117	3	0.794821594622259	DLD,GLUL,HOGA1	DLD,GLUL,HOGA1	M145T376,M146T444,M74T365	Glutamine,Glycine,L-Glutamate
ko00640	Propanoate metabolism	Metabolism	3/856	25/5141	0.720700934579439	0.811426709275285	3	1/79	4/169	0.534810126582278	0.922086288066099	1	0.826690099453328	ACACB,DLD,LOC103247057	ACACB,DLD,LOC103247057	M424T437	Thiamine pyrophosphate (tpp)
ko00650	Butanoate metabolism	Metabolism	2/856	16/5141	0.750730140186916	0.772780543595107	2	1/79	2/169	1.06962025316456	0.717878275570583	1	0.766680291592382	BDH1,HMGCS1	BDH1,HMGCS1	M146T444	L-Glutamate
ko00670	One carbon pool by folate	Metabolism	1/856	15/5141	0.400389408099688	0.935170492400563	1	1/79	1/169	2.13924050632911	0.467455621301775	1	0.905938312956889	LOC103220313	LOC103220313	M442T59	Dihydrofolic acid
ko00730	Thiamine metabolism	Metabolism	1/856	6/5141	1.00097352024922	0.664906501774883	1	3/79	5/169	1.28354430379747	0.438418806501918	3	0.561957549378081	ALPL	ALPL	M246T495,M424T437,M74T365	Glycine,Pyridoxal 5'-phosphate,Thiamine pyrophosphate (tpp)
ko00750	Vitamin B6 metabolism	Metabolism	2/856	5/5141	2.40233644859813	0.195869533761664	2	2/79	4/169	1.06962025316456	0.639089357363652	2	0.392856122029214	LOC103217611,PSAT1	LOC103217611,PSAT1	M229T376,M246T495	Pyridoxal 5'-phosphate,Pyridoxamine 5'-phosphate
ko00760	Nicotinate and nicotinamide metabolism	Metabolism	4/856	17/5141	1.41313908741067	0.310478223579634	4	2/79	5/169	0.855696202531646	0.772869724604808	2	0.415567201085355	LOC103217611,NADSYN1,NAMPT,NT5C2,NT5C3B	LOC103217611,NADSYN1,NAMPT,NT5C2,NT5C3B	M132T405,M168T307	Aspartic acid,N1-Methyl-2-pyridone-5-carboxamide
ko00770	Pantothenate and CoA biosynthesis	Metabolism	2/856	12/5141	1.00097352024922	0.618379133614228	2	3/79	6/169	1.06962025316456	0.595447591220958	3	0.610735286149805	PANK1,PPCS	PANK1,PPCS	M111T85,M113T381,M132T405	Aspartic acid,Dihydrouracil,Uracil
ko00790	Folate biosynthesis	Metabolism	3/856	12/5141	1.50146028037383	0.321939528673619	3	1/79	2/169	1.06962025316456	0.717878275570583	1	0.378502206801757	ALPL,GCH1,MOCS1	ALPL,GCH1,MOCS1	M442T59	Dihydrofolic acid
ko00860	Porphyrin and chlorophyll metabolism	Metabolism	3/856	23/5141	0.783370581064608	0.762708106984425	3	2/79	3/169	1.42616033755274	0.450960715930776	2	0.726737254170542	COX15,HMOX1,LOC103241503	COX15,HMOX1,LOC103241503	M146T444,M74T365	Glycine,L-Glutamate
ko00910	Nitrogen metabolism	Metabolism	3/856	6/5141	3.00292056074766	0.0620199934755372	3	2/79	2/169	2.13924050632911	0.217032967032967	2	0.100773236864895	CA2,GLUD1,GLUL	CA2,GLUD1,GLUL	M145T376,M146T444	Glutamine,L-Glutamate
ko00970	Aminoacyl-tRNA biosynthesis	Genetic Information Processing	6/856	28/5141	1.28696595460614	0.318624961055831	6	6/79	14/169	0.916817359855335	0.718483956529255	6	0.451911292880306	AARS1,FARSB,GATB,HARS1,HARS2,MARS1,RARS1	AARS1,FARSB,GATB,HARS1,HARS2,MARS1,RARS1	M114T313_2,M132T405,M145T376,M146T444,M153T241,M74T365	Aspartic acid,Glutamine,Glycine,L-Asparagine,L-Glutamate,Proline
ko00982	Drug metabolism - cytochrome P450	Metabolism	4/856	20/5141	1.20116822429907	0.432744913218278	4	1/79	1/169	2.13924050632911	0.467455621301775	1	0.434397804079397	ADH5,ALDH3B2,GSTO1,LOC103217611,MGST1	ADH5,ALDH3B2,GSTO1,LOC103217611,MGST1	M587T445	Carboxyphosphamide
ko01040	Biosynthesis of unsaturated fatty acids	Metabolism	6/856	16/5141	2.25219042056075	0.0373855424696007	6	4/79	9/169	0.950773558368495	0.683057500090423	4	0.269827447213097	ACAA1,ACOT7,ELOVL5,ELOVL6,FADS2,SCD	ACAA1,ACOT7,ELOVL5,ELOVL6,FADS2,SCD	M303T40,M309T40,M365T40,M563T39	Arachidonic acid (peroxide free),Eicosenoic acid,Nervonic acid,Oleic acid
ko01100	Metabolic pathways	Metabolism	145/856	931/5141	0.935388789062108	0.846776112101172	145	62/79	115/169	1.15332966428178	0.00495071492900627	62	0.754223606675934	A4GALT,ACAA1,ACACB,ACP5,ACSL5,ADH5,AK6,ALDH3B2,ALDOC,ALOX12B,ALPL,ASNS,ATP5F1B,ATP5F1E,ATP5MC3,ATP5MG,ATP5PB,ATP6AP1,ATP6V0A4,ATP6V1F,AZIN2,B3GALNT2,B3GALT1,B4GALT1,BDH1,CDIPT,CHPF2,COX15,COX6A1,CTPS1,CYP1A1,CYP24A1,DCTD,DEGS1,DGKG,DLAT,DLD,DLST,DNMT1,ENO3,EXT1,FASN,FDPS,FUT1,GALK1,GALNT18,GALNT6,GALNT9,GANC,GAPDH,GATB,GBE1,GCH1,GGT7,GLUD1,GLUL,GNPDA2,GPAT3,GPT,GSS,H6PD,HK1,HK2,HKDC1,HMGCS1,HMOX1…	A4GALT,ACAA1,ACACB,ACP5,ACSL5,ADH5,AK6,ALDH3B2,ALDOC,ALOX12B,ALPL,ASNS,ATP5F1B,ATP5F1E,ATP5MC3,ATP5MG,ATP5PB,ATP6AP1,ATP6V0A4,ATP6V1F,AZIN2,B3GALNT2,B3GALT1,B4GALT1,BDH1,CDIPT,CHPF2,COX15,COX6A1,CTPS1,CYP1A1,CYP24A1,DCTD,DEGS1,DGKG,DLAT,DLD,DLST,DNMT1,ENO3,EXT1,FASN,FDPS,FUT1,GALK1,GALNT18,GALNT6,GALNT9,GANC,GAPDH,GATB,GBE1,GCH1,GGT7,GLUD1,GLUL,GNPDA2,GPAT3,GPT,GSS,H6PD,HK1,HK2,HKDC1,HMGCS1,HMOX1…	M102T399_2,M108T346,M110T317_2,M111T85,M113T381,M114T313_2,M115T332,M116T274,M124T295,M132T405,M145T376,M146T444,M151T233,M153T241,M165T286,M168T307,M171T390,M174T395_2,M179T393_2,M195T376,M195T454,M201T393,M220T276,M229T376,M239T393,M241T350,M246T495,M251T181,M258T419,M266T230,M282T262,M282T304,M283T309,M287T307,M300T456,M303T40,M319T481,M321T420,M323T447,M323T477,M341T401,M346T438,M357T40,M362T…	1-methylxanthine,3,4-dihydroxy-l-phenylalanine,5'-phosphoribosyl-5-amino-4-imidazolecarboxamide (aicar),7-dehydrocholesterol,Adenosine 5'-phosphosulfate,Adenosine 5'-triphosphate (atp),Adenylosuccinic acid,Adenylsuccinic acid,Arachidonic acid (peroxide free),Aspartic acid,Cytidine monophosphate n-acetylneuraminic acid,D-Fructose,D-Mannose,D-gluconate,D-glucosamine 1-phosphate,D-lactose,Deoxyguano…
ko01200	Carbon metabolism	Metabolism	24/856	81/5141	1.77950848044306	0.00242590426497102	24	4/79	15/169	0.570464135021097	0.973989335263683	4	0.15423269035852	ADH5,ALDOC,DLAT,DLD,DLST,ENO3,GAPDH,GLUD1,GPT,H6PD,HK1,HK2,HKDC1,IDH3A,LOC103216968,LOC103216985,LOC103220215,LOC103231165,LOC103231871,LOC103237780,LOC103244719,LOC103247057,LOC119623417,ME2,PDHB,PHGDH,PRPS2,PSAT1,SDHC	ADH5,ALDOC,DLAT,DLD,DLST,ENO3,GAPDH,GLUD1,GPT,H6PD,HK1,HK2,HKDC1,IDH3A,LOC103216968,LOC103216985,LOC103220215,LOC103231165,LOC103231871,LOC103237780,LOC103244719,LOC103247057,LOC119623417,ME2,PDHB,PHGDH,PRPS2,PSAT1,SDHC	M132T405,M146T444,M195T376,M74T365	Aspartic acid,D-gluconate,Glycine,L-Glutamate
ko01210	2-Oxocarboxylic acid metabolism	Metabolism	3/856	11/5141	1.63795666949873	0.272602254231132	3	2/79	12/169	0.356540084388186	0.995313836129188	2	0.64966916652577	GPT,IDH3A,LOC103231165	GPT,IDH3A,LOC103231165	M132T405,M146T444	Aspartic acid,L-Glutamate
ko01212	Fatty acid metabolism	Metabolism	8/856	36/5141	1.33463136033229	0.241053769234427	8	2/79	3/169	1.42616033755274	0.450960715930776	2	0.257200457441839	ACAA1,ACSL5,CPT1A,ELOVL5,ELOVL6,FADS2,FASN,LOC119621490,SCD	ACAA1,ACSL5,CPT1A,ELOVL5,ELOVL6,FADS2,FASN,LOC119621490,SCD	M892T262,M976T502	Myristoyl-coenzyme a,Octanoyl-coa
ko01230	Biosynthesis of amino acids	Metabolism	13/856	46/5141	1.69730292563998	0.0331247810418691	13	6/79	25/169	0.513417721518987	0.997072503746599	6	0.372542993261844	ALDOC,ENO3,GAPDH,GLUL,GPT,IDH3A,LOC103231165,LOC103231871,LOC103237780,LOC103244719,LOC119623417,MAT1A,PHGDH,PRPS2,PSAT1	ALDOC,ENO3,GAPDH,GLUL,GPT,IDH3A,LOC103231165,LOC103231871,LOC103237780,LOC103244719,LOC119623417,MAT1A,PHGDH,PRPS2,PSAT1	M114T313_2,M132T405,M145T376,M146T444,M153T241,M74T365	Aspartic acid,Glutamine,Glycine,L-Asparagine,L-Glutamate,Proline
ko01523	Antifolate resistance	Human Diseases	9/856	26/5141	2.07894500359454	0.0201426193786501	9	3/79	5/169	1.28354430379747	0.438418806501918	3	0.0876065205275643	ABCC1,ABCC2,ABCC4,ABCC5,FOLR1,IKBKB,IL6,NFKB1,SLC46A1	ABCC1,ABCC2,ABCC4,ABCC5,FOLR1,IKBKB,IL6,NFKB1,SLC46A1	M321T420,M362T390,M362T470,M442T59	Dihydrofolic acid,Guanosine 5'-monophosphate,Guanosine 5'-monophosphate (GMP),Thymidine 5'-monophosphate
ko02010	ABC transporters	Environmental Information Processing	7/856	45/5141	0.934241952232606	0.640564911419307	7	12/79	20/169	1.28354430379747	0.152353866849011	12	0.490346128474601	ABCA4,ABCA5,ABCC1,ABCC2,ABCC4,ABCC5,ABCC9	ABCA4,ABCA5,ABCC1,ABCC2,ABCC4,ABCC5,ABCC9	M114T313_2,M124T295,M132T405,M145T376,M146T444,M151T233,M171T390,M179T393_2,M201T393,M239T393,M341T401,M74T365	Aspartic acid,D-Fructose,D-Mannose,D-lactose,Glutamine,Glycerophosphate(2),Glycine,L-Glutamate,Myo-inositol,Proline,Taurine,Xylitol
ko03013	RNA transport	Genetic Information Processing	26/856	122/5141	1.2799333537613	0.103432197600177	26	1/79	1/169	2.13924050632911	0.467455621301775	1	0.106391737630271	CLNS1A,EEF1A2,EIF1B,EIF2B1,EIF2B2,EIF2S1,EIF2S2,EIF4A1,EIF4B,EIF5,GEMIN4,MAGOH,NMD3,NUP107,NUP85,NUP88,NXF1,NXF3,PNN,RAN,RPP21,RPP30,SAP18,SENP2,SUMO2,TACC3,XPOT	CLNS1A,EEF1A2,EIF1B,EIF2B1,EIF2B2,EIF2S1,EIF2S2,EIF4A1,EIF4B,EIF5,GEMIN4,MAGOH,NMD3,NUP107,NUP85,NUP88,NXF1,NXF3,PNN,RAN,RPP21,RPP30,SAP18,SENP2,SUMO2,TACC3,XPOT	M442T507_2	Guanosine 5'-diphosphate
ko04014	Ras signaling pathway	Environmental Information Processing	34/856	163/5141	1.25275213577203	0.0896711935142035	34	1/79	2/169	1.06962025316456	0.717878275570583	1	0.0972858248118566	ABL2,ANGPT1,EFNA1,EPHA2,FASLG,FGF1,FGF21,FGFR1,FGFR3,GNG2,GNG5,IKBKB,KITLG,KSR1,LOC103226542,MAP2K1,MET,MRAS,NFKB1,PDGFB,PDGFC,PDGFRA,PDGFRB,PIK3CB,PIK3R1,PIK3R3,PLA1A,PLA2G6,PLAAT3,PLCE1,PRKCG,RASAL2,RASGRP3,RGL1,TBK1	ABL2,ANGPT1,EFNA1,EPHA2,FASLG,FGF1,FGF21,FGFR1,FGFR3,GNG2,GNG5,IKBKB,KITLG,KSR1,LOC103226542,MAP2K1,MET,MRAS,NFKB1,PDGFB,PDGFC,PDGFRA,PDGFRB,PIK3CB,PIK3R1,PIK3R3,PLA1A,PLA2G6,PLAAT3,PLCE1,PRKCG,RASAL2,RASGRP3,RGL1,TBK1	M442T507_2	Guanosine 5'-diphosphate
ko04015	Rap1 signaling pathway	Environmental Information Processing	38/856	154/5141	1.48196079621313	0.00628118125872557	38	1/79	2/169	1.06962025316456	0.717878275570583	1	0.0154042209293904	ADCY3,ADCY6,ADORA2A,ANGPT1,BCAR1,DOCK4,EFNA1,EPHA2,F2R,FGF1,FGF21,FGFR1,FGFR3,FYB1,ITGAM,ITGB3,KITLG,LOC103234868,LPAR1,MAP2K1,MAPK14,MET,MRAS,PARD6B,PDGFB,PDGFC,PDGFRA,PDGFRB,PFN1,PIK3CB,PIK3R1,PIK3R3,PLCE1,PRKCG,PRKCI,RASGRP3,SIPA1L2,SIPA1L3,TLN1,TLN2	ADCY3,ADCY6,ADORA2A,ANGPT1,BCAR1,DOCK4,EFNA1,EPHA2,F2R,FGF1,FGF21,FGFR1,FGFR3,FYB1,ITGAM,ITGB3,KITLG,LOC103234868,LPAR1,MAP2K1,MAPK14,MET,MRAS,PARD6B,PDGFB,PDGFC,PDGFRA,PDGFRB,PFN1,PIK3CB,PIK3R1,PIK3R3,PLCE1,PRKCG,PRKCI,RASGRP3,SIPA1L2,SIPA1L3,TLN1,TLN2	M442T507_2	Guanosine 5'-diphosphate
ko04020	Calcium signaling pathway	Environmental Information Processing	25/856	142/5141	1.05736639462946	0.413472763193805	25	1/79	4/169	0.534810126582278	0.922086288066099	1	0.427407380313594	ADCY3,ADORA2A,ATP2B3,BDKRB2,CACNA1A,CACNA1D,CACNA1G,CACNA1H,CACNA1I,F2R,GRIN2D,HRH1,ITPKB,ITPR3,LOC103247334,MYLK,PDE1B,PDE1C,PDGFRA,PDGFRB,PHKA2,PLCD3,PLCD4,PLCE1,PRKCG,SLC25A4,SLC8A1,SPHK1	ADCY3,ADORA2A,ATP2B3,BDKRB2,CACNA1A,CACNA1D,CACNA1G,CACNA1H,CACNA1I,F2R,GRIN2D,HRH1,ITPKB,ITPR3,LOC103247334,MYLK,PDE1B,PDE1C,PDGFRA,PDGFRB,PHKA2,PLCD3,PLCD4,PLCE1,PRKCG,SLC25A4,SLC8A1,SPHK1	M506T504	Adenosine 5'-triphosphate (atp)
ko04022	cGMP-PKG signaling pathway	Environmental Information Processing	24/856	116/5141	1.24258781824041	0.146059629682814	24	1/79	2/169	1.06962025316456	0.717878275570583	1	0.155751471138539	ADCY3,ADCY6,ADORA1,ATP1B1,ATP1B3,ATP2B3,BDKRB2,CACNA1D,CREB3L4,FXYD2,IRAG1,ITPR3,KCNJ8,KCNMA1,LOC103234868,LOC103247334,MAP2K1,MEF2C,MYLK,NFATC2,PDE2A,PPP1CA,PRKCE,PRKG1,SLC25A4,SLC8A1	ADCY3,ADCY6,ADORA1,ATP1B1,ATP1B3,ATP2B3,BDKRB2,CACNA1D,CREB3L4,FXYD2,IRAG1,ITPR3,KCNJ8,KCNMA1,LOC103234868,LOC103247334,MAP2K1,MEF2C,MYLK,NFATC2,PDE2A,PPP1CA,PRKCE,PRKG1,SLC25A4,SLC8A1	M362T390,M362T470	Guanosine 5'-monophosphate,Guanosine 5'-monophosphate (GMP)
ko04066	HIF-1 signaling pathway	Environmental Information Processing	19/856	71/5141	1.60719691983678	0.0203966897100848	19	2/79	2/169	2.13924050632911	0.217032967032967	2	0.0257839849792049	ANGPT1,BCL2,ENO3,GAPDH,HIF1A,HK1,HK2,HKDC1,HMOX1,IL6,LOC103220215,LOC103231892,LOC103244719,LOC119623417,MAP2K1,NFKB1,PDHB,PIK3CB,PIK3R1,PIK3R3,PRKCG,RBX1,RPS6KB2,SERPINE1	ANGPT1,BCL2,ENO3,GAPDH,HIF1A,HK1,HK2,HKDC1,HMOX1,IL6,LOC103220215,LOC103231892,LOC103244719,LOC119623417,MAP2K1,NFKB1,PDHB,PIK3CB,PIK3R1,PIK3R3,PRKCG,RBX1,RPS6KB2,SERPINE1	M115T332,M506T504	Adenosine 5'-triphosphate (atp),Vitamin c
ko04068	FoxO signaling pathway	Environmental Information Processing	23/856	97/5141	1.42406542056075	0.0447986174315232	23	1/79	2/169	1.06962025316456	0.717878275570583	1	0.0583961862828173	AGAP2,CCNB1,CCNB2,CCND1,FASLG,FBXO32,FOXO1,HOMER1,IKBKB,IL6,MAP2K1,MAPK14,MDM2,PIK3CB,PIK3R1,PIK3R3,PLK2,SGK1,SGK2,SOD2,TGFB2,TGFB3,TGFBR1,TGFBR2,TNFSF10	AGAP2,CCNB1,CCNB2,CCND1,FASLG,FBXO32,FOXO1,HOMER1,IKBKB,IL6,MAP2K1,MAPK14,MDM2,PIK3CB,PIK3R1,PIK3R3,PLK2,SGK1,SGK2,SOD2,TGFB2,TGFB3,TGFBR1,TGFBR2,TNFSF10	M146T444	L-Glutamate
ko04070	Phosphatidylinositol signaling system	Environmental Information Processing	14/856	49/5141	1.71595460614152	0.0252050929309922	14	1/79	1/169	2.13924050632911	0.467455621301775	1	0.0340501034984079	CDIPT,DGKG,IP6K2,IP6K3,ITPK1,ITPKB,ITPR3,LOC103245737,LOC119623289,PIK3C2B,PIK3CB,PIK3R1,PIK3R3,PIP4K2C,PLCD3,PLCD4,PLCE1,PRKCG	CDIPT,DGKG,IP6K2,IP6K3,ITPK1,ITPKB,ITPR3,LOC103245737,LOC119623289,PIK3C2B,PIK3CB,PIK3R1,PIK3R3,PIP4K2C,PLCD3,PLCD4,PLCE1,PRKCG	M179T393_2	Myo-inositol
ko04072	Phospholipase D signaling pathway	Environmental Information Processing	19/856	102/5141	1.11873511086678	0.333312606667006	19	2/79	4/169	1.06962025316456	0.639089357363652	2	0.344851351976313	ADCY3,ADCY6,CXCL8,CYTH3,CYTH4,DGKG,DNM1,DNM3,F2R,KITLG,LOC119623289,LPAR1,MAP2K1,MRAS,PDGFB,PDGFC,PDGFRA,PDGFRB,PIK3CB,PIK3R1,PIK3R3,PLPP1,PLPP2,PLPP3,SPHK1	ADCY3,ADCY6,CXCL8,CYTH3,CYTH4,DGKG,DNM1,DNM3,F2R,KITLG,LOC119623289,LPAR1,MAP2K1,MRAS,PDGFB,PDGFC,PDGFRA,PDGFRB,PIK3CB,PIK3R1,PIK3R3,PLPP1,PLPP2,PLPP3,SPHK1	M146T444,M357T40	L-Glutamate,Prostaglandin f2.alpha.
ko04080	Neuroactive ligand-receptor interaction	Environmental Information Processing	15/856	244/5141	0.369211544354221	0.999999858539875	15	8/79	10/169	1.71139240506329	0.0311715685424807	8	0.961857012476986	ADORA1,ADORA2A,APLNR,BDKRB2,F2R,F2RL1,F2RL2,GRID1,GRIN2D,HRH1,HTR1D,LOC103225759,LPAR1,MC3R,NPY4R2	ADORA1,ADORA2A,APLNR,BDKRB2,F2R,F2RL1,F2RL2,GRID1,GRIN2D,HRH1,HTR1D,LOC103225759,LPAR1,MC3R,NPY4R2	M110T317_2,M124T295,M132T405,M146T444,M357T40,M500T458,M506T504,M74T365	Adenosine 5'-triphosphate (atp),Aspartic acid,Glycine,Histamine,L-Glutamate,Leukotriene d4,Prostaglandin f2.alpha.,Taurine
ko04142	Lysosome	Cellular Processes	11/856	101/5141	0.654101508281669	0.96192657566639	11	2/79	4/169	1.06962025316456	0.639089357363652	2	0.949628014969143	ACP5,AP3M1,ATP6AP1,ATP6V0A4,CD68,CLTB,CTSL,LOC103233460,LOC103235077,M6PR,MCOLN1	ACP5,AP3M1,ATP6AP1,ATP6V0A4,CD68,CLTB,CTSL,LOC103233460,LOC103235077,M6PR,MCOLN1	M239T393,M506T504	Adenosine 5'-triphosphate (atp),D-Mannose
ko04144	Endocytosis	Cellular Processes	39/856	177/5141	1.32332092507524	0.03519015810278	39	1/79	1/169	2.13924050632911	0.467455621301775	1	0.0376186157612013	AGAP2,ARFGAP2,ARPC2,ARPC3,ARRB1,CHMP6,CLTB,CYTH3,CYTH4,DNAJC6,DNM1,DNM3,EEA1,EHD1,EHD2,F2R,FGFR3,FOLR1,HSPA8,IQSEC1,KIF5C,LOC103221779,MDM2,MET,PARD6B,PDGFRA,PML,PRKCI,PSD3,PSD4,RAB11FIP4,RNF41,SMAP2,TGFB2,TGFB3,TGFBR1,TGFBR2,USP8,VPS45,VPS4B,WASHC4,ZFYVE9	AGAP2,ARFGAP2,ARPC2,ARPC3,ARRB1,CHMP6,CLTB,CYTH3,CYTH4,DNAJC6,DNM1,DNM3,EEA1,EHD1,EHD2,F2R,FGFR3,FOLR1,HSPA8,IQSEC1,KIF5C,LOC103221779,MDM2,MET,PARD6B,PDGFRA,PML,PRKCI,PSD3,PSD4,RAB11FIP4,RNF41,SMAP2,TGFB2,TGFB3,TGFBR1,TGFBR2,USP8,VPS45,VPS4B,WASHC4,ZFYVE9	M442T507_2	Guanosine 5'-diphosphate
ko04152	AMPK signaling pathway	Environmental Information Processing	19/856	83/5141	1.37483110010134	0.0859309689052412	19	2/79	5/169	0.855696202531646	0.772869724604808	2	0.124961580024535	ACACB,ADIPOR1,CAB39L,CCND1,CPT1A,CREB3L4,CRTC2,FASN,FOXO1,LOC103237780,PFKFB2,PIK3CB,PIK3R1,PIK3R3,PPARGC1A,PPP2CB,PPP2R3A,RPS6KB2,SCD,SREBF1	ACACB,ADIPOR1,CAB39L,CCND1,CPT1A,CREB3L4,CRTC2,FASN,FOXO1,LOC103237780,PFKFB2,PIK3CB,PIK3R1,PIK3R3,PPARGC1A,PPP2CB,PPP2R3A,RPS6KB2,SCD,SREBF1	M319T481,M603T442	5'-phosphoribosyl-5-amino-4-imidazolecarboxamide (aicar),Quercetin
ko04211	Longevity regulating pathway	Organismal Systems	11/856	67/5141	0.986033616961919	0.571982218790237	11	1/79	3/169	0.713080168776371	0.851337055390487	1	0.583954568930248	ADCY3,ADCY6,ADIPOR1,CREB3L4,FOXO1,NFKB1,PIK3CB,PIK3R1,PIK3R3,PPARGC1A,RPS6KB2,SOD2	ADCY3,ADCY6,ADIPOR1,CREB3L4,FOXO1,NFKB1,PIK3CB,PIK3R1,PIK3R3,PPARGC1A,RPS6KB2,SOD2	M913T168	Sirolimus
ko04216	Ferroptosis	Cellular Processes	10/856	33/5141	1.81995185499858	0.0371734996078396	10	2/79	4/169	1.06962025316456	0.639089357363652	2	0.10224548423009	ACSL5,FTH1,GPX4,GSS,HMOX1,LOC103219873,LOC103241503,LOC119621490,MAP1LC3C,NCOA4,SLC39A14,STEAP3	ACSL5,FTH1,GPX4,GSS,HMOX1,LOC103219873,LOC103241503,LOC119621490,MAP1LC3C,NCOA4,SLC39A14,STEAP3	M146T444,M303T40	Arachidonic acid (peroxide free),L-Glutamate
ko04270	Vascular smooth muscle contraction	Organismal Systems	16/856	84/5141	1.14396973742768	0.318430676303785	16	1/79	2/169	1.06962025316456	0.717878275570583	1	0.327720155356501	ADCY3,ADCY6,ADORA2A,ARHGEF1,CACNA1D,IRAG1,ITPR3,KCNMA1,MAP2K1,MYLK,PLA2G6,PPP1CA,PRKCD,PRKCE,PRKCG,PRKG1	ADCY3,ADCY6,ADORA2A,ARHGEF1,CACNA1D,IRAG1,ITPR3,KCNMA1,MAP2K1,MYLK,PLA2G6,PPP1CA,PRKCD,PRKCE,PRKCG,PRKG1	M303T40	Arachidonic acid (peroxide free)
ko04540	Gap junction	Cellular Processes	14/856	59/5141	1.42511484238872	0.101548463209439	14	1/79	2/169	1.06962025316456	0.717878275570583	1	0.121755998040952	ADCY3,ADCY6,GJA1,ITPR3,LOC103222274,LOC103238260,LPAR1,MAP2K1,PDGFB,PDGFC,PDGFRA,PDGFRB,PRKCG,PRKG1,TUBB,TUBB4A,TUBB4B,TUBB6	ADCY3,ADCY6,GJA1,ITPR3,LOC103222274,LOC103238260,LPAR1,MAP2K1,PDGFB,PDGFC,PDGFRA,PDGFRB,PRKCG,PRKG1,TUBB,TUBB4A,TUBB4B,TUBB6	M146T444	L-Glutamate
ko04611	Platelet activation	Organismal Systems	17/856	89/5141	1.14718313556652	0.306471229815775	17	2/79	4/169	1.06962025316456	0.639089357363652	2	0.32077738583934	ADCY3,ADCY6,ARHGAP35,ARHGEF1,COL1A1,F2R,ITGB3,ITPR3,LOC103234868,MAPK14,MYLK,PIK3CB,PIK3R1,PIK3R3,PPP1CA,PRKCI,PRKG1,TLN1,TLN2	ADCY3,ADCY6,ARHGAP35,ARHGEF1,COL1A1,F2R,ITGB3,ITPR3,LOC103234868,MAPK14,MYLK,PIK3CB,PIK3R1,PIK3R3,PPP1CA,PRKCI,PRKG1,TLN1,TLN2	M303T40,M506T504	Adenosine 5'-triphosphate (atp),Arachidonic acid (peroxide free)
ko04621	NOD-like receptor signaling pathway	Organismal Systems	24/856	129/5141	1.11736579004564	0.307527429627504	24	1/79	1/169	2.13924050632911	0.467455621301775	1	0.308757646486537	BCL2,BIRC3,CCL2,CXCL8,DNM1L,HSP90AA1,IKBKB,IL6,ITPR3,LOC103224057,LOC103235798,LOC119619364,MAPK14,MEFV,MFN1,NAMPT,NFKB1,NFKBIA,PRKCD,RIPK1,RNASEL,STAT1,SUGT1,TBK1,TXN	BCL2,BIRC3,CCL2,CXCL8,DNM1L,HSP90AA1,IKBKB,IL6,ITPR3,LOC103224057,LOC103235798,LOC119619364,MAPK14,MEFV,MFN1,NAMPT,NFKB1,NFKBIA,PRKCD,RIPK1,RNASEL,STAT1,SUGT1,TBK1,TXN	M506T504	Adenosine 5'-triphosphate (atp)
ko04664	Fc epsilon RI signaling pathway	Organismal Systems	5/856	47/5141	0.638919268244184	0.911541253485882	5	3/79	3/169	2.13924050632911	0.100069092584063	3	0.862852923831773	MAP2K1,MAPK14,PIK3CB,PIK3R1,PIK3R3,VAV3	MAP2K1,MAPK14,PIK3CB,PIK3R1,PIK3R3,VAV3	M110T317_2,M303T40,M500T458	Arachidonic acid (peroxide free),Histamine,Leukotriene d4
ko04666	Fc gamma R-mediated phagocytosis	Organismal Systems	18/856	58/5141	1.86388172736062	0.00475876570444245	18	1/79	2/169	1.06962025316456	0.717878275570583	1	0.0285294160333138	ARPC2,ARPC3,DOCK2,LIMK1,LOC103223672,LOC103224743,LOC103234868,MAP2K1,MYO10,PIK3CB,PIK3R1,PIK3R3,PLPP1,PLPP2,PLPP3,PRKCD,PRKCE,PRKCG,RPS6KB2,SPHK1,VAV3	ARPC2,ARPC3,DOCK2,LIMK1,LOC103223672,LOC103224743,LOC103234868,MAP2K1,MYO10,PIK3CB,PIK3R1,PIK3R3,PLPP1,PLPP2,PLPP3,PRKCD,PRKCE,PRKCG,RPS6KB2,SPHK1,VAV3	M303T40	Arachidonic acid (peroxide free)
ko04713	Circadian entrainment	Organismal Systems	16/856	74/5141	1.29856024248548	0.158445075604749	16	1/79	2/169	1.06962025316456	0.717878275570583	1	0.173167001919639	ADCY3,ADCY6,CACNA1D,CACNA1G,CACNA1H,CACNA1I,FOS,GNG2,GNG5,GRIN2D,ITPR3,LOC103223662,LOC103226542,PER1,PRKCG,PRKG1	ADCY3,ADCY6,CACNA1D,CACNA1G,CACNA1H,CACNA1I,FOS,GNG2,GNG5,GRIN2D,ITPR3,LOC103223662,LOC103226542,PER1,PRKCG,PRKG1	M146T444	L-Glutamate
ko04720	Long-term potentiation	Organismal Systems	5/856	43/5141	0.698353618778526	0.865854608697443	5	1/79	2/169	1.06962025316456	0.717878275570583	1	0.859277882780694	GRIN2D,ITPR3,MAP2K1,PPP1CA,PRKCG	GRIN2D,ITPR3,MAP2K1,PPP1CA,PRKCG	M146T444	L-Glutamate
ko04721	Synaptic vesicle cycle	Organismal Systems	8/856	40/5141	1.20116822429907	0.345258524794232	8	4/79	4/169	2.13924050632911	0.0458147652794504	4	0.318036364838343	ATP6V0A4,ATP6V1F,CACNA1A,CLTB,DNM1,DNM3,NSF,UNC13A,VAMP2	ATP6V0A4,ATP6V1F,CACNA1A,CLTB,DNM1,DNM3,NSF,UNC13A,VAMP2	M110T317_2,M146T444,M506T504,M74T365	Adenosine 5'-triphosphate (atp),Glycine,Histamine,L-Glutamate
ko04723	Retrograde endocannabinoid signaling	Organismal Systems	14/856	111/5141	0.757493474783194	0.904065909001776	14	2/79	3/169	1.42616033755274	0.450960715930776	2	0.892142088131487	ADCY3,ADCY6,CACNA1A,CACNA1D,GNG2,GNG5,ITPR3,LOC103226542,MAPK14,MGLL,NDUFA4,NDUFAB1,NDUFB7,PRKCG	ADCY3,ADCY6,CACNA1A,CACNA1D,GNG2,GNG5,ITPR3,LOC103226542,MAPK14,MGLL,NDUFA4,NDUFAB1,NDUFB7,PRKCG	M146T444,M303T40	Arachidonic acid (peroxide free),L-Glutamate
ko04724	Glutamatergic synapse	Organismal Systems	14/856	83/5141	1.01303344217993	0.525049422221007	14	2/79	3/169	1.42616033755274	0.450960715930776	2	0.522464932466697	ADCY3,ADCY6,CACNA1A,CACNA1D,GLUL,GNG2,GNG5,GRIN2D,HOMER1,ITPR3,LOC103226542,PRKCG,SHANK1,SHANK2,SLC38A3	ADCY3,ADCY6,CACNA1A,CACNA1D,GLUL,GNG2,GNG5,GRIN2D,HOMER1,ITPR3,LOC103226542,PRKCG,SHANK1,SHANK2,SLC38A3	M145T376,M146T444	Glutamine,L-Glutamate
ko04726	Serotonergic synapse	Organismal Systems	10/856	81/5141	0.741461866851275	0.888181813365937	10	2/79	4/169	1.06962025316456	0.639089357363652	2	0.876459815436418	ALOX12B,CACNA1A,CACNA1D,GNG2,GNG5,HTR1D,ITPR3,LOC103226542,MAP2K1,PRKCG	ALOX12B,CACNA1A,CACNA1D,GNG2,GNG5,HTR1D,ITPR3,LOC103226542,MAP2K1,PRKCG	M303T40,M357T40	Arachidonic acid (peroxide free),Prostaglandin f2.alpha.
ko04727	GABAergic synapse	Organismal Systems	13/856	63/5141	1.23930054887999	0.240809077823128	13	2/79	4/169	1.06962025316456	0.639089357363652	2	0.264587004959876	ADCY3,ADCY6,CACNA1A,CACNA1D,GLUL,GNG2,GNG5,HAP1,LOC103226542,NSF,PRKCG,SLC38A3,SLC38A5	ADCY3,ADCY6,CACNA1A,CACNA1D,GLUL,GNG2,GNG5,HAP1,LOC103226542,NSF,PRKCG,SLC38A3,SLC38A5	M145T376,M146T444	Glutamine,L-Glutamate
ko04728	Dopaminergic synapse	Organismal Systems	14/856	81/5141	1.03804661359178	0.485387691794893	14	1/79	2/169	1.06962025316456	0.717878275570583	1	0.490989874536476	CACNA1A,CACNA1D,CREB3L4,FOS,GNG2,GNG5,ITPR3,KIF5C,LOC103226542,MAPK14,PPP1CA,PPP2CB,PPP2R3A,PRKCG	CACNA1A,CACNA1D,CREB3L4,FOS,GNG2,GNG5,ITPR3,KIF5C,LOC103226542,MAPK14,PPP1CA,PPP2CB,PPP2R3A,PRKCG	M393T317	3,4-dihydroxy-l-phenylalanine
ko04730	Long-term depression	Organismal Systems	6/856	45/5141	0.800778816199377	0.783650712745533	6	2/79	2/169	2.13924050632911	0.217032967032967	2	0.759539319310956	CACNA1A,ITPR3,MAP2K1,PPP2CB,PRKCG,PRKG1	CACNA1A,ITPR3,MAP2K1,PPP2CB,PRKCG,PRKG1	M146T444,M303T40	Arachidonic acid (peroxide free),L-Glutamate
ko04740	Olfactory transduction	Organismal Systems	7/856	24/5141	1.75170366043614	0.0902983464125495	7	1/79	2/169	1.06962025316456	0.717878275570583	1	0.138573725578552	ADCY3,ARRB1,LOC103232992,PDE1B,PDE1C,PDE2A,PRKG1,SLC8A1	ADCY3,ARRB1,LOC103232992,PDE1B,PDE1C,PDE2A,PRKG1,SLC8A1	M362T390,M362T470	Guanosine 5'-monophosphate,Guanosine 5'-monophosphate (GMP)
ko04742	Taste transduction	Organismal Systems	9/856	40/5141	1.35131425233645	0.211079550286595	9	4/79	10/169	0.855696202531646	0.77678354694428	4	0.324220349618132	ADCY6,CACNA1A,HTR1D,ITPR3,PDE1B,PDE1C,SCN2A,SCN3A,SCN9A,SCNN1A	ADCY6,CACNA1A,HTR1D,ITPR3,PDE1B,PDE1C,SCN2A,SCN3A,SCN9A,SCNN1A	M146T444,M201T393,M362T390,M362T470,M506T504	Adenosine 5'-triphosphate (atp),D-Fructose,Guanosine 5'-monophosphate,Guanosine 5'-monophosphate (GMP),L-Glutamate
ko04744	Phototransduction	Organismal Systems	3/856	17/5141	1.059854315558	0.556049372896694	3	1/79	1/169	2.13924050632911	0.467455621301775	1	0.551127497808087	PDE6A,PDE6B,RGS9	PDE6A,PDE6B,RGS9	M362T390,M362T470	Guanosine 5'-monophosphate,Guanosine 5'-monophosphate (GMP)
ko04750	Inflammatory mediator regulation of TRP channels	Organismal Systems	16/856	65/5141	1.478360891445	0.063572032728205	16	3/79	4/169	1.60443037974684	0.262832074497899	3	0.0751233394974626	ADCY3,ADCY6,ASIC1,BDKRB2,F2RL1,HRH1,IL1R1,ITPR3,MAPK14,PIK3CB,PIK3R1,PIK3R3,PLA2G6,PPP1CA,PRKCD,PRKCE,PRKCG	ADCY3,ADCY6,ASIC1,BDKRB2,F2RL1,HRH1,IL1R1,ITPR3,MAPK14,PIK3CB,PIK3R1,PIK3R3,PLA2G6,PPP1CA,PRKCD,PRKCE,PRKCG	M110T317_2,M303T40,M506T504	Adenosine 5'-triphosphate (atp),Arachidonic acid (peroxide free),Histamine
ko04911	Insulin secretion	Organismal Systems	11/856	67/5141	0.986033616961919	0.571982218790237	11	1/79	2/169	1.06962025316456	0.717878275570583	1	0.576211090001262	ADCY3,ADCY6,ATP1B1,ATP1B3,CACNA1D,CREB3L4,FXYD2,ITPR3,KCNMA1,KCNN1,PRKCG,VAMP2	ADCY3,ADCY6,ATP1B1,ATP1B3,CACNA1D,CREB3L4,FXYD2,ITPR3,KCNMA1,KCNN1,PRKCG,VAMP2	M506T504	Adenosine 5'-triphosphate (atp)
ko04912	GnRH signaling pathway	Organismal Systems	9/856	63/5141	0.857977303070761	0.744130204204076	9	1/79	2/169	1.06962025316456	0.717878275570583	1	0.743322452553815	ADCY3,ADCY6,CACNA1D,ITPR3,MAP2K1,MAP3K1,MAPK14,MMP14,PRKCD	ADCY3,ADCY6,CACNA1D,ITPR3,MAP2K1,MAP3K1,MAPK14,MMP14,PRKCD	M303T40	Arachidonic acid (peroxide free)
ko04913	Ovarian steroidogenesis	Organismal Systems	4/856	39/5141	0.615983704768751	0.90934301801539	4	2/79	4/169	1.06962025316456	0.639089357363652	2	0.884203142605926	ADCY3,ADCY6,CYP1A1,CYP1B1	ADCY3,ADCY6,CYP1A1,CYP1B1	M303T40,M357T40	Arachidonic acid (peroxide free),Prostaglandin f2.alpha.
ko04917	Prolactin signaling pathway	Organismal Systems	10/856	56/5141	1.07247162883845	0.459053417541468	10	2/79	2/169	2.13924050632911	0.217032967032967	2	0.450707884765313	CCND1,FOS,IRF1,MAP2K1,MAPK14,NFKB1,PIK3CB,PIK3R1,PIK3R3,SOCS7,STAT1	CCND1,FOS,IRF1,MAP2K1,MAPK14,NFKB1,PIK3CB,PIK3R1,PIK3R3,SOCS7,STAT1	M393T317,M506T504	3,4-dihydroxy-l-phenylalanine,Adenosine 5'-triphosphate (atp)
ko04921	Oxytocin signaling pathway	Organismal Systems	18/856	111/5141	0.973920181864107	0.589683219531898	18	2/79	4/169	1.06962025316456	0.639089357363652	2	0.591401693891263	ADCY3,ADCY6,CACNA1D,CACNA2D1,CACNB3,CACNB4,CACNG7,CAMK1D,CCND1,FOS,ITPR3,MAP2K1,MEF2C,MYLK,NFATC2,PPP1CA,PRKCG,RCAN1	ADCY3,ADCY6,CACNA1D,CACNA2D1,CACNB3,CACNB4,CACNG7,CAMK1D,CCND1,FOS,ITPR3,MAP2K1,MEF2C,MYLK,NFATC2,PPP1CA,PRKCG,RCAN1	M303T40,M357T40	Arachidonic acid (peroxide free),Prostaglandin f2.alpha.
ko04923	Regulation of lipolysis in adipocytes	Organismal Systems	9/856	43/5141	1.25703651380135	0.280303468041018	9	1/79	2/169	1.06962025316456	0.717878275570583	1	0.299751237264554	ADCY3,ADCY6,ADORA1,MGLL,PIK3CB,PIK3R1,PIK3R3,PLAAT3,PNPLA2,PRKG1	ADCY3,ADCY6,ADORA1,MGLL,PIK3CB,PIK3R1,PIK3R3,PLAAT3,PNPLA2,PRKG1	M303T40	Arachidonic acid (peroxide free)
ko04924	Renin secretion	Organismal Systems	6/856	46/5141	0.783370581064608	0.801533630105154	6	1/79	3/169	0.713080168776371	0.851337055390487	1	0.804582819408338	ADCY6,ADORA1,CACNA1D,ITPR3,KCNMA1,PDE1B,PDE1C	ADCY6,ADORA1,CACNA1D,ITPR3,KCNMA1,PDE1B,PDE1C	M506T504	Adenosine 5'-triphosphate (atp)
ko04925	Aldosterone synthesis and secretion	Organismal Systems	12/856	58/5141	1.24258781824041	0.249768125403457	12	1/79	4/169	0.534810126582278	0.922086288066099	1	0.293143490736531	ADCY3,ADCY6,CACNA1D,CACNA1G,CACNA1H,CACNA1I,CAMK1D,CREB3L4,ITPR3,PDE2A,PRKCE,PRKCG	ADCY3,ADCY6,CACNA1D,CACNA1G,CACNA1H,CACNA1I,CAMK1D,CREB3L4,ITPR3,PDE2A,PRKCE,PRKCG	M303T40	Arachidonic acid (peroxide free)
ko04930	Type II diabetes mellitus	Human Diseases	9/856	36/5141	1.50146028037383	0.131840454297464	9	1/79	1/169	2.13924050632911	0.467455621301775	1	0.14091113448677	CACNA1A,CACNA1D,CACNA1G,HK1,HK2,HKDC1,IKBKB,PIK3CB,PIK3R1,PIK3R3,PRKCD,PRKCE	CACNA1A,CACNA1D,CACNA1G,HK1,HK2,HKDC1,IKBKB,PIK3CB,PIK3R1,PIK3R3,PRKCD,PRKCE	M506T504	Adenosine 5'-triphosphate (atp)
ko04931	Insulin resistance	Human Diseases	22/856	71/5141	1.86096485454785	0.0019397319020088	22	3/79	4/169	1.60443037974684	0.262832074497899	3	0.0158539901737896	ACACB,CPT1A,CREB3L4,CRTC2,FOXO1,IKBKB,IL6,NFKB1,NFKBIA,OGA,PIK3CB,PIK3R1,PIK3R3,PPARGC1A,PPARGC1B,PPP1CA,PPP1R3B,PRKCD,PRKCE,PTPA,PTPRF,RPS6KB2,SREBF1	ACACB,CPT1A,CREB3L4,CRTC2,FOXO1,IKBKB,IL6,NFKB1,NFKBIA,OGA,PIK3CB,PIK3R1,PIK3R3,PPARGC1A,PPARGC1B,PPP1CA,PPP1R3B,PRKCD,PRKCE,PTPA,PTPRF,RPS6KB2,SREBF1	M201T393,M258T419,M606T431_4	D-Fructose,D-glucosamine 1-phosphate,Udp-n-acetylglucosamine
ko04964	Proximal tubule bicarbonate reclamation	Organismal Systems	6/856	14/5141	2.57393190921228	0.0188426321654167	6	2/79	3/169	1.42616033755274	0.450960715930776	2	0.0950987645945977	ATP1B1,ATP1B3,CA2,FXYD2,GLUD1,SLC38A3,SLC4A4	ATP1B1,ATP1B3,CA2,FXYD2,GLUD1,SLC38A3,SLC4A4	M145T376,M146T444	Glutamine,L-Glutamate
ko04971	Gastric acid secretion	Organismal Systems	8/856	49/5141	0.980545489223727	0.58430160497214	8	1/79	2/169	1.06962025316456	0.717878275570583	1	0.589539905779922	ADCY3,ADCY6,ATP1B1,ATP1B3,CA2,ITPR3,KCNJ16,MYLK,PRKCG	ADCY3,ADCY6,ATP1B1,ATP1B3,CA2,ITPR3,KCNJ16,MYLK,PRKCG	M110T317_2	Histamine
ko04973	Carbohydrate digestion and absorption	Organismal Systems	7/856	21/5141	2.00194704049844	0.0473475303014205	7	2/79	2/169	2.13924050632911	0.217032967032967	2	0.0621027856693811	ATP1B1,ATP1B3,CACNA1D,FXYD2,HK1,HK2,HKDC1,PIK3CB,PIK3R1,PIK3R3,SLC2A5	ATP1B1,ATP1B3,CACNA1D,FXYD2,HK1,HK2,HKDC1,PIK3CB,PIK3R1,PIK3R3,SLC2A5	M201T393,M341T401	D-Fructose,D-lactose
ko04974	Protein digestion and absorption	Organismal Systems	14/856	56/5141	1.50146028037383	0.0711175482162485	14	7/79	15/169	0.99831223628692	0.607005640490396	7	0.184333342358674	ATP1B1,ATP1B3,COL12A1,COL14A1,COL15A1,COL1A1,COL27A1,COL4A1,COL4A2,COL4A3,COL6A1,COL6A3,COL7A1,ELN,FXYD2,SLC3A1,SLC7A8,SLC8A1	ATP1B1,ATP1B3,COL12A1,COL14A1,COL15A1,COL1A1,COL27A1,COL4A1,COL4A2,COL4A3,COL6A1,COL6A3,COL7A1,ELN,FXYD2,SLC3A1,SLC7A8,SLC8A1	M110T317_2,M114T313_2,M132T405,M145T376,M146T444,M153T241,M74T365	Aspartic acid,Glutamine,Glycine,Histamine,L-Asparagine,L-Glutamate,Proline
ko04976	Bile secretion	Organismal Systems	9/856	59/5141	0.916145255821321	0.667806749793053	9	4/79	8/169	1.06962025316456	0.565440500116956	4	0.655583914010832	ABCC2,ABCC4,ADCY3,ADCY6,ATP1B1,ATP1B3,CA2,FXYD2,SLC4A4,SLC4A5	ABCC2,ABCC4,ADCY3,ADCY6,ATP1B1,ATP1B3,CA2,FXYD2,SLC4A4,SLC4A5	M357T40,M448T207,M453T262,M464T190	Glycochenodeoxycholate,Glycocholic acid,Methotrexate,Prostaglandin f2.alpha.
ko04977	Vitamin digestion and absorption	Organismal Systems	3/856	21/5141	0.857977303070761	0.704245887804717	3	4/79	6/169	1.42616033755274	0.281390021782876	4	0.610277917577641	ABCC1,CUBN,TCN2	ABCC1,CUBN,TCN2	M115T332,M229T376,M246T495,M424T437	Pyridoxal 5'-phosphate,Pyridoxamine 5'-phosphate,Thiamine pyrophosphate (tpp),Vitamin c
ko04978	Mineral absorption	Organismal Systems	6/856	31/5141	1.1624208622249	0.41460246440521	6	4/79	12/169	0.713080168776371	0.898613976846864	4	0.549675444621486	ATP1B1,ATP1B3,FTH1,FXYD2,HMOX1,LOC103219873,LOC103233029,VDR	ATP1B1,ATP1B3,FTH1,FXYD2,HMOX1,LOC103219873,LOC103233029,VDR	M114T313_2,M145T376,M153T241,M74T365	Glutamine,Glycine,L-Asparagine,Proline
ko05012	Parkinson's disease	Human Diseases	15/856	113/5141	0.79723554710115	0.866391903100833	15	2/79	4/169	1.06962025316456	0.639089357363652	2	0.858620875896143	ADORA2A,ATP5F1B,ATP5F1E,ATP5MC3,ATP5PB,COX6A1,COX7A2,LOC103216985,LOC103237165,LOC103237200,LOC103247334,LOC119619672,NDUFA4,NDUFAB1,NDUFB7,SDHC,SLC25A4	ADORA2A,ATP5F1B,ATP5F1E,ATP5MC3,ATP5PB,COX6A1,COX7A2,LOC103216985,LOC103237165,LOC103237200,LOC103247334,LOC119619672,NDUFA4,NDUFAB1,NDUFB7,SDHC,SLC25A4	M393T317,M506T504	3,4-dihydroxy-l-phenylalanine,Adenosine 5'-triphosphate (atp)
ko05014	Amyotrophic lateral sclerosis (ALS)	Human Diseases	5/856	42/5141	0.714981085892301	0.851717799397004	5	1/79	1/169	2.13924050632911	0.467455621301775	1	0.842781469673859	BCL2,GRIN2D,MAPK14,SOD1,TOMM40L	BCL2,GRIN2D,MAPK14,SOD1,TOMM40L	M146T444	L-Glutamate
ko05016	Huntington's disease	Human Diseases	29/856	146/5141	1.19294104468058	0.171669072668405	29	1/79	1/169	2.13924050632911	0.467455621301775	1	0.173681226060469	ATP5F1B,ATP5F1E,ATP5MC3,ATP5PB,BBC3,CLTB,COX6A1,COX7A2,CREB3L4,DNAH2,DNAH5,HAP1,HIP1,LOC103216985,LOC103237165,LOC103237200,LOC103246876,LOC103247334,LOC119619672,NDUFA4,NDUFAB1,NDUFB7,POLR2A,POLR2C,POLR2F,POLR2H,PPARGC1A,SDHC,SLC25A4,SOD1,SOD2,TGM2	ATP5F1B,ATP5F1E,ATP5MC3,ATP5PB,BBC3,CLTB,COX6A1,COX7A2,CREB3L4,DNAH2,DNAH5,HAP1,HIP1,LOC103216985,LOC103237165,LOC103237200,LOC103246876,LOC103247334,LOC119619672,NDUFA4,NDUFAB1,NDUFB7,POLR2A,POLR2C,POLR2F,POLR2H,PPARGC1A,SDHC,SLC25A4,SOD1,SOD2,TGM2	M146T444	L-Glutamate
ko05030	Cocaine addiction	Human Diseases	5/856	38/5141	0.790242252828332	0.78242291808824	5	2/79	3/169	1.42616033755274	0.450960715930776	2	0.75816958622306	CDK5,CREB3L4,GRIN2D,NFKB1,RGS9	CDK5,CREB3L4,GRIN2D,NFKB1,RGS9	M146T444,M393T317	3,4-dihydroxy-l-phenylalanine,L-Glutamate
ko05031	Amphetamine addiction	Human Diseases	6/856	45/5141	0.800778816199377	0.783650712745533	6	2/79	3/169	1.42616033755274	0.450960715930776	2	0.762857587944611	CACNA1D,CREB3L4,FOS,GRIN2D,PPP1CA,PRKCG	CACNA1D,CREB3L4,FOS,GRIN2D,PPP1CA,PRKCG	M146T444,M393T317	3,4-dihydroxy-l-phenylalanine,L-Glutamate
ko05033	Nicotine addiction	Human Diseases	2/856	27/5141	0.444877120110765	0.95361001803509	2	1/79	1/169	2.13924050632911	0.467455621301775	1	0.9362473610089	CACNA1A,GRIN2D	CACNA1A,GRIN2D	M146T444	L-Glutamate
ko05034	Alcoholism	Human Diseases	13/856	81/5141	0.963900426906657	0.604981290285131	13	2/79	3/169	1.42616033755274	0.450960715930776	2	0.599480555486761	ADORA2A,CREB3L4,GNG2,GNG5,GRIN2D,HAT1,HDAC3,HDAC5,LOC103226542,LOC103236032,LOC103243033,MAP2K1,PPP1CA	ADORA2A,CREB3L4,GNG2,GNG5,GRIN2D,HAT1,HDAC3,HDAC5,LOC103226542,LOC103236032,LOC103243033,MAP2K1,PPP1CA	M146T444,M393T317	3,4-dihydroxy-l-phenylalanine,L-Glutamate
ko05133	Pertussis	Human Diseases	12/856	58/5141	1.24258781824041	0.249768125403457	12	1/79	2/169	1.06962025316456	0.717878275570583	1	0.265371797075695	C1R,C1S,C3,C5,CXCL8,FOS,IL6,IRF1,ITGAM,LOC103224743,LOC119623237,MAPK14,NFKB1	C1R,C1S,C3,C5,CXCL8,FOS,IL6,IRF1,ITGAM,LOC103224743,LOC119623237,MAPK14,NFKB1	M506T504	Adenosine 5'-triphosphate (atp)
ko05140	Leishmaniasis	Human Diseases	10/856	55/5141	1.09197111299915	0.434980215821143	10	1/79	2/169	1.06962025316456	0.717878275570583	1	0.44490646353165	C3,FOS,ITGAM,MAPK14,NFKB1,NFKBIA,STAT1,TGFB2,TGFB3,TLR2	C3,FOS,ITGAM,MAPK14,NFKB1,NFKBIA,STAT1,TGFB2,TGFB3,TLR2	M303T40	Arachidonic acid (peroxide free)
ko05146	Amoebiasis	Human Diseases	20/856	69/5141	1.74082351347691	0.00706980531402457	20	1/79	2/169	1.06962025316456	0.717878275570583	1	0.0270925791240685	COL1A1,COL4A1,COL4A2,COL4A3,CXCL8,FN1,IL1R1,IL1R2,IL6,ITGAM,LAMA1,LAMA5,LAMB3,LAMC2,NFKB1,PIK3CB,PIK3R1,PIK3R3,PRKCG,RAB7B,TGFB2,TGFB3,TLR2	COL1A1,COL4A1,COL4A2,COL4A3,CXCL8,FN1,IL1R1,IL1R2,IL6,ITGAM,LAMA1,LAMA5,LAMB3,LAMC2,NFKB1,PIK3CB,PIK3R1,PIK3R3,PRKCG,RAB7B,TGFB2,TGFB3,TLR2	M303T40	Arachidonic acid (peroxide free)
ko05230	Central carbon metabolism in cancer	Human Diseases	14/856	46/5141	1.82786468915075	0.01449425453418	14	6/79	17/169	0.755026061057334	0.896031955834742	6	0.252369507266078	FGFR1,FGFR3,HIF1A,HK1,HK2,HKDC1,LOC103220215,LOC103231871,LOC103237780,MAP2K1,MET,PDGFRA,PDGFRB,PDHB,PIK3CB,PIK3R1,PIK3R3	FGFR1,FGFR3,HIF1A,HK1,HK2,HKDC1,LOC103220215,LOC103231871,LOC103237780,MAP2K1,MET,PDGFRA,PDGFRB,PDHB,PIK3CB,PIK3R1,PIK3R3	M114T313_2,M132T405,M145T376,M146T444,M153T241,M74T365	Aspartic acid,Glutamine,Glycine,L-Asparagine,L-Glutamate,Proline
ko05231	Choline metabolism in cancer	Human Diseases	14/856	61/5141	1.37838976558909	0.125649438957126	14	1/79	2/169	1.06962025316456	0.717878275570583	1	0.144450354405172	DGKG,FOS,HIF1A,LOC119623289,MAP2K1,PDGFB,PDGFC,PDGFRA,PDGFRB,PIK3CB,PIK3R1,PIK3R3,PLPP1,PLPP2,PLPP3,PRKCG,RPS6KB2,SLC44A4	DGKG,FOS,HIF1A,LOC119623289,MAP2K1,PDGFB,PDGFC,PDGFRA,PDGFRB,PIK3CB,PIK3R1,PIK3R3,PLPP1,PLPP2,PLPP3,PRKCG,RPS6KB2,SLC44A4	M171T390	Glycerophosphate(2)
ko05410	Hypertrophic cardiomyopathy (HCM)	Human Diseases	15/856	72/5141	1.25121690031153	0.208101567877588	15	1/79	1/169	2.13924050632911	0.467455621301775	1	0.211654363129974	CACNA1D,CACNA2D1,CACNB3,CACNB4,CACNG7,IL6,ITGB3,ITGB4,ITGB6,LMNA,LOC103224063,LOC103239510,TGFB2,TGFB3,TPM1	CACNA1D,CACNA2D1,CACNB3,CACNB4,CACNG7,IL6,ITGB3,ITGB4,ITGB6,LMNA,LOC103224063,LOC103239510,TGFB2,TGFB3,TPM1	M506T504	Adenosine 5'-triphosphate (atp)
